# Supplementary material for: Hypoblast from human pluripotent stem cells regulates epiblast development
Source: Nature. 2023 Dec 5;626(7998):357–66. doi: 10.1038/s41586-023-06871-2 (PMC10849967; doi:10.1038/s41586-023-06871-2)
Supplement: Supplementary file 3 — Supplementary Table 1 [file 41586_2023_6871_MOESM3_ESM.xlsx]

## Sheet: FPKM.sample.all
gene_id	gene_short_name	locus	Naive_H9_1	Naive_H9_2	Naive_H9_3	Naive_H9_4	Naive_H9_5	N_G6_D1_1	N_G6_D1_2	N_G6_D3_1	N_G6_D3_2	N_G6_D3_3	N_G6_D3_4	N_H9_7F_D3_1	N_H9_7F_D3_2	N_H9_7F_D3_3	N_H9_7F_D3_4	N_H9_4F_D3_1	N_H9_4F_D3_2	N_H9_2F_D3_1	N_H9_2F_D3_2	Naive_Adi_1	Naive_Adi_2	N_Adi_7F_D3_1	N_Adi_7F_D3_2	Naive_H1_1	Naive_H1_2	N_H1_7F_D3_1	N_H1_7F_D3_2	Primed_1	Primed_2	P_G6_D1_1	P_G6_D1_2	P_G6_D3_1	P_G6_D3_2	Lin_t2iLGo_1	Lin_t2iLGo_2	Lin_t2iLGo_3	Lin_h2iL_1	Lin_h2iL_2	Lin_h2iL_3	Lin_t2iLGo_ACL_1	Lin_t2iLGo_ACL_2	Lin_t2iLGo_ACL_3	Lin_h2iL_ACL_1	Lin_h2iL_ACL_2	Lin_h2iL_ACL_3	Lin_P_1	Lin_P_2
EGFP_gene	EGFP	EGFP_pPB-EOSGIP:0-719	353.342	289.314	450.206	0	0.129114	339.186	352.658	270.646	268.205	0	0.138593	48.8786	41.3149	0	0	0	0	0	0	2.38907	4.85285	1.99252	3.45352	0.0905852	0	0	0	13.531	16.7231	36.2117	42.7747	50.4041	46.8441	0.496627	0.394866	0.71872	0.392056	0.462427	0.615205	1.0981	15.2526	7.54081	0.710735	0.673186	4.96714	45.3224	43.1064
ENSG00000000003.14	TSPAN6	chrX:100627108-100639991	18.0157	16.5302	7.12351	13.9464	22.5109	29.2784	27.5813	22.5282	23.771	32.7399	31.2786	27.6593	19.6036	54.5734	49.9732	41.8093	33.1086	35.4623	25.9821	6.95009	5.54217	22.1701	19.8587	6.90059	7.25185	17.9618	23.8558	36.5273	32.5511	31.5613	36.2137	44.1957	49.3058	15.7686	14.6762	15.5191	15.0024	14.0395	13.2386	33.7049	37.4774	33.0071	34.8139	33.5	32.782	34.1461	40.3076
ENSG00000000005.5	TNMD	chrX:100584801-100599885	0.131013	0.0522759	0	0	0.196168	0	0	0	0.0133296	0	0	0	0.192252	0.189397	0	0	0	0	0	0	0	0	0	0.0824499	0	0	0	13.4674	6.58221	0.0152591	0.0354906	0.369923	0.295576	0	0	0	0	0.0526122	0.0559955	0.0526043	0.207768	0.15931	0.161726	0.213815	0.025117	0.436995	0.631119
ENSG00000000419.12	DPM1	chr20:50934866-50958555	94.2082	92.3081	72.8479	76.1703	93.1902	75.7377	72.1533	67.7384	69.7217	68.4586	69.8909	84.1054	74.1853	69.0665	78.3685	72.1713	73.3789	62.7209	77.6677	87.0169	77.7088	58.422	58.1489	73.5848	75.4907	55.0285	58.2701	60.4079	53.2292	68.5315	73.2083	43.4602	47.1044	119.168	112.114	106.801	135.301	134.237	131.533	85.472	82.421	81.5768	78.4223	77.8943	83.5479	58.2047	62.9521
ENSG00000000457.13	SCYL3	chr1:169849630-169894267	1.89734	1.85138	1.56764	1.79593	3.08848	2.2349	2.35703	2.01484	2.39021	2.90773	2.84622	2.28924	2.17749	3.19687	3.31417	3.03893	2.73127	2.11599	3.85742	2.67578	1.92577	2.48517	3.53281	2.37649	2.40231	2.57347	2.56874	3.03165	3.52701	3.25795	3.00523	4.29621	5.53668	2.36576	1.92643	2.3387	2.79918	2.70083	2.52679	3.0136	2.95991	3.02034	3.01695	2.96115	2.56585	3.02031	2.7424
ENSG00000000460.16	C1orf112	chr1:169662006-169854080	3.78676	4.3042	3.58503	5.55581	5.44469	8.17522	8.70604	4.10461	4.36607	7.1045	6.81007	7.28431	8.07373	8.09018	8.48969	7.86861	7.53909	5.80717	9.56754	3.77698	3.91331	5.79501	6.15188	7.67304	6.37086	7.37526	7.71581	6.83691	6.29933	12.4536	15.7805	12.1253	13.2816	6.97537	7.32017	6.88855	8.34956	9.44727	7.09069	10.0573	9.48389	9.55504	14.8741	12.4914	12.4939	16.3887	14.1558
ENSG00000000938.12	FGR	chr1:27612063-27635277	0	0.0461327	0	0	0	0	0	0	0.00705706	0	0	0	0	0	0	0	0	0	0	0.141622	0.0531081	0	0	0	0.0220286	0	0	0.0595929	0.067809	0.00954006	0	0	0	0.0403737	0.0224702	0.0613509	0.11022	0.0493417	0.0741297	0.0164443	0	0	0.0142704	0.0147452	0.066496	0.0395681	0.123537
ENSG00000000971.15	CFH	chr1:196651877-196747504	0	0	0	0	0	0	0	0	0	0	0	0.0330089	0	0	0	0	0	0	0	0.141755	0	0	0	0	0	0	0	0	0	0	0	0	0.00438203	0	0	0	0	0	0	0	0	0	0.00781206	0	0	0.0770458	0
ENSG00000001036.13	FUCA2	chr6:143494810-143511690	13.7304	15.0414	15.7442	20.1066	18.6684	31.0711	34.591	32.1686	38.3178	43.5341	40.6784	42.17	28.148	38.9185	33.5302	41.767	33.7668	29.1843	24.4851	25.1578	25.002	35.878	35.9842	16.5697	15.933	27.2863	33.9767	41.1351	35.8494	34.0511	38.3738	34.7954	38.4975	20.1477	22.0881	18.346	17.6551	16.4767	18.3759	22.808	28.0686	25.3478	27.1107	28.7337	26.6886	51.554	54.6478
ENSG00000001084.10	GCLC	chr6:53497340-53616970	28.2347	27.385	49.7933	37.2482	33.9675	36.2875	42.3694	52.5062	61.7377	30.351	31.2694	52.8904	43.764	26.0802	29.6102	33.0792	28.3115	17.9501	17.7501	39.0593	28.75	38.6653	43.2168	40.5192	40.1822	45.4262	36.0021	45.0563	35.501	65.6245	68.2917	29.6806	28.3547	16.1572	18.9018	21.0735	24.8633	24.5172	23.0728	13.599	13.7683	12.0839	10.7861	15.6728	11.9254	34.3854	42.2742
ENSG00000001167.14	NFYA	chr6:41072944-41099976	17.1165	17.4009	19.1614	11.4469	16.4183	18.7181	18.2902	15.6499	19.3589	21.746	19.8948	10.9274	15.1348	15.5431	17.5113	15.4099	18.4236	15.2109	12.2759	17.0965	14.4153	13.3445	15.2978	19.4388	18.2589	12.9821	11.6623	9.31075	12.836	13.7381	12.8609	17.8072	17.8199	11.7318	11.6701	11.4337	14.1957	13.5114	14.1732	11.0175	10.9373	11.1	15.452	15.2695	15.4874	13.3581	14.2219
ENSG00000001460.17	STPG1	chr1:24356998-24416934	2.66676	3.40875	1.81613	2.80081	4.13973	1.09953	1.81697	2.89345	3.79566	9.079	10.3468	13.2384	9.08028	17.8464	16.937	18.3285	17.4114	3.9798	6.55924	3.76871	5.17061	11.5408	11.9503	3.64137	6.10616	10.3488	12.2178	5.74415	6.46935	1.99027	2.48626	4.75802	3.85754	4.93747	3.97101	4.47361	4.07469	4.30898	4.40616	2.73786	2.21455	3.02535	2.65449	3.98659	3.20466	4.52187	5.11723
ENSG00000001461.16	NIPAL3	chr1:24415793-24472976	6.91122	7.49993	7.50929	1.25678	1.4531	6.35603	4.98305	7.71429	9.97145	3.09406	3.75633	2.17041	3.62274	2.27504	2.53444	2.20107	2.34696	3.29732	3.05053	2.37298	3.02967	2.54885	1.82352	3.34793	2.1124	1.71394	2.06669	4.30218	5.27371	1.38786	1.76667	3.67412	3.66414	3.79438	2.86591	2.98193	2.93061	2.88705	2.96674	4.55434	3.3541	3.50667	2.87101	2.76742	3.0178	5.76693	5.02475
ENSG00000001497.16	LAS1L	chrX:65512581-65534775	55.5591	59.9095	71.456	61.4197	74.4967	40.4482	43.3815	40.0713	40.875	47.4428	53.3843	78.1075	83.6371	63.2765	58.8708	62.4679	59.962	58.382	58.6882	71.9831	79.9396	66.3773	70.8748	67.6497	67.2182	57.3636	56.8729	49.1358	43.981	36.4321	38.8504	30.308	32.7688	37.0507	40.5506	37.4899	51.8851	46.9046	49.5131	27.9213	27.5342	27.9001	26.5303	27.4464	29.3716	36.9061	39.8031
ENSG00000001561.6	ENPP4	chr6:46129992-46146699	0.0802752	0.115847	0	0.0551256	0.0901482	0.212492	0.146438	0.0847027	0.054534	0.103187	0.0806388	0	0	0.014506	0.0248384	0	0	0	0	0.0347514	0.0434397	0.0351311	0	0.0948708	0.0957532	0.0219959	0.0207693	1.50879	2.55884	0.924711	1.22965	0.425449	0.74615	0.123839	0.110279	0.0836358	0.174887	0.228699	0.35795	0.195038	0.283695	0.167871	0.379072	0.377442	0.218361	2.16886	1.95632
ENSG00000001617.11	SEMA3F	chr3:50155044-50189075	2.96519	2.36147	2.57662	3.35633	1.04111	3.57724	3.14415	0.546561	0.887125	1.13357	0.619734	0.253189	1.00301	0.277103	0.65606	0.59572	0.532311	1.66518	1.00264	1.87428	2.29699	0.899796	0.399006	3.13356	2.39674	0.868678	0.360802	6.15723	10.7828	21.7792	14.7516	10.6644	15.9658	9.19893	6.72841	6.33897	8.29572	5.76758	6.55633	0.677446	0.512612	0.640867	2.10352	1.18754	1.02889	13.8606	14.0714
ENSG00000001626.14	CFTR	chr7:117465783-117715971	0.00753154	0.00963667	0	0	0	0.00332146	0	1.55952	1.3753	4.84718	3.34581	4.93602	2.31383	3.41162	3.679	5.04078	3.41758	1.1776	3.04767	0	0	1.88641	2.15913	0	0	4.62685	3.6989	0.28101	0.0252922	0.44199	0.37845	4.16442	4.10016	0.00892804	0	0	0	0	0	0.142116	0.561285	0.537721	0.130821	0.342342	0.218388	1.31794	1.85837
ENSG00000001629.9	ANKIB1	chr7:92246233-92401384	18.1114	18.4059	15.466	20.956	21.7422	24.096	17.754	20.2402	22.4954	13.7279	16.5709	28.2441	16.8099	16.9824	19.3976	20.5857	25.1429	20.1745	18.6449	20.5242	20.2168	17.535	21.229	24.3227	26.1949	24.5778	25.2482	18.6685	20.5903	16.3161	20.3622	17.7188	18.7154	10.527	15.0454	12.0501	14.7571	18.075	15.6701	17.3697	13.9503	14.5799	18.9805	18.0245	17.2375	17.2364	20.0751
ENSG00000001630.15	CYP51A1	chr7:92112150-92142952	34.0432	29.6744	26.4337	41.6396	40.3558	36.2345	31.0684	26.5665	34.0858	81.5884	72.5276	53.6862	36.2722	67.5675	65.19	68.7319	77.9116	80.542	76.8458	25.9186	26.598	39.5579	37.2537	27.4179	27.0237	53.6527	50.2744	27.8909	24.5722	35.396	34.1543	83.0711	93.6285	35.0675	37.0899	30.4606	26.4426	27.6658	30.2374	39.7473	44.6047	41.514	40.8099	40.6799	43.6748	55.0001	58.9728
ENSG00000001631.15	KRIT1	chr7:92198968-92246166	21.1766	18.4199	20.4166	19.7892	20.5052	15.4342	12.8511	17.4333	16.479	16.799	20.2269	35.1493	26.7551	26.7767	21.9889	23.6881	27.7846	29.2679	26.5505	17.8297	21.1011	25.6905	21.2351	21.3229	23.5424	24.8493	29.3016	13.221	16.806	18.1275	21.7038	22.4471	21.5348	24.6102	25.2601	21.7074	30.4948	27.5772	24.3076	23.5751	21.7568	23.7584	24.1224	20.8882	27.835	15.8053	22.8524
ENSG00000002016.17	RAD52	chr12:912076-990053	6.67122	7.16401	5.90222	4.40937	7.55455	4.59594	5.37044	8.0119	8.50096	9.28489	8.63786	9.65334	10.4063	10.0078	10.5405	8.03368	15.9709	9.10046	13.3495	14.0326	17.9595	12.7034	13.0211	13.0491	11.9588	10.6026	11.4265	4.33995	9.90219	6.16701	5.72431	4.96168	5.31118	20.8787	25.777	19.2857	25.4986	25.5133	23.8935	13.8796	16.1098	13.8069	17.7554	17.708	19.142	7.97159	9.34598
ENSG00000002079.14	MYH16	chr7:99238828-99311130	0.0106479	0.0141786	0.147723	0	0.02373	0.0703544	0.0986662	0.0157388	0.0218122	0.0232835	0	0	0	0	0	0	0	0	0	0.31079	0.0171522	0.0447346	0.060921	0.0335569	0.033869	0	0.0327539	0.0259287	0	0	0.00358324	0.00326191	0	0	0	0.0532494	0.0239829	0	0.02258	0.0214098	0.0216261	0	0.00544279	0.147393	0.00507176	0	0
ENSG00000002330.13	BAD	chr11:64269829-64284704	23.9944	19.8482	20.0298	18.8421	12.2039	24.1229	26.5826	18.5531	14.3999	22.5848	15.4533	25.9924	22.4897	18.7606	11.2135	12.3243	15.5838	31.8377	10.3499	35.1604	29.7702	16.6621	20.6434	12.5598	24.2026	13.9963	13.3027	19.9106	21.6823	33.6908	36.1774	31.6416	38.6839	25.2324	19.6377	24.2175	20.3263	27.5123	17.9745	26.9221	26.6195	36.2416	29.6567	27.8579	32.7784	29.8611	29.8037
ENSG00000002549.12	LAP3	chr4:17577191-17607972	37.9733	36.8829	55.2387	37.6481	37.815	21.1541	22.2069	19.8392	20.8795	21.9159	22.4853	36.511	46.1168	26.8044	32.9128	28.2639	30.7742	30.3653	34.8049	53.6532	50.3126	34.0107	32.1097	48.0323	47.7472	39.1603	42.1105	34.412	32.4015	25.9575	38.1899	26.6708	32.3199	35.146	36.0523	37.499	39.8046	37.1513	42.6909	19.2982	21.9976	20.9785	23.4379	20.5614	20.4292	29.0189	32.4284
ENSG00000002586.18	CD99	chrX:2691178-2741309	0	0	0	0	0	0	0	0	0	0	0	0	0	0	0	0	0	0	0	0	0	0	0	0	0	0	0	0	0	0	0	0	0	0	0	0	0	0	0	0	0	0	0	0	0	0	0
ENSG00000002586.18_PAR_Y	CD99	chrY:2691178-2741309	0	0	0	0	0	0	0	0	0	0	0	0	0	0	0	0	0	0	0	0	0	0	0	0	0	0	0	0	0	0	0	0	0	0	0	0	0	0	0	0	0	0	0	0	0	0	0
ENSG00000002587.9	HS3ST1	chr4:11393149-11429765	0.256721	0	0.00620805	0	0	0.677687	1.56525	5.72952	3.81692	1.57865	2.47023	2.28078	1.2065	1.55693	0.378548	0.875609	1.87497	0.117423	0.652472	0.0131665	0	1.10425	0.145597	0	0.00604646	0.16839	0.158455	0.692976	0.280847	4.78462	2.85031	11.2538	9.66311	0.00469197	0.0052228	0.00475316	0.0302495	0.00382276	0.0122057	14.2327	15.6011	15.6564	13.4571	9.84935	8.06124	0.863593	0.0525324
ENSG00000002726.20	AOC1	chr7:150824626-150861504	0	0	0	0	0	0	0.0354883	0.0896635	0.0123958	0	0	0	0	0.08678	0.0225739	0	0.0812896	0	0	0	0	0	0.0573973	0	0	0	0	0.0496893	0	0.0292597	0.0542639	0.0330338	0.0070272	0	0	0	0	0.0132907	0.0141454	0	0.0436348	0.0914196	0.0825749	0	0.025681	0.115282	0.0998312
ENSG00000002745.12	WNT16	chr7:121325366-121341104	0.650803	0.539542	0.80291	1.54953	0.909734	0.605776	0.250081	1.76417	1.50291	0.701729	1.74346	2.69192	1.99801	3.38664	3.32927	3.08695	2.85934	6.70118	5.52498	0.952718	0.798391	5.34528	5.44986	1.5473	0.920341	4.99263	5.47599	0.0807583	0.0918688	0.135115	0.0274173	0.303951	0.283979	0.0714552	0.0398076	0	0.0988048	0.12193	0.0929156	1.73569	0.807337	1.18352	0.312857	0.461888	0.696681	0.230923	0.180671
ENSG00000002746.14	HECW1	chr7:43112598-43566001	0.0428996	0.136017	0.0401696	0	0.0403742	0.222085	0.353645	0.026849	0.363603	0.013204	0.212133	0	0	0	0	0	0	0	0	0.912748	0.0583628	0	0	0.0377682	0.0543962	0	0.0233035	0.606005	0.404566	0.296448	0.598614	0.131497	0.110587	0.0222023	0.35603	0.037483	0.562021	0.492028	0.130336	1.18069	0.616838	0.757047	1.87463	1.4243	1.14053	4.6725	2.94321
ENSG00000002822.15	MAD1L1	chr7:1815792-2233243	27.5307	35.7894	31.0007	19.3394	13.1715	27.099	34.7835	26.9619	25.5727	21.2782	33.3695	64.1942	53.3662	48.4821	32.2012	26.572	38.4302	64.7611	21.3653	24.9298	38.0775	52.269	42.0785	28.8778	37.9163	61.5112	52.4939	18.0977	20.1861	20.8898	22.3274	24.1262	24.5511	33.8236	34.0086	36.9317	41.4427	45.9947	42.9375	36.5872	40.9014	38.5573	42.5958	37.4158	35.1202	20.3505	15.3249
ENSG00000002834.17	LASP1	chr17:38869858-38921770	148.497	149.312	192.307	183.65	173.071	142.163	146.316	79.7768	80.2427	94.1952	92.2615	81.8124	94.8203	83.3791	84.7647	80.752	73.0189	99.5955	88.345	149.17	170.129	87.4136	93.7545	200.395	217.393	89.3842	86.6408	66.1526	59.7242	49.9047	78.2645	63.6146	58.7152	144.945	146.356	135.992	118.916	117.182	120.384	49.1123	43.2242	45.1342	39.6529	45.039	43.5549	85.7898	88.7424
ENSG00000002919.14	SNX11	chr17:48103356-48123074	17.4374	15.8299	19.5924	14.7592	16.2461	10.7389	10.04	8.84635	9.4037	10.778	8.79099	10.8177	11.0882	13.2738	10.4205	11.4731	8.67609	12.8853	12.982	14.8001	16.8844	12.9952	10.5112	18.3656	19.134	10.9936	13.3504	11.843	9.50517	9.93026	9.35811	12.1287	11.9638	14.9366	15.9598	14.257	14.9494	11.8157	13.5095	14.8077	13.1183	13.5297	14.6149	14.306	12.4986	15.0187	13.5275
ENSG00000002933.7	TMEM176A	chr7:150800402-150805120	0.154725	0	0.323465	0	0	0	0.0745257	0	0.0209537	0	0	0	0	0	0	0.0877859	0	0	0	0.0712134	0	0	0	0	0	0	0	0.0252742	0	0	0.089575	0.0406756	0	0.109976	0	0.19038	0.234442	0.264787	0.121255	0	0	0	0	0	0	0.200597	0
ENSG00000003056.7	M6PR	chr12:8940362-8949955	112.047	112.171	166.708	130.918	162.204	149.508	139.526	102.052	106.413	117.226	107.536	134.437	130.659	106.978	90.0779	115.09	81.7095	141.03	102.703	233.672	244.398	127.177	138.728	229.497	221.114	168.546	178.723	226.653	250.895	153.225	167.073	153.765	162.625	284.425	300.663	308.281	267.564	257.137	248.212	255.382	276.489	254.836	252.881	251.618	227.584	278.731	293.074
ENSG00000003096.14	KLHL13	chrX:117897812-118117340	0.20057	0.367912	0.0903565	0.568984	0.434937	0.393702	0.297393	0.0943564	0.133913	0.304742	0.433496	0.74951	3.65304	1.01954	1.0332	1.29914	0.646165	0.53408	0.352269	0.215591	0.336863	0.857127	0.794954	0.130791	1.31564	0.159201	1.2876	1.87848	3.6824	1.01784	1.31808	1.37383	2.86894	0.136558	0.112775	0.190237	0.316272	0.319882	0.233701	0.555163	0.208064	0.362813	0.399002	1.14037	0.531282	3.54912	3.64093
ENSG00000003137.8	CYP26B1	chr2:72129237-72148038	0.12028	0.0777756	0.0762698	0.160374	0.0874199	0.791491	0.547615	1.26096	1.29868	0.291621	0.233714	0.129784	0.0457638	0.151925	0.0722601	0.0997018	0.126499	0.120212	0.0991124	0.413993	0.113739	0.583447	0.34167	0.275418	0.770699	0.0639905	0.123665	0.692027	0.89896	2.16176	3.81014	1.17642	1.06411	0.105681	0.442995	0.0681284	0.0176961	0.0799196	0.0499851	0.604722	0.955774	1.64076	1.81336	1.08882	1.06714	0.343621	0.116747
ENSG00000003147.17	ICA1	chr7:8113183-8262687	2.43138	2.67243	4.51895	2.34891	2.19776	3.08719	3.63513	2.30243	2.26458	3.95335	1.90458	3.31514	4.64728	1.30706	0.167035	2.50818	0.341458	0.447513	0	6.90086	4.62439	0.637428	1.19665	4.6235	8.80341	3.85335	1.05868	17.5531	23.9599	6.31288	9.41772	15.0247	11.0294	9.14576	10.4169	6.10856	9.49733	6.05506	7.4511	7.01491	6.76704	4.59028	5.259	8.02761	6.95007	24.1326	24.7476
ENSG00000003249.13	DBNDD1	chr16:90004864-90020128	3.71124	2.59549	3.70138	1.37936	0.751163	7.34335	6.78573	6.09011	6.24742	4.38575	5.92956	3.87595	3.8207	2.85056	4.2032	3.54893	3.0878	8.9772	6.44604	3.79223	3.60478	5.89959	6.15467	2.58123	1.68889	3.23363	3.95374	31.5968	21.4513	13.9048	19.9122	2.003	1.21531	6.5819	6.79558	6.32811	9.30882	9.86561	8.58765	8.11306	7.71148	10.0602	9.6275	11.0309	10.3021	39.8547	40.3419
ENSG00000003393.14	ALS2	chr2:201700553-201781189	10.2134	8.7869	14.8006	7.89423	10.1751	27.6971	27.1534	11.6133	12.1493	13.6772	12.9483	17.4199	20.2548	12.4872	12.6619	10.3986	12.624	10.5439	8.75667	11.5585	11.8625	14.7674	8.85282	13.3082	14.8037	14.4176	15.268	11.1477	13.8686	21.0193	18.4955	14.7902	16.3976	8.58716	8.9886	7.93081	11.3575	8.00561	11.6	13.8738	14.6436	16.5427	17.7276	17.2556	16.9175	21.0607	17.1445
ENSG00000003400.14	CASP10	chr2:201182880-201229406	5.14117	5.23127	7.47003	4.82969	3.90938	26.7942	21.9831	6.19219	7.91191	7.42928	6.68781	6.64126	5.35789	4.19784	4.50548	4.0813	4.22609	3.07466	8.28981	6.18411	5.84989	6.5051	5.18617	8.45406	7.69503	4.98438	3.37799	1.52085	2.02035	4.85737	3.94987	1.7815	2.33915	7.91274	7.42713	6.80014	6.31853	6.78563	6.37077	3.63055	2.76299	3.16917	2.72297	3.56154	3.15228	1.61648	1.39832
ENSG00000003402.19	CFLAR	chr2:201116103-201176687	86.7041	83.1781	86.9457	67.0345	95.0127	62.2352	71.8982	99.8375	89.0824	100.476	147.48	102.582	132.252	84.8126	83.1492	80.6067	80.8437	122.774	93.9627	116.887	108.663	98.9876	93.6907	65.6156	68.5359	71.6002	74.903	15.7686	15.7558	65.575	57.8809	12.0179	9.82468	50.5947	50.7714	51.9964	50.066	50.6854	48.2	22.1714	17.993	20.4597	19.6923	19.7543	22.9173	1.59838	1.23542
ENSG00000003436.15	TFPI	chr2:187464229-187565760	14.5913	11.9658	8.86882	16.4654	11.6497	68.851	74.2821	79.264	74.0789	63.4253	65.0763	48.7586	23.7851	56.5601	47.3143	41.6388	43.9759	58.1269	47.9089	15.996	14.5164	38.3474	30.6003	7.91893	6.16694	22.9523	28.0563	42.5133	32.9157	45.1257	42.5389	22.3477	25.5365	11.908	11.1665	8.93189	7.92256	7.74471	6.99476	80.0668	63.9894	66.3204	51.0316	53.8201	70.1014	17.7355	17.8588
ENSG00000003509.15	NDUFAF7	chr2:37231630-37253403	137.77	117.992	118.251	127.21	135.645	26.5793	26.4142	50.4337	54.9766	56.4289	59.7373	69.0518	72.9942	44.3517	64.5488	59.3767	81.7468	66.0553	129.255	137.142	118.289	61.7878	67.2841	119.015	115.4	51.1587	51.7664	78.8841	75.2816	60.7483	69.3502	23.0829	18.5248	52.4095	51.8062	51.742	55.8588	57.5057	51.765	17.5071	18.2634	17.5944	17.4287	20.466	13.8729	69.0208	67.8961
ENSG00000003756.16	RBM5	chr3:50088907-50119021	81.6603	92.5563	136.117	71.8435	77.5166	63.2808	60.1	85.8333	77.0793	64.2671	51.2629	137.856	105.522	92.656	74.9534	80.8499	81.8008	68.5337	94.6792	117.91	105.337	118.763	134.972	167.951	145.615	127.431	116.245	70.886	71.5641	75.9632	83.1625	129.731	127.492	59.2423	64.4587	71.2859	67.9336	86.901	74.0457	79.346	75.2912	81.734	65.8633	70.4513	58.9526	53.5544	55.4108
ENSG00000003987.13	MTMR7	chr8:17298029-17413528	0.376199	0.509325	0.388479	0.888925	0.742991	1.06068	0.903381	0.542409	0.631167	0.781855	0.55234	0.32409	0.451192	0.785167	0.318824	0.682663	0.483237	0.44095	0.349496	0.552124	1.10489	0.349239	0.232841	0.610077	1.55582	0.469429	0.164753	1.73023	1.55108	1.41517	1.49895	0.491873	0.481191	0.399781	0.396404	0.305987	0.575517	0.545801	0.363996	0.509086	0.447589	0.372319	0.513974	0.66408	0.328915	2.67398	3.5647
ENSG00000003989.17	SLC7A2	chr8:17497087-17570573	5.48974	6.8521	3.96676	14.9807	12.9654	20.4271	16.2014	12.8443	16.836	13.5741	9.33186	8.56479	5.60668	14.2194	12.6339	12.1063	11.6297	4.65173	7.86426	3.45307	4.19693	8.0806	9.08189	4.27792	5.37172	13.8231	13.7345	3.16226	3.11516	7.37021	5.83025	20.8298	28.2614	6.70877	6.19739	6.18884	4.04005	4.1879	3.54552	2.62576	2.60477	2.62931	3.58585	3.16865	2.59916	6.42243	6.80598
ENSG00000004059.10	ARF5	chr7:127588344-127591705	94.9727	102.844	108.376	83.9734	83.7903	96.7281	104.78	68.2597	73.9801	96.036	108.316	124.568	151.309	92.971	114.75	105.97	107.729	109.265	113.062	101.203	103.887	136.762	140.329	103.825	104.682	131.852	120.825	138.573	143.156	120.62	118.763	115.618	121.658	129.654	135.361	121.987	139.747	137.021	152.685	103.987	96.5072	108.216	101.985	104.081	105.161	131.899	145.014
ENSG00000004139.13	SARM1	chr17:28364355-28404049	0.47143	0.518504	0.213532	0.479251	0.269161	0.349047	0.511447	0.952262	0.426266	0.509822	0.0639001	0.118654	0.583265	0.64821	0.454516	0.467084	0.566058	0.696249	0.520784	0.612188	1.01203	0.23873	0.751658	0.374518	0.391344	0.21857	1.31625	0.89368	1.00739	1.28084	1.90917	3.72048	3.09343	0.239656	0.222541	0.450135	0.271578	0.32954	0.483301	13.7963	17.3768	14.5018	12.872	13.2752	11.1514	1.56329	2.03303
ENSG00000004142.11	POLDIP2	chr17:28347176-28357522	68.8368	70.634	81.592	64.1066	73.1232	54.0429	57.8452	41.3072	41.6528	54.5265	50.8841	70.6274	67.9667	58.8645	56.6142	62.8242	56.4423	58.1568	57.3532	79.9913	80.6723	65.0678	65.0601	93.3839	92.6714	73.0098	79.2601	48.2221	40.0198	48.2272	56.7471	46.1935	46.6224	78.6126	80.7667	77.3925	84.2571	82.533	81.4435	52.7206	53.545	56.339	52.4596	53.7047	53.5162	46.7333	55.1179
ENSG00000004399.12	PLXND1	chr3:129555174-129606818	173.597	168.92	215.394	307.108	249.688	43.6374	43.1305	200.921	236.69	101.032	136.428	70.3018	101.748	88.4594	123.883	112.985	134.234	145.936	171.774	280.29	310.323	146.547	153.777	299.286	310.683	112.919	121.724	49.3585	40.174	23.8575	24.617	42.8526	23.2067	188.284	193.339	184.492	138.442	143.939	161.905	84.9789	96.4745	88.1013	93.1662	89.3847	92.6243	39.6257	38.1502
ENSG00000004455.16	AK2	chr1:33007939-33080996	115.138	126.292	136.38	134.187	132.317	131.817	134.611	115.036	91.3307	130.902	127.612	141.679	147.158	113.038	109.821	125.837	115.817	107.773	140.476	221.595	146.668	108.405	105.947	139.762	152.599	105.386	117.01	64.7286	79.8249	67.7371	69.3653	54.506	52.7046	685.366	647.871	616.643	694.437	558.448	747.471	258.044	236.502	204.458	216.506	238.883	238.761	310.224	182.219
ENSG00000004468.12	CD38	chr4:15778274-15853230	0.0928569	0.0895808	0.382942	0.0560939	0.418714	0.0435002	0.0147745	0.0365005	0.0335175	0.331946	0	0	0	0.0236149	0.04067	0.0467623	0.0110603	0	0.139463	1.04744	0.668625	0.0230092	0	0.03452	0.35783	0	0	0.296179	0.264706	0.136394	0.0742616	0.105503	0.0676124	0.576347	0.293409	0.328254	1.17569	1.84309	0.744606	0.0644234	0.115496	0.0597727	0.0660317	0.0173902	0	0.0615123	0.0946292
ENSG00000004478.7	FKBP4	chr12:2794952-2805423	104.182	135.237	147.128	103.959	106.807	41.0403	38.3838	26.2405	22.498	30.2007	52.078	83.766	116.161	52.5628	53.554	57.0257	72.9393	77.3405	86.5111	133.563	121.402	63.7565	65.2904	170.612	178.651	95.6561	87.5913	69.6529	71.4624	56.6503	79.51	28.6121	28.9706	560.686	691.987	753.212	670.568	685.295	876.432	269.707	247.146	265.222	319.512	280.935	305.235	324.168	243.78
ENSG00000004487.15	KDM1A	chr1:23019447-23083689	120.985	104.378	127.076	130.043	163.555	131.925	131.177	91.8769	96.9868	125.209	131.164	115.625	127.96	142.966	152.657	140.32	136.823	133.248	126.068	111.961	95.6994	154.384	147.166	112.884	117.714	152.796	140.281	130.213	130.755	130.592	115.58	95.7278	94.053	103.702	101.997	104.589	120.507	122.704	115.427	82.5261	85.9838	83.9541	119.767	124.049	100.764	129.879	132.625
ENSG00000004534.14	RBM6	chr3:49940006-50100045	56.5681	47.6432	75.212	51.4758	55.6937	54.0008	55.8863	89.3425	69.898	58.7732	63.8325	48.652	66.3248	54.7255	65.3192	61.8273	63.1582	57.4958	80.1854	72.5982	51.8997	62.4445	66.3466	64.3277	65.5119	71.7873	56.709	55.8476	72.0119	59.8192	35.6864	56.0635	68.2318	47.7357	53.5856	45.3738	55.9189	57.5387	59.4697	41.7134	35.6755	32.7678	43.7215	40.2365	44.3432	39.8421	38.4923
ENSG00000004660.14	CAMKK1	chr17:3860314-3894891	3.00679	3.51562	3.54461	2.92611	1.77043	1.13778	1.20697	0.517575	0.717351	1.08077	0.824675	0.700351	0.43497	0.488044	0.672484	0.373765	0.573008	1.03424	1.01399	2.54607	3.01426	0.660861	0.303133	2.81928	2.48101	0.454176	0.288214	2.44444	4.09194	1.79053	1.32813	0.813181	0.459102	5.24382	5.95469	5.76526	5.38173	5.1869	6.59555	1.27726	1.30335	1.51014	1.54375	1.3918	1.91638	2.52285	2.44948
ENSG00000004700.15	RECQL	chr12:21468910-21501669	23.9358	21.9182	19.0299	17.1575	20.0192	18.0723	16.8698	14.4211	14.9275	15.9329	16.9891	27.2357	22.7194	22.8888	18.9431	20.0322	18.6652	23.7955	28.2327	12.6592	11.1716	14.3869	12.5278	17.7451	17.8258	14.7639	17.5271	25.1116	20.4031	24.5637	28.2813	21.9017	24.4002	15.8901	18.5605	15.5681	14.9755	15.2096	14.8477	23.3752	20.4863	25.7673	19.4986	20.4937	23.9896	23.572	27.4609
ENSG00000004766.15	VPS50	chr7:93232339-93361121	5.36321	6.9933	3.33542	7.53665	3.75514	4.69497	5.12306	7.2877	6.2567	6.55847	8.21193	7.53246	6.15604	7.47473	6.30251	12.939	9.97886	8.27536	11.754	2.96434	4.07251	6.22343	8.84123	2.76336	5.7949	7.8548	5.03182	7.11972	5.79659	5.12792	6.79433	4.67103	7.07369	4.27155	3.44005	3.5718	4.88981	3.56454	6.31555	4.56456	4.46094	5.3623	4.68834	5.73455	5.9611	4.30801	6.34827
ENSG00000004776.12	HSPB6	chr19:35754568-35758079	0.269527	0.248785	0.23224	0.315989	0.106476	0.193155	0.0471711	0.0611437	0.0892477	0.0522329	0.114293	0	0.13935	0.0514002	0	0	0	0.635267	0	0.615688	0.538729	0	0.0678096	0.33644	0.565482	0.0779395	0.466755	1.00516	1.15516	0.0967769	0.144706	0.761079	0.726041	0.731345	1.26349	1.18547	1.07773	0.881871	1.16008	5.59247	5.48142	6.3468	3.24571	4.17315	4.77802	0.365349	0.118495
ENSG00000004777.18	ARHGAP33	chr19:35774531-35788822	5.83064	8.04035	6.78906	3.89573	2.96311	4.65774	4.21286	5.45621	3.0851	1.47447	2.56832	4.8182	2.16452	10.6512	2.68465	1.89768	2.15671	4.79307	3.95974	8.24338	5.92264	2.11555	2.5936	7.03082	7.70726	7.17618	1.48728	11.5471	14.8884	6.12709	3.01638	7.3139	7.16282	17.8733	20.0651	16.233	17.5181	14.608	15.4545	17.1359	13.3388	25.6102	9.62102	15.7841	14.125	12.9023	12.0306
ENSG00000004779.9	NDUFAB1	chr16:23581001-23596356	916.442	858.056	737.669	778.608	808.691	329.567	320.506	333.959	358.892	502.308	434.119	677.274	673.195	523.912	574.712	617.175	696.655	523.357	660.708	882.389	882.836	657.715	600.613	700.246	732.07	564.092	609.998	236.62	251.123	237.874	245.056	119.3	118.615	693.268	649.823	690.898	714.854	686.91	728.335	112.845	123.828	120.28	122.702	122.106	119.118	134.559	140.528
ENSG00000004799.7	PDK4	chr7:95583498-95596491	0	0	0	0	0	0	0	0	0.00898813	0	0	1.11117	0.180996	0.0333616	0.252541	0	0.110476	0	0.0979439	0	0	0.37199	0.651612	0	0	0.334073	0.124286	0.893175	0.645663	0.224049	0.355009	0.122562	0.0593435	0	0	0	0	0	0	0	0	0.035098	0	0	0	0.0439477	0.341682
ENSG00000004809.13	SLC22A16	chr6:110424686-110476641	0.0181542	0.0112107	0	0.0406712	0	0.148591	0.110557	0.164713	0.048391	0	0.271002	0	0	0.0787329	0	0	0.0737506	0	0	0	0	0	0	0	0	0.924018	0.174498	0	0	0	0	0	0	0.273161	0	0.14732	0	0.0365098	0.0178315	0	0.0183025	0.0225189	0	0.0179183	0	0	0
ENSG00000004838.13	ZMYND10	chr3:50341109-50346852	0.660067	0.445379	0.828675	0.638461	0.377655	0.178124	0.207735	0.233149	0.584106	0.252925	0.151842	0.260893	0	0.412991	0.919392	0.0404255	0.151329	0.48408	0	0.686256	0.537326	0.131695	0.268946	0.592244	0.780113	1.19209	0.0913562	0.741315	0.558166	0.427183	0.137263	0.245195	0.144731	0.0755535	0.236061	0.255556	0.365984	0.437421	0.147243	0.560099	0.739396	0.709262	0.247222	0.273611	0.0742434	0.19971	0.013805
ENSG00000004846.16	ABCB5	chr7:20615206-20777038	0.0415506	0.0370993	0.0732566	0.0535105	0.0494215	0.234786	0.178659	0.365992	0.542739	0.722179	0.683568	0.32441	0.181232	0.318814	0.196093	0.497623	0.305471	0.424889	0.210092	0.0257361	0.0723845	0.208296	0.364197	0.0317817	0.0231412	0.30099	0.102504	0.0345734	0	0.0792155	0.0302435	0.0497209	0.0145423	0.080486	0.0491475	0.093393	0.0743715	0.0700605	0.0481792	0.0146284	0.0431842	0.0392466	0.0164011	0.0338937	0.00509437	0.0227364	0
ENSG00000004848.7	ARX	chrX:25003693-25016420	7.52221	4.32884	4.16149	0.917068	1.4997	0.0883752	0.0295289	0	0	0	0	0.231921	0.0327122	0	0.0413211	0	0	0	0	0.635936	0.686528	0.058444	0.111427	2.73566	2.63721	0.0731846	0.103655	1.06009	0.529192	0.0778909	0.0528396	0.0137432	0	0.741663	0.642111	0.848731	1.74565	2.74158	1.04805	0.0111884	0.0121014	0.0253882	0.0229318	0	0.0320528	0	0
ENSG00000004864.13	SLC25A13	chr7:96120219-96322147	29.7939	30.5545	30.5409	28.9905	36.51	30.6127	30.9607	24.7919	28.9865	36.5818	32.595	43.891	43.9036	42.286	36.3676	50.8372	49.088	45.9315	48.1876	46.8086	39.119	36.6765	35.7708	37.7754	38.2965	46.2621	43.7111	33.7304	36.4299	36.1366	34.608	29.4232	33.4426	26.738	31.2287	28.9443	26.9129	33.8392	26.3299	39.8751	37.3999	33.6485	46.3737	47.9742	40.8207	50.4948	60.3633
ENSG00000004866.20	ST7	chr7:116953237-117230103	3.39655	2.25154	4.35962	4.22444	5.01381	7.72773	7.95725	5.09672	5.21988	8.24429	5.91517	7.9945	9.76607	7.75662	7.28848	6.1488	7.50372	6.82702	5.49244	1.64626	2.33722	8.13527	6.91342	2.76688	2.47336	7.28754	6.28269	6.61191	8.05514	9.65638	8.941	16.6272	18.5368	2.18905	1.38769	1.35577	1.5454	1.77065	1.4408	28.672	29.539	24.8326	21.3531	19.1869	16.9166	10.0076	12.3242
ENSG00000004897.11	CDC27	chr17:47117702-47189422	29.9894	26.7966	36.8235	41.5547	42.0684	81.9253	80.8345	111.895	104.559	99.312	99.1761	121.016	97.0226	119.891	104.14	153.156	147.003	132.142	129.915	44.7321	36.7629	77.0558	77.8695	42.2176	38.8689	99.4837	95.8109	43.3628	40.9069	61.5483	61.5993	72.9566	69.6796	33.6055	25.2838	25.0286	40.2924	33.9253	38.0975	46.7283	52.6689	48.4008	46.2187	49.9471	47.1022	42.5591	47.6568
ENSG00000004939.13	SLC4A1	chr17:44248384-44268141	0.226824	0.502354	0.317944	0.230379	0.294804	0.167452	0.229274	0.10264	0.0691814	0.919483	0.356919	0.0607695	0.0355161	0.332898	0.24266	0.01739	0.0702741	0.133569	0	0.942187	0.451798	0.330545	0.0716814	0.378632	0.330018	0.0308447	0.0749774	0.248626	0.271302	0.0287272	0.0327823	0.183679	0	0.510887	0.934744	0.549086	0.31402	0.655888	0.513253	0.121475	0.0976423	0.0275643	0.0248974	0.0514518	0.0464005	0.0937351	0.164041
ENSG00000004948.13	CALCR	chr7:93424486-93574730	0	0.0231538	0	0.0178972	0	0.005749	0	0.0870098	0.0585559	0.0191434	0.0418989	0.0965982	0	0.0188382	0.130133	0.0556508	0	0.201306	0	0	0	0.0626248	0.0124261	0	0.0307311	0	0.108775	1.24186	0.85053	1.51518	1.19908	0.295597	0.221185	0	0	0	0	0	0	0.0826666	0.0283494	0.0266331	0.0722192	0.0462602	0.00834041	1.86773	1.16804
ENSG00000004961.14	HCCS	chrX:11111300-11123078	59.9917	52.6139	72.1196	69.2519	96.8902	37.8737	39.3809	27.5126	28.2136	41.1922	40.4983	54.8631	64.2302	50.2569	51.1667	57.8826	55.6272	55.5317	51.7659	90.6972	84.6683	57.4122	63.6665	65.7167	63.0526	42.7423	41.7002	21.8248	18.5356	23.7037	27.3723	19.2174	20.0914	46.6866	44.0778	46.8428	45.5674	44.086	46.2788	26.0123	27.5946	28.7663	26.2148	32.7971	26.289	29.3279	26.9511
ENSG00000004975.11	DVL2	chr17:7225340-7234545	68.2169	74.7036	78.0447	60.2378	68.774	36.7487	36.5733	39.7939	41.2319	32.2963	48.841	34.9577	50.8665	34.074	48.1314	33.7282	36.9168	47.3584	38.6219	65.0459	83.2417	47.7976	46.0152	75.2439	78.4294	47.963	51.5531	21.4348	29.0433	32.6628	26.52	35.2926	35.3969	115.044	114.993	109.56	111.116	104.21	112.265	48.2069	38.6988	40.8145	56.776	48.7657	48.7422	37.6133	43.4285
ENSG00000005001.9	PRSS22	chr16:2852726-2858170	0.640222	0.324436	0.759686	0.210082	0.115753	0.330371	0.496122	1.46142	1.72748	1.01274	0.922082	0	0	0.0772237	0.265102	0.0760181	0.0723369	0	0	0.433906	0.727133	0.184721	0.407945	0.877735	0.346879	0.55224	0.363331	0.343032	1.45725	0.122027	0.114651	0.0886743	0.0795455	5.28578	4.23533	4.45955	6.04825	5.30747	5.43265	0.23291	0.156429	0	0.0871745	0.378785	0.185718	1.38329	2.04928
ENSG00000005007.12	UPF1	chr19:18831937-18868236	49.0556	46.8482	69.5017	57.174	52.4926	43.4473	37.4544	32.8473	36.7713	33.9865	30.2256	28.6161	40.6186	41.0984	37.7399	47.8358	40.2793	36.0941	33.9861	70.5384	71.4006	59.8063	57.387	86.7418	97.0373	65.2169	57.6777	30.5441	30.5627	26.1773	26.7757	31.9394	28.8809	63.19	61.3148	59.5834	79.4164	74.7845	89.8374	34.6561	37.5329	38.6931	42.169	39.6109	36.9876	32.4925	33.9518
ENSG00000005020.12	SKAP2	chr7:26667061-26995239	2.69097	3.26233	3.2011	2.73682	3.87287	2.4348	2.06058	3.31255	3.02063	4.64843	4.33599	12.7532	11.1972	6.52418	9.69339	2.32377	3.39091	6.68383	7.11524	3.09966	2.46143	7.27233	8.43678	4.0713	3.05287	9.58608	10.6939	1.75779	2.42749	3.07467	2.46284	5.10049	4.24748	2.6502	1.33625	1.81746	1.17221	1.17923	0.823318	5.07907	5.52015	7.73723	4.88551	5.89126	4.1725	3.64875	2.70345
ENSG00000005022.5	SLC25A5	chrX:119468399-119471319	803.506	847.252	1012.64	1303.6	1679.43	709.629	717.899	829.905	830.54	928.762	945.387	748.376	969.769	1014.04	993.746	1082.72	954.286	993.216	868.359	1354.11	1289.52	956.328	872.044	829.138	837.054	666.507	682.73	438.08	464.927	350.017	376.96	225.347	251.804	715.42	779.063	720.695	768.961	696.918	732.623	268.332	260.686	278.384	251.925	244.186	289.624	414.618	444.619
ENSG00000005059.15	MCUB	chr4:109560204-109688726	15.2536	14.3365	7.18534	10.8374	17.9506	11.0666	14.7766	2.47483	2.14751	3.46314	1.31953	1.19124	0.695167	1.52525	0.918573	0.546595	0.475924	3.30784	1.46734	9.79688	12.0586	0.948502	0.86107	9.88728	8.77639	0.857039	0.785183	16.6177	10.0778	18.6566	18.9644	5.4684	6.28153	22.0304	25.5127	21.4114	28.2218	27.8209	27.1711	3.7946	6.38403	4.08049	6.86498	7.35419	5.36877	15.1201	13.9258
ENSG00000005073.5	HOXA11	chr7:27181509-27185223	0.176837	0.215084	0.125546	0.380144	0.207218	0.447745	0.25501	0.366501	0.266381	1.15208	2.03899	1.83728	2.5086	3.40116	3.56847	4.20149	3.9668	11.8735	8.5168	0.186389	0.224668	1.66355	1.95755	0.242305	0.171193	3.26121	5.22773	0	0	0.00896773	0	0.00949369	0	0.0189755	0.0211221	0.038448	0.0349552	0.0463839	0.0493667	22.8184	18.2595	17.9435	18.2987	17.4506	20.8158	0	0
ENSG00000005075.15	POLR2J	chr7:102473117-102478907	27.7568	31.5704	40.5109	28.2161	32.2953	33.5371	33.5313	22.5618	20.5541	29.598	27.6211	35.8777	40.6487	31.312	32.1204	33.6727	28.4425	32.0801	25.549	31.4997	31.7301	34.8717	33.2296	36.4133	36.9121	36.8183	42.477	28.5213	25.441	35.9029	29.6261	28.4061	26.7001	20.3384	23.917	23.8568	25.3653	21.7998	26.7857	25.986	26.746	29.0644	27.6833	27.7591	26.3413	23.2692	25.1103
ENSG00000005100.12	DHX33	chr17:5440911-5469060	22.7103	22.4091	25.3967	27.7923	29.9753	24.1676	23.9759	17.8962	18.6592	19.5529	17.7383	22.054	25.3057	24.6319	24.1343	27.1206	26.0395	22.4573	26.9099	26.3767	27.9788	29.7313	27.4532	34.5586	34.6196	29.8016	30.856	19.777	17.5552	18.9772	24.4661	16.3148	15.2659	20.1659	20.9059	18.5479	26.7742	28.0261	24.6886	19.9378	22.0864	22.2277	24.7409	24.1684	20.2143	24.8645	25.5623
ENSG00000005102.12	MEOX1	chr17:43640387-43661954	0.150027	0.0208488	0.115784	0	0	0	0.0078801	0	0.0314689	0	0	0	0	0	0	0	0	0	0	0	0.0250663	0	0	0	0.0245569	0	0	0.051105	0.1079	0.0393203	0.0212058	0.264537	0.171122	0	0	0.0193044	0.0336732	0.0155256	0	0.715267	0.943559	0.420067	0.297056	0.283788	0.102661	0	0.0192969
ENSG00000005108.15	THSD7A	chr7:11370356-11832198	0.0100354	0.013371	0	0	0	0.00379218	0.147104	0	0.0925316	0.13271	0	0	0	0.0435225	0.00531434	0	0	0	0	0.00495686	0	0.00300658	0	0	0	0.00470611	0.00444367	0.160211	0.0781603	0.89774	0.891903	1.59539	1.16528	0.00353277	0	0	0	0.00576201	0	0.0201748	0.0220394	0.0927011	0.0413538	0.0213623	0.0110072	0.367266	0.101229
ENSG00000005156.11	LIG3	chr17:34980493-35009743	58.7027	69.2742	77.9854	65.7589	74.2264	58.7087	69.8988	58.8699	56.2011	65.8131	75.1774	75.9819	76.7879	65.1246	81.33	63.3756	73.3232	69.4359	67.7097	85.0675	76.1753	85.7597	105.076	99.0683	93.5956	61.8572	94.8258	42.0517	50.7714	38.243	42.0223	52.0948	45.1323	77.0408	70.8054	56.2925	83.8797	80.7269	93.834	36.2943	38.8338	36.7686	47.9209	41.6349	44.1396	42.8205	56.5741
ENSG00000005175.9	RPAP3	chr12:47661248-47706061	21.2387	21.7299	14.5199	19.8529	24.5545	33.7275	28.3337	31.4344	30.6207	22.8476	25.4967	25.6977	21.8597	32.0789	29.5691	31.2938	25.0727	30.8798	26.3511	13.2724	15.4577	18.18	17.8608	17.3378	18.106	20.5265	18.7435	24.9436	20.2902	28.412	35.3184	27.5513	27.3889	27.3382	20.4611	26.5454	24.782	22.5339	25.3193	25.204	29.2592	27.1556	28.8876	32.2337	26.5989	22.8104	25.3018
ENSG00000005187.11	ACSM3	chr16:20610242-20797581	0.321717	0.6943	0.13622	0.247378	0.440988	1.12689	0.861926	0.659047	0.267332	0.67988	0.871446	1.59358	2.35583	0.738306	0.433454	0.944343	1.0103	0.966689	0.997721	0.452152	0.891704	2.47104	3.21335	0.265792	0.913252	0.922627	0.952249	1.78543	2.71216	1.42905	0.681159	1.87066	3.58894	0.974915	0.551601	0.823597	0.529444	0.9528	1.30437	1.30006	0.867657	1.30325	1.08902	1.93501	1.41077	1.00092	1.3307
ENSG00000005189.19	REXO5	chr16:20806428-20849668	2.53775	2.99068	2.65593	1.96667	3.6888	4.45181	4.49424	2.82209	2.9406	3.3468	4.70681	5.14594	4.25317	4.1827	4.18728	6.0059	6.15485	4.68144	3.93921	3.46648	2.05267	4.78324	4.34011	3.69603	5.28471	5.6234	3.76027	4.44954	5.70855	3.66692	4.00951	2.4238	2.28924	2.29515	2.84556	2.04074	4.13881	4.38114	2.14596	1.91647	1.5799	1.91242	2.14159	2.62672	3.24791	4.37373	3.96326
ENSG00000005194.14	CIAPIN1	chr16:57428168-57447528	126.922	115.133	170.943	134.096	127.63	93.1975	84.3502	89.2808	78.1402	120.21	115.037	108.475	139.834	134.511	126.76	125.857	134.936	105.537	130.547	144.905	154.831	135.923	123.105	155.295	157.235	117.477	152.908	85.6633	79.5172	94.5679	107.537	87.5517	87.9357	117.786	103.307	104.341	117.657	117.094	116.083	97.9588	97.0016	101.471	111.615	114.476	104.495	85.0182	100.967
ENSG00000005206.16	SPPL2B	chr19:2328614-2354806	20.9855	20.9681	16.1744	15.4754	16.9766	15.9822	18.5194	24.8581	27.746	15.3558	16.1351	29.183	22.7358	16.8188	21.995	18.4035	23.1131	29.1363	18.7508	18.6337	26.9185	37.6574	34.3469	33.7751	31.0141	40.7518	35.9648	27.2111	35.3358	31.7294	23.1009	44.1549	39.735	45.8626	54.1633	50.8967	56.3779	62.6269	41.8469	63.7318	53.1998	56.1457	58.7682	55.685	57.6687	47.74	34.763
ENSG00000005238.19	FAM214B	chr9:35104111-35116341	26.1224	27.2134	27.7895	12.0179	14.8625	6.57279	7.0996	15.1026	17.1266	10.8024	22.8234	2.70478	4.12333	4.45978	6.05578	6.43852	6.68228	10.9423	7.6925	20.3532	19.3955	4.67107	5.38355	23.4474	20.4126	2.95656	3.32183	5.24552	4.56037	15.0502	8.94959	20.2533	14.9334	7.33703	8.00644	6.80978	6.38419	6.75956	7.82142	10.5022	10.4419	9.09382	7.97647	9.93819	8.90066	3.56762	4.36632
ENSG00000005243.9	COPZ2	chr17:48026166-48038030	0.153269	0.410662	0.280307	0.369587	0.219077	0.331436	5.02983	0.16278	0.309718	1.58819	0.310318	0	0.27123	0.370725	0.204643	0.405284	0.472554	0	1.96458	0.0946115	0.500974	0.648252	1.27042	0.243136	0	0	0	3.9643	0.413721	0.211642	0.267681	1.31292	1.07841	0.215328	0.211175	0.114348	0.463276	0.30909	0.329502	1.86661	5.53246	1.83728	1.47439	1.15566	2.48508	0.133349	0.335433
ENSG00000005249.12	PRKAR2B	chr7:107044648-107161811	0.837289	0.776086	0.475243	0.899905	1.4713	1.87866	2.41575	0.506763	0.482458	0.444243	0.701825	0.2334	0.790104	2.36971	0.810934	1.39958	1.47892	1.6874	1.12298	0.0872717	0.163644	0.39742	0.417471	0.459196	0.811261	0.719411	0.756368	13.5935	10.7333	5.83545	11.4944	4.26752	4.79248	0.620921	0.623132	0.703623	2.01536	1.76524	1.66306	1.35118	1.79026	2.66219	1.55783	2.16403	1.80748	14.6985	17.4878
ENSG00000005302.17	MSL3	chrX:11758158-11775753	22.8089	19.3701	31.5853	18.4717	30.7624	12.7863	15.5254	15.3213	15.4443	12.4535	11.3283	30.9099	22.3298	18.0652	16.9193	23.6195	17.6379	19.5911	30.8419	25.7653	20.2925	17.6596	19.2069	18.7773	23.7608	13.3054	16.0672	13.8717	10.6835	14.2822	13.1351	21.8593	23.6509	9.90633	10.8051	9.68186	8.95798	11.1789	7.87814	16.5276	15.8146	16.8059	13.2429	16.022	12.8996	8.30559	9.75233
ENSG00000005339.14	CREBBP	chr16:3725053-3880726	33.3671	29.3005	53.3869	28.49	23.2709	17.591	13.5716	23.1746	24.9395	26.7019	16.2198	26.1254	29.0669	29.9605	22.3708	28.5647	22.3643	29.7743	23.1447	20.1078	20.1405	33.4173	28.9607	24.7277	28.345	36.0666	47.5287	35.9128	16.4332	21.6432	24.1089	38.6865	46.4559	11.3513	11.6605	38.6473	14.718	12.9683	16.6404	15.9439	16.9297	18.5575	16.2596	15.4009	15.1142	18.6733	18.875
ENSG00000005379.15	TSPOAP1	chr17:58301227-58328760	0.043392	0.0540065	0.11193	0	0.0116358	0.625325	0.347385	1.26606	0.74026	0.073153	0.118662	0.227727	0.394253	0.302278	0.245699	0	0.016607	0.0400029	0.702353	0	0.0084104	0.138014	0.157445	0.0801713	0	0.0809192	0.983007	8.69703	15.3167	8.00867	5.66206	4.88421	5.61315	0.481674	0.423035	0.343295	0.208714	0.363312	0.689278	0.392526	0.276197	0.977414	0.448375	1.5025	1.68588	2.29968	2.8924
ENSG00000005381.7	MPO	chr17:58269855-58280935	0.0395081	0	0	0.219161	0.0221836	0	0	0.00735654	0.217818	0	0.0476244	0	0	0	0	0	0	0	0	0.368427	0.0160344	0.010374	0	0	0	0	0	0.177615	0.771095	0.0172824	0.00669944	0	0.0610445	0.0365689	0	0.0246972	0.0449071	0.0496571	0.113827	0	0	0	0	0	0	1.07027	0.111094
ENSG00000005421.8	PON1	chr7:95297675-95324707	0.00628851	0	0	0	0	0	0.0166858	0	0.00640803	0.0765563	0	0	0	0	0	0	0	0	0	0	0	0	0	0	0	0	0	0.407358	0.103831	0.206599	0.0707286	0.0989571	0.00726853	0	0	0	0	0	0	0.0126444	0.0920057	0	0	0	0	0.527662	0.347271
ENSG00000005436.13	GCFC2	chr2:75651999-75710989	10.6389	8.5209	4.49832	7.94323	11.0968	5.5987	6.98547	7.91071	4.84079	12.2452	8.97848	6.98788	7.70409	8.08927	14.3462	12.8646	9.77828	6.10308	7.28525	6.90158	6.46966	9.10488	8.43864	6.26501	5.80363	7.77987	5.97532	14.3628	14.0519	7.94873	7.07604	7.85903	9.16377	8.69183	9.94974	8.11913	10.3457	11.1084	8.35229	11.7864	11.1526	13.5142	14.1788	12.5086	12.6061	8.70604	9.54989
ENSG00000005448.16	WDR54	chr2:74421677-74425755	15.2456	15.1086	16.0104	12.6937	9.40503	14.6197	17.5416	7.4878	9.01201	9.50262	7.1759	6.88256	11.4789	9.63951	10.455	7.4236	5.90308	6.95461	7.82065	9.88519	12.9764	13.5765	14.0196	10.6012	15.7819	11.6313	17.1471	34.5819	47.0985	22.104	27.6436	16.8327	19.6999	16.1309	18.3629	16.9288	17.1938	16.0057	17.2252	24.1107	19.3988	23.5136	22.563	21.7819	31.8929	22.2627	27.2152
ENSG00000005469.11	CROT	chr7:87345680-87399795	0.458317	0.438434	0.405831	0.402214	0.509949	2.49422	2.72696	3.32236	4.16842	2.23986	1.98258	0.119967	0.0793185	0.587401	0.368305	0.50621	0.635147	0.878422	1.78571	0.258882	0.183013	0.738335	0.230123	0.341566	0.614512	0.151013	0.065074	4.00375	3.59964	33.8295	24.1207	6.54111	5.75603	0.491759	0.555541	0.434505	0.859644	0.725369	0.484759	2.68876	2.17678	3.4206	4.72544	5.0043	3.81122	4.46132	3.61794
ENSG00000005471.15	ABCB4	chr7:87401696-87480435	0.0162774	0.0113352	0	0	0	0.369267	0.13914	0.103719	0.101816	0.615046	0.228042	0.148316	0.112566	0.30234	0.51673	0.92435	0.274981	0	0.0541638	0	0.0796427	0.329297	1.19769	0.0134066	0.29139	0.0945163	0.142814	0.351029	0.264164	0.193117	0.221302	0.341453	0.225653	0	0	0	0.00967074	0.0256693	0	0.421998	0.268514	0.171775	0.143384	0.245315	0.267843	0.20663	0.397721
ENSG00000005483.20	KMT2E	chr7:105014178-105114361	5.84033	6.77989	4.78459	7.67694	6.05153	9.7082	9.46015	12.7123	11.0309	9.72751	9.84545	5.49277	7.60288	6.25099	7.26002	7.86269	7.59573	10.207	10.8719	5.69484	5.2852	8.82962	7.12531	4.65703	6.77347	10.6291	6.67222	14.251	16.117	13.6299	15.647	14.6971	14.3509	5.94526	5.81128	6.47279	5.5283	5.14053	5.35953	11.0909	10.1581	7.8113	12.6933	11.936	11.4003	14.9891	13.4028
ENSG00000005486.16	RHBDD2	chr7:75842601-75888926	20.4561	20.0784	25.4388	23.2495	21.9031	69.6896	82.8983	30.5715	27.5703	26.6984	25.2753	15.0473	21.9359	22.7499	20.8014	19.6293	16.171	29.0826	20.0326	19.0131	31.0863	23.9555	21.454	21.2499	27.8225	23.499	23.9808	20.6444	14.8898	79.3272	55.3401	40.6612	43.8729	24.7838	23.5837	41.9398	18.7337	19.8042	19.4548	20.8654	23.2485	22.0064	20.0822	21.9189	19.6494	8.11615	8.25606
ENSG00000005513.9	SOX8	chr16:981807-986979	0.595627	0.46044	0.324563	1.24984	0.211164	0.270722	0.404238	0.179063	0.143893	0.0690996	0.151201	0.0726104	0.430067	0.181329	0.179643	0.223123	0.148623	0.403552	0.14389	0.416173	0.474914	0.241401	0.224267	1.18943	1.53127	0.240585	0.249405	1.65282	2.8848	0.225646	0.269384	0.0956727	0.0604085	4.79031	4.27962	4.11278	3.80078	3.59264	3.73644	2.09739	1.83983	2.08938	2.56305	2.66654	3.39805	3.27984	2.63817
ENSG00000005700.14	IBTK	chr6:82169982-82247754	17.1504	17.6171	10.285	15.6863	11.6885	17.0813	16.7394	24.4738	22.0851	21.4474	23.0001	14.084	12.825	22.1344	20.9923	21.3515	21.1941	27.6896	28.6765	9.72284	9.49568	11.4727	10.3377	9.68536	9.80938	11.3919	12.0512	13.226	13.4736	12.2501	17.6935	10.5542	10.3777	17.2035	19.0009	17.1134	20.2725	20.4068	22.9131	14.8144	12.6011	13.0563	13.8801	13.7266	15.0961	11.5402	12.0555
ENSG00000005801.16	ZNF195	chr11:3339260-3379222	43.7487	41.3102	48.3254	47.819	56.4932	40.5057	40.4106	28.5993	29.6156	43.1578	26.8519	31.5182	29.2768	33.6446	33.0292	36.3957	31.7386	27.5386	39.6693	54.8229	55.1631	33.8707	30.9994	46.5761	48.2133	26.6732	29.774	31.4057	29.8023	28.6402	31.7135	19.5789	23.401	33.5328	35.5808	36.4847	35.3738	35.9776	30.3827	34.113	41.6891	35.1009	45.2143	41.7222	35.0372	39.4084	36.041
ENSG00000005810.17	MYCBP2	chr13:77044654-77327050	13.9795	12.2331	17.7106	12.6553	13.2759	7.71753	8.0531	7.16119	6.82989	7.28535	5.91095	7.09204	9.49965	9.64084	7.99703	8.58112	8.38783	6.62777	7.87083	16.1402	16.4758	10.7441	9.52343	13.0955	12.646	12.1232	8.73776	9.84841	9.67522	9.84416	11.2045	14.3674	16.4522	7.00002	8.61393	8.12829	7.22471	8.99991	10.3189	12.2415	10.195	9.12655	14.254	10.929	12.8417	22.2379	22.2378
ENSG00000005812.10	FBXL3	chr13:76992597-77027195	12.0971	11.0672	5.5595	8.92649	10.0422	9.77658	9.53941	11.8158	11.6232	11.1962	9.72504	14.1713	6.09106	10.276	8.87916	9.25458	9.58788	6.99122	9.097	4.58273	5.56398	9.24787	11.0033	6.78101	8.39125	8.72446	7.45357	12.5901	9.61542	10.2011	12.0469	18.352	20.5312	8.45661	8.49615	7.70632	7.97367	7.27403	8.2648	11.6781	12.1022	10.5728	8.38348	7.51641	8.08329	7.70083	7.73618
ENSG00000005844.17	ITGAL	chr16:30472657-30523185	1.40267	1.40421	1.10488	1.16251	0.970483	0.197035	0.153259	0.595657	0.389244	0.851987	0.469726	0.118888	0.783569	0.558664	0.655298	1.25788	0.617587	1.67	1.8163	0.724284	2.00862	1.38847	1.03528	1.77795	0.804006	0.884775	0.794063	0.243351	0.157949	0.0710126	0.00451477	0.0588667	0.0797598	2.14333	2.0688	1.73276	1.60035	2.3827	1.76073	0.0246868	0	0.117599	0	0.006323	0.0858156	0.458497	0.377971
ENSG00000005882.11	PDK2	chr17:50094736-50112152	1.31407	2.07543	2.21649	1.84438	1.33665	3.52946	4.40333	2.85646	2.95001	4.1155	4.63999	0.683785	1.68001	1.1844	2.14178	0.276981	1.85536	2.8345	3.45448	1.99423	3.42932	1.00874	1.4459	1.87415	3.28679	0.259715	0.814	10.5022	16.6417	10.8358	8.48573	16.3298	20.2517	3.47635	4.79931	3.5289	5.72859	5.05573	6.21152	0.739123	1.35484	2.09709	2.64601	1.79825	2.89031	16.2535	19.0264
ENSG00000005884.17	ITGA3	chr17:50055967-50090481	1.30837	0.638305	2.8409	0.501824	1.52364	6.27618	7.49491	3.21471	2.31284	3.10771	5.08831	0.721353	2.02331	2.11861	2.43612	1.58249	3.71239	6.25165	9.03618	1.35508	1.30655	1.18785	1.3153	0.595699	1.90657	0.694234	1.28517	21.0382	11.1211	7.61843	18.8472	6.60031	5.14299	1.92209	2.39626	1.88067	0.599566	1.187	1.60586	45.3023	36.269	46.9184	33.6954	40.9791	44.2684	24.8179	25.7691
ENSG00000005889.15	ZFX	chrX:24149172-24216255	10.1507	9.8534	8.25513	13.8287	12.4598	9.61286	12.7446	8.30108	10.1839	9.11412	5.32093	12.6617	5.38689	12.7307	7.59569	8.96933	9.62455	10.9795	10.5133	14.6318	10.5076	9.87877	9.25322	7.60359	5.48501	4.95959	6.43454	13.6858	9.38606	8.58595	10.3163	14.5748	14.9737	2.89906	2.41655	2.60301	3.59772	3.5217	2.79871	6.36903	9.43914	11.4494	9.48916	9.47905	6.6172	9.95821	11.8073
ENSG00000005893.15	LAMP2	chrX:120427826-120469365	46.1757	45.504	29.9897	52.4233	76.9819	251.382	239.158	133.11	145.27	116.221	90.7589	43.1709	43.0268	82.3728	64.0971	90.3019	74.5289	78.9328	67.0961	34.4358	29.3538	41.939	39.1585	26.6464	25.6848	39.39	41.0586	25.9059	30.2483	39.1144	52.6623	32.0028	34.6525	31.3759	29.8223	30.2205	22.576	21.5603	24.2813	39.001	38.9463	34.8866	32.8945	32.7145	34.697	21.505	23.9561
ENSG00000005961.17	ITGA2B	chr17:44372179-44389505	5.6487	7.73961	6.93025	5.22793	3.60543	2.54474	2.6308	1.97031	1.71584	1.8111	3.5916	4.55937	1.91103	1.19361	1.72204	0.96694	2.28573	1.50345	2.31923	9.35563	5.626	2.62952	3.28829	13.0317	10.6894	6.59685	3.48859	10.8075	11.3558	0.472374	1.88282	0.692425	1.74102	13.1829	14.3954	10.1597	19.6563	14.6093	15.064	1.48974	0.681721	1.39142	1.40788	1.59033	2.93246	11.8152	7.57455
ENSG00000005981.12	ASB4	chr7:95478443-95540232	0	0.00547125	0	0	0	0	0	0	0	0	0	0	0	0	0	0	0	0	0	0	0	0	0	0	0	0.257021	0	0.0100965	0	0	0	0.00507208	0	0	0	0	0	0	0	0	0.0268087	0.0187395	0	0.0262345	0.0157726	0	0
ENSG00000006007.11	GDE1	chr16:19501688-19522145	54.761	56.637	58.1422	61.2696	53.5266	47.0793	40.6563	52.2981	44.2409	39.8531	28.8245	21.7515	20.2597	19.0073	18.9418	15.8294	13.9152	20.0884	17.4849	53.3941	51.5255	22.1351	16.5232	54.1025	59.013	16.293	17.8224	31.0335	26.7172	45.0326	57.1008	35.2563	34.4536	64.5116	61.8324	64.4664	45.5783	43.5558	46.1284	24.5162	30.1825	27.9165	27.2961	25.1059	22.7502	39.7432	35.177
ENSG00000006015.17	C19orf60	chr19:18588684-18592336	50.0702	52.8835	53.2523	45.3143	37.8684	61.8553	72.0552	23.4448	32.7936	40.2554	33.9347	40.2054	57.4394	30.6671	39.8651	32.9324	44.7797	46.0439	38.1925	56.5935	73.622	62.1355	56.4106	54.0566	46.2589	40.3417	45.8862	46.2249	49.7112	46.4157	41.6958	38.229	39.0773	76.432	75.8416	83.4772	93.9662	84.4282	89.4174	44.6527	39.0437	48.9659	46.8756	46.035	51.5448	56.5047	57.0042
ENSG00000006016.10	CRLF1	chr19:18572219-18607741	8.28478	8.44033	8.4333	10.604	10.737	11.5696	11.7005	6.9197	8.74237	8.27927	7.69835	8.07321	10.4422	8.56186	9.02593	8.38948	7.57321	6.41742	12.422	12.3018	12.6059	10.2418	7.44242	10.4421	10.4703	9.85013	10.9462	9.79604	12.6711	11.4095	7.71524	5.5717	4.45816	8.74522	9.29303	9.1209	10.7212	11.774	10.4063	14.6033	14.8329	19.0689	22.1498	23.2626	22.3716	10.0593	10.0725
ENSG00000006025.11	OSBPL7	chr17:47807371-47821834	0.328852	0.963058	0.572632	0.186336	0.720482	1.72006	1.40421	2.28182	1.35958	0.299428	1.29858	0.499126	1.56448	0.957333	1.61311	0.458122	0.41788	0.495244	0.826342	2.16702	1.13964	1.36979	0.844818	1.13113	2.14841	1.30093	2.9403	4.89873	6.54747	5.13816	7.55385	7.59705	8.02563	1.45212	2.67283	2.23999	1.35433	1.25398	2.74229	4.54388	2.82881	2.34715	4.26127	3.52653	3.89018	5.42778	4.37265
ENSG00000006042.11	TMEM98	chr17:32927909-32945106	3.72493	3.04261	3.66045	4.6641	5.60396	10.0903	11.9156	7.43221	6.43135	13.4529	14.7238	5.62763	6.34333	6.60587	8.10063	9.14065	5.46156	15.128	7.22989	12.1502	10.363	7.0867	8.25357	8.26083	7.08988	6.54273	8.43128	35.4996	36.7533	44.7828	36.1845	114.922	128.258	10.7129	16.1345	12.77	12.5142	12.6431	9.78394	68.4446	68.1194	68.7991	77.0963	70.7161	67.9105	69.3616	66.0729
ENSG00000006047.12	YBX2	chr17:7288251-7294615	12.0352	14.2849	14.0416	9.87288	4.66984	2.04665	2.24096	3.99992	4.22444	2.09543	5.8758	5.99666	6.26259	2.84019	3.93814	2.9841	6.77463	7.78456	9.82806	8.51392	9.38117	3.39219	3.71394	14.7596	18.8449	5.81775	3.46898	11.1008	9.4748	1.64576	1.47895	1.16963	1.11951	20.0054	19.9196	20.2692	19.0717	21.2631	18.5477	2.02654	1.34135	2.52941	2.17785	3.46786	2.74867	8.15818	8.92162
ENSG00000006059.3	KRT33A	chr17:41346091-41350812	0	0	0	0	0	0	0	0	0	0	0	0	0	0	0	0	0	0	0	0	0	0	0	0	0	0	0	0	0	0	0	0	0	0	0	0	0	0	0	0	0	0	0.0282452	0	0	0	0
ENSG00000006062.14	MAP3K14	chr17:45263120-45317040	1.04509	1.27263	1.17605	1.36302	1.39575	8.47945	9.2853	2.26471	2.43853	1.66864	1.03481	2.09769	1.6605	1.38283	2.2089	1.19073	1.34876	1.40321	2.16021	1.23454	1.50673	1.60864	1.67032	1.82828	1.92525	2.56865	1.97216	1.75745	1.80618	3.26007	3.80257	2.53579	2.50549	1.37104	1.42	1.59286	1.67719	1.23386	1.41492	3.57952	3.81088	5.93916	4.16438	4.37501	4.18723	3.13291	3.01021
ENSG00000006071.12	ABCC8	chr11:17392884-17476845	0.128107	0.691999	0.256563	0.0338775	0	1.0074	1.33979	0.992382	0.458364	0.304102	0.231248	0	0.266395	0.0713048	0.256164	0.0351021	0.241658	0	0	0	0.121781	0.0904088	0.29544	0.0886105	0	0.191193	0.0255275	0.930038	0.778456	1.00103	0.593018	0.103154	0.0644714	0.47091	0.122958	0.651777	0.252538	0.692815	0.286951	0	0.216498	1.66048	0.156422	0.198937	1.5526	4.66004	1.8271
ENSG00000006116.3	CACNG3	chr16:24255552-24362801	0	0.00686805	0	0	0	0.0136475	0	0.0230405	0.0157613	0	0	0	0	0	0	0.0220109	0	0	0	0	0	0	0	0	0	0.0169525	0	0.0253482	0	0.0420997	0.0559534	0.0127339	0.0178778	0	0	0	0	0	0	0.0103668	0	0.0117619	0	0	0	0	0
ENSG00000006118.14	TMEM132A	chr11:60924462-60937159	36.2846	44.3483	38.9003	24.7606	29.4095	42.0765	40.1953	45.8519	50.3426	33.6353	28.1128	20.6745	17.7177	21.1294	23.1149	15.8363	19.051	19.321	20.2667	25.4554	21.1112	18.9719	24.6153	37.627	38.0182	23.7642	22.5111	30.6101	31.7702	42.1261	31.4677	70.9494	61.8447	58.3613	68.8992	71.5666	56.9895	57.51	55.0503	147.141	172.214	169.224	217.131	220.454	158.564	81.4176	74.5112
ENSG00000006125.17	AP2B1	chr17:35578045-35726409	164.84	165.763	245.735	148.192	142.616	74.059	70.5996	55.701	63.1001	51.1121	66.584	103.179	120.617	58.0197	53.5387	59.871	58.0435	78.4725	60.1654	215.184	188.557	82.4323	74.705	261.151	233.652	84.1217	79.587	85.9625	82.6167	64.075	86.5173	77.4948	81.9716	210.455	227.17	193.377	248.565	240.546	241.963	81.832	85.5358	83.1714	94.6095	94.2897	107.332	116.502	123.531
ENSG00000006128.11	TAC1	chr7:97731907-97740472	0.301171	0.416489	0.25125	0.460951	0.17278	0.0254516	0.0952608	0.218536	0.078395	0	0	0	0.0421561	0	0.0714005	0	0	0	0	0.596012	1.27943	0	0	0.723159	0.848129	0.141467	0.0597051	0.688294	1.51458	0.409128	1.80741	0.158776	0	1.38055	2.03836	1.78481	0.585266	0.532297	0.20583	0	0	0	0.0396253	0.0409438	0	1.28613	0.96348
ENSG00000006194.9	ZNF263	chr16:3263799-3301401	56.5	50.4131	69.4386	52.9032	63.2871	19.6533	21.7454	18.7012	25.6516	17.4858	12.1548	18.2658	16.0144	13.6786	16.5747	13.7218	14.1447	17.9932	14.3088	64.8498	71.951	21.5804	22.3038	77.2763	74.6649	22.8281	26.5779	22.7581	27.2476	21.4685	21.8772	22.8157	23.7158	52.6213	57.7454	50.2652	60.1867	60.8252	70.6836	27.2135	25.2815	31.7391	26.3018	27.0087	24.8826	17.3072	15.0735
ENSG00000006210.6	CX3CL1	chr16:57372457-57385048	0.123323	0.0444858	0.0936068	0	0.184783	0.00352093	0.0126751	0.0071159	0.0257635	0.0421057	0	0.457165	0	0	0.152632	0	0.0194062	0.147542	0.0608221	0.0496314	0.0155099	0.142442	0	0	0.0303895	0	0.0148311	0.732971	1.08856	0.191334	0.27863	0.575316	0.694949	0.101536	0.0131248	0.0238894	0.0120991	0.0106997	0.00569389	0.0480397	0.0671522	0.18736	0.0689068	0.524601	0.236571	0.93601	1.14531
ENSG00000006282.20	SPATA20	chr17:50543057-50555852	1.58179	2.24548	2.22329	2.20238	0.900061	6.0474	7.43295	6.82948	7.37884	4.95703	6.43758	5.76854	3.54237	3.42791	3.51919	3.83941	3.93932	6.7266	4.02365	1.84103	2.15074	2.876	4.82138	2.12416	2.20504	5.45093	4.55161	12.0578	20.4067	10.0333	12.7893	12.0424	10.2296	1.43252	2.05435	3.06741	2.1372	2.11157	2.19311	10.8314	8.47052	11.2304	6.56847	7.80036	10.1461	9.9534	11.978
ENSG00000006283.17	CACNA1G	chr17:50561067-50627474	0.00799395	0.0908225	0.114144	0.0130536	0	0.219717	0.0618087	0.0279634	0.0431504	0	0.056181	0	0.179229	0.0176931	0.0258944	0.0135255	0.0188838	0.0489259	0.179828	0.0713799	0	0.0443186	0.0132977	0.00686386	0.0898195	0.00763838	0	0.228563	0.326384	0.309976	0.0754229	0.114933	0.0971495	0.028554	0.134826	0.0705636	0.0231882	0.15424	0.0603942	0.145543	0.153051	0.257512	0.375124	0.213204	0.176272	1.46273	1.41063
ENSG00000006327.13	TNFRSF12A	chr16:3018444-3022383	31.5906	35.9906	34.4154	41.5139	31.4782	209.57	244.795	112.314	107.865	86.9612	71.9793	18.7764	30.286	11.6439	12.4087	15.1633	15.0073	56.9173	59.7283	50.642	52.2379	18.4394	13.163	52.6761	54.4222	20.0183	20.0241	83.2104	70.1058	91.34	131.72	57.1427	37.1831	349.487	303.021	273.03	151.909	129.702	197.806	772.575	785.266	947.458	744.72	717.233	569.885	210.733	177.562
ENSG00000006377.10	DLX6	chr7:97005547-97011039	1.66163	2.10713	2.26754	3.16108	3.30226	0.211757	0.381978	0.0738059	0.195676	0.422496	0.101736	0.0196671	0.312096	0.306966	0.459161	0.276542	0.260632	0.162919	0.407256	0.900988	0.934497	0.327106	0.365348	1.20948	1.9316	0.420813	0.397351	0.0521982	0.0197983	0	0	0.157962	0.110917	0.306402	0.212627	0.187089	0.128726	0.209374	0.0757467	0.199248	0.417064	0.336395	0.540809	0.569833	0.305126	0.163452	0.0885125
ENSG00000006432.15	MAP3K9	chr14:70722525-70809534	3.44565	3.00432	4.55602	2.88366	3.35722	1.75142	1.62889	2.78938	2.98241	1.91131	1.86036	1.06295	1.48994	1.34563	1.51791	1.41575	1.19761	1.59278	1.02213	6.54676	7.0196	1.59817	1.28587	2.72633	2.91872	1.74394	1.697	2.29185	3.16673	2.97519	3.49722	2.5414	2.23915	3.73099	4.02281	3.60224	3.28459	3.07125	3.52754	1.13987	1.37934	1.2238	1.8187	1.76125	1.47413	5.71498	5.08461
ENSG00000006451.7	RALA	chr7:39623482-39708124	34.6537	35.5687	26.3532	34.3183	34.0972	54.9876	47.8986	53.5475	46.0577	57.6815	49.1537	48.3149	45.1099	36.9709	39.9384	45.7824	53.0507	58.3974	56.2863	40.2331	34.1926	41.2355	42.1666	37.2975	33.7338	41.9996	45.9668	48.7134	54.1728	33.091	45.7731	37.4245	33.4097	28.0666	30.3787	28.6609	35.9283	32.98	37.2924	24.9731	24.9129	27.3239	29.4068	30.8733	26.6364	42.9073	51.7251
ENSG00000006453.13	BAIAP2L1	chr7:98291650-98401068	25.544	30.8035	32.0342	25.3707	18.7998	24.3957	22.6353	41.1694	40.7604	25.4769	32.9912	46.1143	42.4106	15.6996	19.8274	17.964	20.786	36.2872	28.6858	33.872	29.9925	29.7683	31.49	30.5987	25.7389	28.5384	24.043	12.4266	15.0925	4.85013	5.56885	19.0205	22.6821	23.6472	26.141	23.8568	23.4354	25.8966	25.6836	42.9648	34.0382	34.744	38.1309	35.4532	40.7495	18.8543	23.8426
ENSG00000006459.10	KDM7A	chr7:140084745-140177035	8.53925	9.67641	7.10583	10.0543	10.2447	27.8302	25.8025	49.0464	46.1713	41.7501	33.9496	45.7519	41.8516	30.2776	36.7914	29.3741	29.2178	28.4913	31.0499	5.80344	8.99898	48.763	50.0444	8.94342	9.95595	46.0197	39.6231	3.3217	4.84233	17.757	13.8717	10.9564	10.2644	8.84205	8.02473	8.01716	10.3677	9.56531	10.2328	2.41978	1.10548	1.61703	1.8144	2.05154	2.88714	4.7016	3.89665
ENSG00000006468.13	ETV1	chr7:13891227-13991425	0.608062	0.315791	1.13059	1.08345	0.47391	1.13095	0.935535	0.214204	0.346317	0.467531	1.10391	3.76525	1.92041	2.44656	3.6755	2.35254	2.01217	3.60073	5.16443	0	0	3.05154	3.78612	1.71577	0.472737	4.07655	3.65453	30.0104	28.8071	29.6675	48.8347	4.09693	4.12513	0.261739	0.325868	0.309963	1.1425	0.944396	0.697758	2.81616	2.38816	2.84327	2.76802	1.9821	3.29043	28.6425	38.7532
ENSG00000006530.15	AGK	chr7:141551188-141655244	17.714	17.2595	21.1264	19.1164	17.219	15.0554	14.1984	14.5224	14.3666	18.2326	18.6789	18.5429	24.1556	17.2683	18.6274	17.4702	16.8145	16.9082	18.208	21.3034	25.5891	21.2069	20.5185	23.4967	24.5151	21.452	22.3597	27.9303	37.7832	16.0287	17.4922	15.8487	15.5175	17.8627	17.1383	16.2263	16.2523	17.5046	21.2896	15.1823	14.285	14.3839	15.8099	17.0222	17.0415	17.3196	15.3109
ENSG00000006534.15	ALDH3B1	chr11:68008577-68029282	0.173052	0.311237	0.479314	0.568771	0.498724	0.0875314	0.539728	0.407186	0.462816	0.315513	0.210071	0.120476	0.0384982	0.104567	0.417393	0.206161	0.121558	0.223008	0.307753	0.490978	0.149566	0.235056	0.136841	0.0499726	0.406237	0.0475209	0.0897426	0.493771	0.495366	0.34059	0.289189	0.339961	0.164819	0.394559	0.221415	0.23861	0.371029	0.517403	0.190192	1.5825	1.30274	1.78362	0.786991	0.833017	0.976924	0.373505	0.904112
ENSG00000006555.10	TTC22	chr1:54779711-54801267	0.688046	0.493495	0.568548	0.956676	0.622346	1.16081	1.30075	0.422689	0.545151	0.377761	0.466416	0	0.936391	0.150901	0.33361	0.134843	0.201647	0.146223	0	2.74869	1.83608	0.37305	0.390759	1.15046	0.897734	0.382102	0.486517	0.484231	0.804417	0.110459	0.128573	0.0675641	0.0164163	2.9364	3.47173	3.29624	4.00182	3.58942	3.2751	0.185099	0.0758334	0.0174318	0.071753	0.0201613	0.0818135	0.608561	0.721369
ENSG00000006576.16	PHTF2	chr7:77798791-77957503	14.6475	17.0916	11.6017	15.9401	19.6011	30.7794	24.1028	18.067	12.9846	12.3384	11.934	26.6514	15.8664	19.6916	26.4546	24.2495	18.9197	20.2527	22.351	16.3688	12.4791	18.4001	27.288	11.7496	14.8787	17.3219	17.7665	12.8715	13.4269	11.1926	13.1006	10.2499	13.8944	19.785	14.1479	13.341	13.8754	11.444	11.2273	25.8054	28.0713	28.5044	23.9775	19.6904	19.6757	7.58633	8.3946
ENSG00000006606.8	CCL26	chr7:75769532-75789896	1.32884	1.46496	1.19716	0.943989	1.02915	0.181939	0.0607905	0.955611	0.280158	0	0	0	0.67345	0.596175	0.170135	0	0.186147	0	0	1.11085	0.311953	1.44384	0.917589	0	0.14575	0	0.142262	19.2806	26.465	2.97423	2.85941	0.0366276	0	2.71282	2.89565	3.89562	3.11151	4.51531	2.45187	0.092116	0.199306	0	0.377671	0	0.175966	13.4445	14.6174
ENSG00000006607.13	FARP2	chr2:241356242-241494841	11.318	12.7327	17.0932	15.1818	13.0299	13.779	11.9209	8.36938	9.78361	11.8463	12.1816	20.4569	15.656	11.5321	13.219	14.9632	15.1178	16.9688	11.9321	10.2083	9.74931	18.8554	19.0007	16.6655	14.7081	16.2858	16.2617	15.8198	13.9836	14.2178	13.4172	18.0161	16.8453	10.252	8.66859	8.72993	12.1008	10.0843	11.943	17.5436	18.8709	19.1817	19.3561	15.7616	15.295	16.8564	17.7905
ENSG00000006611.15	USH1C	chr11:17493894-17544416	0.0354486	0.127561	0	0.0245415	0	1.02026	1.8575	0	0.364308	0.300501	0	1.94447	0.111206	0.112963	0.0657614	0.372566	0	0	0	0.905757	0.0576103	0.11182	0.0218198	0.295668	1.22585	0	0.0622986	0.986257	2.79348	0.10204	0	0	0	0.215291	0.202715	0.250701	0.190462	0.861807	0.140954	0.0356775	0.16026	0.0809576	0	0.210108	0.0728858	0.514889	0.458552
ENSG00000006625.17	GGCT	chr7:30496620-30504844	48.8537	48.9089	36.5291	48.6237	44.1458	23.9551	24.0266	13.3533	14.2863	23.2587	25.2286	29.9129	21.8205	17.396	20.8804	18.751	20.0559	26.4392	23.2121	40.5006	40.6574	24.3239	23.6685	40.8735	43.1619	19.759	23.1486	75.5824	74.8762	33.7321	37.7296	25.4004	24.9672	39.1544	40.0179	36.8929	41.9776	36.8563	40.2324	32.7015	34.4754	37.8186	35.7902	36.9335	35.1571	78.0952	77.9544
ENSG00000006634.7	DBF4	chr7:87876215-87909541	39.2472	32.3284	30.5861	44.1715	43.8997	27.2196	29.6367	26.2345	19.9688	32.7374	25.1909	30.2188	28.6834	21.0898	29.1824	39.264	37.5206	26.3535	40.5248	25.56	24.4288	20.9005	22.7157	36.8701	32.9971	21.9862	24.8108	27.0306	27.729	31.7662	33.1444	27.6566	32.666	33.8142	34.356	33.9249	32.9668	36.5521	29.5926	21.0968	28.8256	27.461	29.446	29.5069	26.3104	42.3556	47.4161
ENSG00000006638.11	TBXA2R	chr19:3594505-3606840	1.08546	1.0186	1.19882	1.48969	0.900149	0.382708	0.549727	0.398697	0.220161	0.600737	1.24461	0.512847	0.599184	0.587598	0.759696	0.669635	0.794801	0.713418	0.735729	0.82403	1.15227	0.439206	0.262397	0.526412	0.566328	0.27325	0.0859542	0.220594	0.231147	0.0538254	0.075115	0.0683781	0.0533329	2.26429	3.88712	2.48285	1.69841	1.64848	1.3489	1.03569	0.820433	1.33062	1.07508	1.47135	1.74157	0.655211	0.714969
ENSG00000006652.13	IFRD1	chr7:112422967-112481017	47.2175	44.5048	82.9701	60.0111	58.9645	24.4	26.9673	63.2132	58.0027	27.1983	30.6849	91.2231	76.2359	43.9234	37.0036	57.3953	48.0693	55.0311	68.6244	54.5226	62.8671	55.1804	71.0629	70.9229	67.3161	67.4873	78.4364	38.932	35.8662	40.0954	44.9032	52.885	48.2875	54.4634	51.4505	50.8653	35.1847	41.4125	26.9644	55.2742	56.5624	47.552	65.3896	59.5766	55.1168	27.5682	32.5054
ENSG00000006659.12	LGALS14	chr19:39704305-39709444	0	0	0	0	0	0	0.209764	0.0827852	0.0566304	0	0.26796	0	0	0	0	0	0	0	0	0	0	0	0	0	0	0	0	0	0	0	0.0753907	0.0686301	0	0	0	0	0	0	0	0	0	0	0	0	0	0.519654	0.971249
ENSG00000006695.10	COX10	chr17:14069495-14208677	12.2167	13.5661	18.6534	14.4537	17.4696	13.4754	13.0055	9.40446	9.83527	7.69275	6.69285	15.078	9.986	8.31943	7.33765	8.75936	8.43589	9.17074	8.49775	14.9197	15.1101	10.8708	12.8445	18.8716	16.8925	15.3929	12.0325	9.09998	10.1937	10.5173	9.95422	7.40186	8.22984	14.4708	13.2635	13.996	14.7877	13.9111	15.5184	8.57562	9.51366	8.27795	8.80655	9.66598	11.199	8.79471	9.32526
ENSG00000006704.10	GTF2IRD1	chr7:74453789-74602604	14.7133	10.2663	21.9806	13.1298	9.77896	27.5767	23.0348	27.9237	22.6518	33.3165	22.2227	23.2965	32.4543	16.7794	15.5941	20.7237	23.1889	21.7	12.1734	24.4945	13.6882	20.11	26.5253	14.0015	16.2529	22.8723	16.6336	18.8899	22.2821	27.8341	18.271	23.75	23.0524	10.3718	9.97596	9.71073	9.35522	10.6564	10.2243	20.6873	20.7374	19.8255	21.7054	22.2343	19.9391	18.1113	14.0843
ENSG00000006712.14	PAF1	chr19:39385851-39391195	24.2485	22.5715	41.155	26.3248	28.123	33.4516	38.3259	31.4117	29.2509	32.1479	25.9158	34.2103	51.6616	33.9137	34.583	36.4266	34.3486	30.4443	32.7928	31.357	29.1488	30.4987	38.0435	34.1765	32.3727	34.553	30.6494	18.6686	14.2217	25.6197	29.4541	31.7023	30.0767	21.697	27.097	29.5237	33.5664	26.9663	24.7801	36.1912	36.9948	37.6562	38.8638	29.073	31.5754	21.1372	26.4858
ENSG00000006715.15	VPS41	chr7:38722962-38932394	29.5472	29.5745	46.6354	23.395	32.9946	19.0802	29.3013	23.211	18.5293	28.8552	26.0348	61.1578	37.9015	28.3651	25.6881	35.5023	29.5147	27.4265	27.2217	43.2461	38.6058	43.2396	52.1539	51.9739	48.4822	55.7639	38.5681	18.1709	20.9865	31.6594	30.2821	27.2587	29.0132	20.7427	25.1896	19.629	24.6658	28.2355	23.2177	30.9543	37.9431	37.1291	36.3758	42.0769	44.9321	27.1045	28.8109
ENSG00000006740.16	ARHGAP44	chr17:12789538-12991643	3.65554	3.56091	5.09255	4.03132	3.2167	11.7451	9.52143	6.19072	5.73261	4.8638	6.7363	5.89074	3.09226	2.38364	3.24941	2.58469	2.77236	3.64312	1.97003	1.79108	5.45467	3.82323	3.80378	5.58694	4.5715	3.44037	3.87343	6.30158	8.38775	3.15725	4.09085	7.60936	9.63836	7.34891	6.58994	7.68321	8.17749	7.11743	9.15422	4.61597	4.8345	4.77141	4.96335	4.74059	4.31871	9.09316	7.88895
ENSG00000006744.18	ELAC2	chr17:12992390-13018187	90.5984	91.2401	116.471	92.3754	95.4278	70.3543	77.3613	50.0028	54.2935	56.1487	60.6441	63.4892	97.9262	71.0323	74.2205	73.3267	87.5847	82.7965	77.4317	98.8965	88.5521	73.2909	68.7086	132.221	141.122	94.1586	86.7388	83.4004	68.3524	62.5432	77.2625	72.4617	73.3949	90.7371	86.9953	83.159	107.028	102.369	112.226	56.8709	57.1052	53.3748	58.3858	69.2108	59.1018	93.9638	88.2426
ENSG00000006747.14	SCIN	chr7:12570576-12660179	0.115417	0.202006	0.0988111	0.374017	0.191868	0.260166	0.800212	0.414681	0.916667	0.52519	0.474788	0.10415	0.192134	0.16356	0.121093	0.155054	0.168763	0.504882	0.544337	0.904825	0.501209	0.432246	0.356613	0.106855	0.103779	0.0413313	0.581469	0.162083	0.136838	0.148852	0.366518	0.297723	0.20655	0.0896089	0.116747	0.0838395	0.131966	0.229853	0.115988	0.23211	0.205636	0.131123	0.150501	0.208379	0.126866	0.122397	0.376856
ENSG00000006756.15	ARSD	chrX:2903969-2929351	2.17952	1.88977	1.95905	2.10308	1.46414	2.28425	2.41311	2.98505	3.98618	2.13918	2.25336	1.48191	0.940658	2.12049	1.56572	2.61542	2.66573	4.16412	3.08678	6.73907	4.15021	2.27699	4.06136	1.49369	2.64648	1.70376	2.34856	4.74224	5.6291	4.7727	3.95604	3.75651	6.72413	1.26385	1.83911	1.27978	1.60372	1.81951	1.46478	8.57563	7.76201	8.56195	9.80801	7.34466	7.15546	2.84461	3.10876
ENSG00000006757.11	PNPLA4	chrX:7898246-7927739	17.7738	16.8704	19.818	23.1024	30.6665	12.4845	13.3134	9.35016	11.8692	17.1583	19.8305	25.766	32.8577	24.2683	23.8631	28.6358	26.4143	22.1283	24.161	34.2203	30.2256	29.5532	34.6508	18.0999	20.4663	17.4385	18.7485	34.6011	36.3168	26.8887	26.9302	25.519	26.7476	26.3253	24.8709	27.0164	27.1349	25.3414	31.6431	13.3065	12.3147	16.1941	15.5118	17.0573	17.1841	0.0180296	0.0157763
ENSG00000006788.13	MYH13	chr17:10300864-10373130	0.182307	0.0797928	0.0935552	0.0751078	0.175475	0.141324	0.203857	0.0659505	0.0769615	0.0114698	0.0125488	0	0	0.0225819	0	0.033348	0.0105727	0.0401911	0	0.171367	0.222435	0.0437634	0	0.0984882	0.107688	0.0166861	0.00808015	0.00319884	0	0	0	0	0	0.147849	0.228977	0.182339	0.124329	0.136172	0.228543	0.0261798	0.0283161	0.01782	0.0375622	0.0108048	0.0250001	0	0
ENSG00000006831.9	ADIPOR2	chr12:1688573-1788678	29.7171	25.7973	46.7857	24.4772	25.034	33.3914	33.6019	28.2651	30.5242	32.0749	27.6445	39.3306	36.8499	29.6721	28.9818	29.1973	29.128	22.3341	21.5254	41.5069	23.2584	32.1865	29.3868	35.8744	24.7617	41.5494	36.0457	16.3164	18.2185	20.9191	24.5926	29.5313	32.5315	33.3112	30.2093	28.7905	25.9137	26.9399	26.0752	35.49	41.4228	39.7013	37.3544	37.2999	34.3758	17.9057	20.9948
ENSG00000006837.11	CDKL3	chr5:134286349-134371047	0.966512	0.513236	0.265469	0.389483	0.177245	0.58624	0.427949	0.984787	0.799711	0.304715	0.527977	0.235855	0.289633	0.459425	1.33555	1.09279	1.07383	0.296393	0.436017	0.73682	1.41634	1.36837	0.473046	0.541305	0.492406	0.551535	0.958974	1.48299	3.07598	1.25577	1.83534	1.86318	2.10206	2.14271	2.1001	1.98897	0.709358	0.621543	1.46646	1.51279	1.05772	0.378149	1.50577	1.3743	1.5342	3.30764	1.43156
ENSG00000007001.12	UPP2	chr2:157876701-158136154	0	0	0	0	0	0	0	0	0	0	0	0	0	0	0	0	0	0	0	0	0	0	0	0	0	0	0	0	0.0186372	0.0216533	0.00903878	0.0181721	0.00850384	0	0	0	0	0	0	0	0.0462507	0	0	0	0	0	0
ENSG00000007038.10	PRSS21	chr16:2817179-2826304	0.279319	0.207478	0.343256	0	0	3.16734	3.66516	3.62402	4.06613	0.608946	0.35584	0.137121	0.247091	0.135088	0.427773	0	0.498061	0	0.311315	0.48149	1.03135	0.207327	0	1.3987	1.16984	0.148528	0.343921	0.461935	0.971082	0.0817359	0	0.207618	0	0.374786	0.256038	0.707434	1.46229	1.4002	0.985464	0	0	0	0	0	0	0.200153	0.338779
ENSG00000007047.14	MARK4	chr19:45079287-45305283	6.64553	7.65969	6.28557	8.47474	8.45165	20.6812	19.7742	24.779	29.5854	24.7925	28.1667	15.6103	18.5811	15.5623	20.5284	15.1309	17.8328	21.2537	12.9317	15.786	10.8592	30.1915	25.5809	9.41724	10.2041	11.9939	16.5568	33.1459	46.3634	19.8395	19.2893	32.363	36.4918	10.6757	6.80151	9.89711	11.249	7.77385	11.5943	25.5933	24.2421	29.3979	25.6509	25.6437	31.3224	21.2209	21.5058
ENSG00000007062.11	PROM1	chr4:15963075-16084378	132.552	89.4783	200.229	164.754	140.836	49.0943	41.8937	96.7098	107.417	121.944	117.811	239.184	237.367	193.979	185.96	193.47	193.799	149.119	190.544	210.886	194.935	282.748	317.785	146.279	137.609	314.396	317.639	32.0608	20.2015	44.8224	50.5955	92.337	97.4129	75.4486	65.6213	72.5018	54.8114	67.821	44.0724	4.76358	7.22071	5.71001	10.069	13.9873	7.93526	38.306	37.698
ENSG00000007080.10	CCDC124	chr19:17933015-17943991	117.889	127.676	159.169	133.375	125.449	98.6869	110.014	83.8084	80.5725	141.679	126.572	149.795	212.247	134.691	124.865	150.826	138.429	136.217	117.732	145.551	160.964	181.614	164.449	198.309	188.092	176.187	193.945	73.2967	74.7571	72.0205	67.3263	63.3268	62.034	182.617	184.163	199.793	225.083	203.928	214.028	125.314	126.687	131.308	127.999	138.364	130.791	132.498	124.036
ENSG00000007129.17	CEACAM21	chr19:41549517-41586844	0.018447	0.0793657	0.191063	0.0760078	0	0.0244151	0	0	0	0.0812988	0	0	0.171966	0	0.0684936	0.124664	0.0749422	0.451731	0	0	0	0	0	0.116274	0	0	0.155994	0	0.0257996	0.103478	0	0.0455621	0.0676207	0	0	0	0	0.0370973	0	0.417509	0.645362	0.138258	0.227901	0.392266	0.141684	0	0
ENSG00000007168.12	PAFAH1B1	chr17:2593209-2685615	120.098	116.097	116.88	106.905	115.145	113.449	100.046	216.874	186.271	136.42	141.738	122.876	142.306	92.6322	103.013	108.076	107.005	90.6754	127.228	108.027	95.8153	108.987	103.018	135.058	137.237	115.411	105.184	102.349	136.07	84.4695	108.332	105.992	104.17	85.5995	88.4869	84.9242	103.046	99.7069	100.537	81.3097	69.7176	88.8941	89.4728	85.9542	88.458	81.0514	80.8922
ENSG00000007171.16	NOS2	chr17:27756765-27800499	0.0757562	0.031533	0.134519	0.0195064	0.085065	0.269504	0.150713	0.952587	0.755595	0.125188	0.0456548	0.144703	0.0110067	0.123337	0.111239	0.0404226	0.0769306	0.231306	0.543656	0.0327914	0.12297	0.0597074	0.0948041	0.0298404	0	0.108967	0.0736161	0.145728	0.284696	0.0829941	0.0863663	0.607508	0.614585	0.0277282	0.0617297	0.0950646	0.139535	0.150612	0.162579	0.120467	0.155332	0.191209	0.292656	0.212023	0.215697	0.444484	0.458616
ENSG00000007174.17	DNAH9	chr17:11598430-11969748	0.00505422	0.00673278	0.0330125	0.0624739	0.0681101	0.192633	0.0518131	0.25325	0.579434	0.267297	0.292442	0.11235	0.118852	0.396182	0.726914	0.0863148	0.6576	0.0780521	0.106177	0	0	0.40975	0.513225	0.0159285	0.0482299	0.0388513	0.367102	0.182545	0.242624	0.25521	0.27125	0.362789	0.609826	0.0124752	0.0239871	0.0344681	0	0.0480463	0.0573325	0.149775	0.0489618	0.391717	0.119799	0.0723222	0.356091	0.505297	0.172805
ENSG00000007202.14	KIAA0100	chr17:28614439-28645454	76.229	85.0692	89.1126	73.4833	71.0367	63.1299	53.3	72.5997	72.1672	34.2341	48.6536	47.4887	46.1328	49.7636	46.8041	51.765	59.0768	54.3176	57.2875	108.494	94.7957	52.9283	59.5542	104.642	94.8473	64.2012	68.7317	53.4709	42.6849	35.1744	46.9517	52.8837	47.9935	95.7927	94.5819	99.337	87.2899	76.7129	92.1826	37.2394	42.9762	39.2258	57.5133	59.2637	36.1445	66.9325	55.8699
ENSG00000007216.14	SLC13A2	chr17:28473292-28497781	0	0	0	0	0	0	0	0.043071	0.196123	1.00823	1.26114	2.42429	0.697251	2.4356	2.11311	0.701428	0.586403	0.433905	0.0939912	0.0478684	0	3.15016	3.65977	0	0	3.43434	4.10744	0	0	0	0	0.130114	0.122128	0	0	0	0.0503517	0	0	0	0	0	0	0	0	0	0
ENSG00000007237.18	GAS7	chr17:9910608-10198551	61.8283	58.4666	98.0656	59.32	65.3884	12.2031	13.7148	14.3616	12.4441	6.42274	6.33267	7.70382	7.22534	5.93929	4.98816	6.71755	4.44001	15.7856	14.7748	92.1127	83.7913	12.2389	10.5471	61.9936	57.2316	7.87115	7.40584	4.22146	5.37251	4.32845	5.29887	16.4259	16.4578	71.8508	73.8302	64.7444	72.9308	71.9397	72.9203	56.3713	58.4631	49.9891	44.1166	45.2701	47.5714	3.86745	4.56677
ENSG00000007255.10	TRAPPC6A	chr19:45162927-45178237	17.6125	19.9159	17.2847	16.8594	8.82927	4.96331	4.34939	3.65773	5.23984	8.55633	13.8237	6.21394	7.65783	4.60981	9.37584	5.26636	8.15765	8.94128	8.49651	20.6188	27.2643	12.8401	11.5162	14.7296	16.6243	6.15365	10.2622	49.2394	65.0592	19.6788	19.0288	24.9733	28.0795	17.2204	17.7781	19.0125	22.6424	20.0572	27.4968	7.92846	6.99157	10.7752	8.01324	9.89479	13.5975	31.535	32.5055
ENSG00000007264.14	MATK	chr19:3777969-3802129	9.87359	11.6503	11.0755	7.05041	3.56751	1.31819	1.65106	0.1097	0.150844	0.5299	0.478585	0.535738	0.66827	0.877641	0.747298	0.528298	1.28579	1.49367	2.17387	4.95669	8.22128	1.00076	0.80254	11.4645	9.34493	1.17911	0.89968	4.01576	4.09373	0.410999	0.661647	0	0.0111786	15.2225	16.3861	16.0599	15.5567	17.9527	13.3827	0.127391	0.0841382	0.251353	0.300751	0.359886	0.368666	8.26427	10.5017
ENSG00000007306.14	CEACAM7	chr19:41673306-41706976	0.226941	0.233998	0.281789	0.492082	0.146116	0	0	0	0.0132586	0	0.221607	0	0	0	0	0	0.143289	0	0	1.35538	1.467	0	0	0.908723	0.303548	0	0	0.05666	0.120675	0	0	0	0	1.48597	1.26367	1.65358	1.67773	1.6904	1.90223	0	0	0	0	0	0	0	0
ENSG00000007312.12	CD79B	chr17:63928739-63932354	0.584891	0.68353	1.4618	0.688352	0.139597	1.35416	1.77273	0.870916	0.345732	1.84652	0.67433	0	0	0.0673856	0	0.199014	0.126249	0	0	1.26742	2.82377	0.207858	0.133356	1.38133	0.545209	0	0.260473	5.84952	4.35561	0.489056	0.358327	0.199756	0.144997	2.05897	2.60384	1.96927	2.0593	1.79787	4.57204	0.835352	0.544287	0.389944	0.495199	1.45152	0.915675	2.07959	2.48666
ENSG00000007314.12	SCN4A	chr17:63938553-63972918	0.0791315	0.0182523	0.0255703	0.0403249	0	0.0414507	0.190235	0.284605	0.633867	0.361753	0.390875	0.0217556	0.0115072	0.390863	0.0436069	0.173625	0.0636149	0.0302282	0.0249224	0.0338947	0.3214	0.134809	0.067195	0.252986	0.0435832	0.0579248	0.270871	0.709044	0.567203	0.715689	0.385318	0.110685	0.229894	0.809842	0.475191	0.528575	0.27157	0.305221	0.348081	0.162155	0.00425694	0.0902768	0.371419	0.255093	0.168366	2.07316	1.01843
ENSG00000007341.18	ST7L	chr1:112523517-112620825	9.27969	8.22795	12.1626	11.9186	8.72882	11.3011	10.2797	8.56257	11.9598	15.5342	7.71092	14.2702	13.056	10.698	11.9009	16.9158	10.0199	14.7197	15.1662	14.7604	15.4185	14.1702	14.4151	15.623	17.4141	15.7693	14.1816	14.4986	19.785	11.3331	11.5572	9.46786	11.6327	10.8906	10.9297	10.4382	9.64115	10.9325	9.94874	12.3707	10.4179	8.59225	9.87112	10.6175	11.6073	10.9432	11.8594
ENSG00000007350.16	TKTL1	chrX:154295670-154330350	26.7598	34.451	31.8369	100.56	45.5039	0.379322	0.758517	0.159943	0.194689	9.92587	7.10195	3.02914	4.24578	2.53497	4.1626	1.07575	3.81627	0	2.36722	27.8207	25.7765	3.22851	2.38074	15.1866	11.5887	2.48036	3.54086	0.280669	1.02033	0.0536152	0	0.0512249	0.214123	0.736772	0.912229	1.01622	1.39976	1.97122	0.595842	0.123884	0.0902066	0.104854	0.0389028	0.130301	0	0	0.0314581
ENSG00000007372.21	PAX6	chr11:31784778-31818062	0.17276	0.30951	0.273778	0.345608	0.651947	0.180239	0.329463	0.91466	0.674001	0.548803	0.50727	0.490176	0.798325	0.220923	0.236862	0.0921382	0.0180494	0.0343383	0.0282975	0.412706	0.854335	0.608971	0.750919	0.219964	0.0620193	0.121826	0.333971	0.895657	0.891895	0.541812	0.634009	0.124278	0.117098	0.0855597	0.0793458	0.0611016	0.0754657	0.141523	0.0332835	0.840554	1.41085	1.5426	1.89933	1.9644	2.04119	0.146767	0.148541
ENSG00000007376.7	RPUSD1	chr16:784973-788397	38.8886	39.0753	39.8276	39.0474	47.1597	33.2099	36.3035	27.0007	27.1911	23.2675	14.842	17.8239	21.3969	23.4003	19.5374	24.2562	22.8896	18.0321	28.1286	37.3922	44.3407	22.9896	23.0512	37.878	42.5425	20.0167	24.4623	14.2763	13.1115	22.2233	24.6575	18.8954	15.9584	50.948	53.0067	50.8916	41.8692	46.7247	39.1788	26.6119	31.2414	27.0401	32.1501	34.686	29.2601	16.8683	19.1422
ENSG00000007384.15	RHBDF1	chr16:58058-76355	25.9877	29.6607	30.0478	22.4562	30.02	46.5723	47.0135	84.0376	85.969	43.6709	50.2379	20.2012	33.6762	21.1814	34.0698	30.7861	32.0232	50.4098	31.6012	22.3945	30.5667	31.0145	32.2854	30.3256	29.9458	24.8287	22.9473	10.2471	17.2044	23.8693	21.2475	38.4113	31.1902	29.5855	34.0964	32.4008	31.0315	29.8507	30.5659	40.4509	32.7791	27.3488	30.3446	31.4105	35.9571	13.5102	15.6007
ENSG00000007392.16	LUC7L	chr16:188968-229463	59.2551	61.7591	62.2512	68.8201	72.3669	66.4074	61.6449	76.7816	69.2799	81.1787	63.767	81.8809	72.1504	75.3344	79.4917	64.8448	66.5639	47.6247	46.8721	59.6335	63.4134	72.2671	70.375	74.007	81.3112	75.6401	73.0805	43.6332	63.6685	61.4619	58.4646	71.0655	66.604	51.3449	55.7211	58.4617	61.5014	61.6157	54.7815	60.6995	81.6112	87.357	87.5681	87.6415	73.7878	71.1097	74.1046
ENSG00000007402.11	CACNA2D2	chr3:50362798-50504244	40.407	39.6723	51.2021	40.9838	40.9375	7.6606	7.18986	20.0914	23.9519	15.8241	15.6497	22.1002	28.8327	21.5545	24.3409	27.1661	29.4893	32.6613	34.2445	54.8611	57.3995	35.3423	36.3769	45.8951	43.8703	32.7063	37.4068	10.0344	11.7161	10.5082	9.40818	3.62456	3.71266	48.7328	48.3279	45.5998	41.958	43.5815	41.2153	1.21635	1.03291	1.20841	1.5785	1.68867	2.13047	7.78578	7.0601
ENSG00000007516.13	BAIAP3	chr16:1333600-1349441	3.85697	4.94278	3.56093	2.7953	1.72302	3.07602	3.57739	4.05254	3.67504	1.37609	3.60239	4.27414	2.2068	1.22541	1.91725	1.58005	2.25774	3.20038	1.28619	2.16997	1.82348	4.30635	3.51262	1.56971	2.61879	1.45007	2.37966	2.4436	3.88921	0.954921	0.643144	0.261229	0.920027	2.19613	4.62654	3.80993	6.18551	5.82199	4.25611	3.87788	3.21318	3.44344	4.48641	6.77751	6.16742	4.23253	2.44482
ENSG00000007520.3	TSR3	chr16:1349239-1351911	65.6665	74.9021	65.2041	48.6384	52.5618	49.5595	53.4089	32.4839	36.0835	50.7522	41.6915	52.4403	51.9107	54.9828	59.7466	57.3525	55.2364	58.1185	54.297	56.321	62.6212	58.888	53.0217	63.6967	56.324	54.8082	59.9945	37.4155	36.8811	44.764	49.9301	49.9549	49.4932	63.3899	59.0026	64.4794	71.3193	65.5157	66.9397	52.8825	55.6333	59.3791	61.9661	57.6822	56.163	57.885	54.6119
ENSG00000007541.16	PIGQ	chr16:566994-584136	18.7337	13.6259	11.9155	13.1915	9.96528	11.7945	11.6476	15.2814	12.6468	12.2273	15.1942	14.6949	14.1532	11.0125	13.1034	13.8496	11.3069	17.7219	15.1735	13.9102	17.5857	18.1205	20.5842	16.5172	13.1187	16.7108	18.2127	16.7856	9.63406	32.4733	20.2358	31.5153	28.076	16.7357	19.6362	22.7543	19.2507	22.4998	13.8223	27.3589	23.8642	22.804	31.0935	28.4201	29.6033	18.713	16.0753
ENSG00000007545.15	CRAMP1	chr16:1612324-1677908	15.15	15.3452	15.1927	14.6504	14.9757	11.6095	13.474	15.2891	19.8853	12.1977	7.72921	9.71421	11.4063	12.5097	11.2169	14.3434	10.5229	9.22747	9.20015	11.3338	16.8397	15.7795	14.7942	17.9858	14.2845	14.1156	16.756	7.21479	10.1479	9.77716	10.0368	14.3968	12.2862	9.23489	12.1314	8.26944	9.95877	10.6219	9.69477	6.87756	6.78598	7.28225	9.58358	9.91051	7.00082	6.74805	7.69289
ENSG00000007866.19	TEAD3	chr6:35473596-35497076	2.4651	2.91149	4.14621	2.32406	1.49065	5.93913	6.14028	9.49935	9.76559	6.40471	8.93686	2.7998	4.72433	2.4969	3.30425	2.87646	4.0434	8.81457	5.02888	2.80707	1.46775	3.72008	3.35608	1.18506	1.85054	2.02313	2.32065	12.541	16.5783	15.4832	17.1194	38.7138	42.7655	2.85949	3.13719	2.70927	2.77326	2.58	2.9442	11.705	11.2447	11.6918	15.2735	14.6554	13.1647	18.3019	16.5077
ENSG00000007908.15	SELE	chr1:169722640-169764705	0	0	0	0	0	0	0	0	0	0	0	0	0	0	0	0	0	0	0	0	0	0	0	0	0	0	0	0.0916339	0	0.00544545	0	0	0	0	0	0	0	0	0	1.04044	0.621437	0.798577	0.831786	1.31926	0.751995	0	0
ENSG00000007923.15	DNAJC11	chr1:6634167-6701924	73.44	75.2674	121.094	70.8496	86.6737	37.022	35.4515	33.6586	37.8045	42.73	29.3854	66.1376	83.6102	63.3249	47.5662	55.2313	57.161	39.2891	41.4486	133.962	116.167	60.7519	65.7266	132.137	105.828	72.5678	63.4864	47.5648	43.1752	51.8453	53.0277	43.877	35.3516	65.3283	66.1409	61.7479	68.6944	66.0976	65.7264	46.443	40.0194	42.7699	46.9577	39.9599	37.0868	46.0631	44.6752
ENSG00000007933.12	FMO3	chr1:171090876-171117819	0.00789248	0	0	0	0	0.0208917	0	0	0.0241959	0	0	0	0	0	0	0	0	0	0	0	0	0	0	0	0	0	0	0	0	0	0	0	0	0.117218	0	0	0	0.0477507	0	0.0785849	0	0.0180051	0	0	0	0.135655	0.0197272
ENSG00000007944.14	MYLIP	chr6:16129124-16148248	21.4142	25.7859	21.4592	15.7963	6.91381	23.104	22.6441	21.4212	23.5837	13.5822	11.709	27.7307	25.9184	16.4681	13.8279	17.4925	15.4292	11.5061	14.1462	8.77002	10.3562	31.8115	31.9132	6.54316	6.74722	21.6186	20.3106	5.51161	9.83274	2.84605	1.53619	46.3404	48.6608	20.5242	19.8353	19.4021	24.8087	22.4382	28.7771	52.3025	53.8954	63.1409	47.9574	50.1422	46.1329	8.03758	9.36855
ENSG00000007952.17	NOX1	chrX:100843323-100874345	0.108681	0.268693	0.0219225	0.266736	0.715171	0.257697	0.638272	0.29282	0.215163	0.548361	0.285864	1.08544	0.742776	0.674783	1.31309	0.630878	0.610891	1.61952	1.14814	0.0464995	0.315287	1.42527	0.920623	0.102011	0	0.423008	0.401686	0.219038	0.38652	0.196536	0.332889	0.239839	0.0543209	0.272926	0.14422	0.0335732	0.0152599	0.0650945	0	0.13017	0.140791	0	0	0.068918	0.0257807	0.149994	0.0839051
ENSG00000007968.6	E2F2	chr1:23506429-23531220	3.10528	2.62645	3.60434	3.87134	5.28461	0.832993	0.75584	1.12195	0.720368	1.47232	1.98478	2.2451	2.19198	2.69858	2.19289	2.05029	2.60528	5.32474	2.69647	3.7602	4.13535	2.76288	3.54974	4.3243	4.43085	2.86386	2.64512	0.498613	0.43387	0.713297	0.404228	0.729446	0.889501	4.90386	5.65967	5.5193	5.93475	5.74743	6.93283	0.671736	0.704998	0.565007	0.725804	0.469967	0.555562	1.61905	1.7297
ENSG00000008018.8	PSMB1	chr6:170535116-170553341	268.119	247.367	211.973	128.774	269.075	233.564	243.431	155.956	149.11	285.834	241.597	229.647	213.004	227.387	169.29	246.114	177.067	213.119	160.561	202.202	197.693	196.753	193.378	222.997	227.732	221.233	212.432	237.158	253.753	300.7	310.633	206.956	214.771	197.122	190.682	191.62	220.338	208.901	210.262	168.516	177.539	180.564	178.827	176.202	184.143	217.162	216.779
ENSG00000008056.13	SYN1	chrX:47571897-47619943	0.764071	0.529048	0.829439	0.93531	1.19101	1.51848	1.38437	1.82986	1.44495	3.00141	2.4634	0.786934	2.42088	2.21758	0.631972	1.47357	1.50718	0.87599	0.0637816	4.425	2.28167	1.37142	0.887251	0.984076	1.00548	1.11635	1.93937	1.76226	1.39496	3.41331	3.10681	2.0293	1.76831	0.919263	1.46521	0.925332	1.14574	1.48597	1.40044	0.704384	0.799871	1.39885	0.408526	0.924699	0.6962	3.67236	3.83474
ENSG00000008083.13	JARID2	chr6:15246295-15522040	26.2715	24.2682	29.7844	17.5235	21.3095	13.1568	12.8102	20.7823	18.966	17.5101	17.5997	31.8337	31.7183	22.415	24.6568	21.0859	23.1601	24.4079	23.8852	22.3705	19.7081	38.5613	37.3074	20.9511	19.3919	33.6213	33.1722	50.1029	65.436	25.0626	18.6895	18.7477	20.4211	20.0162	20.7486	19.6889	22.6749	23.8301	24.154	9.34891	9.32591	10.1303	11.2375	11.2913	11.5974	86.4089	84.8779
ENSG00000008086.11	CDKL5	chrX:18425582-18653629	3.36508	5.51126	4.13443	4.02795	3.74234	6.93021	6.73687	8.71594	7.64875	8.21059	9.24489	5.75816	4.2958	5.41798	4.46866	5.92264	5.00519	7.02913	6.0178	3.02264	3.6318	4.21101	3.25734	2.73604	3.08797	3.00421	3.06336	5.41692	4.20083	5.07141	6.40401	5.44168	5.09994	2.4495	3.29626	2.42604	3.29917	2.60648	3.38811	4.89557	4.72068	6.10886	4.59677	5.55115	5.63304	5.06826	5.20809
ENSG00000008118.9	CAMK1G	chr1:209583716-209613938	0	0	0	0	0	0	0	0	0	0	0	0	0	0	0	0	0	0	0	0	0	0	0	0	0	0	0	0.392508	0.360167	0.0900022	0.00901744	0.151301	0.207469	0	0	0	0	0	0.0284563	0.0790843	0.140399	0.0909654	0.35379	0.151143	0.242338	0.114976	0.182783
ENSG00000008128.22	CDK11A	chr1:1702729-1724324	30.1781	23.1606	44.5789	30.628	42.7054	51.0427	57.657	63.6755	50.9748	38.1411	31.0092	46.1571	39.9237	31.833	37.8396	32.5742	34.3037	38.6139	44.5794	31.8491	31.2331	33.9768	41.4828	39.6328	49.2886	44.9924	42.9641	26.8769	26.6118	32.014	24.1317	33.9386	29.0086	26.1164	29.8546	23.1865	27.9926	32.3131	23.3995	49.8257	47.262	49.5677	42.3927	37.9084	34.7969	24.0581	19.4247
ENSG00000008130.15	NADK	chr1:1751231-1780457	153.072	162.281	195.134	110.232	141.192	44.9329	50.7881	58.4607	57.2851	46.0033	62.2158	45.5634	69.2327	59.8056	49.423	51.3142	69.2226	60.8657	52.5302	139.105	176.453	71.4585	66.5128	175.432	167.627	68.3481	75.3569	48.3081	50.8649	32.1681	33.2694	42.4924	34.139	169.784	161.987	171.294	201.153	199.881	192.136	70.4613	55.7484	60.2353	69.5141	74.5204	64.4932	56.158	61.3917
ENSG00000008196.12	TFAP2B	chr6:50818722-50847613	0.049937	0.0996769	0.00872389	0.0110062	0.0119992	0	0	0	0	0.0117726	0	0	0	0	0	0	0	0	0	0.00925116	0.00867305	0	0.00764171	0.016837	0.0169936	0	0.00829348	0	0	0	0	0	0	0.0131868	0.0220181	0.0200382	0.0121452	0.0429755	0.0171522	0	0	0	0	0	0	0.0670789	0.0586953
ENSG00000008197.4	TFAP2D	chr6:50713827-50772988	0.00985799	0.0400344	0.19586	0	0	0	0	0	0	0	0	0	0	0	0	0	0	0	0	0	0	0	0	0	0	0	0	0	0	0	0	0	0	0	0.0270851	0	0	0.06112	0.0844033	0	0	0	0	0	0	0	0
ENSG00000008226.19	DLEC1	chr3:38039204-38124025	0.0497311	0.0710797	0.292619	0.0536209	0.0253265	0.0149245	0.0186678	0.171926	0.0800231	0.0745448	0.0543604	0.250662	0	0.142087	0.0379082	0.063103	0.0687144	0	0	0.0316638	0.0457175	0.124389	0.0161375	0	0.187034	0.0370775	0	3.58647	1.25863	1.33328	0.466238	0.147429	0.0807986	0.0112836	0.0131389	0.0563875	0.140418	0.0453445	0.0361399	0.0226736	0.0517929	0.0257248	0.0579866	0.0360134	0.0300839	3.71173	2.11561
ENSG00000008256.15	CYTH3	chr7:6161775-6272644	28.3172	29.295	47.3744	28.6511	25.4508	27.5868	29.2963	22.8997	20.4644	20.2587	13.715	17.7134	21.2376	10.2604	11.9473	10.5429	14.606	16.3579	13.0512	37.1489	42.3727	18.8717	19.3776	29.0497	35.695	14.6086	16.2692	7.44939	8.72002	5.06115	6.96047	11.1723	10.0676	30.1964	27.6068	24.7118	19.7468	27.1192	23.9205	19.815	14.6973	15.244	12.896	21.6783	16.1427	10.5644	10.5906
ENSG00000008277.14	ADAM22	chr7:87934142-88202889	0.300847	0.30422	0.925574	0.536889	0.20465	0.426317	0.736815	0.831186	0.226097	0.168298	0.264552	0.290611	0.176704	0.0719872	0.1266	0.492138	0.332413	0.368349	0	0.611184	0.749608	0.918623	0.443792	0.516453	1.04227	0.31514	0.487987	1.94775	1.97973	0.550088	1.28417	1.54895	1.61044	0.634479	0.64054	0.324313	0.603259	0.661325	0.839451	0.222503	0.71194	0.327391	1.00226	0.94329	1.10892	4.83106	4.51573
ENSG00000008282.8	SYPL1	chr7:106090502-106112576	38.4262	39.7158	28.645	46.8505	39.795	35.3934	35.3079	44.2249	48.4539	48.3535	50.2951	41.2516	41.2418	50.5982	46.3385	52.2476	50.2391	42.649	41.4684	25.9917	34.4962	38.2694	33.5444	34.1138	35.7964	30.158	35.3824	39.9148	49.4835	30.1989	38.1198	37.9702	41.7257	47.0878	40.9673	44.1633	32.759	35.4026	35.4192	31.6521	35.6671	33.103	33.4215	37.0242	33.2012	34.2789	36.4317
ENSG00000008283.15	CYB561	chr17:63432303-63446378	10.7652	10.9087	10.4468	8.13533	7.90925	6.79703	6.60697	8.3809	8.86372	11.181	9.87091	7.30706	10.8626	11.7175	14.2901	15.0176	15.7	26.7885	19.3054	6.04694	8.12979	16.2193	12.9345	12.202	12.988	12.4197	12.0965	9.3277	8.5564	5.83405	6.55053	5.95264	4.57449	15.349	14.5167	12.7063	13.9091	13.3193	14.7222	3.69544	3.59288	3.67419	4.38502	4.17096	3.92567	12.3406	10.2779
ENSG00000008294.20	SPAG9	chr17:50962173-51120865	45.2517	46.9325	44.4775	57.6098	45.68	40.4662	30.6131	54.6689	61.0203	42.0292	64.3384	78.2025	58.3781	63.4877	54.1111	50.187	45.4885	43.7706	43.4139	51.3755	58.9499	43.6008	59.9096	43.7705	50.3219	67.2785	59.6456	38.6729	35.7957	32.5634	40.0206	42.2996	51.954	41.1109	40.5099	33.9239	48.8366	44.3692	49.4327	41.6043	32.907	33.1237	36.3373	39.9956	33.283	37.3239	39.8433
ENSG00000008300.16	CELSR3	chr3:48636468-48662915	6.59548	6.63179	9.66638	6.03931	5.53754	4.16815	4.3485	5.19219	5.47895	3.15931	2.5704	1.16864	1.70725	1.11655	1.97908	0.740053	1.25577	3.79433	1.98723	6.89937	7.29226	1.73887	2.36612	7.97414	7.32791	1.21387	2.00908	7.04418	10.4508	3.27563	2.79769	5.68296	5.75521	7.9077	9.51057	9.386	7.05904	8.48945	7.62643	4.03142	2.66121	3.56992	3.50956	3.33738	3.52945	8.73279	6.28788
ENSG00000008311.14	AASS	chr7:122075646-122144280	20.8064	20.9677	20.5795	14.8805	19.1428	7.37104	7.53357	22.3886	18.5193	9.44762	9.97879	17.752	7.60942	9.10598	12.1901	7.09881	8.05033	8.88545	6.79852	23.7102	22.3551	12.1729	12.57	16.6166	16.3962	6.69393	6.99504	91.2626	104.121	13.0236	18.8894	19.9761	22.9669	33.1958	34.6265	33.1249	38.0408	38.8838	42.5347	17.0522	18.8721	16.6239	16.9279	16.126	13.2821	61.1674	65.0472
ENSG00000008323.15	PLEKHG6	chr12:6310435-6328506	0.994045	1.84446	3.21696	4.33259	2.86913	7.74862	8.71076	8.78106	11.9666	2.70704	7.84505	3.78157	6.24388	2.5401	3.91208	2.6667	4.11884	9.56908	11.6827	2.6207	5.96385	6.54797	1.80031	10.7258	4.61481	2.27977	3.1007	6.38484	16.4135	0.855966	1.66505	1.06494	1.9482	19.8395	22.166	14.3192	16.8865	12.9067	19.4115	2.49332	1.27109	2.15979	2.16852	3.87747	2.08092	19.2909	22.1814
ENSG00000008324.11	SS18L2	chr3:42581839-42595114	24.3995	21.4738	13.4825	25.5936	28.4135	27.7017	24.3005	20.1487	20.2946	25.5657	27.4695	18.4946	18.1982	22.6953	24.1075	22.5725	23.794	20.4189	23.8592	17.3877	17.9002	14.1278	13.7143	16.5774	16.7385	14.9334	13.2874	50.772	52.8545	22.692	27.5425	21.6768	18.7988	19.3132	18.901	21.2983	20.992	21.509	24.9306	23.8779	27.9215	25.1576	32.985	32.8859	25.438	52.0605	58.4016
ENSG00000008382.15	MPND	chr19:4343526-4360086	13.9285	15.1282	16.9251	11.8909	10.2771	18.5036	19.9139	14.3417	11.8316	11.7025	17.7275	6.62945	9.81523	11.641	10.9039	14.7046	10.6184	9.47849	9.71252	12.6048	17.3636	10.1788	12.7904	21.6312	14.7827	7.04955	7.84933	11.3586	13.32	15.976	10.7523	17.9695	18.6861	13.8672	20.4645	16.1792	16.983	17.3063	16.1461	12.7018	13.4407	14.2559	15.3483	14.2133	15.3053	9.7197	15.2254
ENSG00000008394.12	MGST1	chr12:16347141-16609259	55.9396	55.3196	60.9608	151.7	109.826	484.932	497.776	162.667	167.893	264.464	228.243	295.559	236.49	224.364	221.586	243.301	290.197	245.71	216.804	138.936	115.632	234.974	203.948	79.5718	63.8241	107.251	162.386	530.263	546.994	608.656	548.955	444.743	513.158	45.4479	71.5648	71.9963	73.0558	82.6855	83.6147	8.32002	15.7863	9.55048	11.8775	16.3312	23.2978	390.777	440.27
ENSG00000008405.11	CRY1	chr12:106991363-107093829	9.19055	7.93119	8.59166	7.1338	10.5381	17.3627	19.1899	16.5834	15.9919	11.9378	19.2494	25.2082	16.1179	17.6122	18.4876	14.4565	19.0962	10.2884	10.521	10.151	8.74178	26.0464	21.3502	9.14525	9.80225	12.8289	15.2203	24.6785	28.2819	13.3967	17.1046	19.5383	18.5273	7.24004	8.2116	7.40187	7.87889	7.5095	5.5331	11.2255	14.9551	17.0079	12.1594	10.299	9.09661	12.5303	13.2613
ENSG00000008438.4	PGLYRP1	chr19:46019152-46023065	0.14344	0.305724	0.0936902	0	0.386595	0.0759382	0.15224	0.0427344	0.0876996	0.126432	0	0	0	0.124417	0.426072	0.122474	0	0.443027	0.365266	0	0	0.421841	0	0.271232	0	0	0	0.105783	0.0802446	0.0334647	0.0389173	0.106282	0.0663175	0.28324	0.236463	0.143467	0.456518	0.173076	0.0614019	0.3461	0.187171	0.392675	0.236455	0.305404	0.27542	0.491685	0.430234
ENSG00000008441.16	NFIX	chr19:12995607-13098796	0.162334	0.278965	0.770309	0.0691179	0.312154	0.0224796	0.447129	0	0.120345	0.0249514	0.162705	0	0.00832085	0	0.0626687	0.529531	0.159841	0.156263	0	0.363901	0.425663	0.0178395	0	0.3747	0.933033	0.332972	0	0.571632	0.484246	0.634459	0.405588	0.153187	0.0463583	1.28319	1.50754	1.02345	0.842178	1.68388	0.564306	2.88659	3.07878	2.55702	3.21978	2.60658	4.35093	0.101166	0.256331
ENSG00000008513.14	ST3GAL1	chr8:133454847-133571940	2.72251	4.11792	4.20084	3.84374	3.05939	6.11531	6.7407	16.2224	20.4945	19.2151	14.8698	43.3885	38.3472	41.2094	32.4241	34.1714	29.0886	24.6072	27.9158	7.99025	5.77051	51.9737	51.3829	9.19249	7.87796	70.1698	68.8638	1.26051	1.47195	16.0534	10.1964	43.8092	48.1572	6.20115	6.654	4.27442	4.37106	3.78176	7.31812	13.7661	11.8398	17.6273	11.9424	11.5011	12.9286	0.824006	1.81582
ENSG00000008516.16	MMP25	chr16:3046680-3060726	0.492863	0.382724	0.421834	0.481077	0.245826	1.27468	1.43783	0.468615	0.3911	0.579152	0.83002	0.954365	0.234874	0.329011	0.263722	0.717176	1.26953	1.65801	0.226085	0.883885	1.15967	0.484994	0.988649	1.29725	0.858455	0.587937	0.935334	3.49688	3.00256	0.530747	0.593398	0.297882	0.224522	2.72088	3.11934	2.89171	4.36016	3.10605	3.25348	1.41367	0.8657	1.02213	1.00253	0.931831	0.86526	10.1723	9.04201
ENSG00000008517.16	IL32	chr16:3065296-3082192	12.0967	10.4722	14.6602	23.4482	17.7495	11.7825	14.6399	6.59233	5.86409	3.59211	2.9369	0.878414	0.185839	0.262587	0.3763	0.548387	0.577272	1.94298	2.20998	91.6657	106.924	3.33508	3.02134	113.34	109.108	6.27629	4.89009	12.5092	5.58513	0.153367	0.695939	0.213269	0.175297	222.54	225.73	225.692	107.817	98.2805	105.11	29.8129	20.8039	29.5846	32.2145	33.2919	35.7034	7.35568	8.72335
ENSG00000008710.19	PKD1	chr16:2088709-2135898	41.166	40.2309	39.3776	26.3306	33.32	38.1146	36.1392	33.767	41.02	22.246	20.1248	18.1349	29.1756	22.1567	31.3213	19.8306	31.6327	40.2226	30.0342	32.5222	37.272	31.6033	30.7636	34.131	36.971	29.8552	32.9948	32.4916	47.6696	26.6646	27.6157	52.4899	42.3739	64.0954	74.6035	70.8381	65.2305	71.8808	62.8298	61.3986	64.9645	62.586	65.3935	64.7243	63.5152	58.5567	50.9254
ENSG00000008735.13	MAPK8IP2	chr22:50600684-50613981	3.53496	2.90154	3.90854	3.21859	2.80714	2.67378	2.68734	4.22755	4.81953	2.13205	2.56407	0.754309	0.976853	0.560109	0.76753	1.04226	0.923032	0.794868	0.834349	5.01165	5.30101	1.3286	1.23619	2.08947	2.21138	0.63308	0.615738	0.271937	0.246545	0.904013	0.810584	0.677863	0.478461	3.92	4.2013	4.0889	6.19083	5.46264	5.74079	4.09826	3.76698	3.00523	3.04512	2.54038	3.18447	2.69152	2.29784
ENSG00000008838.19	MED24	chr17:40019096-40061215	97.8139	94.5423	123.089	80.6261	74.179	60.8637	55.0685	70.6344	66.1957	59.9837	71.1923	106.33	95.1629	70.7295	69.2439	63.7285	82.0691	91.7673	80.0996	92.4478	89.1017	87.0344	90.1822	96.3244	118.772	90.0015	90.141	66.1887	73.5374	79.3888	68.404	89.4871	83.0007	69.4252	62.2495	64.5193	91.7998	80.6405	89.5406	66.8628	65.6796	66.1957	71.7801	73.6323	74.4802	59.5219	72.3905
ENSG00000008853.16	RHOBTB2	chr8:22987416-23020199	2.49592	1.77725	1.72756	1.64187	2.44206	20.7635	19.3729	13.957	14.1031	10.9565	11.554	13.9463	13.5847	11.801	13.2415	14.0292	16.9191	11.6315	11.6582	1.65758	1.96048	19.0852	17.1449	4.24362	1.71328	17.4005	18.152	3.75253	3.91891	6.46325	7.91121	8.20386	6.7677	2.60466	1.45635	1.30396	2.15506	2.78775	1.45892	5.1454	7.54752	6.89991	8.08453	10.078	6.47646	2.87487	3.79957
ENSG00000008869.11	HEATR5B	chr2:36968382-37084342	9.43301	10.1002	8.27003	7.58845	8.52335	8.98794	8.53671	9.39708	8.48759	7.68003	7.26638	5.10187	6.99418	6.29099	8.2469	6.49053	7.52887	7.28222	6.63306	9.48268	9.83604	5.83378	6.1699	7.6326	7.103	4.04113	6.78754	4.0764	5.80638	13.6992	15.175	7.5326	8.16158	7.84092	8.06069	6.73117	9.03475	9.03139	12.5271	5.53532	6.31501	4.86803	6.9792	7.66691	5.34404	4.3868	4.1733
ENSG00000008952.16	SEC62	chr3:169966634-169998373	40.7821	33.5047	41.9709	32.8174	29.2417	44.1904	49.6128	43.6001	43.2229	49.7144	42.4519	48.5186	48.8026	37.2574	43.5326	44.816	42.9763	45.2451	34.1582	32.423	31.079	37.2723	37.0523	34.7556	41.0157	41.9016	42.8168	54.4465	58.7878	44.5575	54.5811	53.325	56.5772	46.1723	52.1546	53.8431	36.6468	45.6943	36.0723	47.9004	59.1923	54.325	45.7268	42.3011	40.5782	59.0921	53.8908
ENSG00000008988.9	RPS20	chr8:56067294-56074581	1487.23	1515.25	1601.24	1739	1724.15	1319.89	1372.98	845.822	817.335	1095.78	1008.96	1490.74	1583.96	1236.9	1328.57	1243.82	1259.8	1187.33	1159.34	2223.56	2144.2	1718.92	1724.3	1750.96	1621.95	1535.8	1545.6	1279.23	1443.67	995.181	1024.74	759.113	818.782	2288.2	2233.37	2384.58	2405.15	2109.79	2204.03	1457.83	1462.6	1669.18	1449.74	1557.4	1580.5	1425.39	1419.35
ENSG00000009307.15	CSDE1	chr1:114716912-114758676	298.945	278.907	368.178	356.663	317.28	272.262	255.075	281.222	269.399	243.12	262.378	373.265	346.939	272.718	260.592	280.857	302.638	252.538	271.023	491.484	382.02	339.662	328.313	428.136	476.13	354.189	341.334	302.022	341.438	266.309	294.548	265.081	271.275	513.608	539.003	476.429	636.161	637.237	575.764	363.775	360.82	414.228	383.383	404.42	367.274	318.226	346.509
ENSG00000009335.17	UBE3C	chr7:157138912-157269372	33.6888	36.0353	42.7925	29.9508	28.4032	34.1423	35.7065	31.3495	35.1005	36.5018	33.5116	36.9308	37.4543	41.9046	40.6047	44.2062	39.0916	31.4938	52.1239	40.0727	38.6812	36.3885	30.8047	43.1226	44.4029	37.9709	40.9834	31.07	25.9028	21.6148	30.6793	33.7118	31.6522	41.0079	36.8896	34.4315	36.7559	37.2167	43.891	28.0215	31.0272	26.1849	34.119	33.5276	28.1988	28.7456	29.8865
ENSG00000009413.15	REV3L	chr6:111299027-111483715	8.12454	8.00206	5.16457	9.65881	7.35462	9.05408	6.30895	6.10829	6.32684	6.19253	9.13127	2.64048	2.65425	5.99766	6.37876	6.31653	6.70714	3.3477	5.38101	5.22948	2.34645	6.49739	3.53639	8.52221	6.25081	5.21064	4.52674	6.26048	7.33631	8.50714	8.59751	10.497	7.55859	3.1716	4.15923	3.08031	3.57483	3.9575	8.77884	6.74848	6.00928	5.00655	6.17274	6.93934	8.37111	2.85259	2.87626
ENSG00000009694.13	TENM1	chrX:124375902-124963817	0.0785836	0.075076	0.057506	0.0290202	0.0843713	0.275137	0.0810027	0.341114	0.309933	0.392851	0.351025	0.00978756	0.0103536	0.301191	0.257906	0.0701657	0.0667654	0.0543875	0.0747335	0.0284637	0.034303	0.0197273	0.198843	0.0406964	0.0485477	0.0308787	0.0109352	0.339837	0.238141	0.402887	0.363218	0.241279	0.20224	0.0173863	0.0290281	0.00880572	0.158122	0.0165246	0.0125629	0.00472097	0.00255301	0.0107158	0.012095	0.0149979	0.0180316	0.201248	0.296469
ENSG00000009709.11	PAX7	chr1:18631005-18748866	0.0144587	0	0	0	0.0446058	0.105366	0.0526975	0.074057	0.0333226	0	0	0	0	0	0	0	0	0	0	0	0.00905495	0	0	0	0	0	0	0.0171393	0.0741088	0.176484	0.0870176	0.0865949	0.170538	0	0	0	0	0	0	0.50062	0.781774	0.860713	2.04769	2.07139	1.10149	0	0.0487957
ENSG00000009724.16	MASP2	chr1:11026522-11047233	0.64849	0.614715	0.640791	2.14496	1.5212	0.494138	0.332591	1.68301	1.36995	0.760927	0.561242	0.63303	0.215051	1.01667	0.697648	0.635342	1.09431	0.526417	0.434019	0.575849	1.51048	0.651646	0.537511	1.34674	1.51824	0.415511	0.263418	1.20107	1.26532	1.23272	1.41129	1.46006	1.47817	0.618343	0.625888	0.750463	0.415808	0.466873	0.176172	0.710807	0.914358	1.49988	0.98925	0.941769	0.705586	0.894393	1.05708
ENSG00000009765.14	IYD	chr6:150368891-150405969	0.0685214	0.0405292	0.0264535	0.031339	0.0683326	0	0.0504546	0.0574053	0.0310031	0.067014	0.146605	0	0.0446961	0.0659457	0.1129	0.0324719	0.0617988	0	0	0.0263417	0.0493912	0.0319418	0.0434994	0	0.0241937	0.101281	0	0.093488	0.0216145	0.0289921	0.0209653	0.0469648	0.0175755	0.0938735	0.125241	0.0760757	0.061128	0.24444	0.097637	0.244598	0.0992508	0.172881	0.187717	0.129578	0.233406	0.173743	0.171104
ENSG00000009780.15	FAM76A	chr1:27725978-27763122	11.2833	10.4641	12.0768	12.04	13.4315	6.96823	6.0193	10.7659	14.3062	8.0689	10.7853	10.3201	14.0623	8.52298	7.61444	6.90021	8.84731	8.02945	13.6046	12.4773	14.867	9.87135	8.43161	10.7082	7.99271	5.11973	7.3794	4.72255	4.44147	6.83622	7.4156	8.29534	9.2947	13.2553	12.0826	11.2059	14.4888	14.9138	14.2639	5.45699	5.33308	4.33984	4.78384	4.80856	6.02265	5.51953	6.9801
ENSG00000009790.14	TRAF3IP3	chr1:209756031-209782320	0.0191998	0.0165236	0	0.019777	0	0.0127057	0.0254721	0.0357507	0.0517692	0	0.196642	0	0.014109	0	0	0.0469695	0.33148	0	0	0	0	0.0130282	0	0.0151271	0.160534	0	0	0.0211458	0.116394	0.0226213	0	0.00765904	0.047156	0	0.013188	0	0	0.0221252	0.0102735	0.195433	0.307114	0.0392476	0.0354502	0.165618	0.11137	0.158583	0.118491
ENSG00000009830.11	POMT2	chr14:77274955-77320884	40.3939	45.4364	49.5442	46.0244	58.2844	59.5593	51.1725	70.9811	60.3122	60.8182	71.1757	55.8405	84.0458	65.1848	63.6586	62.9798	68.2345	81.3855	96.5264	45.4639	35.1605	57.7192	67.7929	46.9774	55.8509	72.2517	60.8045	27.4017	25.7378	35.2436	25.9201	54.4965	47.0904	41.869	38.1364	36.0889	30.6822	35.3223	29.5174	44.5662	49.363	46.0149	43.7035	44.1527	45.1864	26.7228	28.2296
ENSG00000009844.15	VTA1	chr6:142147161-142224689	53.4412	54.8174	35.7321	34.748	36.1745	32.6482	32.8895	29.8063	30.5596	38.229	37.5354	29.4634	27.3529	37.4716	38.0911	42.878	38.7954	27.8052	40.8152	25.1831	23.2789	27.0574	23.6725	34.0758	35.6803	33.3314	30.8677	43.2046	45.3538	35.1965	41.0395	33.2014	37.647	34.5645	32.8593	34.4146	40.574	42.3032	44.4044	27.1005	28.5898	28.8963	30.2861	32.0394	28.5538	36.7413	40.5368
ENSG00000009950.15	MLXIPL	chr7:73593193-73624543	0.747558	0.739617	0.384627	0.42715	0.44181	0.903094	0.931952	0.489614	0.846159	1.11792	2.85589	0.864738	1.13527	0.22038	0.863228	0.801256	1.04046	0.95842	1.63458	0.971814	1.60967	1.2519	1.66111	0.696094	1.99014	1.49122	0.855008	1.15813	2.07123	1.77273	0.434902	0.694593	0.378614	1.36722	2.10167	1.64242	3.51915	2.4776	2.54983	0.407418	0.249204	0.490474	0.346846	0.298892	0.617802	3.2434	1.92842
ENSG00000009954.10	BAZ1B	chr7:73440397-73522278	35.1343	36.7956	45.4286	38.2768	35.937	34.6299	32.2186	29.8711	27.004	26.2237	26.6528	31.5835	35.3914	31.147	33.1311	32.5066	35.4338	33.2174	33.4752	43.2242	39.7039	31.7925	32.7739	45.1628	45.6918	34.3004	33.9648	22.418	23.2533	26.322	29.1965	27.0099	27.9246	34.9207	35.0741	31.6676	36.6863	37.5882	44.059	25.9153	27.8213	28.1119	34.9083	35.7136	32.5501	31.0427	30.7683
ENSG00000010017.12	RANBP9	chr6:13621497-13711564	33.1206	31.2918	44.9689	26.2931	29.7299	32.9896	28.5048	37.9626	36.8178	31.3072	31.76	38.4258	32.6509	28.3681	26.9381	26.2152	24.1395	24.2269	26.4673	35.2084	33.129	37.5191	35.3809	29.714	28.983	31.8473	31.8649	20.9898	20.0934	25.3605	27.3929	30.8613	30.3332	31.9129	31.0249	27.7453	32.054	31.4564	31.6349	20.1492	24.0167	25.7893	22.0411	21.715	21.0519	14.7909	17.4959
ENSG00000010030.13	ETV7	chr6:36354090-36387800	0.0274646	0.0780853	0.0755458	0	0.0542191	0.245667	0.199179	0.108181	0.0701969	0.0605195	0.108015	0.190789	0	0.536425	0.560882	0.527646	0.557883	0.42414	0.570494	0	0	0.201931	0.15714	0.0432771	0.131042	0	0.03748	0.638249	0.489401	0.0281632	0.0982659	0.0169581	0	0.0893918	0.149374	0.211314	0.117808	0.240058	0.103359	0.10377	0	0.0511053	0.115519	0.077113	0.0645213	0.669148	0.673489
ENSG00000010072.15	SPRTN	chr1:231337103-231355023	6.27527	7.82017	10.3461	6.72771	8.24013	6.85441	6.18416	6.64567	5.3476	6.78513	4.1608	10.7596	7.53735	6.67195	6.75588	10.5982	8.19346	7.23692	11.5565	11.7272	8.26686	10.1954	11.7485	12.5147	12.4034	11.6703	7.91733	6.07329	4.57349	6.75744	7.18943	5.52625	6.77456	6.65942	5.78855	6.73631	6.29154	7.13291	5.6284	9.26539	10.9941	8.46698	9.08504	10.0223	7.85015	5.92422	8.39774
ENSG00000010165.19	METTL13	chr1:171781663-171814023	30.3765	32.7825	34.143	33.2498	40.4737	20.7019	19.739	17.5437	21.2565	22.2746	21.6238	15.2547	31.9272	23.9949	23.1561	31.5659	30.0953	27.0451	23.553	45.8156	44.4775	24.913	28.1904	44.3846	50.4413	22.4304	23.9735	27.643	34.0445	24.5695	26.6621	18.2808	20.5346	53.4534	52.9711	48.1079	52.3423	50.4084	60.6451	26.5381	28.5353	29.8888	34.0531	38.2595	35.3255	43.4933	43.8549
ENSG00000010219.13	DYRK4	chr12:4562203-4615302	8.24182	8.26694	11.338	11.7353	13.3316	8.74072	6.64968	5.64539	5.74938	12.9791	8.28081	30.6747	16.1646	12.7956	13.9505	13.5484	10.8727	9.7429	14.9136	19.344	15.8971	13.1147	11.5777	14.5536	16.2562	10.9018	10.975	9.50857	14.1445	5.85987	8.19327	8.91631	8.39465	9.11624	9.62759	8.25943	7.94449	9.71597	7.36763	8.23188	5.87225	8.24784	6.87923	8.86959	8.77682	9.27035	6.46288
ENSG00000010244.18	ZNF207	chr17:32350116-32381886	126.302	110.84	118.124	136.298	146.149	178.196	168.182	113.993	112.393	159.908	129.482	128.137	124.39	158.486	153.408	170.779	158.352	140.986	132.055	93.1539	87.7524	122.782	134.944	112.288	109.633	150.667	133.702	110.028	102.535	134.145	174.957	151.17	146.503	103.34	93.8899	95.9777	116.361	118.432	121.35	90.9268	119.373	130.34	100.817	107.291	91.6916	112.246	120.832
ENSG00000010256.10	UQCRC1	chr3:48599001-48610976	436.236	486.407	429.581	373.137	411.97	253.706	260.877	175.78	171.9	236.57	247.938	241.54	231.4	278.253	273.342	278.871	296.033	260.205	307.359	313.834	358.195	238.161	238.498	436.886	451.299	241.331	284.682	315.468	282.866	309.158	300.957	209.109	210.141	340.075	319.291	330.406	307.705	317.408	341.609	117.588	121.093	121.134	144.743	146.185	138.051	230.966	224.143
ENSG00000010270.13	STARD3NL	chr7:38178221-38230671	8.87517	10.1913	10.3326	7.98632	8.00903	21.0056	20.0577	23.1033	24.3807	24.6638	20.3269	17.4797	16.8072	14.9573	14.8361	15.0258	16.8732	20.3358	20.2582	10.3925	10.0502	17.3478	16.3499	10.1107	12.0553	13.5164	14.3885	30.1563	38.1411	35.6628	38.2509	44.7344	44.5555	11.1772	9.56201	9.44321	8.95821	9.30979	10.0318	29.8487	29.1451	27.3225	33.0084	33.1882	30.0204	27.5955	33.3201
ENSG00000010278.12	CD9	chr12:6199714-6238271	285.372	267.075	290.746	285.876	292.925	107.385	123.155	53.2157	60.5463	41.6632	49.7453	38.7147	46.0237	32.7405	46.962	33.5929	43.2154	58.7015	65.4224	394.415	394.863	42.0773	39.9508	267.178	260.229	34.6269	31.9733	133.944	190.352	33.659	81.5945	6.73709	4.17353	490.404	444.172	477.506	329.548	333.751	321.625	10.3504	8.68097	8.9008	6.72188	9.60575	12.0289	145.099	157.261
ENSG00000010282.14	HHATL	chr3:42692662-42702827	0.0304486	0.0763111	0	0.336499	0.346576	0	0.115271	0.116395	0.138948	0	0	0	0	0	0	0	0	0	0	0	0.0607998	0	0	0.161849	0.182217	0	0	0.434744	0.0350434	0.169167	0.0777125	0.0366683	0	0	0	0	0.0425702	0.0597045	0	0.0596938	0.109919	0.259451	0	0.0797408	0	0.325316	0.334217
ENSG00000010292.12	NCAPD2	chr12:6493355-6531955	41.508	46.7304	42.1264	29.577	37.9461	72.7251	79.2203	67.4631	58.2334	66.5302	84.0631	103.23	120.269	98.7932	97.2572	82.4947	114.694	75.1499	73.1835	34.723	48.1049	121.071	127.675	79.2695	87.0796	166.403	144.124	96.2255	92.3517	82.3799	85.6589	97.4594	120.548	45.2448	46.3032	41.6845	63.0581	68.0447	66.1689	80.4908	81.1239	87.6354	97.5628	87.05	102.257	90.4033	76.6902
ENSG00000010295.19	IFFO1	chr12:6538374-6556083	4.41324	5.0485	4.6621	3.81149	2.87259	12.3518	13.8653	7.73234	7.06926	5.39433	3.22677	4.98311	7.31968	7.06167	8.6243	5.62531	7.21223	5.68986	5.8506	4.44003	6.32468	6.89308	7.06079	5.92739	5.07704	6.51867	7.68074	5.52973	5.80539	7.55274	7.46296	10.6687	10.9004	13.2915	13.544	12.6545	13.2135	12.5783	15.1991	17.534	15.2108	15.5447	17.38	16.7839	16.8718	5.34785	6.16988
ENSG00000010310.8	GIPR	chr19:45668243-45683724	0.8253	1.07353	0.503743	4.99467	0.939476	5.59033	3.09335	0.346612	0.606988	0.804107	1.97508	0.303196	0.355353	0.334586	1.16058	0.748149	0.763558	4.1976	1.00137	0.442158	1.19015	0.799933	0.858106	1.27586	0.735945	0.359452	0.304038	0.134357	1.82516	0.0787185	0.0784667	0.276904	0.39025	1.08156	0.657361	4.01375	1.38189	1.61517	1.44794	1.66401	0.489827	0.435893	1.68224	4.75442	0.760224	0.329751	0.204816
ENSG00000010318.20	PHF7	chr3:52410656-52423641	12.3201	11.9361	19.1426	8.8137	8.93199	6.19089	5.06937	2.58721	3.2323	5.1277	4.30993	13.7047	8.83665	4.79683	10.2666	4.41089	9.34815	6.79079	8.41282	16.7692	12.8519	6.08278	6.73897	21.8645	18.2758	9.86785	7.1024	12.8229	13.1051	6.1259	5.26674	3.42526	4.7826	12.7494	12.6831	13.7527	15.1103	17.7953	16.6471	5.70205	6.09015	6.21231	6.8494	7.194	6.92548	9.92555	9.79033
ENSG00000010319.6	SEMA3G	chr3:52433052-52445085	0.0690004	0.0914148	0.0620815	0.0261077	0.0284631	0.058705	0.0336497	0.239658	0.268603	0.125683	0.0916582	0.299093	0.0745018	0.0687013	0.170978	0.121732	0.239243	0.0978537	0.0403391	0.0658337	0.116495	0.287496	0.17861	0.0199694	0.113912	0.235864	0.142847	1.69238	1.11968	0.550334	0.281503	0.254314	0.37087	0.229333	0.316043	0.158143	0.243693	0.375623	0.176341	3.12485	2.7155	3.30101	4.03048	3.97962	2.2107	0.911752	1.21367
ENSG00000010322.15	NISCH	chr3:52455117-52493071	32.2755	31.7584	34.6233	26.7114	23.9585	25.4375	23.8995	28.4911	26.2312	31.0798	33.1302	28.757	34.1055	31.9425	38.1487	33.2152	36.514	31.9874	30.8813	38.7607	32.7517	39.1204	40.3692	35.8497	39.6594	31.0994	31.4172	40.5103	34.3707	39.4275	33.5353	62.4136	55.2641	35.0194	40.251	33.3614	48.9257	49.277	48.3536	49.3596	47.8557	41.0444	54.9023	53.5204	46.6713	34.867	30.2089
ENSG00000010327.10	STAB1	chr3:52495337-52524495	0.13061	0.410852	0.324645	0.337246	0.291893	0.780991	1.0314	0.442039	0.229684	0.346886	0.442728	0.0422259	0.0223347	0.215678	0.161527	0.0489603	0.166449	0.489234	0.403362	0.79858	0.95888	0.470237	0.82745	0.341432	0.655211	0.870501	0.467557	0.972869	1.61698	0.163266	0.228186	0.104319	0.0861844	0.458159	0.321656	0.622479	0.69149	0.670627	1.3414	0.553185	0.655538	0.799099	1.01151	0.751716	1.08245	0.116016	0.10364
ENSG00000010361.13	FUZ	chr19:49806868-49817376	12.7365	14.0122	16.5889	15.4434	12.5138	10.1809	12.0049	8.46104	7.50135	7.56998	9.63277	5.8105	14.0294	5.86863	6.85235	8.59334	9.62006	12.626	9.73792	30.0175	30.067	12.7584	10.2082	27.9962	25.6226	11.7866	12.316	10.315	11.8976	16.4339	11.0303	10.8476	11.2938	33.3955	35.9461	36.2449	38.2381	36.4797	38.0357	14.0522	17.9903	15.6485	17.9452	16.4926	17.7368	22.9337	22.275
ENSG00000010379.15	SLC6A13	chr12:220620-262873	0.218908	0.275867	0.166002	0.3808	0.112528	0	0.168743	0	0.099339	0	0	0	0.100065	1.281	0.445978	0.106948	0.27369	2.64236	0	0	0.936552	0.844606	0.0486921	0.0536436	0.846096	0.34956	0.135273	0.785334	0.365199	0.309703	0.046181	0.0315297	0.252035	0.556611	0.473818	1.16689	0.0193463	0.0834175	0.0546465	0.314259	0.774432	0.720896	0.48967	0.653888	0.329491	0.611797	0
ENSG00000010404.17	IDS	chrX:149476989-149521096	1.75826	2.12602	3.03296	2.62973	4.22211	12.9052	13.1793	11.7723	14.3244	9.11546	10.6224	7.24481	3.44631	3.38729	2.89736	2.46888	2.69473	5.02643	4.86201	0.651203	1.69399	3.38057	1.10502	3.2126	3.59688	2.48757	3.25521	21.2302	18.6677	60.7345	55.5494	26.1894	18.5959	2.09736	2.32952	2.69519	3.33422	2.97338	3.58055	22.7259	21.6172	25.1918	19.7333	19.8861	22.5702	18.0288	18.7647
ENSG00000010438.16	PRSS3	chr9:33750465-33799231	1.10524	0	0	0	0	0	0	0	0	0	0	0	0	0	0	0	0	0	0	0	0	0	0	0	0	0	0	0.41946	0.197453	0	0.0478663	0.0435739	0.162981	0	0.0433739	0	0	0.283918	0	0	0	0.0834638	1.21358	0	0	0	0.352883
ENSG00000010539.11	ZNF200	chr16:3222324-3236221	8.221	7.88147	9.84031	4.5852	7.87999	9.03627	7.69109	8.40323	8.2505	8.41848	5.43755	3.71683	4.25584	4.20769	4.74046	3.70308	5.12934	6.66139	7.77541	8.60019	8.62477	7.26874	6.93933	21.1676	20.0644	10.4307	8.20943	4.36499	4.85473	4.93397	5.68338	5.60198	5.78817	11.6426	11.9072	9.72208	13.0513	16.0118	12.6444	10.09	12.0288	12.115	12.9365	11.7649	10.5824	5.05067	4.44424
ENSG00000010610.9	CD4	chr12:6786857-6820808	0.217325	0.101032	0.160434	0.170054	0.034897	0.202178	0.301687	0.0616053	0	0	0	0	0.0456716	0	0	0	0	0	0	0.131523	0.100896	0	0.0222242	0.259777	0.357754	0	0.04824	1.14857	0.947968	0.118102	0.252309	0.607791	0.365605	0.578104	0.653585	0.376556	0.38334	0.901118	0.65462	0.214447	0.14064	0.297477	0.0421245	0.378358	0.173115	0.271121	0.187204
ENSG00000010626.14	LRRC23	chr12:6873568-6914243	3.86799	3.89388	4.0575	1.93358	3.47329	0.826813	1.13213	0.969809	2.77549	0.9947	2.94538	1.06027	3.2365	0.348148	1.18746	0.623961	1.34667	2.13803	0.403712	5.52416	6.38169	1.70904	2.17919	5.88304	6.8695	3.19117	2.9436	1.71985	3.02184	2.00632	1.12717	1.33284	1.05611	3.47195	4.63947	5.47563	3.91353	3.6489	5.08249	2.67404	1.62855	2.1928	2.07362	1.80904	2.83625	0.539016	1.11175
ENSG00000010671.15	BTK	chrX:101349446-101390796	9.26232	7.23951	10.2468	5.44818	10.5462	40.2549	38.2011	9.15705	8.09509	18.1652	10.0205	2.10333	1.21572	4.56524	4.18414	8.66179	4.83564	12.4484	7.23139	18.3191	16.561	2.70317	1.31231	2.09696	3.17999	3.21275	1.56974	0.219297	0.113694	6.8832	6.42041	2.05098	2.50914	5.93078	6.17618	4.66158	7.22625	9.04949	6.86411	3.20173	2.45074	3.1183	2.9666	5.13736	4.27084	0.732324	0.584876
ENSG00000010704.18	HFE	chr6:26087280-26098343	0.00585419	0.160335	0.50301	0	0	0.00387407	0.0720963	0.0261617	0.266918	0.278356	0.24916	0	0	0.535211	0.148917	0.74772	0.423341	0.399171	0.326613	0	0.0572633	0.110118	0.394016	0.170717	0.0822178	0.427443	0.334702	0.435484	0.718797	0.270606	0.0662026	0.217976	0.375144	0.174087	0.156872	0.129209	0.0560781	0.170719	0.0313249	0.0491471	0.0557603	0.0589418	0.024126	0.109296	0.0224814	0.828199	0.436135
ENSG00000010803.16	SCMH1	chr1:41027199-41242154	2.35885	2.6556	2.61486	2.80421	3.30394	18.3142	17.5828	13.6361	10.9294	15.5018	6.37134	16.0468	12.3011	17.4314	17.0922	8.89438	4.89357	9.72802	3.60635	7.64097	6.27666	20.3049	22.0316	4.70769	5.93292	15.2884	16.0887	9.02109	11.0655	37.9987	28.6267	38.0925	48.2321	3.98439	4.67484	3.19711	3.26647	4.46452	3.278	24.0474	23.4888	28.9573	33.5498	27.6768	27.7962	8.38032	16.8194
ENSG00000010810.17	FYN	chr6:111660331-111873452	31.9625	25.744	57.4108	28.0786	33.7399	41.8801	42.0429	74.6311	78.8106	53.3912	54.6348	125.801	96.8121	77.7923	84.3393	75.0921	69.8651	51.7822	39.2185	24.9068	28.2441	132.162	135.486	38.306	23.5116	137.194	139.521	76.5037	76.9942	61.594	67.4057	62.8669	64.1292	32.1456	33.2454	37.8668	41.3017	35.85	28.637	87.6414	75.7143	95.0078	92.7116	87.7564	96.3387	72.7733	69.9693
ENSG00000010818.9	HIVEP2	chr6:142751466-142956698	0.150712	0.0936848	0.160007	0.103034	0.105288	0.184188	0.232237	0.272395	0.246736	0.126779	0.0301142	0	0.0137669	0.00676814	0	0.019995	0	0	0.0397501	0	0.00506696	0.00983846	0.0178666	0.0246269	0.0198659	0.0102653	0	2.88116	3.61575	1.49022	2.4235	3.7473	3.87592	0.0269906	0.00857772	0.0312511	0.0248587	0.0125598	0.0434772	1.46768	0.572948	1.23295	0.421251	0.631576	0.420138	2.31239	1.77219
ENSG00000010932.16	FMO1	chr1:171248470-171285978	0.00825946	0	0	0	0	0.0109316	0	0	0.0340199	0	0	0	0	0.0220394	0.0613383	0.326006	0.135626	0	0	0.0286044	0	0	0	0	0	0	0	0.0588577	0	0.0556762	0.0137885	0.189582	0.19238	0.247214	0	0.166958	0.0758955	0.0671386	0.0714559	0.0962854	0	0.0761622	0	0	0.183807	0.232152	0.0834465
ENSG00000011007.12	ELOA	chr1:23743154-23762059	18.9615	19.6086	28.2957	29.331	33.6047	31.891	29.727	32.5256	29.9219	34.6394	28.491	38.9012	49.9216	33.8859	35.492	39.1029	36.6325	26.6727	33.8284	34.7027	34.1368	39.7799	41.2205	37.2557	35.0473	44.6221	43.5001	26.4561	19.1785	17.7332	23.7718	21.2729	20.8345	26.0365	27.074	25.3436	34.2268	33.3437	35.9586	26.2322	30.7217	30.2681	31.54	31.8545	27.5248	26.3536	26.3656
ENSG00000011009.10	LYPLA2	chr1:23790969-23795539	77.0753	80.897	82.6129	114.045	100.501	192.976	218.033	101.527	109.472	141.958	126.164	70.9311	87.55	119.165	109.402	100.228	109.956	111.591	90.6669	131.02	127.295	129.248	113.032	93.1736	106.984	108.92	115.27	102.416	89.7537	152.844	169.713	104.41	95.4728	89.0161	91.5473	91.7427	90.526	81.5627	94.4521	85.1398	98.657	89.8654	109.368	120.837	90.5425	97.5349	101.948
ENSG00000011021.21	CLCN6	chr1:11806095-11843144	6.39747	7.0394	6.19699	7.03748	8.99399	8.4055	8.85641	9.76257	10.5759	11.1741	9.30591	6.42546	9.04156	10.4519	10.5019	9.98489	10.5302	11.9964	11.9386	6.6654	10.2884	8.94116	10.2791	8.84006	12.4344	10.3647	9.70067	8.32174	12.2798	16.5039	13.0503	21.6044	19.7351	7.04712	6.57737	5.86561	5.6502	5.5044	7.17825	13.2262	13.0314	13.5266	13.1618	12.7261	11.6352	9.46145	9.65398
ENSG00000011028.13	MRC2	chr17:62627400-62693597	14.8991	16.9505	16.1358	6.05965	6.31973	2.98277	3.83534	5.15588	5.92917	2.99777	4.28689	1.26673	2.12669	1.88245	2.979	2.11157	2.98478	10.0138	4.21622	14.0572	17.0868	5.60936	3.23693	8.39854	6.72746	1.96957	1.29824	16.5018	11.447	14.925	5.91851	38.5075	31.285	27.1091	30.059	28.2706	28.947	26.4188	29.0876	56.6839	34.1483	45.633	39.2466	40.3089	62.9878	11.9116	12.8736
ENSG00000011052.21	NME1-NME2	chr17:51153589-51171744	53.397	52.3502	50.5837	55.7016	40.5775	42.6928	45.391	19.5282	22.4117	28.0438	22.6494	9.664	30.788	31.0218	27.6702	39.8191	42.3988	29.2398	30.5471	59.607	43.3288	32.3358	48.1572	62.0058	61.6457	33.0605	44.0843	14.5306	13.5649	30.0804	35.3307	18.2294	13.0886	116.168	114.628	113.329	154.311	134.83	119.469	126.135	136.794	146.381	163.669	133.097	134.88	129.303	116.92
ENSG00000011083.8	SLC6A7	chr5:150189956-150222788	0.0546917	0.0177796	0.0217988	0.0550043	0	0	0	0	0.0153758	0	0	0	0	0.0182455	0	0	0.0170909	0	0	0.148172	0.0136595	0.00883748	0	0.0132586	0.0133819	0	0	0.0991257	0.0341679	0.0196302	0.022829	0	0.0231453	0.0103842	0.0368448	0.0210402	0.0286919	0.0338418	0.0142865	0.0402639	0.0435494	0.0456739	0.0794426	0.0784609	0	0.0190666	0
ENSG00000011105.12	TSPAN9	chr12:3077354-3286564	13.6534	12.7698	14.3607	13.1045	9.04331	16.9932	14.1442	24.2987	26.7348	30.0748	30.2049	30.7556	28.1838	30.1052	34.985	36.6296	31.6198	14.293	16.9497	12.6343	14.2533	35.1953	32.5412	13.6682	9.63873	26.8227	27.9437	11.3028	7.69237	14.1028	13.9731	21.658	20.1312	37.2359	34.2561	31.6848	24.5921	24.8533	31.4275	50.3086	48.2767	43.9364	44.8844	41.004	35.2645	14.5431	15.2456
ENSG00000011114.14	BTBD7	chr14:93237549-93333092	13.6302	13.4011	22.7123	12.4881	14.1282	10.3479	5.5421	8.52653	9.73591	8.66855	5.68081	13.6455	11.0949	10.4245	7.79071	9.03293	10.9274	11.6802	15.06	11.1825	13.42	14.0959	13.1485	23.4124	17.7517	8.1378	16.4212	11.9297	9.7163	9.83518	10.4665	16.7249	16.5461	10.6168	9.22431	6.53605	8.21801	12.4934	8.86287	8.61054	9.98023	13.6763	15.0702	7.57641	11.3184	17.4529	12.3054
ENSG00000011132.11	APBA3	chr19:3750818-3761699	14.6651	13.3778	16.4513	11.8083	13.8945	14.7366	18.1156	10.3705	11.7462	11.3605	17.8463	14.0859	15.285	13.8596	15.8648	14.4182	15.1872	16.0988	12.6932	19.4942	17.1692	9.88619	12.0199	16.5889	20.395	12.7897	17.3127	11.0423	14.6076	13.8493	13.0094	12.9202	12.5249	16.4656	16.554	20.2217	21.8179	16.5071	17.7844	12.1957	12.0565	10.0011	11.5948	12.1971	10.5318	13.8191	14.2941
ENSG00000011143.16	MKS1	chr17:58205436-58219605	15.4206	16.8487	19.6977	10.0646	9.95017	7.04415	5.695	10.6973	11.3207	8.17532	15.9936	23.3802	30.655	14.5747	14.7597	9.79515	13.0704	14.3821	15.884	14.383	13.9573	20.3274	17.9439	19.7608	17.7433	17.2068	20.1952	12.3592	10.654	11.2577	11.2333	16.7894	14.8799	22.5851	23.0158	18.5278	21.5788	25.5366	19.4708	18.3795	16.6137	18.5531	17.1195	20.2611	19.3416	17.2207	17.4545
ENSG00000011198.7	ABHD5	chr3:43690112-43734371	10.8788	10.845	13.0588	13.6413	12.2381	17.178	17.6468	28.9522	27.6046	43.4868	35.504	21.0092	14.584	17.5979	13.4548	21.1669	14.5821	14.4074	18.6308	17.1901	10.2417	12.6184	10.6695	10.957	11.5707	12.9828	16.3587	9.4153	6.10665	25.0476	20.1127	14.1354	12.7134	10.0514	10.5865	7.96202	10.6816	11.2611	12.4106	9.48443	9.87825	8.79595	9.91015	11.6882	7.18239	9.47786	9.19575
ENSG00000011201.11	ANOS1	chrX:8528873-8732186	1.03947	1.2731	0.999789	1.11735	2.19238	0.694026	0.829716	0.77514	0.479812	1.40004	0.642203	1.05371	1.4844	0.496311	0.685719	0.613717	0.660142	2.61807	1.27627	0.338622	0.268786	0.647476	0.927717	0.130454	0.431775	1.05668	0.233225	20.4381	26.7633	6.05026	9.87121	2.54256	4.24073	0.355754	0.477898	0.517424	0.581115	0.598714	0.445193	4.72096	4.99824	4.60296	4.55827	4.55069	4.01031	72.405	73.5582
ENSG00000011243.17	AKAP8L	chr19:15380047-15419141	65.3383	57.2297	64.4033	78.7274	72.3818	61.1437	63.0204	77.7988	84.2567	56.5885	61.5534	72.9336	74.7247	55.3989	54.5255	60.1535	59.2589	54.1185	54.9073	78.4274	75.9626	70.83	69.5922	89.8733	74.6846	84.1078	66.863	81.1978	103.505	67.5048	54.0119	73.1506	69.7684	57.7977	62.1046	60.0735	70.6203	63.6258	75.5663	48.8534	47.7273	51.9205	44.4664	45.8882	47.1448	53.2282	45.8081
ENSG00000011258.15	MBTD1	chr17:51177424-51260163	14.5006	13.3511	9.72768	11.3406	9.46556	4.85269	4.81355	5.48274	5.64439	4.90379	3.00983	3.58146	4.1918	4.56539	5.72206	6.00401	5.0644	6.49573	3.94953	10.7386	9.66037	4.56057	3.48251	10.4981	8.98136	4.63664	4.25786	22.816	25.7469	12.2777	12.7928	9.8142	13.1488	9.45638	9.28511	8.25157	9.05408	11.0201	8.5441	3.9208	5.15768	5.11141	5.25492	5.4175	4.69061	18.0508	19.7696
ENSG00000011260.13	UTP18	chr17:51260527-51297936	53.6334	47.5448	41.3347	48.8915	54.406	35.8335	35.893	34.725	30.1676	43.3834	37.5008	47.9553	54.7671	40.2108	47.1052	43.7785	45.3218	49.8532	50.03	45.1486	37.4618	32.2656	29.1845	46.8074	44.7512	36.532	38.0516	44.0313	52.5898	48.9505	52.6342	38.6885	37.8028	44.1105	42.3571	42.1373	45.1248	44.0657	45.7789	30.4182	34.934	31.6915	33.0171	37.097	34.9913	45.3343	50.3956
ENSG00000011275.18	RNF216	chr7:5620046-5781739	12.246	13.3449	16.8936	12.8748	11.1409	12.4648	11.7559	12.2784	11.976	12.9784	10.8437	17.5023	20.9418	13.0814	13.8131	13.6359	13.4954	14.485	13.637	20.7037	21.9929	19.8381	20.9178	20.2466	21.0258	19.4891	21.8408	8.61824	12.8107	12.2565	11.2155	13.3375	13.3087	16.2478	16.3848	16.3731	16.3618	15.0461	17.8776	10.4098	8.91533	10.345	9.84663	11.1242	11.533	10.8314	11.1051
ENSG00000011295.15	TTC19	chr17:15999379-16045015	45.6082	46.4055	30.9248	51.4648	38.8493	34.2942	34.0209	28.6991	31.4224	23.1002	23.1674	26.5896	22.6653	22.5976	25.612	20.9774	25.0408	20.8823	32.8823	31.0146	29.6241	24.796	24.5088	31.9291	30.9263	18.1861	18.9165	43.2742	48.4368	22.5601	26.0202	19.8525	21.2085	47.2273	48.9358	49.2543	35.6951	37.418	35.3391	22.7029	19.8625	22.8696	19.7653	23.9405	20.3096	27.0092	27.0255
ENSG00000011304.19	PTBP1	chr19:797074-812327	529.658	513.042	695.522	600.926	620.213	496.334	511.648	408.128	501.564	497.622	470.994	683.46	698.953	594.175	638.103	661.109	610.565	668.6	597.903	518.761	519.978	646.432	634.077	670.01	647.39	740.193	747.857	413.892	339.209	506.549	498.289	508.912	509.334	508.8	531.076	507.796	652.957	585.442	637.925	570.632	570.256	695.79	611.263	662.193	580.427	561.182	589.827
ENSG00000011332.19	DPF1	chr19:38211005-38229714	20.4225	17.4381	27.2222	17.349	19.8253	2.42028	2.50497	1.34965	1.12846	2.84426	1.66077	2.40247	2.30289	2.83337	2.84254	1.72005	2.85798	2.0169	2.02459	40.4265	40.83	4.40765	4.33139	37.3999	37.6219	3.928	2.96922	1.89139	1.27831	7.77586	5.64548	2.03262	2.24476	15.3905	16.9695	15.5542	30.8094	27.1931	28.8581	4.42925	5.14113	4.33189	5.39706	5.33882	5.08698	5.99716	6.12612
ENSG00000011347.9	SYT7	chr11:61515312-61581148	3.89252	4.18291	5.94728	3.28505	2.44008	0.260787	0.229171	1.24757	0.940494	0.841113	0.782028	0.926887	2.03138	1.12447	0.980202	0.863291	0.930684	1.21616	1.44139	3.77575	2.80114	2.1426	1.63749	3.97793	2.91285	1.55907	2.52416	3.79523	5.22614	0.144019	0.154135	0.383868	0.20892	5.57437	7.18966	5.28595	5.87249	6.12673	5.31108	0.936259	1.1645	1.3548	2.12227	2.09062	0.922966	3.94214	2.20374
ENSG00000011376.9	LARS2	chr3:45388505-45549421	21.1585	27.1564	35.0731	25.3371	18.2353	17.0975	16.5183	8.64059	9.47093	13.8658	16.862	12.3694	18.2573	11.5708	15.4997	13.3963	13.1209	10.4995	14.596	37.108	34.6332	16.9414	14.5139	38.393	36.5052	20.1686	18.3405	15.6929	16.9084	12.8052	16.8472	12.0285	11.2564	40.3125	39.5073	37.6768	37.9888	37.442	41.0845	14.1175	13.7829	13.9848	17.8459	15.8026	13.8189	21.6821	21.3434
ENSG00000011405.13	PIK3C2A	chr11:17077729-17207983	15.87	14.6548	14.249	18.8371	15.8504	24.2215	22.6277	38.5222	38.632	29.1322	38.2319	40.752	24.5798	37.3886	31.4063	39.0527	39.9928	34.7561	49.2997	18.5612	17.337	25.7349	32.7349	11.5363	13.6454	26.9761	28.8547	15.8735	30.1327	28.8793	42.9245	23.9735	26.8065	23.7307	27.6681	18.4697	29.4795	20.8352	32.5334	41.6285	33.4871	38.3829	38.9072	37.6881	41.5771	41.8076	43.9988
ENSG00000011422.11	PLAUR	chr19:43646094-43670547	1.68447	1.7319	1.85519	2.20316	2.9321	42.5023	41.9427	4.7637	3.70128	5.90068	2.39901	3.57458	2.14407	0.694288	1.67975	0.947136	1.68842	2.27036	2.23412	4.62998	5.63942	2.089	2.14244	2.98171	2.19154	1.52288	2.06107	5.97197	6.90272	19.5311	39.45	4.28284	6.44919	4.55248	4.78088	5.92063	3.10943	4.3171	4.89564	12.0403	12.2987	10.5891	10.3645	10.7909	9.66586	17.2424	14.556
ENSG00000011426.10	ANLN	chr7:36389805-36453791	39.8142	49.4786	53.4197	51.7868	61.6114	64.6213	59.5825	36.6911	52.4231	66.8696	91.294	77.8283	81.3858	99.7817	102.151	140.527	114.399	105.551	106.369	47.8372	46.3018	76.9575	74.8457	57.509	49.8086	74.4751	83.6912	37.7867	29.1193	53.9184	86.8133	99.884	108.869	27.7181	35.8385	28.7205	31.4983	34.3677	37.0134	48.9607	42.4178	42.5392	42.6269	42.2592	44.9785	34.8421	48.9537
ENSG00000011451.17	WIZ	chr19:15419979-15449951	12.1355	11.8164	14.7088	11.6072	12.1019	16.7378	16.5927	11.663	11.9815	13.0848	11.5108	12.3318	14.2769	14.1479	14.046	15.5179	15.9555	15.6869	16.0381	15.9299	17.2574	19.5396	18.8384	14.1608	13.644	15.9334	17.315	11.1771	9.69974	19.3431	17.6375	23.4292	21.9556	14.6041	13.6423	14.8651	17.9428	20.9046	16.7419	28.6644	27.3854	29.7366	29.1351	28.521	26.7127	18.7443	22.5156
ENSG00000011454.16	RABGAP1	chr9:122940832-123104866	6.5781	8.20791	10.8195	8.6505	7.8654	9.14414	8.07897	12.1383	9.8619	8.4557	11.9229	13.0161	15.749	7.10968	9.60586	7.22543	10.4325	7.54899	9.27984	14.4761	14.5051	12.2522	16.5738	7.16874	6.3203	9.1093	10.523	9.67605	12.0342	7.75558	9.73871	11.7626	14.0673	6.91567	8.11537	5.90628	7.47976	8.67752	9.93713	10.5624	11.1313	10.878	13.5325	11.2419	11.4173	10.4887	9.53419
ENSG00000011465.16	DCN	chr12:91140483-91183123	0	0.857292	0.37766	0	0	0	0	0.378662	0.261831	0	0	0.0239199	0	0.216816	0	0	0.410976	0	6.94584	0.468357	0	0	0.203668	0.091101	0.0547667	0	0.266967	0	0	0.0546272	0.0163246	2.00863	1.6598	0.28427	0.313275	0.701906	0	0	0.0618708	0.54365	0.555331	0.222352	0.296719	0.211965	0.221484	0	0
ENSG00000011478.11	QPCTL	chr19:45692482-45703989	6.41945	6.01633	4.5113	9.53018	8.83125	8.72325	12.9132	5.2985	7.21234	3.69791	6.93209	3.0645	7.07372	5.95232	4.03886	6.06002	6.86394	10.7727	10.0401	10.3384	10.4991	6.83944	11.778	11.3347	14.4524	7.34656	10.6968	13.5082	11.012	5.80453	7.325	10.7618	11.7283	29.2146	29.1415	27.1477	29.9348	23.9823	32.6354	20.7984	16.3194	16.9711	11.8387	11.8195	17.2145	13.3137	14.5172
ENSG00000011485.14	PPP5C	chr19:46346993-46392981	87.2188	82.1224	117.835	118.801	111.377	68.0285	64.6683	53.2814	54.0819	94.0057	83.7672	91.2101	135.094	92.8991	94.0513	111.368	101.263	89.4838	102.407	108.243	107.03	86.7463	93.593	129.774	132.072	92.8322	88.5587	79.2994	75.3631	82.5939	90.3113	95.3246	100.392	102.521	95.3927	90.4213	101.774	108.175	113.792	72.7812	72.3463	71.7197	73.063	78.6149	71.3838	71.1567	68.3309
ENSG00000011523.13	CEP68	chr2:65056365-65087004	1.76877	1.32463	1.69634	1.35073	2.10413	2.93153	4.01483	2.22142	2.28742	3.0029	2.63818	2.50599	6.38658	4.79857	4.89326	3.99602	3.45449	5.25384	2.25793	1.01866	2.62271	4.40408	4.75019	3.02675	4.06645	5.87726	3.18423	5.6923	5.59057	4.06481	4.13322	4.80971	5.26789	3.03068	2.95175	2.11132	3.23523	2.51616	3.50485	4.179	4.99515	4.04271	4.36206	5.74304	3.01137	7.96178	6.22039
ENSG00000011566.14	MAP4K3	chr2:39249265-39437312	90.6522	65.3377	89.8552	83.7873	68.0333	36.123	28.7544	60.0861	46.2533	29.4932	55.6282	40.372	37.6923	42.3443	46.0792	32.5349	49.5199	60.4327	80.1073	88.365	95.9018	38.7191	63.3132	70.1173	70.0524	34.7143	34.911	28.3134	41.8537	31.1347	21.8458	27.4073	43.0816	21.031	27.661	17.4909	25.3229	48.3645	34.4103	29.3209	27.386	25.2314	22.2006	29.5367	26.8304	20.7784	15.9966
ENSG00000011590.13	ZBTB32	chr19:35704526-35717038	0.204478	0.066364	0.0634626	0.0400316	0.0380058	0.0916559	0.0386711	0.014473	0.00990049	0.219558	0.0936973	0	0	0	0	0	0.103856	0	0	0.772677	0.09464	0	0	0.0306196	0.176774	0	0	0.143311	0.259923	0.348552	0.176388	0.205891	0	0.048686	0.37154	0.0485898	0.0883526	0.117238	0.130075	0.0195358	0.042261	0.0221647	0.114923	0.225853	0.0487463	0.159314	0.483715
ENSG00000011600.11	TYROBP	chr19:35904400-35908295	0.325134	0.432605	0.60603	0.191121	0	0.160994	0.703451	0	0.123952	0.20445	0.223661	0	0	0	0	0	0	0	0	1.76737	1.50591	0.0974401	0	0.438606	2.31064	0	0	0.171099	0	0	0	0.257861	0	5.12045	3.045	3.1465	1.97786	1.68532	2.07385	1.34241	0.81962	0.702028	0.54342	0.691435	0.178154	0	0
ENSG00000011638.10	TMEM159	chr16:21158376-21180616	18.1772	18.5988	25.8266	17.0356	17.8272	4.18874	3.55151	8.06962	6.81173	8.00427	10.4851	11.8009	10.3292	8.72426	10.6975	8.59317	9.39779	14.989	11.2079	27.7216	29.1112	14.7964	16.9008	24.3255	19.274	13.1145	14.6064	14.4491	15.295	4.03823	4.49369	3.56553	5.15412	30.3646	31.5935	31.5317	27.4783	23.8338	34.8549	11.4494	12.7148	11.4036	13.9135	14.9896	14.4037	13.0688	14.2965
ENSG00000011677.12	GABRA3	chrX:152166233-152451358	0.480209	0.468959	0.677685	0.814461	0.62644	0.144959	0.0506192	0.101042	0.142344	0.356612	0.327061	0.414756	0.211675	0.271695	0.299076	0.382418	0.172279	0.825721	1.0338	0.601962	0.646889	0.356298	0.145533	0.21377	0.407042	0.0557583	0.0619554	0.317849	0.353531	0.0494688	0.054033	0.0369462	0	0.0941763	0.222831	0.202761	0.173477	0.0801285	0.145181	0.0767183	0.0857189	0.0967405	0.0524136	0.0722103	0.0956668	0.666045	1.20697
ENSG00000012048.20	BRCA1	chr17:43044294-43170245	29.4667	33.5482	37.1154	23.4709	20.5406	12.4281	11.3157	6.97479	5.66797	9.35486	12.866	14.8596	20.0151	12.7629	11.1623	9.52679	10.9804	15.6858	19.1406	31.9613	29.5189	15.3697	16.593	38.702	41.912	12.619	15.9836	11.5751	10.8115	11.3426	10.7549	10.6987	10.5294	36.732	38.2162	36.2104	29.2219	34.976	31.2796	10.337	7.84371	8.68312	8.88449	10.338	11.5505	22.3548	19.3183
ENSG00000012061.15	ERCC1	chr19:45407332-45478828	27.0385	26.336	33.8782	33.2313	34.2651	43.3069	42.5434	18.5539	18.7	32.5919	30.1875	20.2432	38.4726	34.6726	33.8229	35.3555	33.7686	34.7809	29.5928	44.6863	43.3843	44.0946	44.0933	44.6005	46.1091	41.2551	41.6545	48.6691	52.499	43.3807	41.6282	60.3359	61.4554	35.3576	35.0594	31.693	34.2156	35.3112	31.9083	60.3606	52.0236	60.5771	55.7893	52.8018	60.7806	44.0032	43.4895
ENSG00000012124.16	CD22	chr19:35319260-35347355	0.286877	0.495166	0.89705	0.966026	0.944758	0.108563	0.276916	0.170983	0	0	0.195113	2.71128	0.723104	1.33028	1.00146	0.345508	0.819822	0	0	0.280281	0.419504	2.40164	1.82579	1.77327	1.84056	3.30202	1.75839	0.235126	0.400241	0.047203	0.109788	0.099943	0.093543	1.22245	0.676008	0.578746	0.388167	0.322132	0.38872	0.149052	0.679791	0.790174	0.64329	0.441067	0.569514	1.58264	1.15829
ENSG00000012171.19	SEMA3B	chr3:50267557-50277546	1.19056	1.21356	1.33056	0.999167	1.03297	0.912353	1.02537	0.781579	0.740949	0.665874	0.695725	0.316256	0.374911	0.572584	0.476372	0.203018	0.210847	1.78521	0.622043	2.08033	2.61955	0.276508	0.59382	1.48332	1.0736	0.644334	0.236603	2.43859	3.57234	1.77524	0.84647	2.96367	2.14262	2.21841	2.67055	2.07862	2.05995	1.57318	1.88747	1.27492	1.87034	2.53512	2.17354	2.52709	1.68325	5.07436	5.61455
ENSG00000012174.11	MBTPS2	chrX:21839635-21885424	4.73079	4.96732	3.34884	5.58878	6.05337	6.09465	5.56829	4.58673	5.97535	7.06358	8.84473	7.16139	6.81603	9.24458	10.6053	10.3758	11.5343	9.60076	9.10143	5.18375	4.79543	6.75392	7.55285	3.23262	3.18952	4.31783	4.41327	5.07923	4.64271	3.5494	4.87358	4.12955	5.40628	7.09546	6.80615	6.61798	5.49414	5.45866	5.71029	7.9692	7.57712	6.83425	7.45717	7.57069	7.5427	3.85211	4.32292
ENSG00000012211.12	PRICKLE3	chrX:49175263-49186528	2.79871	3.17484	4.12411	4.94562	4.03342	8.28308	8.38615	7.75525	6.19813	6.8861	8.13534	2.6755	3.15584	4.61567	2.90367	5.073	3.96246	8.34932	6.22989	3.81564	3.06493	2.53064	2.07031	2.66864	4.03863	2.69237	2.37471	2.74762	4.53312	2.79611	3.0184	4.11041	3.7675	6.27895	7.06718	7.35902	4.0651	3.44313	4.31271	5.87827	3.92187	3.51815	5.889	6.89722	8.95599	5.83473	5.82441
ENSG00000012223.12	LTF	chr3:46435644-46485234	0.0922728	0.020558	0	0	0	0	0	0.0114942	0	0	0.0372052	0	0	0.0281488	0	0	0	0	0	0	0	0	0	0	0	0.0761161	0	0.0718243	0.157205	0.0593619	0.0418716	0	0	0.0190456	0	0	0.0350832	0.225353	0.049547	0	0	0.177393	0	0	0.0979338	0	0
ENSG00000012232.8	EXTL3	chr8:28600468-28755599	14.9449	14.9882	16.2859	15.2367	12.6224	46.0952	54.0882	34.4362	35.9395	22.584	17.8664	15.338	15.3168	17.1063	18.0423	13.7546	16.0616	17.4349	22.236	16.55	17.0899	21.0333	21.1712	14.1328	17.0405	24.2612	22.0097	43.6692	34.9267	34.8287	47.2229	26.1174	24.0464	31.7112	28.0687	26.4244	21.339	18.2855	25.6868	19.5295	18.6994	19.2035	18.5675	22.4686	21.0778	53.8426	47.954
ENSG00000012504.13	NR1H4	chr12:100473707-100564413	0.0104167	0	0.188719	0	0	0	0.0147204	0	0	0	0	0	0	0	0	0	0	0	0	0	0	0	0	0	0	0	0	0	0	0.00647156	0	0	0	0	0	0	0	0	0	0	0	0	0	0	0	0	0
ENSG00000012660.13	ELOVL5	chr6:53267397-53349179	60.0414	70.1628	47.4134	42.9231	34.0267	30.1439	28.7046	30.2528	32.4155	35.0897	42.3903	38.7267	38.954	37.6971	35.3865	30.0112	30.3	29.3445	29.2617	41.1282	43.1204	33.9059	32.4606	54.0207	43.2153	43.5392	36.3639	69.8274	85.1906	44.7972	45.5811	61.3694	68.4195	82.911	82.8512	83.0307	69.0287	65.9154	76.836	74.2298	72.9272	73.209	72.8824	75.957	80.6878	76.0469	77.6604
ENSG00000012779.10	ALOX5	chr10:45374175-45446119	1.29361	0.71406	0.666603	1.68978	1.87005	3.70049	5.02944	3.36751	4.39781	11.5963	6.86607	1.98711	1.92319	1.39279	0.781191	1.23186	1.23867	0.790836	2.08017	8.16142	5.30293	1.54049	1.66306	4.06853	2.63023	3.75158	2.61349	2.93366	3.01603	3.06814	2.04743	0.780585	1.6618	2.61015	2.49408	1.86431	2.34153	1.52916	1.75854	0.195954	0.0371237	0.139567	0.23102	0.210813	0.532289	1.04673	0.339927
ENSG00000012817.15	KDM5D	chrY:19703864-19744939	0	0	0	0	0	0	0	0	0	0	0	0	0	0	0	0.0128751	0	0	0	0	0	0	0	18.8411	15.0594	24.7747	22.1445	0	0	0	0	0	0	7.38074	8.63131	8.16749	9.25962	11.6174	10.6433	9.46591	11.0264	10.4543	9.74982	8.61355	9.23907	0	0
ENSG00000012822.15	CALCOCO1	chr12:53708516-53727745	4.03128	4.54478	7.26177	3.80942	4.99382	18.6028	20.3573	19.2968	20.8076	10.2878	10.737	6.90114	7.92685	7.39752	9.27224	6.85686	6.22205	9.6249	6.57339	7.87343	5.83918	10.9964	12.3724	4.35442	3.28525	8.49605	6.66408	7.63999	7.87635	18.3415	13.4099	23.8218	25.5925	4.09036	3.75252	3.38644	3.33502	2.85669	2.66545	14.1031	11.916	11.3014	12.2363	10.4989	11.9908	10.6945	6.84713
ENSG00000012963.14	UBR7	chr14:93207055-93229215	18.8296	18.5201	24.8645	20.6266	23.8896	12.4306	12.2528	10.5661	10.0705	11.596	18.1042	18.1134	23.1158	14.8805	14.1248	16.2018	18.4145	24.5422	16.3254	26.7399	21.3476	23.6108	16.8356	27.1996	33.6265	19.9831	21.708	16.1365	14.5685	15.867	16.1866	19.3631	21.8027	18.2646	17.518	17.8406	23.5329	22.0908	29.4545	12.0579	11.4989	14.9197	13.464	13.1761	17.3612	22.016	19.4061
ENSG00000012983.11	MAP4K5	chr14:50418500-50561126	9.33339	9.56271	8.19172	12.6634	13.3194	13.3916	16.3981	16.7577	12.6463	12.0032	8.52805	10.5222	12.5668	17.2969	13.5762	11.2942	12.939	13.8421	11.2855	8.09023	7.39267	9.53402	12.1661	9.22702	7.56959	5.09965	8.07834	15.6219	19.4501	14.0414	15.2744	19.9371	21.2981	16.1396	10.9174	13.2873	17.8336	16.0799	17.2529	24.3013	22.5805	30.5709	24.6148	27.5927	23.7464	19.7531	23.8605
ENSG00000013016.15	EHD3	chr2:31234336-31269447	0.476568	0.460483	0.635711	0.663744	0.70855	2.41639	2.89858	4.23946	5.19825	20.086	20.0661	58.5075	69.6174	66.2985	77.2222	69.132	68.0611	96.6599	87.1719	1.09256	1.2858	71.2753	68.3295	1.16345	0.992797	50.7727	49.796	2.32241	3.90053	2.72871	3.4738	8.71183	7.0096	0.654423	0.580925	0.436377	0.663767	0.67492	0.517192	11.5799	9.18194	10.4891	7.33046	7.08133	9.57595	4.18942	4.57179
ENSG00000013275.7	PSMC4	chr19:39971004-39981441	132.501	113.474	168.676	197.964	219.207	159.067	158.07	93.2773	91.7123	172.31	125.239	218.231	246.852	180.069	168.827	243.885	210.691	207.658	200.867	242.775	250.02	189.893	188.433	234.922	230.713	201.129	214.499	61.7593	54.1343	95.1902	101.995	78.8258	77.872	189.637	196.36	181.088	219.371	205.039	200.914	99.2979	107.053	104.77	105.762	105.073	97.1878	98.7537	90.3742
ENSG00000013288.8	MAN2B2	chr4:6575174-6623362	9.79011	9.9022	18.2915	7.12033	9.78233	3.98863	4.10656	4.7126	5.75445	9.32655	3.84769	24.0077	5.34486	6.51995	7.07637	6.74045	7.13755	5.33983	4.57822	4.48867	5.67448	8.49922	8.52581	5.6111	11.4862	15.361	5.35782	2.26194	2.46687	5.7745	1.96519	3.98507	3.4723	10.877	13.4756	10.1733	6.22766	6.66839	5.83197	13.2077	14.7292	11.8547	13.8283	13.6615	12.8779	2.03195	1.82468
ENSG00000013293.5	SLC7A14	chr3:170459583-170586074	0.00150313	0.00200234	0	0	0	0	0.00797674	0	0.0015317	0	0.0144954	0	0	0	0	0.00641715	0	0	0.0191385	0	0	0	0.00430004	0	0	0	0	0.767251	1.9458	0.0227944	0.0509777	0.0111375	0.00521215	0.00742031	0.00825981	0.0150342	0.0034171	0.00604565	0.00321721	0.0151119	0.11898	0	0.00619464	0.0128015	0.0230895	1.77976	0.980797
ENSG00000013297.10	CLDN11	chr3:170418864-170860380	0.969802	0.561078	1.0142	0.744622	0.68011	3.82104	4.89557	2.36624	2.71084	4.72405	2.75145	1.79465	1.23182	1.72841	2.08957	2.91355	2.16896	1.53661	2.89658	2.49672	0.492997	2.42849	2.15059	0.777807	0.80771	1.69585	2.03636	4.576	10.9065	8.99357	7.85155	2.13674	1.24004	0.695612	0.460792	0.623127	0.575852	0.607668	0.586623	0.764389	0.891589	1.0029	1.01305	1.64119	1.79881	10.2061	10.5988
ENSG00000013306.15	SLC25A39	chr17:44319624-44324870	276.582	277.297	276.654	262.554	262.735	200.614	204.696	138.969	146.202	174.692	207.339	205.972	242.02	186.677	199.517	194.883	204.342	171.042	187.223	269.035	294.378	204.381	184.862	266.319	283.273	175.88	186.516	112.699	106.646	91.071	95.4939	73.1904	66.2801	348.124	343.107	342.199	325.679	323.238	332.137	68.5655	60.6632	66.5216	77.4816	69.0807	79.5635	152.214	148.96
ENSG00000013364.18	MVP	chr16:29820393-29848039	18.4372	21.7406	18.5213	38.4534	42.3877	12.4576	9.39211	9.35336	13.6408	6.21218	7.55983	40.713	3.06378	7.37177	7.93162	6.6683	10.6229	5.98608	11.4285	27.9646	15.0091	7.33478	3.69054	16.3618	21.7878	3.77542	6.44426	7.75562	13.5575	1.65384	1.60429	4.17166	1.228	9.48137	8.52715	7.87074	6.70057	4.52273	9.90446	3.4495	2.41055	2.02887	3.46137	2.04459	3.14575	1.84341	1.90484
ENSG00000013374.15	NUB1	chr7:151341698-151378449	20.4658	22.1695	31.0365	25.4126	25.5143	30.2093	30.9785	42.0508	38.5915	36.2118	40.9737	50.1312	56.8251	25.3132	30.8484	31.8758	33.1207	40.0915	34.6051	36.9691	24.1954	44.301	44.4398	37.4634	35.8694	42.8449	46.7675	30.4064	35.2143	27.848	29.2548	28.2522	27.3359	26.2655	21.245	22.8198	25.6457	22.4171	25.9482	25.1254	22.0441	23.4024	24.7942	26.69	24.8181	30.3913	39.1604
ENSG00000013375.15	PGM3	chr6:83161149-83193936	77.884	77.558	67.2843	67.3216	69.4977	112.296	112.336	83.0555	92.4269	111.726	135.904	122.423	93.5114	107.336	140.876	133.391	126.834	122.543	170.412	53.7445	47.4704	84.602	64.2012	46.3863	52.6019	54.9919	59.9706	73.9014	99.4165	79.4588	102.254	79.1048	81.8135	40.0897	37.3432	46.9651	47.5381	37.9583	39.4254	69.4771	61.5368	65.8301	65.4906	48.4696	64.4619	44.0901	46.0316
ENSG00000013392.7	RWDD2A	chr6:83193378-83198932	1.09229	0.878625	1.07017	0.969337	1.1134	1.44011	1.42126	1.30794	1.56255	1.59228	1.90413	0.957211	0.740927	1.03853	1.26349	0.681542	1.19467	1.29755	0.962822	0.625624	0.859331	0.935451	1.06962	0.781152	0.775055	0.386779	0.886939	2.00866	2.29147	1.70542	2.01178	1.96627	2.22882	1.45173	1.31586	1.19754	1.06965	0.937783	0.872204	2.04423	1.79989	1.6772	1.52358	1.6995	1.74238	2.08809	1.77461
ENSG00000013441.15	CLK1	chr2:200853008-200864744	56.2372	43.6607	33.0572	34.3846	46.0728	96.3671	85.6442	71.8601	60.2806	49.841	36.0351	58.964	44.5763	38.6759	42.9158	46.6324	33.7584	28.047	28.8405	30.2267	24.5438	39.4359	49.444	32.0464	36.6769	64.7766	47.7265	65.2829	42.8361	95.1692	98.9143	115.723	119.927	19.0468	16.9304	19.5909	16.9659	17.066	16.8853	42.0331	34.7004	34.5857	15.9867	18.9483	16.9171	13.9213	15.9579
ENSG00000013503.9	POLR3B	chr12:106357657-106510198	4.99373	5.02868	4.20316	7.17995	6.66282	10.2566	9.93658	4.33165	3.36022	7.60306	5.60661	14.9214	10.341	6.43622	6.7306	7.60949	7.88811	7.85714	8.71	5.21577	5.79037	7.37231	7.14487	11.9678	13.1738	6.76666	7.61025	2.51195	2.35287	7.82256	9.23309	5.09711	5.50303	9.49539	6.88335	7.98843	10.8825	9.76084	10.717	8.00256	7.59876	8.90374	7.81046	7.1245	9.55739	6.97443	8.22944
ENSG00000013523.9	ANGEL1	chr14:76786177-76826246	8.78643	9.34943	8.1332	8.35699	11.2808	3.94037	5.50473	5.06589	5.03461	4.45704	5.31811	3.64977	6.06668	4.58804	4.71375	7.55046	5.89615	8.27494	6.44405	9.46102	10.1354	4.94272	6.92184	12.976	14.2386	6.32191	6.89558	6.86581	11.1407	3.80468	4.07555	5.85189	6.47021	12.9085	14.7445	13.727	15.4387	15.6383	21.1725	5.72988	5.76458	6.47729	5.57298	6.64814	5.6771	8.6543	10.8212
ENSG00000013561.17	RNF14	chr5:141958327-141990291	34.377	37.1212	37.7446	30.2906	42.4865	38.3616	34.932	34.3565	33.3872	28.8565	32.7785	23.2224	33.3324	30.9666	35.3854	32.9534	36.2618	37.1141	36.917	33.8619	35.9186	32.0503	29.421	32.2501	38.0972	29.5654	25.0731	15.3562	18.6846	21.9807	31.4276	22.6981	22.3233	51.0512	49.9795	43.7315	36.4211	30.915	39.6016	24.1266	22.8021	20.553	24.9489	23.4396	25.0632	16.7467	18.5195
ENSG00000013563.13	DNASE1L1	chrX:154401237-154412112	4.06898	5.19958	5.61124	3.15136	3.25219	8.86071	11.4877	5.60191	6.6627	5.1752	7.28095	3.87861	4.45275	4.01302	4.39533	3.70743	3.3136	8.64449	7.59077	9.89742	7.86459	4.83624	5.49261	2.75662	6.02849	2.02747	1.92106	6.82799	9.10707	5.46678	5.89786	5.04657	6.21792	10.7876	9.47087	12.2064	4.70446	3.90715	9.85034	15.1814	11.4101	11.0731	6.60298	11.1907	10.3391	7.20758	7.42763
ENSG00000013573.16	DDX11	chr12:31073844-31104791	51.56	49.35	57.1934	39.1311	52.4179	39.5578	45.0866	52.9443	45.9586	29.7393	34.499	59.811	65.3862	42.2075	47.6538	38.4124	43.4717	41.0069	40.388	46.8224	48.4706	52.9617	54.9851	63.2092	65.315	51.3276	49.4111	43.2435	44.013	45.591	35.8474	50.8192	49.5202	69.1403	80.2064	70.1334	89.0035	86.81	91.1741	42.8732	38.2958	43.0384	43.2197	40.4311	37.6024	69.947	68.8932
ENSG00000013583.8	HEBP1	chr12:12974863-13000273	9.1583	11.9538	10.1536	6.59287	5.66896	16.9181	16.28	18.5812	18.5385	22.7405	24.1724	31.0232	30.9017	21.2696	21.163	19.0577	21.9017	10.7358	14.9935	5.82598	6.57354	20.987	20.5075	3.95788	5.07022	28.2716	32.615	14.9457	20.7551	8.19306	7.54714	15.3429	17.1476	13.0254	10.7481	11.0046	12.6499	12.3001	15.0843	13.8678	12.1835	13.7035	15.107	12.5126	17.0162	22.142	23.6484
ENSG00000013588.7	GPRC5A	chr12:12890781-12917937	52.6665	72.3442	60.9813	15.8188	24.0396	3.69361	3.46495	13.9658	11.274	1.55928	0.413643	3.81883	3.45674	1.38903	1.45046	0.876135	1.1426	7.28492	4.26574	3.53833	8.66834	1.77117	2.58606	17.9842	27.7693	3.42884	4.27329	0.183665	0.317713	0.587193	0.583706	0.178632	0.191567	4.02328	4.46462	4.14467	2.21739	2.78359	1.11254	11.5317	12.1036	8.79864	7.25836	8.58552	6.60918	0.517453	0.117777
ENSG00000013619.13	MAMLD1	chrX:150361421-150514178	0	0.0147932	0.124691	0	0.0701666	0.0366585	0.0514412	0.0470767	0.0351216	0.0976326	0.0331322	0.164177	0.144724	0.341643	0.277839	0.827982	0.26178	1.32729	0.616062	0.0511568	0.0539573	0.0827455	0.125073	0.0465521	0.0939704	0.135595	0.165414	0.481047	0.585361	0.247317	0.482168	0.14854	0.0898902	0	0.135345	0.0956578	0.0577566	0.0207298	0.0237127	0.0997549	0.132657	0.248805	0.127465	0.129704	0.106256	0.154856	0.349458
ENSG00000013725.14	CD6	chr11:60971679-61020377	0	0.00661816	0	0.0217368	0.0473991	0.335816	0.376634	0.020767	0.275551	0.175809	0.0508799	0.55465	0.739642	0.0816417	0.194032	0.25982	0.7154	0.162954	0.507126	0	0	0.305397	0.671739	0	0	0	0.161868	0.221835	0.208526	0.205372	0.0067359	0.134373	0.193731	0	0	0.130669	0.0952674	0	0.0201395	0.166031	0.15061	0.242675	0.10058	0.523225	0.371331	0.0268784	0.180319
ENSG00000013810.18	TACC3	chr4:1721489-1745176	60.3991	63.443	84.2961	49.2133	65.32	59.5896	66.3062	39.8067	37.9296	81.0862	83.592	102.313	129.104	92.7018	108.112	111.897	110.883	90.614	97.5855	57.2683	55.7555	112.117	111.312	89.3497	86.9846	114.211	125.959	67.9322	73.8346	81.4508	84.9467	70.309	77.6599	51.5193	49.4363	49.3282	79.9553	81.0974	74.2625	60.4806	64.2224	56.0219	69.4594	64.7919	63.0845	87.6017	93.991
ENSG00000014123.9	UFL1	chr6:96521594-96555276	11.0798	11.1928	7.72095	8.1709	8.11031	7.31533	7.0286	7.88953	7.52106	9.33638	10.0972	11.2674	8.9069	8.76216	7.83346	7.59223	7.74065	7.77056	8.99757	6.34261	6.25858	7.65297	8.07572	7.52076	7.69663	6.83691	6.85769	11.3813	14.4534	11.4246	14.6281	8.09515	9.50321	10.429	11.3985	9.8093	10.7192	11.0259	11.0516	12.3584	11.4982	11.7672	10.3602	11.2116	12.9562	7.29286	7.96695
ENSG00000014138.8	POLA2	chr11:65261761-65305589	29.9644	33.4814	50.2723	26.5918	26.9998	37.1522	36.4831	11.4198	13.0523	27.7899	34.0059	26.6402	43.6545	34.0952	40.7463	32.2578	38.7386	31.1955	35.3024	49.8528	34.9694	45.7311	38.8584	50.1402	46.0843	35.5031	40.12	24.213	18.1817	43.0126	43.3992	33.8185	38.1228	36.2308	37.6637	37.6727	38.9405	40.0531	39.1938	18.7564	20.1704	22.2969	21.8297	23.4974	26.4377	36.9406	39.2284
ENSG00000014164.6	ZC3H3	chr8:143437654-143541453	4.81969	5.50598	6.39466	6.31412	6.60153	6.11727	5.79793	7.34526	7.64951	5.77402	6.73644	5.26556	7.44596	5.82695	6.21053	5.40746	6.28444	6.86827	7.56645	6.2448	7.13938	9.221	9.48697	7.60256	8.07166	9.33056	9.59071	5.4368	6.76782	7.44912	6.49242	8.71606	8.18014	9.55763	10.2672	10.0492	11.803	10.7791	12.3516	8.91351	9.47118	8.8227	10.4618	10.1865	10.5261	10.4949	9.79356
ENSG00000014216.15	CAPN1	chr11:65180565-65212006	31.1988	38.9267	33.9416	33.4285	27.7322	89.8228	79.5944	86.6008	102.906	81.1004	90.0461	65.9796	81.0436	94.7458	87.6846	100.894	79.2863	106.461	76.5918	36.017	42.7364	84.9203	74.5128	42.7064	40.2048	77.1129	92.2374	78.0683	76.343	94.6984	106.547	77.8823	69.7228	45.8963	51.4349	48.4322	52.9044	45.2678	58.7455	58.4279	48.597	45.4291	48.0017	48.1008	52.6996	81.2039	73.985
ENSG00000014257.15	ACPP	chr3:132317366-132368298	2.02025	2.36569	1.73191	1.90979	4.05769	6.73058	6.84689	6.99452	10.0164	5.03165	3.5728	2.92379	1.27931	2.0922	3.97367	2.112	2.09383	1.81359	1.97372	4.54443	6.08541	5.93853	5.71882	2.97573	2.98155	2.92363	2.66431	1.19966	0.553613	2.01094	0.777066	3.79426	3.50704	2.17812	1.51228	1.34466	1.69482	1.78314	1.76675	4.47437	3.97731	5.10374	5.03601	6.50352	5.40841	0.240083	0.186013
ENSG00000014641.17	MDH1	chr2:63588608-63607197	303.526	307.452	266.706	247.653	271.389	281.878	252.381	204.126	186.049	265.402	295.046	186.307	197.717	187.227	238.106	236.48	237.05	272.476	268.789	252.681	226.892	183.667	171.236	318.167	304.994	195.734	203.988	279.706	266.338	386.846	392.106	282.482	312.259	168.09	147.156	154.035	155.014	171.772	165.653	109.499	97.2613	109.954	93.6112	107.67	113.12	173.634	187.94
ENSG00000014824.13	SLC30A9	chr4:41990471-42090457	27.0848	26.8548	29.2398	25.1528	21.8315	18.9514	19.0082	18.4882	20.6296	24.493	26.6381	32.0741	32.5398	29.66	28.3978	31.9486	32.2893	27.6287	25.3557	32.653	33.9659	34.3894	34.4653	35.2287	32.8042	32.1555	38.0089	34.3061	25.628	24.1398	29.4712	26.2936	29.5859	29.2996	27.2263	27.8709	29.9992	28.5114	25.9941	20.063	19.9909	21.0709	22.629	23.2994	23.5811	38.9894	43.8674
ENSG00000014914.20	MTMR11	chr1:149928650-149936869	0.839568	1.0358	0.763682	1.77172	2.04342	4.2654	4.9019	9.05408	6.61567	2.1485	2.75733	2.18668	1.22978	1.3146	1.48732	1.23685	1.01455	2.76599	4.15789	4.91964	2.25758	1.01391	1.43969	1.62815	2.75795	0.565237	0.420934	2.74281	2.99102	2.10146	2.2511	1.9981	1.30425	2.18044	1.71339	2.31891	1.91506	1.40001	1.19034	0.78701	0.32524	1.55433	0.639384	0.736084	0.595191	2.20754	2.61095
ENSG00000014919.12	COX15	chr10:99711843-99732100	17.1618	17.3839	14.4889	17.0971	18.6106	14.6631	11.7792	10.9805	9.74874	12.8487	15.6888	13.1365	15.1124	16.4869	17.2672	17.2451	15.9102	14.8123	18.8484	20.8326	23.1185	15.3456	18.6223	19.7019	19.939	13.676	16.8705	17.7078	20.5807	13.9546	14.8529	15.758	12.5578	24.6979	23.3552	24.0247	24.1689	27.1157	24.4021	19.4418	18.5184	16.0955	21.407	21.7023	20.9331	20.7214	19.2336
ENSG00000015133.18	CCDC88C	chr14:91271322-91417844	4.74109	4.54889	4.40913	5.243	3.2421	4.27501	3.3769	4.0914	1.91652	2.97306	4.02693	2.7115	1.23537	1.94699	1.32007	3.03428	1.56538	1.58309	1.79146	5.19133	3.2203	2.69518	3.45078	3.55334	3.52733	2.73901	1.34834	8.3191	8.63719	4.73246	4.65046	4.07214	2.1262	4.46464	4.89243	4.38144	4.23897	5.17361	5.61313	2.02827	2.57994	2.93035	3.70079	4.58181	3.38508	12.6934	11.3887
ENSG00000015153.14	YAF2	chr12:42157103-42238349	0.72046	2.75422	0.484626	3.17283	1.24413	16.4312	20.1519	20.8438	24.594	15.7021	12.7986	17.4589	28.6778	14.7988	20.9528	15.6977	12.8267	11.7737	13.3271	3.0588	2.07067	22.4494	20.4944	0.132956	0.870913	28.052	26.9052	1.90176	0.745686	15.257	10.3245	17.6137	14.5521	3.88032	3.42947	0.926045	1.71736	2.89578	0.573012	8.85962	7.77932	9.07324	11.1709	11.4075	7.879	1.29351	2.63235
ENSG00000015171.19	ZMYND11	chr10:134464-254637	4.57279	4.21876	8.09092	6.68797	5.98081	7.58722	7.24636	10.8111	14.8663	9.84431	8.08284	21.1488	14.3252	8.50631	11.6284	10.5896	13.7961	9.24008	14.046	9.61435	5.56205	10.7517	9.1822	6.05156	4.67786	9.34593	6.38615	13.8832	15.9871	41.0565	61.2023	31.1842	33.5762	5.28592	3.21657	3.21083	3.87455	3.83396	2.99957	6.42641	7.23976	8.99695	8.15691	7.65526	8.01178	12.5747	11.4843
ENSG00000015285.10	WAS	chrX:48676595-48691427	0.0633774	0.322046	0.800959	0.186101	0.448861	0.30431	0.337469	0	0.086709	1.10794	0.305366	0	0.48804	0	0.412388	0.308504	0.309667	0.44473	0	0	0.620073	1.98502	0.518246	0.48701	0.751714	0.261384	0.210378	0.326006	0.317885	0.165333	0.271099	0.165229	0.128991	0.646751	0.0774523	0.519078	1.45678	0.173667	0.0386721	0.71459	0.822358	0.734791	0.348637	0.188228	0.348407	0.397351	1.12206
ENSG00000015413.9	DPEP1	chr16:89613307-89638456	0.546511	0.484279	0.978533	0.208955	0.638303	0.512906	0.612631	2.66336	1.70911	1.53295	3.94642	2.20876	0.495358	0.48223	0.177244	0.351808	0.864861	0	0	1.79417	1.20882	0.482461	0.492422	0.910359	0.221113	0.0319274	0	1.19294	1.69869	8.80884	3.22817	2.24573	3.38975	1.40052	1.21008	1.64896	1.06336	0.560602	1.4185	1.14122	0.274764	0.337499	0.781296	0.507994	0.810684	2.16869	1.84749
ENSG00000015475.18	BID	chr22:17734137-17774770	4.89949	2.97498	4.67347	5.31516	4.01127	10.2108	9.55195	5.72366	4.86903	6.26482	3.0916	0.775355	1.3415	4.22535	3.56104	1.03918	3.57189	1.83085	2.46699	6.08633	8.12883	3.19624	3.74036	5.50778	14.0814	2.72472	6.55206	19.9002	17.9277	20.078	19.6791	9.48075	11.8806	18.1749	16.9144	19.9072	18.3411	12.6009	17.0005	6.64657	9.2467	10.5031	8.50103	12.3839	8.09504	31.5241	34.0353
ENSG00000015479.18	MATR3	chr5:139293647-139331677	245.038	228.991	237.078	221.652	246.476	203.907	177.098	169.931	149.344	184.66	192.05	236.481	200.806	214.717	246.178	206.666	250.396	172.397	187.258	188.774	186.644	193.549	192.912	237.695	265.122	210.721	220.1	352.941	343.945	309.659	319.429	264.472	296.736	205.351	211.04	198.826	265.918	267.508	250.144	239.224	264.462	293.146	273.276	282.196	259.355	321.142	311.599
ENSG00000015520.14	NPC1L1	chr7:44512534-44541315	0.012649	0.00842676	0	0.0311303	0.0284156	0.0813533	0.122221	0.537671	1.30292	2.77136	5.00544	0.878875	0.49646	1.24975	1.33178	1.39998	1.45129	0.616516	0.573653	0.0334342	0.0410779	1.0403	1.07401	0.0398724	0	1.9262	1.98972	0.0566198	0.085517	0.0440575	0.00512455	0.690611	0.821417	0.0093241	0.0173805	0.0377846	0	0	0.00688668	0.0905938	0.0467492	0.0689456	0.0397872	0.0959276	0.123587	0.03614	0.0474276
ENSG00000015532.9	XYLT2	chr17:50346091-50363138	5.11242	8.10626	6.94469	5.27357	3.45935	13.5197	15.6491	9.72197	9.31027	11.8056	14.8298	10.5882	12.0957	8.51163	12.9336	8.99107	12.0088	14.5689	9.63648	7.58374	10.1422	15.0672	20.5954	7.99232	8.32878	10.6116	12.2447	8.85657	12.0586	3.549	5.4392	4.70874	4.51714	29.5802	52.131	19.9119	26.4002	48.0878	42.5097	112.062	108.813	124.657	126.769	154.187	131.256	30.042	72.8359
ENSG00000015568.12	RGPD5	chr2:109792757-109857695	1.73857	1.46263	1.45627	2.26286	1.40972	0.771325	0.650556	2.65886	2.2891	1.3831	1.98289	2.19101	1.64254	1.7927	1.56374	0.869504	0.895997	0.605811	1.99791	1.81452	2.45115	1.73052	2.63601	3.3985	2.9476	2.12829	1.96182	0.55397	0.561466	0.874552	0.597499	1.42267	0.99704	1.5355	1.47838	2.13128	1.28026	1.66008	2.4452	0.866802	0.724245	0.525041	1.35265	0.667282	0.931518	0.566633	0.845438
ENSG00000015592.16	STMN4	chr8:27235322-27258420	0.0141907	0	0	0.0599327	0.166554	0	0	0.105697	0.0917847	0	0	0	0	0	0	0	0	0	0	0	0	0	0	0.0584258	0	0	0	0.0913742	0.0793848	0	0	0	0.0164022	0	0	0.0752726	0	0	0	0	0	0.0162709	0.0292414	0.039472	0.106792	0.0405359	0.0926772
ENSG00000015676.17	NUDCD3	chr7:44379120-44490880	31.5427	34.1563	40.6251	29.4655	32.9918	19.4134	22.1871	21.2556	25.3467	27.1872	27.131	38.0741	41.795	37.9871	34.7894	35.7876	29.7115	25.9711	30.3995	34.8049	44.2498	43.5998	41.2623	54.1557	48.8718	49.542	50.702	26.1326	34.8415	37.2934	32.4169	37.0698	38.485	38.4347	38.26	36.2319	48.1333	41.7705	48.6904	39.0677	35.6723	38.4996	40.5696	40.3988	44.6404	41.2174	31.6936
ENSG00000016082.14	ISL1	chr5:51383390-51394738	1.9412	2.07385	1.42482	1.01465	2.18875	1.85458	1.63498	1.06283	1.20288	2.81808	0.635713	9.68969	6.20083	5.8322	6.92682	4.1933	5.19534	4.17405	3.46825	0.821905	1.49322	9.21594	8.33915	0.768681	0.796839	10.1746	8.25826	0.304249	0.202831	2.79239	2.36547	1.16359	1.81202	1.2761	0.985453	0.745281	1.97352	1.30238	1.92773	30.9722	30.3216	40.9179	35.1026	33.5913	27.5866	0.0545187	0
ENSG00000016391.10	CHDH	chr3:53812334-53846390	1.58829	2.6723	1.85373	1.42213	1.22512	0.929024	1.79377	0.888179	1.81498	1.66209	1.75656	2.38132	2.88238	0.882281	1.05212	0.884489	0.830585	0.83152	1.75948	1.69367	2.68503	2.16539	2.94923	2.7741	2.04355	2.15674	2.39998	2.44764	3.49917	2.02986	1.443	1.40631	1.54065	2.92915	4.64036	4.50021	2.66192	2.89006	3.88527	0.656403	0.457396	0.679664	0.843477	1.52942	0.497376	5.60109	4.88863
ENSG00000016402.13	IL20RA	chr6:136999970-137045180	0	0	0	0	0	0.0188959	0	0	0	0.0911273	0	0	0.0412585	0	0	0	0	0	0	0	0	0.324106	0.0133821	0	0	0	0.0145235	0.493029	0.571684	4.20775	2.99725	5.15077	4.35338	0	0	0	0	0.00940731	0	0	0.0449378	0	0	0.0199226	0.0794042	0.860809	0.516036
ENSG00000016490.15	CLCA1	chr1:86468367-86500289	0	0	0	0	0	0.5673	0.70385	5.6546	4.53416	3.95951	3.37076	0.567142	0.494967	1.63762	3.73244	1.52461	2.90214	0.709201	0.779631	0	0	5.68108	5.25509	0	0	0.587233	0.586171	0.00588451	0	0.0416658	0.0622991	0	0.00589711	0	0	0	0	0	0	0.0102587	0.0110958	0	0.0105131	0	0	0	0
ENSG00000016602.9	CLCA4	chr1:86547077-86580754	0	0	0	0	0.022213	0.0130898	0.140547	0.0810295	0.0755859	0	0	0	0	0	0	0	0	0	0	0	0.688348	0	0	0	0	0	0	0	0	0.063453	0.308584	0	0.0228629	0	0	0	0	0	0	0	0.0107545	0	0	0.246755	0	0	0
ENSG00000016864.18	GLT8D1	chr3:52694487-52706032	27.7814	30.666	20.6712	31.0797	21.6603	16.2646	16.6168	25.3588	28.9023	28.1846	32.0581	32.6815	18.9835	28.9663	24.5148	23.6745	33.3323	31.6664	36.84	24.141	23.558	25.7782	26.6936	24.8725	23.1055	17.9885	17.5215	41.2074	40.8507	24.3682	30.1499	25.7518	28.843	30.8422	27.526	32.2251	31.0365	30.1511	27.5068	34.4236	37.1822	32.0821	33.6672	34.0591	34.6948	31.6539	31.857
ENSG00000017260.19	ATP2C1	chr3:130850594-131016712	51.7009	54.8947	53.122	64.7354	69.7627	72.986	67.7412	67.4122	64.8676	85.5881	80.4274	46.1294	58.8603	62.7546	63.8055	80.3315	81.4861	68.3629	62.961	71.2852	56.2276	53.0432	42.876	56.018	60.0589	54.4809	54.4645	36.0187	48.4966	56.0279	81.5181	53.1012	64.5764	58.3547	62.5481	60.5812	63.8	68.1333	56.978	45.1971	47.1057	41.277	37.9477	46.2162	52.5415	62.2123	69.7746
ENSG00000017427.15	IGF1	chr12:102395866-102480645	0.109535	0.401712	0.0407198	0.537303	0.121303	0.736586	0.34921	6.12807	5.89037	16.331	8.07528	54.703	48.301	24.4166	21.8743	52.9423	34.1398	35.9705	29.6975	0.0215916	0	24.8909	23.9727	0.0589104	0.0132201	31.7321	25.3167	0.0102169	0.00290665	0.515373	0.0310092	3.79091	2.07419	0.0153871	0.00570981	0.0103988	0.0141733	0.00417951	0.00444801	1.24454	2.61929	1.43804	1.18295	1.6777	1.32269	0.0237441	0.0207783
ENSG00000017483.14	SLC38A5	chrX:48458536-48470256	1.26604	1.63782	1.78652	1.79923	2.54013	0.784471	1.29548	0.714953	0.70402	0.735415	0.48682	0	0.270048	0.28909	0.188538	0.867944	0.364838	2.47057	3.14176	2.16288	2.41577	0.279814	0.694958	4.24918	4.29547	0.835786	0.109797	20.5064	18.4717	34.325	39.506	2.98497	4.78803	1.974	1.5885	1.29314	1.01878	1.23119	1.33584	0.949778	0.273903	0.209459	0.323688	0.0457404	0.58616	40.7691	48.0468
ENSG00000017797.12	RALBP1	chr18:9475008-9538116	24.9606	27.5358	26.6612	25.7151	22.9409	27.6478	27.8325	20.6183	20.7578	21.1545	22.2386	31.0464	33.1923	26.2301	26.8763	24.2703	27.4941	25.3756	27.2017	23.6533	23.9483	27.6851	27.8011	26.735	26.8497	28.431	26.8994	25.0516	27.9666	18.5752	21.5831	24.2173	25.34	29.9303	30.1637	31.2805	38.3033	33.8144	37.1815	26.2766	25.4479	27.5481	29.5849	27.527	28.8104	38.3202	38.3189
ENSG00000018189.12	RUFY3	chr4:70704203-70807315	24.7138	26.1274	25.4092	38.7533	31.0877	32.2717	33.6904	36.8611	42.0256	34.2325	39.0344	31.8944	22.7694	33.7333	28.5162	30.8249	32.0103	41.8616	28.9566	28.6281	29.0608	25.7195	33.1492	23.087	20.4547	39.7266	26.158	21.6033	23.7695	18.995	22.3947	34.473	31.0767	25.461	28.2056	29.501	31.5866	32.5143	33.0377	26.4879	24.6538	24.0177	31.1566	27.8206	32.3888	21.5585	31.5164
ENSG00000018236.14	CNTN1	chr12:40692441-41072418	0.0105098	0	0	0	0	0.0835677	0.00697082	0	0	0	0	0	0	0	0	0	0	0	0	0.0097031	0.0912103	0	0	0.330067	0	0	0	3.8192	3.34093	1.18458	1.29778	0.293649	0.544644	0	0	0	0.0108209	0.0105665	0	0.0105649	0.0121945	0.129635	0.0231148	0.174957	0.00913969	3.7354	4.34235
ENSG00000018280.16	SLC11A1	chr2:218382028-218396894	0.344498	0.584051	0.1256	0.144132	0.171555	0.429141	0.879196	0.192293	0.228331	0.129885	0.0393148	0.0295227	0.0623315	0.0577021	0.0454116	0.0522142	0.383354	0.0412595	0.103937	0.445436	0.645647	0.265748	0.130766	0.251589	0.244997	0.169358	0.156004	0.0651417	0.0893428	0.100498	0.107612	0.249141	0.200768	0.233314	0.0830631	0.207508	0.241935	0.270339	0.251688	0.120143	0.155789	0.103309	0.082222	0.083232	0.17557	0.27882	0.139887
ENSG00000018408.14	WWTR1	chr3:149517234-149736714	20.428	17.3904	26.6512	23.345	26.7071	45.4309	45.9995	15.6255	15.6811	18.3132	12.9676	14.8491	23.2003	17.7756	19.1979	11.2842	15.8701	11.9863	9.35435	16.0744	18.8104	13.1439	17.1256	22.5348	20.5289	16.6459	15.5954	25.8303	24.0037	17.543	21.4744	23.2341	27.2375	6.71418	6.8249	7.15667	8.24146	6.89217	7.68897	15.8564	15.2426	20.1065	16.4154	18.8095	18.4917	9.55931	9.82201
ENSG00000018510.13	AGPS	chr2:177392643-177559299	28.6129	30.8619	28.8353	24.8876	28.1784	49.3074	47.5373	35.9356	34.0847	33.9412	34.6006	44.5926	47.9256	36.3643	37.7451	42.5476	43.7439	34.9415	45.7228	35.7605	32.4451	38.738	37.5312	41.3814	37.4959	43.7166	46.8193	14.4043	12.4724	25.3101	29.2617	21.6533	23.2443	44.0801	46.745	38.6612	49.699	46.3859	49.7934	40.9926	40.6841	45.1678	49.0332	48.4548	48.5588	42.9799	43.3335
ENSG00000018607.6	ZNF806	chr2:132309308-132318736	0	0	0	0	0	0	0	0	0	0.0417054	0	0	0	0	0.0351365	0	0	0	0	0	0	0	0	0	0	0	0	0.0232626	0.0794094	0	0	0.0116862	0	0	0.0260002	0	0	0	0	0	0	0	0	0	0	0.0540631	0.0473062
ENSG00000018610.13	CXorf56	chrX:119538148-119565408	22.0919	22.9667	29.2259	25.6954	34.811	20.8762	20.4043	17.1234	16.3491	18.8441	15.4658	16.1885	26.662	21.9318	18.5608	21.7201	20.1198	17.7438	16.9691	27.2907	21.2846	23.7754	21.6521	19.2188	19.3968	14.7146	14.8586	15.5819	14.6209	16.8186	19.6725	13.5452	13.6554	13.1945	16.8329	14.9284	15.9006	14.87	16.2719	12.5435	13.102	12.8589	11.7802	13.4025	12.1986	16.1112	15.0076
ENSG00000018625.14	ATP1A2	chr1:160115758-160143591	0	0	0.0115404	0	0	0.00676203	0	0.35124	0.187288	0.0225166	0	0	0	0	0	0	0	0	0	0	0	0	0	0.0161015	0	0	0	8.54411	9.44669	0.753286	0.602429	1.23444	1.17378	0.2614	0.0097089	0.017672	0.0241001	0.017203	0.10894	0.153302	0.205607	0.0865816	0.334575	0.390189	0.351	16.7772	14.7899
ENSG00000018699.11	TTC27	chr2:32628031-32821051	16.0316	17.7142	27.5904	21.5776	16.6023	16.8943	17.2218	7.71507	9.28033	9.80002	7.93157	29.7126	33.3514	11.7008	14.2766	13.197	11.5861	12.115	14.708	27.5695	19.3699	11.6382	9.4391	30.897	29.4594	17.7853	13.5501	11.0201	12.9026	15.3971	15.4058	9.11811	11.6181	22.7445	29.4662	22.7344	27.6361	24.9444	25.2236	14.0588	9.39849	10.3821	14.9679	15.2973	11.5876	16.922	14.6332
ENSG00000018869.16	ZNF582	chr19:56375845-56393545	6.59101	5.86343	8.16159	5.60291	6.2216	2.8356	4.41991	2.93227	3.2064	4.74681	4.42727	5.80681	6.80597	4.12615	4.03714	2.53395	5.4365	2.20822	4.64428	7.75607	7.86417	4.36041	6.09372	10.8676	9.41044	3.85826	4.71392	0	0.0406862	0	0	0.0359736	0.111775	3.47997	2.48693	3.0314	3.45386	2.59323	3.13709	2.00335	4.16561	3.5985	2.54706	2.15163	2.05807	0.837437	0.556671
ENSG00000019102.11	VSIG2	chr11:124747471-124752238	0.488538	0.603975	0.410696	0.123911	0.414572	0.270471	0.166842	0.601095	0.757426	0.878653	1.24296	0.470986	0.309399	0.404675	0.68915	0.928232	1.13751	0.464429	0.391606	1.0936	1.03647	0.713601	0.920779	0.148624	0.300001	0.503656	0.852086	0.193215	0.285809	0.859588	0.335076	1.20068	0.711342	1.79999	1.75431	1.53297	1.48318	1.46305	1.09948	0.461093	0.807823	1.05964	0.602247	0.462931	0.592931	0.404134	0.157158
ENSG00000019144.18	PHLDB1	chr11:118606439-118658038	9.75451	11.4543	12.6992	7.30799	6.81005	22.0155	27.2256	10.7777	14.4444	11.798	12.32	10.955	13.1212	12.6354	11.5649	11.1508	15.403	25.3512	14.1714	11.1666	13.9282	21.3865	19.3379	15.0767	12.1744	17.2403	22.0502	15.2393	22.3732	19.313	16.2684	21.188	24.927	25.914	23.1875	26.2523	31.9168	32.8131	31.509	46.2331	40.3622	45.2501	51.9598	54.2555	45.8484	34.4721	31.1679
ENSG00000019169.10	MARCO	chr2:118942165-118994660	0.0420303	0.112463	0.0593933	0	0.0816918	0.053558	0	0.0624707	0.0185319	0.356672	0.0438446	0	0	0	0	0	0	0	0	0.580414	0.815865	0.264194	0.0780384	0.143286	0.289377	0	0.141157	0	0.117213	0.0472042	0	0.0112293	0	0.103513	0.0499672	0.104863	0.235668	0.168551	0.0974033	0	0	0.0956957	0	0.0387211	0	0	0
ENSG00000019186.9	CYP24A1	chr20:54153448-54173973	0	0	0	0	0	0	0	0	0	0	0	0	0	0	0	0	0	0	0	0	0	0	0	0	0	0	0	0.175197	0.0844327	0.00857022	0	0	0	0	0	0	0	0	0	0.37093	0.674386	0.976563	1.72835	2.27823	1.52135	0.172542	0.105567
ENSG00000019485.13	PRDM11	chr11:45095805-45235110	2.04501	2.35652	1.4851	2.00457	1.42769	1.24822	1.52181	8.1725	7.8165	3.60297	1.69431	2.97215	1.17033	2.61868	1.25525	2.5868	1.77219	0.814903	1.89842	1.14465	1.14885	1.51013	2.61819	1.26009	1.3531	1.73823	2.37889	4.47325	5.48807	2.16879	3.52502	3.03696	2.79044	1.22036	1.12665	0.74104	0.985431	1.32953	0.828877	1.49517	1.70225	2.51612	2.25552	1.68328	1.29594	3.02561	3.05293
ENSG00000019505.7	SYT13	chr11:45240300-45286319	0.14799	0.1576	0.0967257	1.03316	0.0445953	0.414715	0.523415	19.6146	23.2503	11.4446	17.7945	2.32105	0.98253	0.84891	0.587953	1.9026	1.21105	2.57414	1.08299	0.57458	0.264189	1.14017	0.716023	0.066429	0.13414	1.49827	0.777482	2.51664	3.73971	0.243348	0.452231	0.389919	0.309761	0.933012	1.02771	1.36975	1.91273	1.24474	1.66159	0.308787	0.261903	0.428794	0.459161	0.707847	0.799029	3.59242	2.97819
ENSG00000019549.9	SNAI2	chr8:48917767-48921740	0.035255	0.0219224	0	0	0.0369619	0.20692	0.469799	0.147088	0.0335394	0	0	0	0	0.0356859	0	0.0702576	0.0334277	0.127072	0	1.33471	0.0267162	0.0735975	0.0235393	0.103728	0.334329	0.0270557	0.0510939	0.414663	0.494849	12.5133	4.69055	113.059	116.591	0.0865689	0.225898	0.061725	0.0796474	0.115833	0	88.6426	87.5919	87.6771	63.5366	61.2933	78.18	0.352571	0.308506
ENSG00000019582.14	CD74	chr5:150401636-150412929	0.301737	0.362349	0.478659	0.983796	0.831636	0.451961	0.273799	0.311983	0.177456	0.403503	0.750814	0	0.046699	0.068901	0.219258	0.0678253	0.340814	0.666587	0	0.758536	0.272323	0.323256	0.551882	0.304817	0.682677	0.104478	0.0493264	18.3371	22.0285	4.88335	8.30095	6.19157	7.37895	0.422039	0.16081	0.486091	0.688789	0.279897	0.372723	1.6513	2.09278	2.26728	2.52655	3.24634	1.1432	22.7452	21.0105
ENSG00000019991.15	HGF	chr7:81699005-81770438	0	0	0	0	0	0.114586	0	0.0643754	0.0879994	0	0.0351217	0	0.00755889	0.796373	0.545845	1.50484	0.249135	1.98344	0.964145	0	0.0530384	0.165835	0.140338	0	0.208136	0.148054	0.0239882	0.104019	0.292558	0.305337	0.344357	0.329369	0.249294	0	0	0.0181734	0	0.0869751	0.0700236	13.4327	6.44179	9.0088	4.96932	3.8511	10.7965	0.00734571	0.127309
ENSG00000019995.6	ZRANB1	chr10:124942122-124988189	6.69445	6.86681	6.85753	8.11965	9.3308	6.31139	5.99126	9.94827	10.8225	9.32928	8.72946	10.8064	5.53256	7.84484	9.00602	9.62998	8.44278	5.944	7.34862	8.39895	5.11661	7.58176	6.71198	6.08669	6.11685	7.15401	5.44205	9.50546	9.84571	5.69884	7.82756	8.99789	7.33212	7.63167	6.14232	6.95383	6.29117	7.38177	5.71936	5.18535	5.90678	7.39283	5.9296	5.44129	6.09909	7.9665	7.95265
ENSG00000020129.15	NCDN	chr1:35557472-35567274	15.6232	15.4301	16.4176	13.2976	13.8201	17.7801	17.025	7.48031	9.02425	11.5314	5.90391	8.11365	8.13305	7.88556	7.51574	10.1494	7.72708	6.2093	8.06955	17.3294	21.6767	9.10761	9.23714	16.2942	18.9392	10.2305	11.3884	12.7684	9.92737	12.2802	13.5573	11.604	12.1958	17.2521	16.8604	15.5148	21.0556	19.5012	19.8891	20.8017	19.515	22.3075	18.317	20.9654	18.0603	19.4083	19.0495
ENSG00000020181.17	ADGRA2	chr8:37784190-37844896	0.743054	1.49412	1.83504	1.65214	0.901535	0.760968	0.677983	0.649343	0.580839	0.884229	0.790106	1.33927	0.642216	2.4353	1.93506	1.02616	0.65211	7.44799	4.08775	3.18943	3.33139	1.07645	0.937674	1.32495	1.40075	0.386136	0.996723	1.28044	0.448229	2.57147	1.14179	33.7926	25.8841	4.06799	4.36053	3.78525	2.72269	2.42779	3.45869	75.0785	55.9686	71.6357	63.745	64.0858	86.1904	0.644868	0.654634
ENSG00000020219.9	CCT8L1P	chr7:152445476-152447150	0.0202113	0	0	0	0	0	0	0.0150537	0	0	0	0	0	0	0	0	0	0	0	0	0	0	0.0289094	0	0	0	0	0.012421	0.028267	0	0	0	0.0116805	0.0249436	0	0.0252689	0	0.0203226	0	0	0	0	0	0	0.019404	0	0
ENSG00000020256.19	ZFP64	chr20:52051662-52204308	14.6007	19.4979	18.9219	12.2353	12.5822	16.7227	14.6767	6.08295	7.91593	14.1545	9.87694	5.84253	9.01162	11.4574	10.1726	9.51164	10.8204	9.52529	11.14	11.7458	12.8766	14.041	14.958	16.5644	15.7053	12.3675	12.98	10.215	13.2622	10.2893	12.1251	9.64865	7.19039	21.1227	23.5723	22.3886	21.1906	19.6657	20.4725	9.48015	12.0333	10.4403	15.9799	13.9671	13.5066	12.536	14.0369
ENSG00000020426.10	MNAT1	chr14:60734741-60969953	31.3994	28.0382	30.0231	24.5455	28.0578	32.6377	30.1149	19.0361	19.5224	30.3973	31.5134	33.4591	22.3444	24.6109	26.8943	29.0302	25.5267	28.6776	28.0127	24.5019	22.5006	24.276	18.9233	28.4858	26.8931	34.8715	23.6607	43.267	45.2264	40.6731	53.8161	24.4646	25.9607	51.9654	42.1574	50.5432	51.4446	44.3665	59.3368	28.4093	30.4747	32.9729	32.7702	33.4455	31.4715	57.5338	60.24
ENSG00000020577.13	SAMD4A	chr14:54567096-54793315	0.416457	0.228266	0.420385	1.0104	0.497267	0.345284	0.186138	0.253502	0.107309	0.0577119	0	0.194464	0.0384827	0	0	0.0692308	0.0215804	0.0820365	0.166789	0.358226	0.57277	0	0.200983	1.02231	2.63185	0.231007	0.0164927	4.49411	5.0132	0.942667	1.27452	23.5992	16.3904	0.159234	0.457479	0.242478	0.327826	0.200937	0.199092	30.3386	25.9495	27.3358	23.8683	21.5162	21.6354	8.06981	8.56282
ENSG00000020633.18	RUNX3	chr1:24899510-24965121	0.0454837	0.106685	0.0398436	0.469146	0.0548024	0.0861196	0.268369	0.0639324	0.173644	0.176683	0	0.0678	0.119539	0.0531743	0.120799	0.17105	0.162565	0.617555	0.157595	0.148619	0.130165	0.0597996	0.114618	0.12889	0.12733	0	0.124505	1.86021	1.82814	0.352878	0.0540688	0.00757056	0.00470024	0.293992	0.43228	0.145239	0.36444	0.196284	0.371628	1.0603	1.09087	0.364955	1.19581	0.795727	1.52493	1.0159	2.27418
ENSG00000020922.12	MRE11	chr11:94415577-94493908	17.5752	19.5602	17.8667	13.7483	15.1019	13.1015	11.2957	8.46402	8.80861	11.6199	11.8016	21.0968	18.3174	15.4634	17.1299	16.1819	19.9001	13.6726	17.0292	15.4209	12.8894	17.1421	19.1627	19.0971	19.9696	16.0603	16.1194	15.6758	19.6318	15.4735	17.2599	15.48	14.8304	15.9221	20.9421	16.2246	19.4194	19.7283	19.9882	8.16679	9.35795	8.32279	11.0529	11.8743	9.29031	19.6113	17.8879
ENSG00000021300.13	PLEKHB1	chr11:73646177-73662819	1.74136	2.04245	2.77833	0.824665	1.16638	3.63918	4.32811	2.52605	2.02821	2.08155	2.50923	0	0.565948	0.31999	0.365401	0.819133	0.345157	0.379551	1.00313	4.48882	2.17706	0.217007	0.119634	5.14918	4.91143	0.0538664	0.72321	6.41145	13.826	8.4152	7.55571	5.49352	6.09266	3.47451	1.4992	3.45652	5.43413	5.53775	4.2828	1.62391	0.905829	3.22469	0.887314	2.98845	1.20013	4.8915	2.48787
ENSG00000021355.12	SERPINB1	chr6:2832331-2842006	37.7997	34.8036	31.1192	25.5351	21.8485	60.43	57.9401	53.7286	53.0212	55.8479	57.5613	71.2376	52.2326	61.3564	61.5475	61.1472	55.0214	86.0327	51.897	23.9431	22.0282	50.9096	50.8554	31.9653	29.1755	51.1941	50.0597	21.0487	25.1269	40.1191	36.2505	28.1755	29.1503	21.1619	21.9916	19.217	17.6002	15.5975	15.766	9.19271	7.02094	9.33556	10.0772	6.13297	11.854	12.7903	11.8175
ENSG00000021461.16	CYP3A43	chr7:99828012-99866102	0.0188641	0	0	0	0	0	0.0239809	0.020564	0	0	0	0	0	0	0	0	0	0.494462	0	0	0	0	0	0	0	0	0	0.153849	0.0482507	0	0.084901	0	0.0218039	0	0	0	0	0	0	0	0	0	0	0	0	0	0
ENSG00000021488.12	SLC7A9	chr19:32830508-32869766	0.0538733	0.0145048	0.0709793	0.0895488	0.048911	0.0109633	0	0	0.0548975	0.286953	0.0920209	0.0265152	0.0281429	0.155763	0.153857	0.153225	0.218657	0.444348	0.228643	0.226271	0.0707089	0.100766	0.405767	0.0343155	0	0.499617	0.208526	0.0267135	0.0670886	0.0253518	0.0938024	0.205143	0.124474	0.0886503	0.197219	0.270318	0.122414	0.0872934	0.163147	0	0	0.078414	0.11101	0.0462721	0.0600534	0.0620808	0
ENSG00000021574.11	SPAST	chr2:32063610-32157637	7.37741	7.38171	6.21565	7.05647	7.8778	6.07255	4.93746	7.09749	6.71359	4.71662	4.00818	7.07417	4.27636	4.21878	4.59769	4.31904	5.55344	4.03437	2.62686	4.59206	4.45038	3.91943	3.65058	6.3574	5.89557	3.44225	3.83886	8.10187	7.54238	7.07051	9.40518	7.05538	7.54897	7.15679	7.58212	6.8682	6.89482	7.11897	6.69457	3.81498	4.80607	4.27676	5.76635	5.40853	4.05648	8.44542	9.75933
ENSG00000021645.18	NRXN3	chr14:78170372-79868290	0.345088	0.383043	0.941738	0.594323	0.560733	0.258163	0.179446	0.336466	0.50432	0.961139	1.30096	1.35331	0.743959	0.353987	0.53942	0.204548	0.415189	0.201773	0.61298	0.294321	0.234986	0.40271	0.542706	1.28009	1.08025	1.05703	1.48957	0.538344	0.584853	2.04422	1.48878	2.63471	4.59932	0.834409	0.634381	1.0451	0.459801	0.477929	0.417722	0.469453	0.621035	0.742866	1.41772	1.87349	0.974206	0.631434	0.589116
ENSG00000021762.19	OSBPL5	chr11:3087115-3166739	3.66388	3.08257	4.88648	2.55577	2.70683	4.67463	3.93693	0.44846	1.87987	1.86668	1.0098	1.283	1.84124	1.35009	0.934214	0.842108	0.930493	1.49008	2.28039	7.38114	4.56939	2.3696	1.75389	2.44666	1.89657	0.460071	0.79879	7.99928	6.46107	6.51948	12.8831	8.85522	12.1057	6.09015	5.38036	6.18188	5.23867	6.78964	5.62239	5.32511	5.37597	6.06166	4.21204	4.29868	7.22218	10.8543	10.72
ENSG00000021776.10	AQR	chr15:34851781-34969839	24.1087	26.384	29.3355	29.7367	29.5411	23.8294	21.823	27.4522	24.9321	32.7491	27.0315	29.1878	27.9949	31.9125	31.4829	34.1881	34.2343	37.0712	28.1471	30.1666	24.3394	32.0492	30.8637	25.4924	29.8804	24.2981	22.7791	24.2906	24.2803	18.0119	21.3671	19.251	18.3439	16.749	17.6977	20.2341	22.5306	23.733	26.0234	17.695	17.5418	16.2331	17.7128	18.335	17.5126	17.5252	19.915
ENSG00000021826.14	CPS1	chr2:210477681-210679107	4.16042	3.78901	4.95277	4.28373	3.60805	2.02017	2.4506	1.03225	1.75056	0.533989	1.50051	1.03489	1.60315	2.55457	0.958951	0.754094	2.23323	1.67562	3.16073	2.58202	1.93751	0.743194	0.34807	5.33043	6.91177	3.58739	1.56248	10.5684	9.56456	3.05004	3.40858	3.90134	6.11009	0.60044	0.927573	0.432642	0.560752	0.488045	0.407851	4.64867	9.1218	5.53537	9.29996	7.79239	7.65996	5.97627	5.71234
ENSG00000021852.12	C8B	chr1:56929209-56966140	0	0	0	0	0	0	0	0	0	0	0	0	0	0	0	0	0	0	0	0	0	0	0	0	0	0	0	0	0	0.00945737	0.0109983	0	0	0	0	0	0	0	0	0	0	0.15991	0	0	0	0	0
ENSG00000022267.16	FHL1	chrX:136146701-136211359	1.08397	0.692355	1.15442	1.3699	1.44976	3.38624	2.4177	1.32093	0.891798	0.884873	1.50847	0.481173	1.27545	0.309989	0.440423	0.724208	0.108743	2.71665	0.559117	1.03226	1.14107	0.823057	0.605188	0.527298	0.929278	1.14713	0.529867	27.5827	28.3578	13.9892	10.3847	7.10585	5.94817	2.6022	2.6853	2.04572	3.217	2.50325	1.36145	11.3066	8.09519	11.5725	8.42225	10.7156	12.2027	29.6872	29.2007
ENSG00000022277.12	RTFDC1	chr20:56468584-56519449	62.8275	58.613	90.3261	56.0813	59.9265	45.2271	42.9171	40.9299	40.6989	54.2951	46.4911	63.6385	69.3794	48.7248	51.0069	49.9536	56.8175	49.8035	51.6585	62.1996	66.6238	63.5548	59.4316	94.4291	87.4805	69.3043	63.5954	41.864	48.3468	57.4061	55.56	54.8573	57.0321	56.4654	54.1609	52.2967	58.5922	53.9496	53.8784	62.3093	73.2971	72.7506	69.8332	67.6406	61.1632	43.0584	46.7687
ENSG00000022355.16	GABRA1	chr5:161847062-161899981	0	0	0	0	0	0	0	0.0107582	0	0	0	0.0106429	0	0	0	0	0	0	0	0	0	0	0	0	0	0	0	0.0315787	0.0404032	0.0935759	0.00580852	0	0.00494905	0	0	0	0	0	0.00916443	0.00860942	0	0	0	0	0	0.464036	0.316876
ENSG00000022556.15	NLRP2	chr19:54953129-55001142	769.281	651.088	923.099	776.699	946.257	448.291	448.976	632.037	633.597	625.118	711.546	523.862	657.312	528.121	546.087	556.437	601.735	733.02	944.255	1282.87	1195.64	770.42	794.829	1445.73	1452.4	931.063	767.295	126.986	142.868	136.504	145.588	180.222	177.637	941.624	962.048	898.816	1456.07	1389.08	1302.23	174.299	198.229	173.969	193.257	192.57	184.227	94.0933	85.5129
ENSG00000022567.9	SLC45A4	chr8:141207165-141308305	8.70883	10.9605	9.50668	10.4738	11.6523	12.2206	11.779	8.05614	12.2941	16.3165	13.7302	11.8376	10.1555	13.2613	16.3242	12.3298	14.8177	14.6983	13.9646	11.3922	13.2564	14.8727	14.2975	10.7145	11.0139	18.4111	18.8777	8.39247	4.79097	5.00403	5.60378	4.03924	4.72499	23.4053	22.9254	23.1105	17.1474	21.3143	13.6399	9.26128	8.82953	8.75005	12.191	12.4542	11.5853	9.00584	13.1925
ENSG00000022840.15	RNF10	chr12:120533479-120577594	200.722	204.352	270.261	220.106	215.728	203.897	178.68	176.234	162.53	189.804	194.671	201.185	221.699	176.397	202.147	186.946	161.927	156.909	185.243	230.925	190.44	200.424	182.684	217.811	234.36	205.29	209.909	286.085	283.131	215.19	201.725	202.682	215.308	263.164	250.942	229.007	250.104	239.272	252.992	190.774	202.863	213.799	196.164	203.359	200.06	283.201	340.726
ENSG00000022976.15	ZNF839	chr14:102317376-102342702	7.55433	7.33841	9.77971	4.87971	6.03539	3.61048	2.53934	3.55643	5.31598	6.82921	5.90047	9.08617	5.27278	4.19777	5.29524	5.03677	6.96533	8.08975	3.94362	8.82605	7.15225	9.50984	8.97794	9.45294	10.9779	9.12518	5.88226	6.91683	6.29572	5.61552	4.60187	6.9631	5.87306	5.21457	3.87227	4.242	5.17153	5.3356	3.97436	3.93489	4.17855	4.57598	3.66417	4.46991	3.79878	5.76868	5.38015
ENSG00000023041.11	ZDHHC6	chr10:112424427-112446917	12.4149	17.8531	16.8882	16.8497	18.0003	16.7711	12.9279	12.0741	13.0432	17.9975	18.0458	20.4246	22.9175	23.9061	29.8853	23.9685	29.8388	20.0266	23.6833	13.7683	15.436	14.0862	16.8466	14.157	17.8738	17.7732	9.87076	13.4915	13.8453	18.6699	17.3139	24.3348	24.9538	18.8334	15.2875	22.3315	17.8505	14.8416	11.6415	17.0838	20.7262	14.5092	22.1034	19.6928	14.529	17.482	20.5381
ENSG00000023171.16	GRAMD1B	chr11:123358427-123627774	0.22992	0.164804	0.244161	0.193502	0.413636	1.81011	2.33434	1.53244	1.10884	1.45468	2.41838	5.59625	5.05171	5.28005	8.19087	5.54215	7.62933	5.80636	5.32429	0.0427473	0.759812	5.26605	6.05532	0.0554626	0.467925	6.17994	8.05598	5.89349	5.80994	10.5881	11.7685	4.41083	4.78822	0.0493577	0.00674252	0.00494779	0.458592	0.181794	0.133159	1.92274	1.19952	2.00122	1.51349	1.60706	2.57341	7.6231	6.25076
ENSG00000023191.16	RNH1	chr11:494511-507300	45.829	50.9827	44.3282	44.4051	39.3972	35.399	38.7086	38.3873	41.2184	32.947	32.6714	24.5389	34.1554	29.068	33.2939	30.5605	33.1014	41.4684	45.0158	47.2893	58.2956	34.7128	33.0453	53.4212	55.6777	32.5566	39.1657	24.4819	30.4177	25.4276	25.9372	36.3703	33.9036	65.4156	64.0236	65.8507	63.0998	58.3651	59.7733	51.8278	44.1213	55.1547	50.0939	49.9848	51.9662	33.7956	31.4229
ENSG00000023228.13	NDUFS1	chr2:206114816-206159603	54.7141	52.869	66.717	52.7627	53.1453	42.2225	43.0052	38.1385	37.2143	33.2941	43.0597	51.4717	52.5368	43.8968	44.9963	48.4808	45.7994	40.5485	43.3097	59.6345	56.352	43.869	38.4093	73.2567	72.3292	48.7867	42.535	45.2701	39.1396	46.6339	49.7408	37.3245	36.1504	44.7358	42.2407	40.4359	54.4514	48.4484	56.4051	31.6446	32.5562	29.7916	32.5896	35.2938	33.7926	39.7019	47.4098
ENSG00000023287.12	RB1CC1	chr8:52622455-52745843	32.9771	31.4286	17.4881	30.5704	25.9324	39.3729	31.019	38.6991	33.9971	19.4598	25.3021	8.39528	10.3057	14.696	16.1288	11.0663	12.4396	9.41388	14.5347	14.0212	17.3278	13.7696	11.6836	18.4458	10.6694	13.3303	13.7479	28.1641	30.1847	23.1587	29.0384	16.6374	15.9985	26.7853	28.5964	27.3306	28.1244	30.2593	31.2882	9.88815	10.2604	12.6669	14.7751	13.8052	9.97615	28.8186	28.8559
ENSG00000023318.7	ERP44	chr9:99979178-100099040	10.3228	10.3761	8.62921	13.0747	12.2569	22.8835	22.5308	31.6738	31.961	34.2438	36.6631	27.4476	19.0783	24.8884	28.2206	28.6105	25.8475	26.5278	23.3378	8.89596	8.80741	27.6514	27.6087	8.76064	8.12987	17.397	18.2939	12.2082	14.7279	16.5044	16.2037	13.1428	14.9448	11.2751	11.2499	11.3981	7.90471	7.3529	9.60587	14.9802	14.7138	13.8727	11.9043	11.6125	12.5485	9.4757	10.2583
ENSG00000023330.14	ALAS1	chr3:52198085-52214327	16.6037	16.0115	20.2981	13.4851	19.3635	28.0055	24.1494	25.6359	26.3072	37.0658	30.8449	23.7451	22.3296	20.877	23.67	25.2285	23.9742	30.0729	27.5767	13.8966	14.7554	17.3755	17.5986	16.7122	19.1263	16.8409	19.2057	15.9991	22.2488	29.9044	30.6097	15.8775	15.2991	16.97	16.7546	16.9868	16.5486	15.3548	12.8122	18.1298	17.3568	14.7292	19.2002	19.2361	17.9106	25.7721	25.5295
ENSG00000023445.13	BIRC3	chr11:102317449-102339403	0.128339	0.0158747	0	0.176314	0.0401479	0.239965	0.0637341	0.737875	0.258414	0.0633642	0.491501	0	0	0.0516874	0.261503	0.182448	0.261176	0	0.0469259	0.111374	0.00967302	0.0217454	0	0.0436319	0	0.00979596	0.19969	0.230747	0.172703	0.0474363	0.0878799	0.0479177	0.0429297	0.0792736	0.0202564	0.0731143	0.027091	0.0144686	0.114267	0.233383	0.455282	0.413692	0.223273	0.369223	0.269881	0.0917638	0.0919671
ENSG00000023516.8	AKAP11	chr13:42272152-42323267	3.00927	3.34363	1.68048	2.6186	3.01307	1.9823	1.88545	2.49799	2.56397	2.05853	2.0085	1.19574	1.06236	2.08549	1.72861	1.6868	1.74821	1.5609	1.77439	1.82978	1.6856	1.18707	0.990107	3.07438	3.15656	1.16319	1.40263	4.09027	4.26438	3.14948	3.51306	5.10247	5.41827	2.15839	2.28897	2.36652	2.48227	2.57159	3.00901	2.40492	2.4313	1.99838	2.42353	2.52374	2.49651	6.07627	5.84509
ENSG00000023572.8	GLRX2	chr1:193096467-193106114	2.50139	3.3718	1.36152	3.80354	3.61162	12.6188	12.01	14.7715	11.713	10.6303	6.60487	9.51549	6.12719	9.16938	6.85517	7.24641	5.32284	6.43816	5.68727	0.618778	0.676795	3.12769	3.23714	2.06464	1.13664	3.5249	5.26986	5.35184	3.54004	9.76105	10.2608	9.8187	8.60481	1.17603	1.30908	0.744603	0.812351	0.778506	1.01978	16.3462	21.0001	18.7497	18.994	20.1776	17.0962	8.25108	9.0062
ENSG00000023608.4	SNAPC1	chr14:61762356-61796428	3.51201	3.39201	2.65334	1.97944	2.50966	5.74858	5.23939	16.6546	11.2613	4.95782	6.84991	6.33449	6.7545	5.13996	5.66028	5.51337	5.67378	4.4007	4.12805	3.12868	2.32291	4.71245	4.63102	2.98083	3.50999	4.84226	4.71687	6.62807	14.2773	5.23428	6.1199	3.74803	4.43242	5.74429	5.71653	4.94102	6.49865	5.69514	7.68258	5.34084	5.22514	5.73154	5.32966	5.59892	6.84654	5.9671	6.80902
ENSG00000023697.12	DERA	chr12:15911171-16037282	60.1873	58.4597	73.9307	37.954	50.3616	36.2833	34.1539	33.7333	38.6795	28.8496	38.4225	40.165	42.2273	33.0417	39.8541	40.1701	35.7084	29.3515	21.3885	70.4872	63.9558	46.9609	50.6319	64.9818	70.2609	40.5803	48.5591	17.0857	21.0526	48.497	36.8148	36.1807	42.1468	51.286	49.5592	45.1644	54.4534	43.8715	49.9447	23.2065	22.7198	25.0002	30.1849	32.0684	27.0276	19.1571	21.0125
ENSG00000023734.10	STRAP	chr12:15882390-15903478	142.112	145.491	76.7203	138.106	147.696	156.553	140.947	202.186	181.327	143.527	128.447	94.1558	73.5237	131.559	115.202	134.723	125.187	116.751	122.212	82.5455	80.4226	83.6745	73.8173	89.8066	93.0836	77.5814	87.41	164.751	144.688	171.521	184.622	141.738	146.675	141.277	132.417	128.388	142.613	139.252	150.704	129.243	135.132	136.421	146.611	145.256	136.22	142.503	144.906
ENSG00000023839.10	ABCC2	chr10:99782731-99852192	2.34724	2.06383	2.63888	4.64361	13.3794	5.48576	5.12146	3.4564	2.14657	2.22037	0.800389	3.74014	2.61942	4.51078	3.3737	4.86122	4.36031	5.80226	5.82146	5.28487	5.38567	2.38583	2.69112	1.56024	1.8897	1.65323	1.84448	0.286355	0.255482	0.183445	0.205434	0.356047	0.377064	0.718816	0.752156	0.808291	0.47523	0.579793	0.367754	0.158102	0.190003	0.212597	0.199193	0.204618	0.176708	0.0915063	0.189258
ENSG00000023892.10	DEF6	chr6:35297851-35321771	6.66228	8.66669	7.69014	7.28036	3.89527	2.83684	2.69262	2.30898	2.20078	4.79057	5.16542	6.68426	4.26062	1.31553	2.47667	1.3913	3.8342	2.56526	2.66675	4.45654	6.52016	3.84254	2.87187	5.29511	8.02589	2.99216	2.66877	4.99541	6.69768	1.55157	1.59116	0.526442	0.499968	4.60257	5.46377	5.54378	4.61062	4.73646	4.95281	1.13739	1.31107	1.37607	1.14596	1.61317	1.31742	3.30088	4.45529
ENSG00000023902.13	PLEKHO1	chr1:150149182-150164720	2.27296	1.35499	3.28998	2.33031	2.73117	8.3338	10.6334	7.42947	5.47204	5.21236	2.65194	1.80121	1.06233	2.78433	4.3213	3.37021	2.44079	11.4169	4.94408	2.81837	4.67534	1.61375	1.5816	2.50647	3.01422	2.3249	1.63841	21.5047	18.3083	49.6863	38.6536	69.7246	62.6309	3.80785	3.80893	3.54244	2.50119	3.11705	1.95918	28.3674	28.5892	23.8342	35.5062	35.52	25.3907	31.8988	28.3728
ENSG00000023909.9	GCLM	chr1:93885204-93909456	9.55251	9.14235	7.35667	16.0962	18.0102	35.4442	30.7333	22.2597	23.5026	13.764	8.09888	11.8002	11.9531	17.6096	10.4571	13.9158	10.6243	12.1795	10.2675	14.2854	10.9372	6.54851	7.61896	9.83364	9.63061	4.20504	5.70623	13.4392	9.90681	108.048	109.852	21.1036	18.4488	5.1034	5.30258	6.33932	5.01002	5.97182	5.64962	4.6574	7.17692	10.0778	6.51167	6.78597	4.63749	11.9701	12.0514
ENSG00000024048.10	UBR2	chr6:42564061-42693504	5.62478	6.16883	5.07297	5.79939	6.10427	7.50822	6.39648	12.0763	12.3801	9.14203	10.3301	7.7356	8.27466	9.31251	9.98241	9.17124	9.50901	8.04612	8.73786	4.45717	4.07765	6.79148	6.6961	4.18467	4.57607	5.94491	6.47048	3.98575	5.51138	5.47451	6.03948	5.5171	5.76152	6.66616	7.02408	6.73275	7.42931	7.45907	10.4744	3.88951	4.11682	3.4239	5.50423	4.83055	4.74452	5.8508	5.815
ENSG00000024422.11	EHD2	chr19:47713342-47743134	0.660301	0.937514	0.957534	1.09649	1.18983	3.0224	4.49566	6.87797	8.50335	6.43022	15.5178	2.92302	4.52102	2.47878	4.97831	4.69522	5.31567	12.4085	5.6066	1.72637	2.28809	2.127	1.38742	3.13216	1.53451	1.49463	1.31101	5.79308	4.68305	7.78227	8.61423	20.9946	18.2233	1.33371	1.07816	1.19245	2.2075	1.85773	1.72759	11.9687	8.96752	8.80873	7.48033	7.73612	10.8366	8.77972	9.46832
ENSG00000024526.16	DEPDC1	chr1:68474151-68497221	9.41469	9.48488	3.20862	6.94844	11.7098	5.24516	4.35393	5.52748	6.72094	11.0088	10.9371	9.57176	7.21629	19.2123	15.9804	19.025	16.8628	14.6859	13.0846	4.15738	1.97827	5.5885	5.22456	3.88254	4.31362	5.09797	4.34782	11.5691	12.4164	10.8798	12.2471	15.6004	22.2792	6.52428	7.57461	4.75117	8.48615	10.7954	10.6051	16.4577	14.3604	18.831	18.6232	17.7795	17.8082	20.8582	20.9642
ENSG00000024862.17	CCDC28A	chr6:138773508-138793319	10.0414	9.01836	6.11048	7.61077	9.07462	12.6754	13.1606	11.9713	11.9375	9.02957	10.2183	6.24599	9.15007	7.32905	7.54496	7.45974	7.44913	7.74413	6.93213	7.93343	7.16392	9.26992	9.37025	8.30606	8.70458	9.22975	10.075	10.2277	8.23687	8.3463	8.07172	13.5037	13.7178	7.10776	8.26399	7.05692	7.05898	7.43377	7.8191	6.18742	6.2294	6.16478	5.62871	6.12733	6.15805	8.24948	6.75873
ENSG00000025039.14	RRAGD	chr6:89364635-89412270	1.17231	3.2988	1.10936	2.04622	1.33886	1.96698	1.79835	0.513008	0.460699	0.680903	0.8308	0.179598	0.18978	0.194161	0.268671	0.0952186	0.204248	0.665444	0.0986778	0.74516	1.75005	0.237081	0.081561	1.25951	1.91835	0.0312454	0.334366	1.44426	2.41221	3.23945	2.66678	0.487161	0.350393	1.85442	1.64307	1.29863	3.72738	3.10213	3.81459	3.80044	3.64362	3.79865	4.10484	4.91729	5.83765	10.3644	10.8869
ENSG00000025156.12	HSF2	chr6:122399545-122433119	10.2577	9.3807	6.10303	8.05539	13.1253	15.9266	14.0865	16.0962	16.1496	12.6092	11.9854	10.8775	8.9715	11.9756	11.0209	11.4768	10.074	11.1601	12.7518	11.1474	6.08214	9.77611	9.62045	6.74783	8.55358	8.80041	8.22965	6.55893	7.81624	13.698	12.07	19.4554	19.2781	6.6904	7.21541	6.68496	6.68318	7.00847	9.11832	10.2899	12.5683	8.43932	10.1067	10.5971	9.76814	10.7707	9.18454
ENSG00000025293.16	PHF20	chr20:35771973-35950381	23.4078	27.6064	36.1622	21.2582	19.0698	18.9031	19.4963	20.1011	18.4336	20.2206	15.3843	23.6025	20.2155	16.2422	28.0417	16.5969	21.1244	21.2024	26.1391	25.5307	25.6344	31.2194	26.259	25.3836	33.0872	24.2714	31.0248	24.6871	20.0857	22.7632	24.0623	28.1115	24.5694	22.6892	22.6819	20.6566	25.4168	24.3678	33.0261	18.0194	13.3787	21.4078	21.6042	21.8996	19.353	36.9361	36.2211
ENSG00000025423.11	HSD17B6	chr12:56752160-56787790	11.848	8.95066	13.4186	6.41682	14.1871	2.10745	3.2474	2.44795	1.16029	1.69956	3.21002	0.99969	5.64748	0.9752	2.24781	1.76276	2.2794	0.868132	1.43151	37.1031	28.331	1.18085	1.44731	29.9714	20.2939	4.93581	2.97027	3.39292	3.91871	1.27289	1.10443	0.855414	1.3002	28.1496	24.6491	25.7745	31.083	33.2957	34.8758	2.02564	2.24608	3.09189	1.72946	1.4454	2.52576	3.31022	4.32165
ENSG00000025434.18	NR1H3	chr11:47248299-47269032	3.88159	5.89923	6.63012	3.59462	5.60092	4.94864	4.23116	3.66757	4.88037	7.40544	10.5449	7.73006	11.0069	10.0245	10.8969	7.02452	10.0285	14.4277	6.68786	8.07782	7.41684	12.8882	13.5895	6.71681	9.53328	12.7637	14.1405	8.84291	13.5184	6.80569	8.10385	6.75267	5.21624	6.72178	8.6892	9.17694	8.32935	7.67375	6.39686	7.88766	9.42806	10.2308	8.71402	8.76413	9.72091	13.035	13.4199
ENSG00000025708.13	TYMP	chr22:50525751-50530056	1.26897	1.61344	1.26757	1.42053	0.204831	5.66073	8.33696	2.22747	2.2468	2.1118	1.14814	0.677958	1.33467	0.469341	0.666386	0.809726	0.846271	3.59522	2.73568	1.92693	1.42851	0.949303	0.87175	1.23612	1.06482	1.0478	0.757059	0.308629	0.583793	0.942113	0.801112	0.604091	0.51057	2.07003	1.48395	1.4486	1.45467	1.42025	1.57242	3.83732	3.50556	4.11819	4.1224	3.77847	5.88493	1.23594	0.434494
ENSG00000025770.18	NCAPH2	chr22:50508215-50523472	66.6454	66.0021	64.953	75.2823	68.6804	54.2398	70.3426	52.2599	54.4293	56.3532	46.3762	67.8031	68.969	48.8293	61.9015	56.8933	55.2665	67.4207	65.1341	67.637	61.2652	71.9166	65.3736	63.2956	64.7456	66.0584	69.0655	38.6784	33.102	65.9279	60.5817	61.5608	54.6823	47.7759	51.7515	47.8977	40.2088	47.6013	38.1188	49.6547	42.2865	46.1644	47.0513	52.1355	50.5125	40.6531	33.9753
ENSG00000025772.7	TOMM34	chr20:44942129-44960486	12.5817	15.098	14.2103	14.2369	12.144	32.3832	31.7284	12.9871	13.155	14.3822	12.4571	18.4911	20.9482	15.1936	13.9582	13.9662	14.1672	33.2271	31.3667	14.8752	16.4128	15.5754	15.7882	17.3427	17.1987	15.7009	15.471	18.1974	17.8201	18.1568	19.0427	28.4671	26.8753	13.5434	14.4603	14.36	13.7283	13.029	15.9383	53.9576	47.2102	51.931	49.6589	52.0095	61.4167	18.6667	19.6724
ENSG00000025796.13	SEC63	chr6:107867755-107958189	278.853	231.152	110.738	298.166	243.576	122.633	116.356	136.465	142.081	119.695	134.691	74.8661	63.4265	117.695	124.78	132.386	134.297	106.662	114.159	131.954	107.931	62.9739	59.7065	125.893	140.679	60.6241	68.1306	82.4701	74.1106	60.3777	65.0215	89.3051	90.8665	378.671	364.863	360.729	292.918	311.959	322.713	139.876	140.275	131.411	114.155	127.408	118.035	101.392	81.3331
ENSG00000025800.13	KPNA6	chr1:32108037-32176568	17.7007	20.3767	21.8459	22.748	21.9427	72.7181	71.2293	43.8967	43.9856	37.0375	35.0344	26.9096	33.0073	27.934	28.7312	26.0229	31.2098	27.8419	30.133	25.2961	25.9145	29.3653	28.3064	25.2423	27.6115	27.5712	22.12	13.8672	12.2937	22.8834	28.628	16.9369	18.8918	27.429	25.0444	26.3738	29.3865	28.5846	35.0445	21.858	19.8555	21.3722	22.3972	23.7921	22.0833	20.8494	24.3438
ENSG00000026025.15	VIM	chr10:17228258-17237593	0.530213	0.397362	0.232279	0.221798	0.842322	4.0655	3.8439	3.97718	2.894	1.71224	0.602775	2.43538	3.59589	15.9401	10.7155	17.7442	9.22572	73.4634	25.9174	7.14807	1.38712	2.476	2.75882	0.548837	0.665648	1.87983	1.96836	533.851	229.437	545.293	703.604	1155.54	1465.12	0.440807	0.588813	0.848457	0.527797	0.65005	0.404513	602.601	504.627	629.78	562.602	666.618	728.675	613.346	642.873
ENSG00000026036.21	RTEL1-TNFRSF6B	chr20:63659299-63698684	1.70496	1.65431	1.63766	0.944866	0.793301	2.09687	1.73111	1.08227	1.47658	0.900155	0.789951	1.39499	1.8799	0.694092	1.28217	1.21847	1.49376	1.31537	1.16979	1.08478	1.9221	1.73183	1.60253	1.38366	1.38224	1.49822	1.3813	0.909186	0.739656	2.25603	1.90589	2.10003	1.79582	1.19098	1.4178	1.70602	1.39459	1.7292	1.36626	2.04077	1.61219	2.16646	1.47976	1.43366	1.54087	1.43008	1.55609
ENSG00000026103.21	FAS	chr10:88990581-89015785	0.101192	0.123995	0.101303	0.280522	0.390522	1.32297	0.839316	1.75958	1.9148	2.95543	1.37415	1.21917	2.4479	4.67626	3.7565	3.31851	1.42855	1.45418	2.32742	0.583735	0.786983	2.48921	1.99856	0.368972	0.152026	0.723862	0.618096	3.61252	2.65276	2.00501	3.37293	3.76261	2.43704	0.297486	0.318739	0.30162	0.322816	0.151263	0.209452	15.653	17.0663	15.4458	13.9573	14.2245	12.6519	4.11101	5.84911
ENSG00000026297.15	RNASET2	chr6:166929503-166957191	55.1401	71.026	78.5875	36.0146	59.2011	8.85771	7.00567	7.78166	7.92659	8.64016	12.8132	18.3851	31.4797	18.7095	17.0653	19.2571	14.8594	25.5734	11.7975	62.2226	61.7486	25.7617	33.6023	64.0213	57.805	35.7806	29.4208	30.4218	38.0077	7.8548	8.40603	4.92375	6.34168	63.6497	61.9044	62.6758	48.0812	44.6354	42.4923	8.26611	5.9171	8.09866	8.24627	7.85042	8.52803	15.0579	16.6192
ENSG00000026508.17	CD44	chr11:35138869-35232402	14.9537	10.6875	17.2247	7.07336	30.5769	60.9439	71.6901	14.9046	17.2799	59.1746	47.9251	172.189	153.992	134.891	114.437	197.61	171.712	140.827	82.0842	19.7058	25.2523	81.3779	68.5184	15.5405	19.7603	121.128	138.609	35.2914	24.5961	3.67945	14.8175	5.32496	2.1479	10.5335	10.1999	8.62922	7.09871	8.39898	5.31037	209.198	246.114	187.97	113.224	104.271	90.5718	50.2532	52.0682
ENSG00000026559.13	KCNG1	chr20:51003655-51023129	9.30086	10.6388	11.2774	9.487	5.85718	5.55781	6.30292	6.42612	7.30616	4.86541	6.647	9.00294	9.67048	3.11512	2.15942	3.37078	4.62863	7.43211	4.45854	14.787	19.3235	15.1566	11.0511	14.0498	12.2653	12.3561	8.21286	6.28608	6.86124	152.807	89.3676	37.4628	42.8917	74.3477	69.3996	75.576	53.6	55.4125	37.8662	14.7776	10.1263	16.1458	16.6548	20.0131	28.4395	16.1593	15.7384
ENSG00000026652.13	AGPAT4	chr6:161129978-161274061	5.32955	6.96874	5.97644	5.8531	3.81117	3.185	2.81295	5.27831	4.61574	3.91347	2.70492	1.28508	3.23628	2.96571	3.14256	2.09543	3.39234	4.93182	3.67526	5.67757	5.12512	2.38898	2.7931	6.87265	4.83213	4.20594	2.84181	7.57012	11.3756	7.80214	4.99246	17.4351	18.0338	5.06553	6.05593	4.65808	4.95973	4.00486	6.04007	20.4863	13.6478	13.9114	13.5145	12.2871	17.2804	8.71185	9.35268
ENSG00000026751.16	SLAMF7	chr1:160739056-160754821	0	0.00593471	0	0	0	0.00917925	0.0368329	0	0	0	0	0	0	0	0	0	0	0	0	0.101705	0	0	0	0	0	0	0	0	0	0.00809509	0.31867	0	0.00801631	0	0	0	0	0	0.0148443	0	0	0	0.00918013	0.0147666	0.0133169	0	0.0173352
ENSG00000026950.16	BTN3A1	chr6:26402236-26415216	0.120815	0.0806936	0.0777386	0.032692	0.0712829	0.293016	0.159967	0.0548266	0.0387939	0.14713	0	0	0	0.0199423	0	0.0677478	0	0	0	0.618719	0.825663	0.0386382	0.135891	0.0551354	0.0761097	0.0521784	0.214409	2.55279	3.84373	0.224753	0.140203	0.315378	0.548073	0.0567746	0.215512	0.075456	0.128433	0.112914	0.0655984	0.394664	0.195999	0.121342	0.0442032	0.0864603	0.0304704	2.42628	2.41257
ENSG00000027001.9	MIPEP	chr13:23730188-23889419	20.6187	22.7376	18.5183	15.9923	16.3653	7.26527	6.13693	4.69129	3.00001	4.70586	6.07085	6.65827	9.29079	8.29769	9.81428	6.58742	8.4912	8.84881	11.3173	14.0274	15.4843	7.4461	8.59291	18.0272	22.0623	7.28736	9.43306	11.0506	10.8756	12.1535	11.224	6.72489	7.44682	20.2845	17.4948	18.2927	19.4689	18.2066	16.1645	5.89014	7.51456	6.02808	7.86284	7.21604	8.30007	11.414	11.0877
ENSG00000027075.14	PRKCH	chr14:61187558-61550976	1.09246	2.14716	3.42234	1.70302	0.670542	2.05765	3.27872	0.794242	1.30656	0.591117	1.28439	3.21018	0.601015	0.308308	0.2621	0.0270004	0.771391	3.47079	2.01461	3.09818	1.11521	1.04317	0.577552	2.14233	2.22461	0.856236	1.80132	1.37959	5.82562	0.683182	0.56925	0.74949	1.16896	1.24389	1.10485	1.16351	2.04976	1.50802	1.29271	0.886439	0.919907	0.954542	0.972887	0.486618	0.680201	7.70145	6.15495
ENSG00000027644.4	INSRR	chr1:156840062-156859018	0	0	0.0198407	0	0	0.0321628	0.0564194	0.00452492	0.00928604	0	0	0	0	0	0	0	0.0123402	0.0469098	0.038676	0	0	0	0	0.0191462	0	0	0.00943091	0.00373358	0.012745	0.0602377	0.0247245	0.0750244	0.056176	0	0	0	0.00690546	0.00610869	0	0.0794012	0.0198185	0.0207891	0.0250369	0.0323376	0.0816558	0.0260309	0.0227776
ENSG00000027697.13	IFNGR1	chr6:137197483-137219449	20.4375	19.6014	15.5669	11.0998	17.5988	14.1335	12.8889	25.9988	24.8616	20.8177	16.8187	25.4263	16.2646	15.7892	16.4165	19.9459	16.8205	22.7649	17.1253	11.8202	9.65155	16.1444	13.7411	11.3215	13.3142	15.5308	14.7593	16.5375	14.173	11.4691	11.9186	32.9351	38.432	13.4345	14.6107	16.1821	12.0667	11.0779	10.7086	30.104	36.5311	34.6428	29.6587	28.7166	24.1586	19.769	16.4668
ENSG00000027847.13	B4GALT7	chr5:177600099-177610347	17.6567	18.7434	21.1434	12.8597	15.2826	16.1577	16.7643	12.5718	17.8589	17.724	14.4697	18.2194	12.7591	11.8126	13.224	15.2812	13.8661	12.6399	14.2319	22.1003	26.9822	17.2779	16.7414	18.9679	20.2668	14.8205	18.5058	11.8599	10.96	12.5209	12.7917	14.2355	12.4734	30.1168	33.2523	34.3553	28.6966	33.2094	26.9818	22.5779	21.2634	21.1922	22.5905	21.1464	24.3599	18.3599	13.5136
ENSG00000027869.11	SH2D2A	chr1:156806242-156816862	0.667363	1.1557	0.852935	1.02653	0.265816	0.83639	0.889823	0.219283	0.397877	0.875005	1.28791	1.37618	0.966027	0.603693	0.197668	0.264004	0.59217	0.954984	0.677833	2.89697	2.28812	0.501657	1.65312	4.37017	2.36644	0.245069	0.944709	2.603	2.51809	0.199059	0.144443	0.13149	0.034504	3.99882	2.1699	3.59711	4.95171	5.27088	4.85083	0.60353	0.454948	0.740695	0.885477	1.23913	1.21286	3.48611	5.80373
ENSG00000028116.16	VRK2	chr2:57907650-58159920	19.8624	20.833	24.2228	18.9128	24.5831	18.5693	18.5732	21.0472	20.0463	24.581	20.1511	18.2414	21.9368	17.0403	17.8076	20.1895	18.0628	15.1943	19.0961	17.8523	22.8807	15.403	18.5078	24.3268	24.631	16.7444	15.3645	8.70981	7.78102	17.5842	18.1994	19.5382	17.4478	19.2873	18.6373	19.9058	20.9525	20.7869	18.1502	18.8938	21.518	16.7715	17.8379	16.0518	15.3008	15.0648	15.5766
ENSG00000028137.18	TNFRSF1B	chr1:12167002-12209228	0.18501	0.206005	0.186848	0.405097	0.0593021	5.29952	7.01053	0.229459	0.217799	0.135768	0.190982	0.19733	0.025869	0.180593	0.154713	0.225464	0.339096	2.20814	0.168091	0.41153	0.15718	0.101694	0.0377667	0.138697	0.377973	0.101293	0.122973	0.265231	0.298014	0.282132	0.143288	0.216195	0.247407	1.09718	1.25603	0.940624	0.430578	0.611858	1.1277	1.60997	0.697248	1.75233	1.17688	2.0126	3.34059	1.51313	1.59008
ENSG00000028203.17	VEZT	chr12:95217745-95302790	21.5425	21.3753	26.6998	16.7805	17.0972	16.7807	18.6189	34.5453	32.02	28.1795	38.2109	38.1398	43.4587	27.9563	32.5152	30.7096	28.3369	30.4744	32.6986	23.9264	17.6529	21.8193	22.1145	23.0415	19.9195	36.8033	26.4537	38.0066	38.0826	34.8598	39.6208	21.994	23.1555	23.7319	22.4858	23.8867	21.5163	17.4616	16.7148	23.5044	23.7461	21.9185	23.5563	28.5934	25.0664	28.5449	31.58
ENSG00000028277.21	POU2F2	chr19:42086109-42196585	0.310249	0.518864	0.359792	0.476033	0.262117	0.485837	0.548739	4.685	0.602784	2.29867	1.09053	1.99921	0.30389	0.416068	0.406396	0.661793	0.433803	0.392791	0.324276	2.37047	0.83873	0.454391	1.04987	0.596558	1.71565	5.29876	0.633613	2.20854	3.21063	1.55833	0.906369	0.497054	0.583642	2.87463	2.47103	2.17722	2.87784	6.03043	3.21955	0.925484	0.356206	0.256664	0.345559	0.589452	0.425817	9.1491	3.42448
ENSG00000028310.17	BRD9	chr5:850290-892824	29.0984	29.7964	34.1698	32.2996	31.598	32.2082	34.4145	30.975	29.0987	28.8176	31.8485	30.4967	32.5786	27.9694	34.8582	32.6573	30.8975	39.1177	31.7297	30.4074	39.1747	32.0745	36.6692	47.2564	48.3618	41.5796	37.3831	22.592	15.1696	25.6814	22.0875	25.2394	24.2971	29.8466	32.043	30.1845	33.6577	34.5846	29.4321	33.2524	34.2252	29.9483	33.9532	31.9534	31.2296	21.4849	21.2876
ENSG00000028528.14	SNX1	chr15:64094122-64146090	8.12509	7.22335	10.5061	12.348	8.82866	33.68	34.0328	36.3537	35.6658	47.862	39.9743	41.1314	34.8051	34.4921	40.2224	41.462	29.2843	30.7511	36.6079	8.43907	10.7498	61.8125	60.212	12.7768	15.6617	26.4818	39.1165	26.2087	18.1109	56.2881	53.3503	50.1949	51.72	11.4288	10.3892	12.1395	10.4694	7.09266	13.0205	55.0375	46.9409	62.2879	53.843	60.9695	49.1095	50.773	39.0494
ENSG00000028839.9	TBPL1	chr6:133952169-133990432	35.11	37.7987	17.9035	30.3317	31.0202	49.8408	49.3947	44.4209	39.6825	39.3906	26.4633	30.0388	23.0528	31.4554	36.1814	28.4058	27.8487	24.182	25.7524	12.6011	13.1253	16.8308	17.5311	16.902	17.7484	29.2349	22.8295	41.8083	35.5234	60.2976	72.6045	42.2287	41.057	25.6762	20.6944	22.9562	27.3494	27.7937	28.8602	49.2774	60.8475	58.7718	68.0093	65.751	45.5431	65.135	58.5704
ENSG00000029153.14	ARNTL2	chr12:27332853-27425289	7.62721	7.04535	6.63466	6.43847	6.23431	4.61509	4.82135	4.61482	3.71705	4.19812	3.74678	6.15607	3.13962	3.4488	5.53945	4.70166	3.9205	3.02621	3.9605	3.9218	4.58701	2.24699	2.03576	5.96883	7.89394	1.25863	3.73532	7.60365	6.41426	4.65648	7.52354	2.10867	2.63301	4.92902	5.84982	5.3636	6.82964	8.83239	9.28857	2.41744	4.0406	2.82839	3.72808	4.21846	2.88112	10.7889	11.0419
ENSG00000029363.16	BCLAF1	chr6:136256626-136289851	86.5776	83.7484	187.371	107.861	98.4417	59.4655	54.5889	63.1899	57.2946	69.9533	46.241	156.934	155.564	82.0475	83.1032	90.262	90.6611	67.8198	77.3722	135.027	100.952	117.601	128.456	111.993	100.888	94.5379	104.023	80.4523	54.886	76.8248	82.9586	73.1596	84.2354	37.0309	38.7498	37.1255	58.5967	57.7047	53.7806	62.5593	72.0787	81.2687	64.2138	60.9606	55.7443	70.3501	77.3592
ENSG00000029364.11	SLC39A9	chr14:69398014-69462388	11.0916	14.2437	10.6189	15.1093	14.7685	16.968	18.1198	16.2289	19.6482	17.8604	17.6455	13.58	11.7019	16.2865	16.7593	18.8379	15.6477	13.3153	14.5337	15.1583	11.1631	15.6542	17.3697	15.1401	15.5488	18.6335	19.107	12.7662	14.8407	15.2409	16.5757	17.5134	18.8255	18.5668	17.8888	18.256	14.0411	13.6528	18.2273	20.154	21.7959	23.3762	20.2556	18.7447	19.3731	15.3728	15.8525
ENSG00000029534.19	ANK1	chr8:41653219-41896762	0.840313	1.04555	0.610617	2.44861	2.99038	4.25035	5.88176	6.89978	6.10158	2.64152	2.33775	0.418745	0.26846	1.01802	0.703161	1.10512	0.723732	0.997233	0.836289	2.44013	1.64358	0.475759	0.899984	3.94206	3.00529	0.855597	0.181816	1.09485	1.32014	21.4091	19.9413	3.1431	2.13979	1.55113	1.92354	1.19383	1.8449	1.80138	1.48196	1.95534	3.14122	2.74089	3.763	3.33358	3.50571	4.81447	5.15903
ENSG00000029559.6	IBSP	chr4:87799580-87812435	0.0110675	0	0	0	0	0.0146481	0	0.0494594	0	0	0	0	0	0	0	0	0	0	0	0	0	0	0.031661	0	0	0.0363907	0.0687228	0	0	0.116193	0.0300277	0.027335	0	0	0	0	0	0	0	0	0	0	0	0	0	0	0
ENSG00000029639.10	TFB1M	chr6:155257508-155314493	13.2621	18.7966	18.3396	13.1518	12.826	9.57591	7.591	11.542	10.8799	13.7037	14.9589	38.4866	24.8351	13.5399	16.5695	14.6513	19.8622	11.5023	21.0236	32.2439	19.3331	23.2429	26.3594	29.5345	22.103	28.0679	26.1567	19.8998	24.2111	9.78992	11.6804	12.9076	11.3893	32.2829	26.9949	28.4388	25.8694	21.1689	28.6343	13.6453	11.2805	13.8737	17.9796	17.0712	23.3169	21.7755	24.9331
ENSG00000029725.16	RABEP1	chr17:5282264-5385812	21.5248	21.9715	27.3343	21.3963	17.3775	22.3864	19.6706	30.6645	29.008	22.5857	19.4317	24.4782	35.1674	18.0683	19.848	18.8205	16.4858	12.5698	21.0726	30.3129	19.0207	24.1378	25.1504	18.3401	22.7156	23.031	26.5301	16.4757	17.2058	16.6535	18.1422	18.8204	19.5038	29.3908	27.0968	25.5452	29.1245	26.7333	31.9694	21.6447	22.8693	24.2372	24.0815	25.1564	24.2018	28.0291	25.7969
ENSG00000029993.14	HMGB3	chrX:150980508-150990775	395.312	340.896	576.34	429.143	506.465	186.178	180.692	126.105	133.136	315.082	317.151	324.421	365.974	273.778	278.108	311.95	338.423	305.764	303.012	474.166	401.058	264.018	289.451	394.346	412.018	226.92	214.038	392.685	294.498	406.57	370.673	296.996	324.498	305.615	316.492	298.279	324.382	322.982	302.131	90.2573	100.022	106.363	109.946	121.247	110.43	186.555	193.958
ENSG00000030066.13	NUP160	chr11:47778086-47848555	36.6022	35.143	26.8362	33.4565	37.3173	29.6019	29.2284	36.3714	34.0275	29.5045	28.6445	33.4105	33.9695	38.4723	36.1533	33.6762	39.31	27.4387	34.1197	30.4266	30.669	33.0391	32.9219	31.3623	38.7873	40.874	40.9631	25.7031	22.943	39.6533	39.9142	32.6439	33.8029	36.0302	33.5091	41.7776	45.474	48.1501	57.0729	31.6154	27.3459	34.8142	41.0755	39.8287	35.3651	35.2079	38.7637
ENSG00000030110.12	BAK1	chr6:33572546-33580293	98.1234	97.015	113.367	81.7822	74.8523	88.2858	91.2354	111.538	120.221	117.164	145.845	84.2124	81.8467	76.7287	90.3528	74.4219	82.142	59.1607	62.3942	99.3074	106.837	99.82	98.0736	76.2797	73.707	68.5663	75.0064	26.6392	21.7247	23.9533	28.4514	21.2622	18.672	67.1526	65.4547	64.6402	69.2113	62.41	85.2283	16.6801	17.6412	17.4264	19.3481	17.9871	18.2585	22.0189	23.9793
ENSG00000030304.13	MUSK	chr9:110668770-110801620	0.0114802	0	0	0.0195127	0	0.0357051	0	0	0	0	0	0	0	0	0	0	0.0273973	0	0	0	0	0.0141668	0	0	0.0214516	0	0	0.107669	0.0188647	0	0	0.054089	0.0734109	0	0	0.0168632	0	0	0.0124785	0.00952236	0	0	0.0902523	0	0	0	0
ENSG00000030419.16	IKZF2	chr2:212999690-213152427	0.31294	0.198171	0.311762	0.338783	0.191806	0.0702703	0.269834	0.0554052	0.0511886	0.0184807	0.0810662	0.0124088	0.00478355	0.160847	0.194922	0.0529562	0	0.299235	0	0.0857983	0.0805297	0.0854587	0.0339498	0.436713	0.763497	0.216584	0.0151606	0.981727	0.675412	1.27155	0.818207	2.13915	2.12175	0.11367	0.274913	0.426746	0.297278	0.433854	0.158945	0.223404	0.134779	0.13402	0.320084	0.588417	0.390385	0.645499	1.3321
ENSG00000030582.17	GRN	chr17:44345085-44353102	189.931	195.096	218.722	166.74	165.836	147.549	136.118	136.305	166.342	148.624	149.535	143.396	169.773	136.103	141.249	129.806	118.579	119.636	119.036	197.281	206.239	163.976	142.238	162.117	160.755	118.636	133.432	136.924	119.001	106.114	106.078	175.434	179.637	171.742	173.915	182.425	145.33	140.082	136.831	160.63	177.998	172.695	173.96	155.565	160.847	127.638	126.136
ENSG00000031003.10	FAM13B	chr5:137937959-138051961	10.3222	11.7408	10.1236	9.55648	10.1766	5.7423	4.73481	6.96352	6.38615	6.80935	4.90474	5.5169	5.19338	9.83097	7.93201	7.60399	7.75278	4.87122	6.97441	10.5437	9.41684	5.74546	6.38421	8.30714	11.1996	5.77838	4.00284	10.768	9.50093	6.88988	8.49697	9.80872	11.3295	4.64124	5.03374	3.64021	4.08926	5.36793	4.11876	6.55129	7.26342	8.62092	7.33362	7.35974	5.55977	5.72392	6.61561
ENSG00000031081.10	ARHGAP31	chr3:119294372-119420714	3.30305	3.18122	7.0136	5.72838	6.22206	7.1183	5.54069	6.54968	7.31465	3.50873	4.69179	0.589929	0.461731	1.64264	2.35591	2.14507	1.87826	1.73985	2.04491	8.52779	9.55347	0.968082	1.33499	3.10456	3.89583	0.306008	0.649965	0.61433	0.762318	1.14097	2.34708	1.34624	1.51854	5.48613	3.98623	7.23042	2.94155	4.67003	3.22062	1.45517	1.27804	1.29469	2.16104	1.89875	0.975583	0.405805	0.36325
ENSG00000031691.6	CENPQ	chr6:49463377-49493107	7.22901	6.82113	4.25212	4.28364	5.84853	6.32706	6.40664	6.77376	5.55451	6.59453	4.8724	6.39859	4.62681	5.68877	6.96285	5.59996	5.28931	5.40181	6.18565	3.36501	2.80771	3.04119	4.16938	4.59322	4.945	4.44081	4.19316	10.5692	7.93606	9.71346	11.6652	11.591	12.4885	6.5713	6.40707	6.82707	7.88559	8.91018	8.96325	7.13099	6.42387	6.98231	6.7272	6.08216	6.04474	6.32815	8.45159
ENSG00000031698.12	SARS	chr1:109213917-109238169	160.357	168.444	219.254	144.584	162.496	74.5478	72.2842	123.97	116.931	69.9665	76.0663	140.238	186.486	86.4067	87.9598	93.1146	93.2461	126.566	118.045	216.801	217.252	130.112	115.791	194.283	186.004	186.874	179.763	87.1171	89.271	64.1902	75.1392	74.4802	70.6782	214.703	208.864	205.826	214.213	214.624	197.296	144.685	129.77	150.239	135.677	133.37	179.411	88.5179	87.9509
ENSG00000031823.14	RANBP3	chr19:5916138-5978142	49.6666	56.2134	76.8458	63.1624	72.2855	68.3823	60.7247	62.2758	72.4021	82.4104	86.2177	95.9386	93.571	91.6745	116.599	91.378	89.0994	87.0926	58.3962	71.042	63.5233	104.523	111.703	83.783	87.4053	82.3276	90.5881	69.9167	67.1041	97.5769	96.0048	89.0202	98.7476	60.4345	64.6354	52.4598	74.1133	73.1935	79.9714	48.1942	46.6661	57.451	53.1038	56.3631	55.4359	81.2106	84.3635
ENSG00000032219.18	ARID4A	chr14:58298384-58373887	3.96742	4.07678	6.4313	4.10299	6.69461	5.39789	4.17384	5.93541	6.34382	4.06682	7.32766	12.9501	12.4028	6.96678	8.40727	6.178	5.59577	4.20719	8.34649	4.64564	4.70887	6.14508	6.57342	2.57669	4.05442	8.33083	5.34861	10.7822	9.49802	4.17219	3.97254	8.14877	7.58726	4.73252	4.80796	3.64435	5.79164	4.14683	5.52908	3.86401	4.10478	4.19657	5.34479	6.8361	4.19716	5.98742	5.05918
ENSG00000032389.12	EIPR1	chr2:3188924-3377882	25.4142	29.6813	28.1046	17.5494	26.5708	12.9614	15.6154	16.8445	13.803	15.0926	19.9147	20.0269	22.194	16.9458	15.542	16.7443	15.5837	18.1446	15.3439	20.9893	22.7164	21.9955	19.2007	44.0458	41.5491	31.5625	31.8078	24.7462	23.6307	19.0728	22.4531	20.2226	23.0604	39.3078	37.7023	35.6785	38.8187	38.9401	42.4395	20.5839	21.1744	24.482	22.7085	26.2544	27.1019	26.3311	21.0773
ENSG00000032444.15	PNPLA6	chr19:7534003-7561764	26.3038	25.8172	31.5884	26.1733	17.1965	23.5642	29.368	21.2099	29.9931	23.5676	30.2915	19.7384	24.6997	28.4498	24.6519	18.8298	27.6995	48.9289	30.7836	22.9194	33.9478	29.8398	25.8333	35.0377	34.5462	25.5532	25.9799	37.6247	55.1404	34.5022	29.5483	46.1467	45.3582	46.5438	54.2888	44.6601	50.3023	39.7526	41.7874	51.3235	48.4902	43.3122	55.2759	50.0556	50.997	56.7216	56.8438
ENSG00000032742.17	IFT88	chr13:20567068-20691437	3.25866	3.53354	4.42673	1.95853	2.05512	2.37532	2.09594	1.77095	1.7557	2.67429	2.55954	2.33668	5.55685	3.76917	4.93322	4.67974	3.70395	2.29861	3.58535	3.98828	2.08674	3.64807	2.21514	3.06329	2.31056	4.17809	3.30382	1.95289	1.84417	4.05554	4.1906	5.62299	6.60976	3.53686	3.16695	2.68759	3.25182	3.84487	2.92777	3.22006	3.49484	3.53094	4.09208	3.76216	3.53276	2.10064	2.35028
ENSG00000033011.11	ALG1	chr16:5033959-5087379	18.6567	18.9032	19.9632	10.6506	11.7908	15.9517	17.1542	16.8408	18.7268	19.6644	17.6173	27.3607	25.9413	27.1723	24.8572	27.0357	23.6911	19.3141	15.3041	13.8283	13.3518	27.8551	22.7832	17.8818	15.9933	25.1358	28.6336	20.8697	14.8128	23.3835	22.8891	25.0358	25.7122	18.3031	17.8195	16.3976	15.681	15.2325	13.3858	25.5698	28.8313	31.2111	29.0411	24.8746	21.9495	29.2196	32.7161
ENSG00000033030.13	ZCCHC8	chr12:122471599-122501073	22.8985	18.122	19.1973	22.3918	34.2735	13.8475	13.9658	27.5393	25.1093	22.5114	24.9387	33.5687	26.6273	21.0408	23.1601	19.5018	22.0393	20.5087	24.5351	23.367	19.8737	18.7014	19.8883	17.0626	18.9616	23.2634	22.6773	14.6281	11.4785	10.6187	13.8432	16.0764	14.2417	25.1527	24.0127	24.0258	20.4645	23.4135	18.6984	11.8571	11.8911	12.0826	12.1457	12.6956	12.048	11.1979	12.5139
ENSG00000033050.7	ABCF2	chr7:151207836-151227230	40.1753	34.6647	46.7146	43.2202	43.8859	47.4118	45.7694	45.1417	43.5779	35.7392	26.3438	39.1882	58.1756	43.4853	40.1206	52.1322	43.6068	41.8315	40.8556	43.501	45.8066	45.8568	42.6829	57.7886	58.628	56.0416	53.0838	21.701	18.2243	38.5609	38.8586	40.3469	40.4268	48.1722	44.3444	44.292	41.7712	43.7212	35.9309	53.1783	60.9758	55.8171	62.6941	61.9099	52.4454	45.4903	42.4033
ENSG00000033100.16	CHPF2	chr7:151232488-151238827	10.127	10.1072	9.57326	8.81793	9.35803	15.1681	14.7031	15.5822	16.5307	10.8867	10.251	8.2985	8.65238	10.9847	11.0683	9.45823	8.54868	15.6776	9.23707	10.3769	10.8526	9.33725	9.8624	13.5661	12.3012	11.0459	11.0739	12.9006	10.4431	11.3782	10.6825	16.3977	15.352	8.22207	9.85691	10.1426	7.71549	8.6942	5.11147	39.5479	35.9498	30.8091	32.1446	26.6291	24.4901	8.54149	8.76985
ENSG00000033122.18	LRRC7	chr1:69568397-70151945	0.362999	0.668099	0.822721	1.16809	1.4998	0.308536	0.764958	0.791734	0.636054	0.905472	0.364397	1.64837	1.05241	1.31105	1.85253	0.789321	0.853438	5.2549	0.388849	0	0.327166	0.818449	0.369202	0.910322	0.801305	0.921663	0.580711	1.22333	1.24483	1.75061	1.23032	1.64323	1.50564	0.188381	0.28564	0.671008	0.835725	0.525892	0.571162	0.918868	0.355804	0.39863	0.800197	0.686602	0.303493	0.462328	0.676133
ENSG00000033170.16	FUT8	chr14:65410591-65744121	12.2188	15.0075	12.5367	17.9476	14.2019	12.1776	10.2151	14.194	13.9325	16.9631	29.2621	20.8772	22.5625	27.8583	27.6924	28.5688	30.2474	19.8875	29.4385	16.2842	16.2169	40.7744	33.6133	23.3047	21.9693	19.6667	20.9114	19.2966	23.2462	57.2513	42.8802	40.7469	58.2854	26.1835	25.1457	21.9754	24.0157	25.4361	25.1906	25.8951	23.7275	25.2509	23.1451	22.8058	26.2088	19.9314	15.947
ENSG00000033178.12	UBA6	chr4:67612651-67701179	17.7063	19.4926	10.8394	19.6383	18.0226	34.2313	38.3838	30.9131	30.5307	28.9506	32.7475	39.5416	22.6238	24.2215	24.5664	28.2145	27.7199	27.954	38.2085	21.824	21.7102	26.4056	24.4938	24.2071	16.8583	26.1342	19.0574	20.7448	32.337	24.5641	30.7209	26.7905	28.3722	18.1833	21.0421	21.457	23.7884	25.5181	29.9315	27.6554	25.4248	31.3428	29.9819	32.9244	34.5992	38.5034	39.4288
ENSG00000033327.12	GAB2	chr11:78215296-78418348	23.1205	22.9312	29.0242	25.6897	16.4501	2.95601	2.63829	11.4131	11.2199	8.7955	13.6889	6.49192	6.10782	4.15466	3.0546	6.34392	2.95757	10.1071	8.38378	11.5074	10.7137	7.84444	6.4436	24.3621	26.7503	5.9028	7.10159	1.69858	3.16533	6.38732	4.11542	9.19416	8.74318	11.8916	10.4519	12.0017	9.83103	10.5619	9.23082	11.1144	10.8347	10.0298	12.3839	12.2828	10.7164	2.2519	2.89063
ENSG00000033627.16	ATP6V0A1	chr17:42458843-42522611	16.5566	20.5271	38.8602	27.0404	23.7401	10.0787	10.3173	16.1878	22.1771	25.2578	16.7709	22.2896	17.1151	14.9964	15.3898	10.5476	12.9082	12.81	12.209	31.7519	34.5945	22.3207	24.1043	31.7918	44.9521	24.2329	12.691	13.4144	20.6622	14.1818	16.3122	14.585	14.9578	28.5893	28.0218	26.6398	19.3553	24.0404	26.1783	14.9477	17.5009	15.5541	16.721	16.557	15.2952	22.4229	15.2039
ENSG00000033800.13	PIAS1	chr15:68054178-68198603	14.2037	15.9001	18.0444	14.2963	18.07	16.6759	14.5167	24.2974	25.1049	12.4065	16.3599	16.042	15.131	9.14644	13.0132	12.1867	13.7497	11.1213	12.619	15.0193	14.3369	11.1418	13.1856	16.4509	17.4192	16.5778	15.414	8.49992	9.13492	11.9219	9.85035	14.8688	14.8616	20.9753	20.1503	20.3223	24.84	25.3499	29.6843	15.7334	15.0891	13.7486	17.2418	17.0043	16.7244	16.2546	15.6199
ENSG00000033867.16	SLC4A7	chr3:27372720-27484420	20.939	22.8126	11.5629	21.2366	18.7454	9.2639	8.16079	15.0678	15.3831	9.3654	21.5433	10.3997	5.70268	10.6897	9.31291	9.5057	12.4494	11.8142	12.0499	14.0159	15.1748	6.44435	5.10551	17.1604	14.1879	4.68701	4.18258	21.9822	30.1901	9.77552	15.1478	8.35929	7.9806	22.4349	20.2289	21.8476	20.4779	15.9333	26.7206	19.3261	15.5284	16.3861	17.55	21.1539	24.5122	29.0735	33.863
ENSG00000034053.14	APBA2	chr15:28884482-29118315	3.65839	3.43564	4.8557	4.32635	3.24884	4.25791	5.6963	2.94882	3.31404	4.20359	3.21226	1.49208	2.02097	1.75419	2.03244	1.28865	1.9541	1.41155	1.27092	4.76624	6.76105	3.15401	3.51315	5.40028	5.73851	2.22834	2.31904	8.2078	10.5413	4.58948	5.29064	5.56926	5.97729	4.60302	4.8736	4.75799	6.5556	6.67175	5.10715	7.83449	8.41257	10.9122	10.8542	11.5947	9.91313	9.30949	8.245
ENSG00000034152.18	MAP2K3	chr17:21284671-21315240	13.6113	12.2265	14.5047	16.2669	16.4343	11.569	11.1681	5.40225	7.0499	13.2721	14.3599	9.34822	15.5502	15.2286	15.8242	19.6484	15.6284	24.0314	16.3556	16.3298	14.0776	18.4041	21.6082	13.0936	11.8774	16.8933	18.0772	17.1326	17.0006	16.5916	20.5378	18.0297	17.9434	15.6398	16.7519	22.2259	32.4758	23.1599	30.2821	30.4492	37.7833	36.7972	36.966	38.6763	34.1026	21.2622	21.9593
ENSG00000034239.10	EFCAB1	chr8:48710788-48735311	0	0	0	0	0	0	0.0213492	0	0	0	0	0	0	0	0	0	0	0	0	0	0	0	0	0	0	0	0	0	0.0667899	0.273826	0.101876	2.14607	1.39698	0	0	0	0	0	0	0.536013	0.323914	0.632965	0.426	0.681263	0.696278	0.111937	0.293842
ENSG00000034510.5	TMSB10	chr2:84905624-84906675	1060.24	995.727	1459.32	1021.75	1027.52	1415.47	1570.23	2173.92	2164.27	4388.93	3561.8	2969.57	3297.96	2923.61	2993.96	2944.14	2875.81	2872.19	2366.13	1178.08	1132.65	2632.5	2832.86	1214.29	1173.23	2703.78	2796.89	1618.13	1274.46	2264.72	2111.65	2219.36	1893.95	753.026	753.191	787.715	898.522	817.185	864.548	1982.41	1954.01	2315.29	2176.27	2223.96	2249.42	1653.96	1727.76
ENSG00000034533.11	ASTE1	chr3:131013874-131027649	4.72911	3.0504	4.29371	3.85444	3.03844	4.61515	8.36424	2.57157	3.53698	4.12989	2.27245	1.15865	13.8047	4.22736	2.70237	2.60584	3.64027	2.99319	3.11493	3.33053	2.41129	2.94202	2.11886	3.99713	4.45179	2.95436	3.16071	2.68048	1.84666	2.06773	1.83177	1.80255	3.5436	3.91081	4.30675	3.44292	5.56732	6.41094	7.14581	3.45673	3.51433	3.85843	2.53609	2.13295	2.79482	4.8067	3.39741
ENSG00000034677.12	RNF19A	chr8:100257059-100336218	12.3118	7.96338	16.459	11.9083	8.43257	13.3508	12.2506	23.6063	20.2581	12.1828	22.185	14.632	15.0212	9.5158	22.2718	21.455	21.4755	31.36	31.6711	16.3504	14.3291	17.6761	23.3037	14.6213	19.0027	16.2825	16.3177	21.5826	12.065	22.9506	26.5994	26.1838	25	12.5377	10.338	9.49446	11.1764	12.7816	9.5026	14.5883	14.8103	9.54127	13.9012	12.0814	13.2151	14.015	15.8839
ENSG00000034693.14	PEX3	chr6:143450806-143490010	22.397	20.6441	11.7407	15.5	18.8409	76.9328	72.3599	15.1546	12.9357	18.2599	15.2006	10.6024	6.07827	15.3532	11.9583	18.3051	18.2721	17.9708	15.814	6.34796	7.13991	4.25089	5.95917	9.01724	9.33805	6.26817	5.36119	16.3399	21.0454	34.6441	69.1293	19.8253	19.3265	11.5629	13.9527	9.91228	10.8043	10.6636	11.3635	13.8538	15.7583	12.2324	10.9701	13.5438	10.8684	15.4099	17.8583
ENSG00000034713.7	GABARAPL2	chr16:75566350-75577881	42.9111	49.2975	52.1324	44.672	44.0673	43.7574	44.0276	46.1114	48.6273	40.6151	50.8251	46.6301	47.7455	40.0727	48.7508	43.2733	48.2072	48.1118	41.0153	55.5322	40.3228	49.0158	45.4421	41.5143	45.7006	53.179	58.2358	53.7006	54.6966	60.7477	65.5873	58.0646	68.13	37.6594	35.9946	35.8232	37.1928	37.6725	47.2058	50.7286	51.1539	52.0867	49.1747	47.7735	46.546	49.6564	53.1095
ENSG00000034971.16	MYOC	chr1:171635416-171652683	0	0	0	0	0	0.100665	0.187396	0	0	0	0	0	0	0	0	0	0	0	0	0	0	0	0	0	0	0	0	0	0.0303921	0.0126744	0	0	0	0	0.0298526	0	0	0.0218502	0.0232553	0.0158025	0.0708901	0.0358581	0	0.0501997	0	0.0620742	0
ENSG00000035115.21	SH3YL1	chr2:217729-266398	7.7991	11.9343	8.51472	9.85473	5.51657	6.14913	4.53461	9.95698	12.4703	9.69211	13.7797	4.93422	5.89206	5.44935	6.27614	6.72929	4.23797	7.29275	6.18715	2.7415	4.99708	1.94575	4.25092	4.77797	3.14142	3.72987	3.28952	17.7912	32.1402	5.50732	6.68091	10.6731	8.31399	13.534	9.01816	8.2754	7.79741	8.73298	8.3634	6.59753	7.36462	5.19094	7.67648	7.64972	5.42746	14.1736	14.4767
ENSG00000035141.7	FAM136A	chr2:70295974-70302090	92.1492	86.134	95.0057	82.1656	84.413	50.1968	47.5883	34.1966	33.822	45.3675	33.6376	53.0183	53.5514	51.3342	51.8829	54.3607	54.5872	38.7471	48.9068	77.3004	73.3332	49.036	52.8102	86.8428	93.8944	50.1135	55.9168	58.5915	57.7374	54.403	63.3493	32.0542	36.8809	55.847	55.0467	55.1681	50.2128	50.3272	49.521	30.1567	34.9323	30.1202	34.3448	34.3052	27.4682	67.3506	67.5083
ENSG00000035403.17	VCL	chr10:73995192-74121363	62.8966	66.9848	74.1813	64.4006	65.2628	110.195	112.511	109.888	134.043	77.928	109.185	108.54	108.914	78.9795	84.1521	83.419	81.0929	94.4475	98.1043	87.296	88.4824	92.3014	86.1067	48.1345	58.6602	73.0287	73.0157	99.9462	97.124	101.49	129.287	145.129	136.143	56.1806	59.6128	47.9605	60.5209	51.2934	57.4856	124.924	125.373	125.891	118.967	121.133	121.621	217.746	222.842
ENSG00000035499.12	DEPDC1B	chr5:60596911-60700190	9.5701	9.0415	6.82565	7.56527	12.8698	11.5828	11.2745	11.8929	13.4274	20.3186	21.5899	21.8362	16.9839	24.3169	26.0234	24.0952	24.4953	14.4641	18.0885	4.99575	4.68955	18.0612	13.7238	10.2487	8.87904	14.8311	18.2412	23.9242	23.7243	21.3761	25.2884	22.909	25.5616	3.95692	4.72882	5.55311	6.61852	8.16624	7.41169	8.17379	10.323	10.1464	12.6938	12.1586	9.38982	32.2814	35.3028
ENSG00000035664.11	DAPK2	chr15:63907035-64072033	0.194888	0.191132	0.459673	0.3108	0.804121	0.181071	0.580994	0.00478467	0.107444	0.49308	0.261429	0.449979	0.130331	0.319309	0.321025	0.0412382	0.359581	0.627613	0.122988	1.07689	1.50604	0.376154	1.00194	0.0195294	1.05707	0.272868	0.251168	1.70745	1.08397	1.07448	0.530358	0.823068	1.07379	0.886422	0.771258	0.680119	0.719673	1.24976	1.14783	0.938764	0.361627	0.248991	0.512162	0.39946	0.910563	2.96775	1.92076
ENSG00000035681.7	NSMAF	chr8:58583503-58659844	120.023	111.279	146.408	130.997	158.618	68.0416	63.1109	94.8153	79.5105	69.7171	64.873	159.151	129.015	87.0729	102.044	84.2265	95.2615	91.4348	103.355	144.229	165.721	152.259	150.964	162.313	171.097	133.261	116.291	26.6019	18.1673	35.4443	44.7742	23.7056	28.2375	96.3957	94.3	99.4455	82.9011	85.7112	74.524	20.383	14.4928	19.6795	14.6318	16.2642	14.9371	14.6866	25.2856
ENSG00000035687.9	ADSS	chr1:244408493-244452134	19.1034	19.8111	12.1858	22.2219	25.4951	26.6928	25.813	25.4204	23.2616	18.2891	17.9671	16.1035	13.3502	18.5928	15.7172	15.4726	16.9466	15.5719	16.5451	18.9716	16.4645	14.1353	9.74314	18.8218	18.7615	11.6357	14.0401	32.2318	31.0396	34.9827	39.0279	30.33	28.5402	25.129	24.7415	23.0755	30.2243	29.3168	31.9631	21.5498	23.3672	22.0632	25.048	25.7359	24.0251	38.9426	42.9294
ENSG00000035720.7	STAP1	chr4:67558727-67607337	0.0340964	0	0	0	0	0.10435	0.0452264	0.0677081	0.0231584	0	0	0	0	0	0	0	0.0461626	0	0	0.109112	0.102293	0	0	0.0358115	0.0722891	0	0	0	0.0158924	0.201525	0	0	0	0.0388822	0	0.0393893	0	0	0	0.0685449	0	0.0359367	0	0.0335398	0.0604953	0	0.0393748
ENSG00000035862.12	TIMP2	chr17:78852976-78925387	2.69815	2.69331	3.30941	1.73599	1.52325	0.958758	1.09247	2.74839	2.65717	2.0974	1.77148	0.783458	0.912473	0.811398	1.01061	0.518658	0.700975	2.44893	1.20553	2.96943	2.60413	0.934764	0.870275	2.3604	2.06428	0.373569	0.592555	8.3097	6.77032	2.04581	2.93488	12.0563	10.7268	5.12408	5.5698	5.14187	5.22457	4.80832	5.04582	36.8743	36.2146	36.9021	35.4373	34.0024	29.4366	15.9584	16.432
ENSG00000035928.15	RFC1	chr4:39287455-39366375	35.4783	39.7661	54.5168	32.4658	42.3836	19.2988	19.7213	21.714	32.055	28.4301	33.6048	70.0863	66.5578	34.0479	33.3012	46.1051	54.9472	36.0642	44.6369	46.937	34.8486	52.3389	49.7811	59.1956	41.0141	58.8914	47.2163	40.4454	33.7348	23.5575	29.6524	31.0235	38.8269	52.2735	55.6009	47.189	68.452	74.5743	80.0863	45.2539	52.1416	45.6031	44.5946	50.3391	53.2938	65.9697	72.272
ENSG00000036054.12	TBC1D23	chr3:100260999-100325251	119.955	109.462	141.018	99.7846	124.237	14.6832	14.6711	21.3344	21.3402	15.8047	16.0618	36.1339	40.8176	28.4574	34.8644	33.6097	36.9048	31.6548	35.1551	115.562	94.4364	34.7157	40.2006	134.53	131.907	30.4772	44.8836	26.7471	25.0646	12.4608	14.9955	12.1777	14.3919	128.41	118.669	119.554	138.343	146.061	152.959	17.1259	20.7947	17.266	18.2312	16.8623	18.3799	15.9578	12.8932
ENSG00000036257.12	CUL3	chr2:224470149-224585397	35.1941	37.4329	40.0401	43.1912	36.8016	44.2054	37.0995	35.4624	33.2493	48.9471	43.8461	57.9231	46.7713	53.0799	48.3132	51.7883	59.5644	44.4024	47.6027	20.5817	34.5179	35.0503	46.3313	43.4143	31.9135	37.6075	31.0503	51.4092	48.4555	58.9183	54.4508	46.1518	48.2422	36.8057	38.7007	31.3607	37.5147	48.8938	43.3009	42.7599	53.6328	49.0989	54.2538	48.6389	47.007	59.2387	54.1668
ENSG00000036448.9	MYOM2	chr8:2045039-2165552	1.3778	0.511806	0.559496	0.158499	0.285257	0.0254569	1.1141	0.0537062	0.197675	0.169536	0	1.04864	1.26134	0.25025	0.0714163	0	0	0	0	0	0.589233	0	2.2491	0.0606169	0.0611807	0	0.111935	1.2034	1.43543	1.13447	1.39874	2.1199	1.4699	0.267631	1.12666	0.138235	0.200928	0.190501	0.0411677	1.50188	1.8857	1.57923	1.93024	1.91218	1.23665	0.102987	0
ENSG00000036473.6	OTC	chrX:38352544-38421450	0	0	0	0	0	0	0	0	0	0	0	0	0	0	0	0	0.0873881	0	0	0	0	0	0	0	0	0	0	0	0	0	0	0	0	0	0	0	0	0	0	0	0	0	0	0	0	0	0
ENSG00000036530.8	CYP46A1	chr14:99684303-99727301	0.0372339	0.0123766	0.230826	0.0394583	0.106033	0.0671463	0.0246525	0.0449804	0.0675886	0.0614202	0.102828	0.0850732	0.484586	0.11356	0.0431217	0.0198325	0.0660523	0.0358701	0	0	0.298444	0.116372	0.0398683	0.0439239	0.264058	0.0152747	0.117021	0.418372	0.0405198	0.0865783	0.132705	0.192217	0.305932	0.162732	0.0904265	0.106646	0.12977	0.133019	0.046609	0.184956	0.201194	0.189455	0.129158	0.0880676	0.447144	0.608112	0.840131
ENSG00000036549.12	ZZZ3	chr1:77562415-77683419	23.9885	23.0597	26.5379	29.4816	22.4598	13.5813	11.2774	15.2907	13.082	10.0518	8.80824	14.066	13.512	13.7997	11.0844	12.5223	14.2841	9.12056	10.9667	18.6055	21.407	13.284	13.115	21.8775	26.9272	13.6398	16.8293	19.3979	21.8587	14.3491	17.2477	17.518	19.3447	16.0746	16.6198	17.9146	17.662	16.4781	17.4034	15.5124	18.125	23.9697	18.3602	17.059	15.6908	19.194	18.0269
ENSG00000036565.14	SLC18A1	chr8:20144854-20183206	0	0	0	0	0	0.0308754	0.0111005	0.137104	0.0416557	0.44167	0.0561982	0.139496	0.233076	0.608632	0.434842	1.14345	0.594411	1.44059	0.252396	0	0	0.488012	0.292308	0	0	0.377307	0.0615451	0.0517642	0	0.0231238	0.0078966	0	0	0	0	0	0	0	0	0.801818	0.444918	0.762869	0.876714	1.231	0.484815	0	0
ENSG00000036672.15	USP2	chr11:119355214-119381726	0.262811	0.62695	0.393325	0.491295	0.749025	4.7783	4.12053	2.04729	1.42767	1.19225	0.77032	0.473367	0.561784	0.214863	0.220584	0.504148	0.276848	0.170142	0.432547	0.343407	0.25025	0.249972	0.401331	0.576881	1.18446	0.229168	0.229771	0.605672	0.416901	7.59033	7.11986	1.72107	1.95631	1.50045	1.98963	1.49199	1.76808	1.4063	1.42987	1.29849	1.71219	1.6421	2.11682	2.00045	1.5795	2.64876	2.96726
ENSG00000036828.15	CASR	chr3:122183682-122291629	0.0876776	0.0845765	0.0246846	0.149484	0.101856	0.0580216	0.068188	0.123852	0.144799	0.0999331	0.145779	0	0	0.039336	0.0673543	0.0387219	0.0614113	0.0233449	0.0384946	0.0052353	0.0539895	0.0317551	0.0446481	0.0285846	0.0144252	0.0149116	0.0187733	0.0427348	0.042284	0.0634819	0.0676733	0.039203	0.0331981	0.0186563	0.0166136	0.0226795	0.0206192	0.0334402	0.0323551	0.0303957	0.0526014	0.034486	0.0529539	0.0354044	0.0319286	0.0461879	0.122294
ENSG00000037042.8	TUBG2	chr17:42659304-42667006	4.90032	5.05133	7.69162	2.30892	2.41152	9.45878	11.6066	14.6927	16.5789	10.765	12.4515	9.70617	10.1657	6.47451	8.41732	8.44165	7.91335	12.8919	12.0837	5.49568	7.01391	9.55319	10.8417	6.20258	5.18296	8.20683	6.78323	8.35389	13.7505	7.60007	7.54773	10.8435	9.40596	7.39513	8.4178	8.76418	9.74457	8.66088	9.37365	11.784	7.65594	7.58155	8.19721	7.86135	10.0061	8.28934	7.55957
ENSG00000037241.7	RPL26L1	chr5:172958728-172969771	93.1551	78.1359	100.747	81.546	77.6921	60.5564	78.6091	33.1334	29.1955	59.098	47.7357	50.4398	89.4002	43.821	64.2409	58.9532	66.9512	40.5946	49.5348	79.1582	83.7865	57.4435	68.1172	99.6407	87.4992	70.1916	78.8877	54.0819	56.4863	57.2828	66.9901	49.8223	42.1961	68.9482	68.3287	61.2107	84.5932	68.2462	74.941	62.7462	63.3488	64.5072	57.0229	51.5536	61.023	39.0846	40.3081
ENSG00000037280.15	FLT4	chr5:180601505-180649624	4.53328	5.3624	2.95904	3.65853	2.49512	3.34323	4.96497	2.06848	1.40683	2.98823	1.91136	1.72583	3.43364	0.891717	1.9466	1.86996	1.01675	0.604219	0.609675	4.48224	3.63719	3.01051	3.94737	5.18748	6.03846	1.2077	1.94056	2.70907	5.6022	1.13397	1.77151	0.853968	0.820211	4.50999	4.59667	4.28197	3.79103	3.72099	4.01612	2.11986	2.46674	3.343	3.19957	3.11447	3.82399	4.6895	4.47351
ENSG00000037474.14	NSUN2	chr5:6599238-6633291	66.1297	62.5382	77.7192	69.6209	80.0828	67.3015	66.7045	66.385	66.9368	68.5408	48.9338	95.8196	93.3794	76.7334	76.9337	77.1309	77.8707	67.9794	75.9656	75.9789	82.5958	73.1114	78.8568	89.88	97.5456	96.66	87.272	65.5752	57.3113	55.3541	64.7417	48.2388	47.0391	58.643	59.182	59.4711	67.4522	71.5054	64.2065	56.265	60.2893	63.5819	51.2693	53.7857	46.5991	60.7729	60.611
ENSG00000037637.10	FBXO42	chr1:16246838-16352454	4.38054	3.90491	6.26706	5.63526	5.41789	5.42714	6.28627	7.06241	7.4503	8.15035	7.70624	6.60184	10.5895	6.69875	9.05326	7.02622	7.61509	7.0863	6.34309	6.2999	5.05782	9.05578	6.89764	7.7059	7.36993	7.52728	7.69753	6.0261	7.95477	8.59124	8.74441	9.16693	8.92289	6.61612	7.54687	6.75704	5.41146	6.54061	7.04499	5.92529	4.76926	6.08243	7.52042	8.60388	8.02751	7.93147	9.10453
ENSG00000037749.11	MFAP3	chr5:154038905-154220478	12.5453	10.2387	11.8214	8.74682	15.7868	13.3618	13.0852	9.81371	9.88345	12.9948	12.2092	12.3978	10.9565	14.3936	16.0604	15.5776	12.8507	10.5756	15.6777	6.61211	10.4167	8.70782	8.58101	13.6716	16.431	9.97126	12.8092	10.8224	8.23843	11.6743	15.2859	14.913	18.9592	10.9879	11.4108	8.96201	7.28555	7.2547	6.52346	15.5945	18.6536	18.726	17.1074	21.0456	16.2346	9.73865	13.9924
ENSG00000037757.13	MRI1	chr19:13764531-13774282	6.46202	7.74092	6.29879	5.64809	5.74563	10.9987	10.7313	7.57979	9.12153	7.87304	9.3728	8.86405	10.1421	9.16716	11.5476	10.1583	11.2966	9.65142	9.43219	10.863	10.1912	12.6016	14.1879	12.7784	13.8223	13.5114	12.9908	6.1318	5.22886	8.38045	9.48496	6.62754	7.29475	12.9775	14.2748	14.6146	18.5998	16.4661	16.3091	20.7654	19.2798	17.1098	21.5456	18.6988	18.7514	11.6779	10.8571
ENSG00000037897.16	METTL1	chr12:57768470-57772793	40.8417	35.4513	47.7933	42.586	49.1025	36.7184	38.6984	31.363	25.9172	29.2369	18.1931	22.6534	34.2339	26.2379	27.8884	35.5769	31.14	23.5718	40.4799	41.0711	30.6897	29.2932	26.6656	47.84	55.0926	34.7436	35.2426	19.5605	15.1859	20.7415	20.598	16.5315	19.5416	36.0913	38.2153	29.1817	35.867	34.7299	27.005	23.8698	24.1986	30.3607	23.6717	24.7266	23.6702	28.3273	28.617
ENSG00000037965.5	HOXC8	chr12:54009105-54012362	0.00881835	0.023494	0	0.0363338	0.118835	0.0700276	0.0584959	0.183905	0.0718876	0.0388638	0.0850396	0	0.33697	0.152977	0.26194	0.150589	0.107472	0.817089	0.224557	0	0	0.148193	0.0504536	0	0.140248	0.173972	0.164271	0	0.0246663	0	0.0478509	0.16335	0.163082	0.0435323	0.0242287	0	0.0200469	0.0354677	0.0188743	4.96474	5.94519	5.39144	6.03274	5.5951	4.02987	0.0503795	0
ENSG00000038002.8	AGA	chr4:177430769-177442503	7.70266	5.86117	9.65746	8.48881	9.72645	5.59325	6.46217	4.1369	4.34666	5.99535	9.34327	11.2911	5.98358	3.92295	8.33757	6.862	9.05964	17.0506	7.37393	10.4371	9.74505	15.7986	18.1446	9.897	13.359	22.4939	23.1119	14.4474	10.7345	12.508	12.0687	7.94467	11.3315	9.86415	11.4982	9.1216	11.6612	10.7998	9.79788	4.35084	5.23666	4.49129	3.45289	3.9336	5.5827	9.9639	8.57392
ENSG00000038210.12	PI4K2B	chr4:25233974-25279092	19.6426	19.753	10.037	7.72865	11.0412	4.01123	3.52573	8.44241	10.6308	5.39866	7.24327	9.83602	5.06611	8.94605	7.11944	6.26269	6.18551	8.119	5.9042	8.37011	9.66205	4.9015	4.55315	12.1731	13.1011	4.03037	4.36265	6.79547	6.16698	4.6821	5.31333	8.41104	9.98485	12.4632	12.1516	11.9751	12.3001	12.7539	13.6652	4.75744	4.88946	4.04927	3.28936	3.65536	4.15882	4.87258	5.90676
ENSG00000038219.12	BOD1L1	chr4:13568737-13627723	59.3281	65.0197	55.8904	35.0286	38.6178	20.3554	19.5491	27.8328	23.6849	29.589	18.9132	23.3109	23.0861	19.3228	18.7732	15.3792	19.7167	40.6663	19.7263	35.6047	34.0146	20.7758	20.2606	56.027	52.0409	23.6589	21.6463	31.3236	27.2195	20.8603	26.1096	25.1981	25.469	18.031	25.1109	20.3147	22.8085	23.4898	28.9881	15.4066	14.6865	12.8291	17.8725	14.3156	11.726	18.9826	13.2798
ENSG00000038274.16	MAT2B	chr5:163503113-163519336	40.4105	35.9715	33.4728	31.7401	39.4994	33.3773	33.4369	23.7565	21.0662	16.5228	17.195	15.6993	23.9963	18.6658	16.4032	18.7333	19.3153	14.3645	21.9836	38.7458	30.44	21.1652	17.9967	33.3999	36.1759	14.232	19.8144	54.0993	58.1464	25.432	26.616	19.5845	22.7168	35.759	32.8296	33.3243	39.1918	38.9105	46.1467	13.5911	16.0652	16.6854	18.7826	19.2206	16.8539	27.853	33.295
ENSG00000038295.7	TLL1	chr4:165873257-166103895	0	0	0	0	0	0	0.0485216	0.0408544	0.0372687	0	0.402256	0.341213	0	0.267981	0.118732	0	0.169376	0	0	0	0	0.26519	0.156872	0	0.058167	0.0451273	0.0100545	0.00398046	0.0860302	0.0106606	0.196426	0.00847763	0.0480527	0	0	0	0	0	0	3.64624	2.63618	2.38657	1.17565	0.767748	1.74819	0.0522095	0.0406642
ENSG00000038358.14	EDC4	chr16:67873022-67884503	64.5789	57.2296	72.6192	64.964	68.0388	62.4245	63.2306	66.8038	57.1843	67.5669	53.5147	79.1109	83.4932	69.5416	64.0173	59.274	65.6534	79.6918	63.4449	54.4679	63.4729	79.499	85.2186	74.6973	69.2468	82.699	84.9885	52.5193	48.9496	56.1089	59.6955	52.9442	46.2651	49.6548	44.4354	43.7144	52.7235	56.5881	49.0955	62.0985	70.1255	57.2002	69.12	70.2278	63.7828	46.3852	44.1782
ENSG00000038382.18	TRIO	chr5:14143701-14532128	14.7013	13.346	18.1923	19.0755	14.478	35.6367	36.6713	32.0395	34.1022	33.2922	22.0961	26.094	18.5254	26.1361	24.5425	26.3606	24.2292	22.4527	29.166	23.2029	18.2213	29.5752	29.3878	18.4144	11.2333	18.154	33.1241	33.0292	31.0225	52.8245	62.1654	62.5127	49.1289	6.88565	11.463	8.94407	6.41851	7.6501	8.48484	32.7291	28.1392	31.494	36.9885	30.2396	21.8721	30.5475	32.3351
ENSG00000038427.15	VCAN	chr5:83471464-83582303	8.59915	10.0364	10.6249	3.68746	2.90995	3.40178	2.92906	139.27	150.911	136.49	180.213	98.4417	62.9281	102.003	114.329	126.094	111.982	165.484	118.897	3.4613	5.57732	119.197	115.094	14.2169	7.55405	145.276	169.832	134.223	88.3377	46.1414	51.2983	100.132	69.0409	3.03437	6.1081	3.07094	9.03671	9.62689	13.4295	117.014	113.378	87.1072	132.259	113.047	126.049	118.441	126.97
ENSG00000038532.14	CLEC16A	chr16:10944487-11182189	13.2463	14.3944	15.4856	13.9097	10.5671	11.4077	12.0888	11.5497	12.9711	14.4659	13.6895	13.9679	9.59312	8.02858	11.4461	10.0298	9.18071	7.74044	12.1543	15.1219	14.8907	11.9614	11.6778	20.0289	18.6896	12.0601	13.7478	3.02294	4.37122	6.87262	8.11377	9.66544	9.63418	13.6455	12.0451	10.3749	13.1362	12.3706	14.7993	7.5463	7.91079	8.64992	7.68031	9.14193	8.81552	7.92797	9.03979
ENSG00000038945.14	MSR1	chr8:16107877-16567490	0.284014	0.0727518	0.438364	0.178699	0.134261	0.335936	0.406299	0.135389	0.030659	0.203748	0.416948	0	0.237728	0.0245919	0	0.0657887	0.122442	0	0	0.213342	0.250174	0.410015	0	0.334144	0	0.0841674	0.231152	0.183965	0.472519	0.122409	0.0230892	0.125804	0.338709	0.0742636	0.332567	0.0283573	0.120477	0.0342089	0.0579969	0.17402	0	0.0431552	0.20155	0.0921347	0.019366	0.0161976	0
ENSG00000039068.18	CDH1	chr16:68737224-68835548	225.241	262.344	389.169	260.263	226.065	84.6566	79.0418	48.2598	39.7015	58.1416	43.6434	25.6897	19.0899	10.2434	21.6638	15.8519	16.3941	52.33	45.8966	232.669	256.717	25.5766	21.9062	354.316	352.711	31.6329	23.1175	56.9403	97.1026	13.9218	33.4751	4.65276	5.94467	203.183	218.525	186.46	179.79	187.695	168.889	16.1651	34.1698	23.853	53.5819	45.2482	26.5952	106.29	104.527
ENSG00000039123.15	SKIV2L2	chr5:55307759-55425581	40.5389	49.3485	67.3668	52.0521	42.1005	55.2871	49.9662	35.3284	32.278	49.4956	53.8487	72.6432	85.6229	49.8566	57.2312	59.4934	59.1289	51.5713	58.1411	46.8821	36.8043	47.9023	48.2907	83.0303	70.2767	64.5188	64.2197	37.3856	46.2511	51.0535	56.8177	39.7779	45.4868	77.28	83.2164	66.6139	87.3104	87.0186	88.1	65.6393	69.0989	61.9771	79.0018	68.4535	69.3223	68.3564	65.0837
ENSG00000039139.9	DNAH5	chr5:13690330-13944543	0.00791949	0.0105472	0	0	0	0.0105159	0	0.00287345	0	0	0.0381769	0	0	0	0	0	0.0643302	0	0	0.0548413	0	0.016636	0	0.0249584	0.00920359	0	0	0.536986	1.10819	0.0548838	0.165524	0.296622	0.128113	0.0586239	0.00264995	0.0198079	0.00219258	0	0	0.0636622	0.0860877	0.234794	0.179446	0.151705	0.136819	0.358631	0.595356
ENSG00000039319.16	ZFYVE16	chr5:80408012-80479350	16.2486	18.1393	12.608	14.4668	12.7836	12.6886	16.0042	15.631	20.5568	21.4405	33.6891	15.6701	11.5857	23.2519	25.6221	27.3653	24.2498	25.525	26.2836	7.04672	3.02584	12.1471	11.8851	9.68631	7.13469	15.6304	11.647	10.5578	15.3567	17.7391	16.6899	24.6332	32.2742	13.1225	12.7601	13.1649	20.165	16.2842	14.1962	24.2145	20.3428	22.986	21.6242	21.8545	23.911	19.2763	14.3088
ENSG00000039523.19	RIPOR1	chr16:67518417-67546788	4.0441	4.76855	5.58581	6.43869	3.98727	21.5881	20.7861	23.3223	22.6312	15.7163	13.9919	6.36904	7.20434	7.05179	10.2609	8.6775	12.2405	15.6207	14.0836	6.53005	8.79357	11.859	9.3422	7.25634	4.03157	7.53745	9.8574	11.3242	19.0914	14.8641	22.2671	28.3376	22.1387	13.4156	16.0543	15.2707	14.8933	16.8899	22.9509	65.1214	63.5284	59.9965	64.0351	59.0591	57.4905	5.80659	7.21953
ENSG00000039537.13	C6	chr5:41142233-41261438	0	0	0	0	0	0	0	0	0	0	0	0	0	0	0	0	0	0	0	0	0	0	0	0	0	0	0	0	0	0.144338	0.00602564	0.051512	0	0	0	0	0	0	0	0	0	0	0	0	0	0	0
ENSG00000039560.13	RAI14	chr5:34656236-34832627	12.936	19.1011	16.6094	14.2857	18.2446	29.659	40.2114	29.6397	35.7623	36.5176	35.4519	38.9645	48.4281	27.334	40.5495	38.8661	47.4428	50.6697	29.3354	9.5333	21.7345	74.4075	66.4187	14.5017	9.38542	31.5147	48.9358	58.7611	66.5217	43.3799	77.2011	28.5795	48.7949	26.936	29.8198	28.4957	38.5913	33.1382	42.6208	96.1926	64.482	97.0538	88.7009	97.7038	99.3001	129.747	109.08
ENSG00000039600.10	SOX30	chr5:157625678-157671480	0.0713325	0.142749	0.0386596	0.167454	0.22821	0.145773	0.358745	0.0756784	0.0662192	0.141699	0.142684	0	0	0.0440661	0.0439527	0	0.0197383	0	0	0.105568	0.261854	0.0372969	0.0581343	0.356408	0.0969419	0.0389227	0.0367492	0.0729504	0.118325	0.0474503	0.0551243	0.0627522	0.0479523	0.368928	0.32459	0.267948	0.334415	0.302856	0.28129	0.142972	0.0998859	0.162301	0.114168	0.0530532	0.100963	0.062836	0
ENSG00000039650.11	PNKP	chr19:49859881-49878351	99.9613	120.157	154.868	60.5122	155.272	146.475	193.164	86.2961	100.902	70.5097	58.8928	137.392	112.297	55.9429	78.776	73.8527	114.21	69.6712	54.6329	182.105	86.8175	147.455	125.642	125.613	114.069	149.429	94.0798	79.1996	95.2153	130.426	87.8541	82.3753	125.35	183.879	272.133	161.143	230.484	161.929	142.677	127.748	162.529	127.741	104.041	156.973	184.932	233.295	96.6593
ENSG00000039987.6	BEST2	chr19:12751701-12758458	0.00871856	0.023229	0	0.0359226	0	0.245316	0.277653	0.332791	0.337658	0.148466	0.378411	0	0.0256275	0.0756302	0.0647501	0.105962	0.10627	0	0	0	0	0.0366326	0.121312	0.0274767	0	0	0	0.396569	0.589989	0	0.022448	0.0107667	0.0100773	0.165983	0.0454692	0.0218005	0.0594677	0.087679	0.111982	0.0525984	0.0758548	0.0342659	0.0773809	0.252582	0.0334845	1.15814	1.0444
ENSG00000040199.18	PHLPP2	chr16:71637834-71724701	7.69518	6.89883	8.2578	6.49519	6.89912	10.8954	11.6249	14.222	14.7978	8.63036	7.05901	10.5726	3.78944	3.27581	4.69848	3.6581	2.94051	5.04648	4.37142	5.77966	4.6507	3.88583	5.47148	6.77344	5.03564	2.70356	3.47754	5.73586	7.42359	7.65246	7.5136	5.42656	4.63188	4.44219	4.80748	4.03842	4.04923	4.70528	6.05335	1.56846	1.62875	1.53207	2.13294	1.91929	2.11407	6.99235	5.40059
ENSG00000040275.16	SPDL1	chr5:169583633-169604778	26.5384	25.6694	27.1968	24.5269	23.4391	25.1699	24.7472	15.928	15.9146	34.5267	26.4758	45.8049	48.5154	44.0982	37.3409	48.3823	42.4291	38.916	53.3036	22.0024	28.1813	38.7909	38.6414	26.7618	33.5414	51.5106	41.3165	32.7408	24.0679	39.0834	44.7361	45.2063	52.6642	22.1595	31.152	24.6489	30.7582	32.546	22.6881	37.5201	35.4166	38.3001	35.0353	37.7767	39.2463	49.1363	48.3472
ENSG00000040341.17	STAU2	chr8:73420368-73747708	47.0286	50.8478	98.2488	51.9628	38.8305	26.3463	24.8676	17.4543	12.745	40.331	32.3792	45.1027	43.8973	35.7555	35.5412	34.7217	41.1372	15.5923	35.6727	100.179	62.916	37.7537	48.9696	84.8261	82.6118	37.3251	37.0502	49.3686	52.5442	43.2904	36.7496	51.9873	58.9125	41.1436	54.8449	44.6656	44.0339	48.4996	43.5915	26.4485	20.4938	19.0208	26.5296	26.151	22.8385	42.5272	50.8861
ENSG00000040487.12	PQLC2	chr1:19312325-19329300	6.98831	6.06258	8.53837	8.51661	11.9907	17.1805	18.6886	12.9567	13.8416	14.2432	11.7266	8.13881	11.6185	13.7975	13.4903	14.2594	13.8957	17.8882	14.4708	9.2936	12.0164	17.3935	15.9741	10.014	11.2574	13.9032	15.6574	8.61866	10.5034	14.3937	14.5776	13.228	12.8678	12.5164	12.0058	11.9264	8.43082	8.78739	9.68631	15.1031	15.4038	15.6499	15.088	14.0561	13.2632	8.83975	8.72758
ENSG00000040531.14	CTNS	chr17:3636467-3661542	14.4951	14.6514	17.3554	12.5804	14.0981	18.3978	18.9275	17.4597	17.9831	15.9595	10.6885	20.0642	16.6569	16.2955	14.6516	15.3612	16.2115	16.315	11.8387	16.4075	19.587	20.0169	24.0173	21.196	17.1767	17.9007	21.5381	4.9659	4.50365	9.67617	10.3444	7.06855	8.23566	14.3097	14.337	16.613	11.0354	11.2337	7.67484	12.171	12.6093	11.8556	11.3605	13.291	9.52418	6.26536	6.44734
ENSG00000040608.13	RTN4R	chr22:20241414-20283246	1.49351	1.5472	1.17204	2.87967	1.84269	2.81216	2.41839	2.86972	3.18522	3.49649	3.64335	2.45437	2.6926	1.84331	2.1044	2.37905	2.91571	6.85544	5.89253	0.982722	1.31865	2.67801	2.0532	2.09387	2.22264	1.95631	2.78562	6.59092	9.36544	6.67487	7.21255	2.08771	1.87756	5.42842	5.72623	5.82675	4.50547	3.6843	4.78677	4.02501	3.83841	4.15543	5.39003	5.60616	5.07651	16.6378	16.8405
ENSG00000040633.12	PHF23	chr17:7235027-7239722	22.799	20.3723	30.8627	35.496	39.9823	35.7263	37.1937	21.682	21.8418	35.425	32.7624	16.4933	19.8151	26.2127	26.5856	32.3505	31.8359	23.6918	29.8871	44.6486	41.7462	20.0189	21.8182	30.3302	28.8769	22.2285	23.6125	30.8386	21.0849	28.1669	29.7586	31.9464	27.5484	24.137	25.5299	26.1804	29.7027	27.7728	23.8871	34.081	39.0063	26.6585	41.3885	37.0191	33.9184	36.0678	41.4646
ENSG00000040731.10	CDH10	chr5:24487099-24644978	0.262102	0.149714	0.293059	0.092446	0.397397	0.168141	0.0817808	0.189154	0.203225	0.105303	0	0	0.0494559	0.139597	0.125148	0.215627	0.147387	1.12032	0.428448	0.251448	0.145673	0.0193196	0.0641737	0	0.115496	0	0.112567	0.075833	0.0628199	1.19703	0.631465	7.014	8.34871	0.0448111	0.0154087	0.0453637	0	0.046267	0.0120034	0.471393	0.551412	0.473584	0.403666	0.464891	0.335515	0.0518179	0.1812
ENSG00000040933.15	INPP4A	chr2:98444853-98594390	8.38321	8.89581	11.7218	8.16522	8.17807	13.1797	14.0532	21.8295	24.899	14.2595	19.4288	13.6851	16.6424	14.6793	15.1988	12.4291	13.4675	17.2967	11.3219	8.48758	7.79432	18.3335	15.5892	13.1624	11.5104	19.1639	17.3965	13.5617	10.5132	29.1537	26.3056	12.1354	9.46015	11.8421	12.8368	9.56338	14.5347	14.0756	11.3175	7.37328	6.58677	7.30858	8.35451	8.37148	9.48439	12.6881	12.5523
ENSG00000041353.9	RAB27B	chr18:54717859-54895516	0.136367	0.0855777	0.245325	0	0	0.00556482	0	0	0.00214224	0	0	0	0	0	0	0	0	0	0	0	0.0341284	0.135454	0	0.201703	0	0	0	0.479048	0.141129	0.0122616	0.0712973	0.03375	0.0721164	0	0.00577608	0.00525669	0	0.129635	0.00449959	0.244352	0.245807	0.288702	0.0771299	0.128669	0.196912	0.152456	0.187797
ENSG00000041357.15	PSMA4	chr15:78540404-78552419	171.131	155.845	143.215	131.468	146.84	169.702	166.866	97.8675	99.5941	194.734	169.789	198.842	173.286	172.293	182.758	190.714	187.414	161.447	179.43	119.454	107.325	127.665	136.358	109.458	115.024	124.635	115.28	219.865	188.755	209.377	229.446	192.207	200.007	154.283	149.459	152.323	188.344	169.652	179.084	173.429	192.094	193.443	189.556	192.208	174.902	270.595	274.375
ENSG00000041515.15	MYO16	chr13:108596151-109208007	0	0	0	0	0	0	0	0	0	0	0.0246108	0	0	0	0	0	0	0	0	0	0.0165732	0	0.0146015	0.0160857	0	0	0	0.0667001	0.00311984	0.0183537	0.0735351	0.0407877	0.0117996	0.0167512	0.00621238	0.00565376	0	0.0136479	0.00968254	0.208467	0.00491736	0.0116448	0.0384094	0.0325975	0.0521087	0.160552	0.0127578
ENSG00000041802.10	LSG1	chr3:194640787-194672477	61.1126	53.7036	65.566	58.463	76.1417	49.1082	47.9334	56.7976	48.4906	48.1301	38.4585	53.0586	44.5528	39.7998	45.5143	50.2316	48.0627	41.1847	57.8109	45.933	52.7233	40.088	35.4868	55.1829	63.0852	39.2103	41.6807	38.3355	30.0631	37.6743	43.0893	28.326	27.5471	30.7018	35.0542	34.5881	35.3773	37.9246	37.088	19.4669	25.6833	22.3414	22.7827	20.413	17.5115	28.0556	29.8022
ENSG00000041880.14	PARP3	chr3:51942344-51948867	0.544216	0.45263	0.981189	0.378412	0.829954	1.24352	1.29336	0.909985	0.936805	1.65609	1.96805	1.1599	2.13955	0.943882	1.36583	0.966237	0.848442	2.72308	0.780474	0.924973	1.03536	1.04838	1.25092	0.668856	0.58516	2.27568	1.43709	1.54253	2.57242	1.56661	2.04367	1.01116	1.43728	0.827712	1.9693	1.85365	1.68566	2.11057	1.91749	2.3041	1.13021	1.56331	1.77847	1.02921	1.60896	0.894708	1.20371
ENSG00000041982.15	TNC	chr9:115019577-115118257	0.249516	0.0880663	0.133036	0	0.148499	0.128213	0.423414	0.398532	0.0877537	0.508228	0.196713	0.122293	0.101452	0.692959	0.453365	0.440043	0.8001	3.04475	1.26372	4.03287	0	1.11919	1.1205	0.00988508	0.0956775	0.371385	3.53417	14.6583	11.8051	34.3728	20.6823	172.563	180.823	0.221893	0.223769	0.165234	0.117859	0.326944	0.138551	61.8252	40.8269	39.94	44.438	53.515	78.9267	32.6059	33.0383
ENSG00000041988.15	THAP3	chr1:6624865-6635586	6.61032	7.16879	6.60736	8.65408	14.2004	6.87599	6.57683	8.57859	8.40022	8.06897	11.1849	7.46136	13.0454	4.61048	10.282	5.79536	12.2811	7.752	5.77578	10.3645	8.78632	8.27008	8.99219	9.29657	13.0915	10.2024	12.3563	6.53737	13.5019	7.66359	9.49425	10.9886	12.5237	10.393	12.9283	10.9778	9.23208	8.7859	12.7723	12.1852	13.235	10.7593	12.8296	15.5044	14.1435	10.2394	15.315
ENSG00000042062.11	RIPOR3	chr20:50586107-50691528	0.534396	0.595887	0.686027	0.149681	0.196061	0.37042	0.205401	0.348272	0.349094	0.220159	0.477017	0.315803	0.261922	0.873915	0.436305	0.353862	0.847072	1.10032	0.620054	0.348921	0.381452	0.739685	0.91649	0.0690122	0.469027	1.52595	1.70235	3.19409	7.97711	6.70609	6.07172	20.7581	26.4893	1.13884	0.907265	1.26864	1.06115	1.37799	1.63807	0.602416	0.332407	0.490576	0.365694	0.297736	0.334097	1.56815	1.27091
ENSG00000042088.13	TDP1	chr14:89954938-90044768	25.0686	24.8635	33.0606	18.9631	19.9817	17.1229	16.3146	12.3231	15.5005	14.5414	21.3644	22.8394	23.5154	16.352	18.8359	16.6099	20.2656	13.9278	17.6087	22.4182	23.1018	19.5451	20.054	32.1533	30.4049	19.0057	24.1297	28.5874	28.1033	22.3437	23.4334	19.1384	18.7205	26.0277	26.163	24.0012	26.0996	26.1548	25.262	11.149	10.9255	13.9781	15.052	15.1288	17.448	31.5546	30.4185
ENSG00000042286.14	AIFM2	chr10:70098222-70132934	5.36065	4.58751	5.40466	6.26063	6.66626	13.7608	14.827	4.08642	4.58726	5.67033	4.74864	2.47422	3.25835	3.89285	3.35492	4.3078	3.77864	7.81539	4.53548	11.0029	11.0634	3.94394	4.53037	7.23256	7.83126	2.14727	2.88862	3.87213	4.19663	8.76064	13.3486	3.3028	2.72052	10.4779	9.71476	11.1117	10.3925	10.1015	10.4168	0.788285	0.688877	0.824703	0.734044	0.466607	0.549889	4.24073	3.91995
ENSG00000042304.11	C2orf83	chr2:227610089-227648606	0.0632135	0.0782719	0.0591746	0.065391	0.168484	0	0	0.197721	0.118018	0	0	0	0	0.034247	0.0589276	0	0	0.121948	0	0	0.0294137	0	0.0259161	0	0	0	0	0.0111349	0	0	0	0.0463195	0	0	0	0.0226525	0.134366	0	0	3.06283	1.94343	2.55962	2.60256	3.17866	2.68411	0	0
ENSG00000042317.16	SPATA7	chr14:88384923-88470350	3.67699	3.45498	2.23038	2.56585	3.14815	2.32602	2.33825	8.70202	7.51431	9.23937	10.2959	7.81847	7.12971	7.02201	6.14762	6.72366	7.4608	8.75369	7.65614	1.61455	1.43736	4.71569	6.62868	2.8983	3.08931	8.10252	6.27457	3.41435	3.4314	3.2575	2.70799	4.28906	5.56772	3.24879	3.25059	4.1893	3.41073	3.58144	2.67063	4.14046	4.29745	3.9225	5.77866	5.73917	6.77481	4.99541	4.99717
ENSG00000042429.11	MED17	chr11:93784226-93814963	22.2427	22.945	11.9743	21.1981	32.6464	41.9987	44.0213	27.9515	28.4237	27.3747	18.5398	26.7162	20.4457	24.7914	25.2586	34.2824	30.8463	36.1235	40.2596	14.6441	18.0101	27.8363	23.2812	31.0478	29.5224	21.3272	22.1569	17.5003	17.8986	59.9069	66.9692	34.8756	34.4007	20.7745	16.5	21.3067	22.3185	22.6667	23.9117	18.8545	21.4141	31.5299	19.4104	23.7036	14.9618	10.5955	21.0313
ENSG00000042445.13	RETSAT	chr2:85342087-85354620	9.30207	9.15663	11.3249	10.1939	10.2122	14.2015	16.0555	20.3134	20.8606	16.2786	16.5388	12.5097	11.5822	10.6825	11.6529	12.4914	12.1437	9.20401	15.1697	11.6709	12.2786	16.5293	13.9447	8.14603	9.11134	7.8838	11.3864	8.91308	9.3965	9.57229	9.44849	7.3487	8.74041	5.53065	5.97179	5.44136	4.27104	3.28187	4.43474	6.82066	6.90816	8.72852	7.09682	8.54774	8.32531	7.65043	9.41681
ENSG00000042493.15	CAPG	chr2:85394747-85418432	300.374	315.639	318.003	199.566	164.256	92.5701	91.4434	110.046	114.31	112.031	159.889	45.4096	100.534	40.9319	64.0793	57.8623	61.3708	98.9826	83.697	306.737	338.908	70.0331	68.4287	319.728	308.574	74.449	79.0262	155.194	161.325	60.2489	58.6605	34.7907	31.6404	287.492	298.633	296.795	290.037	252.651	297.472	18.6627	15.9805	18.9306	17.2543	20.1431	24.1468	79.2453	76.8423
ENSG00000042753.11	AP2S1	chr19:46838135-46850992	307.105	269.573	268.345	347.455	368.174	294.183	298.266	240.334	210.188	288.785	275.555	277.064	281.97	280.482	286.743	296.322	272.733	301.195	264.331	362.91	326.673	274.726	299.464	289.279	312.504	231.542	251.072	164.465	134.662	163.131	169.808	168.575	175.651	272.409	249.114	255.515	243.56	235.02	247.87	258.089	255.125	279.611	242.88	240.766	223.8	184.697	178.485
ENSG00000042781.12	USH2A	chr1:215622893-216423396	0.00478022	0.0933431	0	0	0.31474	0.00105445	0	0	0.00487104	0.00351116	0	0	0	0	0.00591625	0.0068025	0.00647308	0.0123034	0.0202877	0.0110366	0	0.00167357	0.00683737	0	0	0	0	0.41373	0.631867	0.0520502	0.193262	0.0108225	0.00845237	0	0.00218895	0.00608227	0.00543343	0.00320434	0	0.00160193	0.00173265	0.00181751	0	0	0.00152975	0.0409639	0.0637231
ENSG00000042813.7	ZPBP	chr7:49850420-50121329	0	0	0	0	0	0	0	0	0	0	0	0	0	0	0	0	0	0	0	0	0	0	0	0	0	0	0	0	0	0	0	0	0	0	0	0	0.0668807	0	0.0629685	0	0	0	0	0	0	0	0
ENSG00000042832.11	TG	chr8:132866957-133134903	0	0.0477966	0	0	0	0	0.00957522	0	0.151171	0.559423	0.268884	0	0.165834	0.234878	0	0.481712	0	0.732219	0	0	0	0.214503	0.336307	0	0.0114787	0	0.16507	0	0.0444963	0	0	1.23806	1.43746	0	0	0.270845	0	0	0.00908909	1.15463	1.21765	1.33127	2.77015	2.05266	0.82409	0	0
ENSG00000042980.12	ADAM28	chr8:24294039-24359018	0.0171114	0.0407808	0	0	0.175563	0	0.0144115	1.1102	0.515086	2.20413	0.534159	2.03164	0.903837	1.30996	3.29098	5.11975	5.17357	7.7835	5.59432	0	0	0.822351	1.53672	0	0	0.737005	1.61719	0.179216	0.514557	0.438558	0.384717	2.14804	1.6612	0	0	0	0	0	0	0.104399	0.104781	0.156161	0.341	0.0194727	0.15394	0.935569	0.704407
ENSG00000043039.6	BARX2	chr11:129375939-129452279	0.0738732	0.221416	0	0.0760939	0.0414794	0.0467833	0.0367525	0	0.0188193	0	0	0	0.054286	0	0	0	0	0.118064	0	0.191879	0.179889	0.0160598	0.0218707	0.17461	0	0	0	0.0453994	0.0106924	0.0412332	0.0125268	0.0228069	0	0.136755	0.239353	0.341872	0.155738	0.157544	0.167675	1.41111	0.96832	1.01116	0.337948	0.23593	0.324312	0.0218385	0
ENSG00000043093.13	DCUN1D1	chr3:182938073-182985953	15.7841	17.4078	13.6227	13.0236	15.3614	16.1069	18.6472	12.5053	15.3867	14.7373	15.0161	23.0132	16.4792	16.516	12.713	16.9331	16.1979	17.5825	10.4819	19.9459	16.0526	13.9863	12.0364	17.7538	15.9345	14.7846	12.9633	17.6529	17.9715	23.9997	24.7117	19.3699	23.1012	18.2127	15.262	13.7986	19.0265	23.077	18.0233	12.6276	15.4837	12.7921	12.3385	14.6004	12.8581	24.7631	22.6407
ENSG00000043143.20	JADE2	chr5:134524311-134583230	67.769	48.1688	78.3285	52.1104	57.9788	30.7956	31.1865	11.0579	17.579	47.6806	58.1569	39.6894	31.6023	47.7094	42.2611	49.2468	41.0741	43.9898	39.8009	65.9209	63.4218	41.0013	37.764	48.7177	53.5518	57.3952	73.7444	17.0349	12.2195	4.61649	8.6758	3.38646	2.35976	58.7889	53.7989	56.3852	30.61	33.9037	32.3574	47.3261	39.8823	40.0099	62.9674	62.5408	80.1017	16.1509	19.6701
ENSG00000043355.11	ZIC2	chr13:99981771-99986773	1.83705	0.798277	1.50481	1.35139	1.46357	0.952866	0.7653	9.51103	9.2949	5.56331	10.6532	1.58798	1.41512	0.697526	0.605527	0.251259	0.108678	1.26104	1.93728	1.97085	1.02473	0.452064	2.56932	1.98764	0.776067	1.85312	0.742392	28.0118	63.0502	13.1766	24.9863	17.1093	7.84738	1.004	0.294006	0.791389	0.243267	0.490531	0.194792	3.49343	3.01069	1.01831	2.12808	3.41348	4.80701	92.3053	86.3015
ENSG00000043462.11	LCP2	chr5:170246236-170298227	0.0226605	0	0.211648	0	0	0	0	0.0110309	0.0217005	0	0	0	0	0	0	0	0	0	0	0	0	0	0	0	0	0	0	0.321366	0.119091	0.0038782	0.065173	0	0	0	0	0.00831314	0	0	0.0158503	0.155356	0.211356	0.117976	0.237277	0.184598	0.0257485	0.250791	0.092871
ENSG00000043514.15	TRIT1	chr1:39841021-39883511	16.9363	16.4697	17.0118	31.1117	28.5116	16.9636	22.777	23.1613	21.3382	20.4119	17.6676	25.3438	35.7156	18.8005	21.2699	18.9215	20.4515	19.2432	20.0951	28.3729	26.1602	18.7725	24.4405	27.3868	31.064	26.3878	24.5301	32.8492	30.218	18.3401	20.7611	17.9804	21.5297	19.9287	19.7103	15.7639	18.7259	19.2588	20.8411	15.1497	14.9782	12.8624	16.4932	14.2075	13.307	14.8346	16.5679
ENSG00000043591.5	ADRB1	chr10:114044055-114046908	0.00561266	0	0	0	0	0	0.0148925	0.00836079	0.017158	0.0247358	0	0	0	0.0243415	0	0	0	0	0	0	0	0	0	0	0	0	0	0.055189	0	0.032736	0.00761398	0.0138624	0	0	0	0	0.0127594	0.0451486	0.012013	0.135426	0.158683	0.230475	0.312264	0.430206	0.215539	0.0480979	0.12626
ENSG00000044012.3	GUCA2B	chr1:42153420-42155824	0	0	0	0	0	0	0	0	0.0383175	0	0	0	0	0	0	0.160533	0	0.580699	0	0	0	0.15798	0.215142	0	0	0	0	0	0	0	0	0.278619	0.30424	0	0	0	0	0	0	0	0	0	0	0.0800616	0	0	0
ENSG00000044090.8	CUL7	chr6:43037616-43053945	4.09715	6.11871	4.94984	3.02152	2.61546	4.44974	3.76168	6.43115	6.60164	4.82924	6.56259	4.80598	6.09563	6.93415	7.53337	7.25531	7.23255	11.2822	5.24807	3.70709	5.16325	8.4469	7.30203	4.2667	3.81122	7.38953	6.48959	9.93872	23.6254	7.67968	7.74039	12.847	13.5664	5.85099	5.42858	4.93726	5.52827	5.76488	6.12578	14.7336	12.4873	14.484	11.4449	11.8112	15.2149	6.26374	7.19158
ENSG00000044115.20	CTNNA1	chr5:138610966-138935034	148.718	162.011	255.255	164.706	160.391	217.819	216.349	278.607	277.641	311.457	314.322	217.188	283.079	183.737	202.311	194.6	191.528	185.562	195.455	231.163	186.784	233.623	252.982	269.79	240.804	248.846	253.089	218.753	213.664	199.088	215.511	169.326	167.603	219.765	192.551	201.011	238.679	221.657	248.46	232.677	217.661	223.842	253.023	287.648	263.756	285.891	303.813
ENSG00000044446.11	PHKA2	chrX:18892299-18984598	18.1517	15.6137	16.2195	10.494	15.0495	15.5202	15.3061	15.7332	16.8906	22.6647	28.8031	31.4083	36.8639	21.2177	19.2447	30.1661	27.4185	46.7152	44.0436	17.8582	20.694	20.0978	16.915	14.4409	10.9843	11.0801	14.0061	10.481	11.6223	11.6982	9.06488	11.2859	11.7354	11.936	11.3788	11.7512	13.3631	16.1438	12.5101	16.9462	15.0394	12.2653	10.7097	10.2501	12.7106	10.0613	10.7108
ENSG00000044459.14	CNTLN	chr9:17134981-17503923	1.74661	1.39863	1.21411	1.10546	1.50379	1.74382	1.27571	0.703099	0.971059	0.784105	1.48277	1.82105	1.26054	1.73985	1.43544	1.36707	0.940751	1.14305	1.33197	2.76181	2.66807	1.36382	1.57125	2.07752	1.94047	1.99628	1.21877	5.77202	6.45826	2.17047	2.69378	3.78828	3.81909	2.34298	2.50353	2.22113	4.30314	4.43868	3.64323	1.70407	1.7648	2.44342	1.98916	2.44016	2.13653	4.91905	5.45533
ENSG00000044524.10	EPHA3	chr3:89107523-89482134	0.0567891	0.0212496	0.041459	0	0	0	0	0.00945544	0	0	0.0127974	0	0	0	0	0	0.0467532	0	0	0.0357482	0.0412174	0.0266671	0	0.0650615	0.0201904	0	0	0.044448	0.108816	0.0371525	0.0280793	0.0242273	0.0366705	0.0510212	0.0458451	0.0471098	0.0604009	0.0727408	0.0470887	0.0255052	0.0346328	0.011774	0.0328142	0.0330349	0.0297183	0.0735662	0.401289
ENSG00000044574.7	HSPA5	chr9:125234852-125241330	241.203	221.828	254.604	472.192	243.814	271.08	272.011	246.139	254.732	296.067	252.925	261.952	234.869	289.606	252.595	339.356	293.154	373.345	290.331	240.985	240.892	339.221	312.512	238.871	249.918	277.514	294.388	172.09	158.972	172.111	206.827	196.709	218.544	415.428	390.797	400.937	192.571	189.635	216.955	330.529	328.649	336.299	328.64	315.929	337.354	175.496	179.435
ENSG00000046604.12	DSG2	chr18:31498042-31549008	39.9695	43.448	28.6477	43.2616	37.756	23.3763	22.5348	33.9356	39.1874	30.1791	38.4334	36.0632	28.9393	40.5294	42.3216	40.1053	41.4117	36.7853	42.3119	30.077	28.4807	30.8109	28.0944	40.6008	40.6589	31.607	32.8632	41.3076	37.3253	31.3638	46.379	61.1771	69.253	48.8717	44.9989	43.7199	40.4895	44.299	35.432	42.3617	37.01	37.7496	35.9706	37.556	40.9199	55.476	60.6833
ENSG00000046647.13	GEMIN8	chrX:14008278-14029893	7.27358	10.251	10.0303	12.5216	15.0828	9.28004	8.67688	9.77238	10.8169	11.005	9.61907	4.13113	8.63057	8.77126	9.59834	9.66	9.05994	10.8022	12.3942	12.5133	12.6906	11.8787	9.71369	9.49526	8.07427	5.57915	7.54576	18.1851	23.9992	13.5816	10.3949	13.8786	16.246	7.81602	5.89218	7.04682	6.62003	8.57684	5.22169	7.26697	5.24195	5.89383	8.03597	6.28477	9.52753	20.2013	22.9996
ENSG00000046651.14	OFD1	chrX:13734744-13769353	16.43	14.4197	24.0792	20.9097	25.8662	32.9806	30.4759	38.0269	33.6007	24.7916	18.513	24.6586	19.3844	15.2359	15.7701	14.6855	15.2221	15.7423	17.3972	26.357	26.6962	20.1552	21.32	17.4999	20.6583	18.4736	16.3548	13.2205	15.6457	26.0566	28.4034	16.0079	14.6007	10.679	10.8796	11.2889	10.2327	12.1912	9.183	8.49097	9.32568	8.91855	8.82907	10.2166	8.62666	9.20898	9.81858
ENSG00000046653.14	GPM6B	chrX:13771030-13938638	16.8355	12.9801	17.458	10.1362	15.6054	3.58877	3.13701	2.46309	2.08893	1.57506	2.03022	0.248316	0.853776	1.26057	1.21943	1.98342	1.89154	2.56892	4.20012	13.5972	11.1294	4.24371	1.51835	7.12614	9.19878	2.55755	2.65391	88.8928	68.7568	23.2734	29.7105	10.8427	10.8295	21.255	18.4026	21.2857	17.1033	17.3717	16.1764	21.2973	23.658	19.0243	21.9712	19.2877	23.6273	165.891	155.872
ENSG00000046774.9	MAGEC2	chrX:142202344-142205290	0.124737	0.155086	0.108632	0.205579	0.336188	0.154086	0.121357	0.173424	0.0508431	0.109947	0	0	0.0244436	0.108194	0	0	0.0337825	0	0	0.316795	0.620995	0	0.0237891	0.0262074	0	0	0	0.0102211	0.0232606	0	0	0	0	0	0	0	0	0.0334464	0	0	0	0	0	0.0177055	0	0	0
ENSG00000046889.18	PREX2	chr8:67952117-68237030	0.196121	0.091886	0.138163	0.0653721	0.0824004	0.0489864	0.0112313	0.0551439	0.0129409	0.0466117	0.0254787	0.00392048	0.093288	0.0458471	0.0392754	0.00602357	0.0644551	0	0.277847	0.0604498	0.0515178	0.0148202	0.0453948	0.369155	0.0841211	0	0.0175482	7.84577	12.1337	2.25304	3.38907	0.878299	1.32676	0.0753959	0.0719073	0.165935	0.108456	0.2021	0.192428	0.369485	0.587772	0.423212	0.717333	0.791692	0.545062	9.15009	10.6928
ENSG00000047056.14	WDR37	chr10:1049537-1132297	3.36246	2.86128	3.73498	5.00588	4.62658	2.3614	2.93667	2.67194	3.3875	3.25492	4.32944	2.81527	2.37064	5.47926	4.48143	4.36199	4.1312	3.40478	2.8237	6.61593	4.87822	3.70809	4.38942	4.07681	2.48059	1.94061	2.90005	4.19442	5.10292	4.15166	3.94414	5.75042	6.03541	1.81806	2.10138	1.69229	1.67097	2.12424	1.58657	3.29072	3.61555	3.5254	3.37694	3.11291	2.80617	3.57573	4.34591
ENSG00000047188.15	YTHDC2	chr5:113513682-113595285	8.25549	9.51504	8.26213	7.20186	8.61859	6.44954	7.00442	7.81051	7.47731	9.17141	11.0892	20.884	12.9959	9.88893	10.6374	9.30963	12.5059	10.5464	15.8494	8.906	6.51616	9.07425	7.8722	11.845	9.4036	8.37332	9.66368	8.02055	8.04175	9.43134	9.63142	11.7637	11.7434	8.20388	8.26463	8.0108	9.38392	10.4313	11.7176	7.92771	8.53831	7.08014	9.00275	7.53619	8.62694	13.3801	12.9622
ENSG00000047230.14	CTPS2	chrX:16588002-16712936	6.33227	7.47142	8.17687	5.6339	4.81113	6.00846	5.96398	7.70345	6.53488	8.97801	13.0047	5.14567	6.56756	9.05051	7.5044	8.18154	8.7796	14.9789	9.79906	11.5788	6.31361	10.3997	8.69013	7.44652	5.89785	9.60488	6.06842	40.6248	36.2416	25.1197	25.9957	24.6627	26.8717	6.03466	7.52535	6.581	5.81878	7.46708	7.21808	4.47742	4.53791	4.75711	5.09894	5.82942	6.21558	32.4674	31.0854
ENSG00000047249.17	ATP6V1H	chr8:53715556-53843558	30.8246	30.5426	70.7386	34.0785	46.7337	36.26	38.0326	35.9086	28.3988	27.6465	34.8299	91.6657	77.6198	35.4616	37.0027	34.3644	36.9689	62.8472	41.1575	91.0869	78.9267	77.6908	72.8005	68.4107	49.1353	61.3392	52.5576	33.9998	24.3458	36.1767	28.0239	37.7836	37.6312	42.7484	55.3307	39.2265	56.2348	48.7332	73.8464	40.917	51.4004	42.0796	42.0462	53.3323	37.4067	29.1786	34.8503
ENSG00000047315.15	POLR2B	chr4:56977721-57031168	130.138	118.081	110.736	132.104	147.792	97.6461	105.767	92.8705	82.0751	91.8579	78.1283	83.4073	112.025	101.349	108.027	92.6106	98.3426	92.0725	117.223	135.182	97.7125	95.7543	91.3068	153.195	166.57	94.4981	96.721	93.8534	86.1398	127.489	150.301	100.268	103.554	91.7709	98.6019	93.9822	92.7308	91.3962	102.758	99.9276	105.734	97.3512	102.22	111.684	94.8338	66.8224	65.4699
ENSG00000047346.12	FAM214A	chr15:52581316-52709817	3.07407	2.99281	3.24066	3.28947	5.60951	22.4405	25.3393	59.0262	60.631	42.9996	31.4842	22.4889	18.2965	27.11	23.3765	26.2201	25.2571	7.46854	10.6204	2.77893	1.94199	31.4463	33.5771	3.0772	2.0422	21.145	20.7449	6.05263	10.3027	6.91435	5.78114	7.91097	6.48192	1.55426	2.13968	1.93203	3.48488	1.21761	2.09035	4.99758	3.96108	5.00411	3.68467	4.26476	3.49003	3.07505	3.30226
ENSG00000047365.11	ARAP2	chr4:35948220-36244509	0	0.00813371	0	0	0.0229055	0.0916454	0.0473424	0.113719	0.0259808	0	0.0245871	0	0	0	0.0378668	0	0	0	0	0.0493408	0	0.16041	0	0.0392224	0.0194218	0	0	0.371155	0.319336	0.606979	1.28408	0.837366	1.12967	0	0.0170972	0	0.00462687	0	0.0218282	0.0125122	0.00442634	0.0398483	0.0105073	0	0.00979107	0.402862	0.379377
ENSG00000047410.13	TPR	chr1:186311651-186375693	38.477	43.2347	44.3905	53.7127	61.9161	39.9958	35.6518	59.6108	50.4174	49.1502	44.0085	72.097	63.2786	57.7786	62.3878	58.3399	57.3024	65.7014	69.0119	50.9116	50.2386	62.4815	74.4278	55.856	66.0427	61.1132	60.8827	50.5977	44.8345	52.7196	51.0643	49.0766	51.3092	26.0477	33.6735	34.4524	43.1172	44.1476	41.6575	49.756	53.6549	58.3558	62.6162	54.3131	42.1217	50.5325	48.9646
ENSG00000047457.13	CP	chr3:149162409-149222055	5.2338	5.82728	3.73663	4.45494	5.48946	1.68539	1.15527	1.09995	0.809734	1.27371	1.73811	1.74556	0.810998	1.64801	1.22865	1.81783	1.81192	2.23158	0.965767	5.6872	4.67861	0.803257	0.759183	8.13739	5.71832	0.769438	0.744869	7.13862	8.99414	3.89475	4.07068	4.08194	4.10518	3.97147	6.21322	4.27128	4.3043	5.40752	4.10285	2.26389	1.66357	2.27665	2.01193	1.7467	2.46744	7.14941	6.16045
ENSG00000047578.12	KIAA0556	chr16:27550132-27780369	6.69295	8.84141	11.6657	8.25316	6.967	7.99498	7.72553	7.41887	7.79408	6.55714	5.33204	7.41501	9.46194	5.8376	6.39818	4.17492	5.12679	8.80651	4.06892	11.5877	11.3436	10.2848	11.2864	14.2448	16.8867	12.4999	10.2548	4.93632	8.25878	7.95012	8.48988	8.59308	9.23292	9.74202	9.62758	6.5331	7.57574	8.244	11.2489	8.61944	11.2256	7.7693	10.1038	9.95543	9.78673	6.2447	7.70726
ENSG00000047579.19	DTNBP1	chr6:15522800-15663058	16.7807	19.152	28.2683	10.603	11.1071	10.4964	5.93962	10.2403	8.0382	9.74686	12.3825	9.8858	16.448	11.2085	9.99838	8.31429	8.5075	9.45816	12.0018	17.0036	9.91815	13.6244	14.5426	22.6861	18.4698	17.2777	16.8235	6.76962	10.502	10.3556	11.4454	11.4964	13.1301	14.984	13.7366	12.7214	12.6037	12.5337	10.6782	11.1615	12.6038	9.44827	12.1924	11.4482	12.9723	6.94551	7.12475
ENSG00000047597.5	XK	chrX:37685758-37732130	0.291441	0.202039	0.0874101	0.0980251	0.307247	0.023616	0.0512904	0.0177199	0.0121216	0.0786381	0.0286786	0.0578432	0.0874148	0.180564	0.077294	0.266617	0.120813	0.183703	0.189323	0.0823939	0.077245	0.0687177	0.0850744	0.253051	0.189189	0.0684484	0.138496	0.738361	0.661313	0.180391	0.189612	0.121193	0.144368	0.0807442	0.0980501	0.0371806	0.108169	0.0657859	0.050921	0.0179389	0.0323379	0.020353	0.0490234	0.00633182	0.0114204	0.288828	0.222997
ENSG00000047617.14	ANO2	chr12:5531868-5946232	6.66238	5.60349	10.698	3.10536	4.04718	0.179173	0.218388	0.0499809	0.0478219	0.369754	0.0819479	1.39812	0.475154	0.633694	0.421693	0.461045	0.403166	0.0654516	0.162253	4.6498	4.70032	0.348094	0.586135	6.11852	6.58792	1.24401	0.652189	0.842521	0.93966	0.540012	0.470854	0.767514	0.560007	7.2855	7.79185	6.94035	6.22345	5.01477	4.33024	0.159568	0.476693	0.283464	0.345304	0.570975	0.203808	1.28922	1.23099
ENSG00000047621.11	C12orf4	chr12:4487727-4538508	9.50244	11.558	14.6497	5.85046	11.6061	7.02413	9.19056	5.89361	5.38156	8.73975	7.56432	8.7151	8.86373	12.0562	13.3806	13.9765	14.6211	11.5059	14.2979	8.80898	12.5029	10.2471	13.1809	9.8513	8.68124	6.66639	11.3029	5.44865	5.56618	6.1271	8.08181	7.61371	9.73255	12.067	13.2841	10.1353	12.2254	13.3377	10.0708	16.8812	17.9534	14.6223	18.4527	16.757	16.6265	5.55902	5.55665
ENSG00000047634.14	SCML1	chrX:17737448-17754988	4.07503	4.32061	2.1464	7.40542	8.41015	2.50611	1.98871	1.7667	1.7163	2.20517	2.56921	3.12922	2.03516	2.59237	2.05822	2.57667	2.15026	2.22578	2.81695	7.10022	6.32392	1.85672	1.66242	4.7443	4.2939	1.47395	1.72426	2.0168	1.83289	2.96179	2.57725	6.01585	5.30312	3.51585	2.63327	3.52068	4.05738	4.33801	4.439	6.22319	5.485	5.2394	5.36411	4.49655	4.61756	1.30334	0.941667
ENSG00000047644.18	WWC3	chrX:10015561-10144478	1.4645	1.37153	1.04476	2.88603	3.7216	2.93752	3.13002	11.4363	13.0722	6.17042	5.15781	8.90617	9.37283	5.95277	5.72768	6.06149	4.5332	12.8302	14.4481	0.727707	1.5048	4.94605	5.57727	0.983035	1.96696	6.01351	3.43706	29.8427	17.229	15.4647	18.0954	32.0045	29.3131	0.527443	0.946396	0.381066	0.346448	0.420444	0.814066	5.89878	5.56844	5.70523	6.17619	7.29251	6.30456	13.7059	14.8885
ENSG00000047648.21	ARHGAP6	chrX:11137542-11665701	0.489278	0.471299	0.259919	0.149957	0.318838	0.800516	0.823531	0.908461	0.727093	0.748951	0.462706	0.558843	0.127782	0.710403	0.346762	0.807138	0.462322	1.43943	0.458617	0.320687	0.244545	0.195237	0.320379	0.181478	0.251997	0.391914	0.201873	0.171165	0.0238979	0.744102	0.755734	6.73701	8.54124	0.189568	0.153448	0.0867726	0.10625	0.0787239	0.157034	0.761535	0.860668	0.739328	0.632532	0.502839	0.626181	0.331718	0.165401
ENSG00000047662.4	FAM184B	chr4:17629305-17781512	1.16134	1.06841	0.757036	0.955092	0.603929	0.720976	0.854939	1.20856	1.54954	0.807061	0.804745	0.495956	0.476959	1.09579	1.05865	0.890655	1.17712	0.894938	1.033	0.449563	0.647257	0.603803	0.789121	0.80359	0.788944	0.876519	0.719686	2.1682	2.35691	1.79276	1.71695	2.95135	2.47299	0.726642	0.554095	0.881024	0.737751	0.736538	0.749172	1.10464	1.21494	0.772072	0.93142	0.794607	0.707694	1.17201	1.12982
ENSG00000047849.21	MAP4	chr3:47850689-48089272	96.5796	90.0693	144.112	80.2127	72.4147	54.1423	53.4525	91.7292	90.3754	72.6272	88.2461	127.548	139.939	110.905	112.685	100.489	94.2418	92.8878	90.1508	97.7384	103.911	131.82	135.444	126.855	119.705	145.959	154.156	89.364	74.5525	78.1594	77.8099	124.887	124.192	96.2893	97.4928	99.4502	112.237	103.517	127.33	72.906	60.5855	59.4557	64.5096	61.7528	71.5822	83.406	79.0587
ENSG00000047932.13	GOPC	chr6:117560268-117602542	12.8599	13.6113	7.15717	9.0117	9.01825	9.19308	8.99386	13.9176	13.5662	12.1145	14.21	9.34742	7.52624	12.4133	10.9801	12.0457	13.5881	10.9981	10.7003	6.1155	4.74232	6.63482	6.32897	6.96554	7.90548	6.3369	6.89682	4.91863	5.37434	3.97971	5.07781	5.17968	6.10705	13.9499	13.6111	14.1528	15.0768	15.8653	16.1417	13.132	12.7593	12.5502	14.2963	14.5208	13.7366	10.3751	10.8754
ENSG00000047936.10	ROS1	chr6:117288299-117425855	0	0.00824305	0	0	0	0	0.005473	0	0.00210082	0.00908418	0	0	0	0	0	0	0	0	0	0	0	0	0	0	0	0	0	0	0	0	0	0	0	0	0	0	0	0	0	0.0124423	0.0224156	0.0188132	0.0127431	0	0	0	0
ENSG00000048028.11	USP28	chr11:113797873-113875570	205.074	252.133	216.634	220.305	222.952	50.5847	46.9575	64.8529	59.6517	64.0254	60.394	109.217	136.739	110.333	161.57	115.01	159.325	76.5971	124.196	224.812	214.76	149.642	140.681	245.562	232.553	106.566	107.021	100.034	136.837	31.1367	39.4038	26.6598	28.6736	182.441	169.338	170.201	200.886	192.797	225.547	17.6737	19.4687	18.8937	28.8717	26.8711	30.598	55.0891	55.6474
ENSG00000048052.21	HDAC9	chr7:18086948-19002416	2.05426	1.4017	3.10485	1.13584	5.51576	0.104296	0.329411	0.131539	0.303584	0.190178	0.0478243	0	0.153312	0.126174	0.166685	0.0963229	0.0917128	0.0241849	0.0971491	6.77813	2.71755	0.0755722	0.0327427	2.89561	3.46392	0.0979563	0.15604	3.38462	3.09271	0.527897	1.05492	2.44176	2.31587	1.06104	0.839119	0.785238	1.4334	0.724162	0.870932	0.465692	0.435867	1.0969	0.326024	0.508482	0.730923	6.00029	6.28425
ENSG00000048140.17	TSPAN17	chr5:176647386-176659054	4.44812	3.82168	4.42665	4.05933	3.99967	13.1409	13.8952	6.34242	8.5863	12.8235	13.4929	8.7032	15.0054	10.5847	12.2628	10.7568	11.5153	15.4639	14.0421	2.80744	3.95954	13.0832	10.1411	3.88449	5.02292	11.8528	12.5388	22.4808	19.1367	17.9669	18.573	17.9627	19.083	5.49042	4.58123	4.43592	5.78308	5.1481	4.68843	19.0504	17.8593	19.6368	20.271	20.4564	18.9176	29.8524	33.8256
ENSG00000048162.20	NOP16	chr5:176383937-176388975	95.9931	80.7073	111.767	117.833	133.756	96.1192	95.2137	57.9801	48.5872	63.0771	39.2572	53.6161	100.417	56.3452	50.5678	56.8556	65.7765	55.1726	65.2574	103.243	122.719	61.7925	66.1517	150.634	142.967	100.483	93.8666	46.5015	42.2763	39.2914	50.0324	30.0713	23.2721	96.8861	99.4901	100.787	113.671	112.457	114.401	65.8528	85.5762	93.2792	76.3295	77.9175	57.2145	74.8722	87.1103
ENSG00000048342.15	CC2D2A	chr4:15469864-15601557	4.34829	3.05345	5.40377	2.4977	3.63347	2.46577	4.03039	2.04255	1.35518	2.56429	0.987598	2.60956	3.06591	2.51293	1.49108	2.9167	3.06875	3.74689	3.7486	7.36222	6.11694	1.94168	3.67984	5.07477	5.14019	2.42238	2.97763	9.38504	10.1585	8.38494	7.53294	9.46383	11.3256	2.46123	2.92308	3.80828	2.98503	3.8275	3.51099	3.09558	3.61906	3.05997	3.02408	2.34326	3.4269	9.32931	9.50305
ENSG00000048392.11	RRM2B	chr8:102204501-102239118	57.8673	43.405	13.1573	27.8629	47.9778	75.5867	45.0451	61.0849	61.9885	31.4802	46.4964	8.62235	10.6321	27.999	27.7057	38.8606	32.3992	30.8966	55.9375	17.171	18.4595	10.3082	8.05952	16.6043	9.25686	7.22265	8.17712	124.609	217.222	50.1696	55.0113	37.9497	26.9467	21.963	17.193	23.1778	17.998	32.5055	33.2682	56.5105	54.704	50.0121	43.2565	45.3728	48.3599	54.8316	74.8406
ENSG00000048405.9	ZNF800	chr7:127346789-127431924	4.61597	4.66992	5.09622	4.93246	5.41285	11.9668	12.9026	6.42611	5.22968	4.42915	4.32507	7.83307	2.15893	5.16999	4.05102	4.1465	4.90904	7.14688	4.56267	2.78476	4.22163	3.08584	2.9619	6.43	7.06834	3.83088	4.55919	2.96142	3.00968	7.20616	7.16989	5.62881	4.68696	3.65693	5.28154	4.65828	2.95371	3.85301	3.18668	6.11605	6.91463	7.58236	4.56634	5.57283	5.67131	2.77538	1.94448
ENSG00000048462.10	TNFRSF17	chr16:11965106-11968068	0.0375511	0.127417	0	0.131367	0	0	0	0.0559305	0	0	0	0	0	0	0	0	0	0	0	0	0	0	0	0	0	0	0	0	0	0	0.0509697	0	0	0	0	0	0	0.128236	0	0	0	0	0.0989916	0	0	0.137229	0
ENSG00000048471.13	SNX29	chr16:11976736-12574289	2.69166	2.43678	3.68707	2.85801	2.46041	3.49587	2.45227	1.66609	2.09911	2.30491	1.76965	1.1313	1.81044	2.06166	1.68048	1.76204	1.48268	4.32708	1.8901	4.19869	5.02549	3.15322	3.49828	3.64015	3.94587	3.20323	5.0732	1.17683	1.19505	2.06534	2.52032	3.07811	2.63654	2.9514	2.65703	3.14752	2.42152	2.39305	2.86325	3.206	3.86861	4.20254	4.0464	4.71057	4.18747	1.60388	2.14605
ENSG00000048540.14	LMO3	chr12:16548372-16610594	0.00675961	0.0305265	0	0	0.0518142	0.0620325	0.0115312	0	0.00442845	0.194825	0.0851496	0	0	0.0915727	0.0343902	0	0	0	0	0.0234101	0.057337	0.0741927	0	0.159081	0.0561719	0.0580657	0.0548277	0.365885	0.573205	0.538971	0.85459	0.252777	0.417422	0.0435886	0.0135076	0.0441571	0.0153667	0.110206	0.0377973	0.169559	0.34798	0.220408	0.520857	0.169174	0.486344	1.66874	1.29511
ENSG00000048544.5	MRPS10	chr6:42206800-42217865	25.2167	27.4527	16.9851	18.2482	21.7508	15.1807	15.1756	13.6595	13.7141	15.8762	18.8737	18.2428	19.9631	21.6763	22.0032	23.9011	24.866	18.7847	24.2241	17.1746	15.2406	15.0036	14.8335	21.9933	23.2148	18.8442	17.4786	20.452	18.9751	18.2823	21.5997	16.0422	17.8809	24.558	25.0655	23.5915	24.4086	24.4148	26.5355	23.392	22.4689	23.1068	23.4419	23.7737	24.1346	24.1665	23.6018
ENSG00000048545.13	GUCA1A	chr6:42155405-42180056	17.5724	17.2748	17.1954	5.40122	5.45022	3.92885	4.61378	1.85588	1.47933	2.14859	1.82817	0.632168	1.30565	0.89272	0.884972	1.11004	0.308083	0.549605	0.965581	7.76667	8.96975	1.04687	0.650844	9.52582	10.8551	0.498714	1.14362	14.2746	21.152	13.3707	14.4322	2.86307	2.64216	9.94748	10.4768	10.6463	12.4868	11.4599	11.5709	0.435676	0.0942446	0.345993	0.223239	0.369069	0.56166	5.26101	4.5764
ENSG00000048649.13	RSF1	chr11:77659995-77821017	21.2834	17.488	33.1461	16.3639	20.6624	23.2688	19.9824	24.9684	22.7629	14.067	16.2921	31.4788	31.6039	10.7305	13.1607	14.4917	14.2674	26.3291	24.9253	34.2736	32.3784	30.4991	18.1725	29.1999	30.3153	35.9989	29.7569	24.1322	31.3574	18.6904	18.9533	20.8626	24.8545	25.8263	24.8386	23.5196	41.9212	39.6953	48.4785	28.9085	28.1987	28.0853	26.9236	31.0909	29.2154	41.8582	42.7384
ENSG00000048707.13	VPS13D	chr1:12230066-12512047	10.3864	10.5492	12.656	8.5165	11.0358	8.51172	10.4322	12.1268	9.7638	9.01184	10.7037	12.6676	13.6868	9.2701	14.134	15.0064	13.3612	14.9538	8.99546	10.5722	15.7007	10.5809	14.0681	11.0031	13.2586	15.5645	10.2882	8.34055	9.52604	5.65418	5.69947	7.1796	6.64281	5.3541	6.0584	6.79962	8.49865	5.60415	9.04548	5.35245	3.29049	2.17174	3.03983	3.84286	3.72147	12.2485	11.2214
ENSG00000048740.18	CELF2	chr10:10798396-11336675	2.64431	2.40334	3.16119	0.772676	1.24834	0.954381	0.983079	1.08842	0.693529	0.916899	0.587686	0.0411742	0.391375	0.263686	0.357997	0.247874	0.240964	0.25841	0.378325	0.280097	0.645172	0.158931	0.222306	0.208879	0.276222	0.0377666	0.0904616	9.19817	7.21814	12.1117	17.4559	13.0962	12.9021	0.191869	0.611631	0.195886	0.590188	0.982153	0.677575	1.63811	1.59724	2.2902	2.28916	2.90976	1.76138	13.2547	15.433
ENSG00000048828.16	FAM120A	chr9:93451721-93566107	19.1062	23.631	31.6764	29.1385	25.1723	25.8222	26.5039	24.2089	22.9578	22.6159	21.3708	33.3428	45.9451	32.8161	32.1964	35.7109	29.7831	29.0234	29.6788	40.5747	42.8111	51.3283	52.0783	45.857	46.5635	40.4648	39.8208	18.3632	22.3782	13.7966	17.2521	18.669	18.2426	32.1339	35.8761	31.9429	36.9477	35.1472	38.2643	21.6403	21.1876	20.2548	24.131	25.1806	25.4919	21.5887	18.3631
ENSG00000048991.16	R3HDM1	chr2:135531454-135725270	19.423	17.4103	17.0782	21.2649	23.7059	19.3048	15.1239	13.1765	17.01	18.1921	15.5023	18.8221	19.0992	31.8106	24.4976	20.1671	26.8932	27.694	18.9059	14.5306	13.6587	20.2908	18.2385	18.9734	24.3907	25.4304	20.0498	30.5551	29.4636	24.0434	26.3959	31.2498	26.668	23.1249	23.6516	30.7634	22.1152	26.7834	20.8954	25.4581	31.4683	22.4876	28.0689	29.0862	31.4756	47.4056	39.6215
ENSG00000049089.13	COL9A2	chr1:40300486-40317816	0.607798	0.468282	0.995095	0.360726	0.469818	4.31696	5.37693	2.73107	2.56049	2.3066	4.47965	0.651535	3.36998	2.55274	1.50871	1.95836	1.58973	7.41087	2.10826	3.43859	1.38137	3.2301	2.28121	1.20468	0.892363	2.59091	2.93903	2.52052	3.16942	7.37597	2.11711	40.7476	19.2937	0.568127	1.73116	1.4597	0.645886	0.464094	0.963583	1.04038	0.872489	1.11943	1.0299	2.24366	2.19777	1.72242	2.64407
ENSG00000049130.14	KITLG	chr12:88492792-88580851	0.456634	0.427053	0.16865	0.348621	0.561214	2.6039	3.15767	5.03915	4.78406	6.2916	4.6718	0.307514	1.01626	1.29255	0.522932	0.782965	0.331292	0.269773	1.04008	0.113702	0.265182	0.721802	0.350362	0.654953	0.282453	1.12244	1.06341	11.9906	5.67742	10.025	8.7317	11.3784	11.0783	0.860887	0.766382	0.306428	0.569432	0.555186	0.44686	16.2949	21.5305	23.2581	18.5814	17.8899	11.9848	8.89039	9.51148
ENSG00000049167.13	ERCC8	chr5:60873830-60945073	10.5909	11.4254	6.29167	6.32428	7.74115	5.51687	4.9469	6.22513	5.40566	5.93872	4.51204	2.86719	4.29984	7.83573	5.13991	10.1485	6.18182	7.06114	4.66364	6.92211	7.25514	5.93102	3.56635	6.56538	8.55745	7.12913	5.89866	13.9035	12.0638	8.42963	9.55243	12.1307	10.71	7.0356	8.42345	8.2862	6.04555	6.34825	6.25746	10.4987	8.90032	8.59161	10.5714	9.14385	9.18938	7.06867	6.46308
ENSG00000049192.14	ADAMTS6	chr5:65148735-65481920	0.10814	0.170109	0.0382573	0.0546616	0.139841	0.255914	0.334586	0.392197	0.428996	0.233984	0.306489	0.227824	0.195082	0.243163	0.122718	0.179535	0.17226	0.410146	0.197128	0.0686773	0.0715409	0.267871	0.0758681	0.140921	0.463029	0.0941851	0.14612	0.20886	0.281757	0.760591	0.636229	1.5802	2.54234	0.113631	0.105154	0.267222	0.252753	0.428505	0.061469	10.3374	7.77375	8.64094	5.35561	4.64502	6.8834	0.122992	0.295068
ENSG00000049239.12	H6PD	chr1:9234774-9271337	2.12854	2.05332	2.54331	1.97859	2.14394	3.02996	3.14043	2.66545	3.50901	3.3981	4.62602	2.30825	1.91916	3.36557	3.85799	3.91791	3.43649	4.42664	4.0397	4.16499	4.35784	5.87742	5.42408	1.85046	2.16742	2.70645	2.80378	4.54919	4.95512	3.36682	2.40905	6.01053	6.58082	3.38167	3.49355	3.37451	2.1848	2.08074	2.28122	5.5787	5.5051	5.59797	5.03411	5.52597	7.08696	3.24356	3.28222
ENSG00000049245.12	VAMP3	chr1:7771268-7781432	53.5631	54.431	54.6717	58.8771	53.9382	68.8209	56.9491	45.0418	59.5749	66.9585	61.1087	78.6878	79.9771	77.9762	81.1811	75.173	84.2577	69.0443	110.314	67.0082	67.5952	64.7167	61.893	61.9804	63.6836	60.5096	69.6396	49.5734	56.8745	64.4786	63.1003	76.5987	68.8881	58.9218	43.1878	48.3039	61.567	46.2021	53.3393	70.6495	70.0463	55.6395	56.0944	55.1007	65.6615	26.8478	39.5127
ENSG00000049246.14	PER3	chr1:7784319-7845177	3.30898	3.84452	3.83692	2.41904	3.07989	2.55545	2.81661	2.20841	1.26714	1.84845	2.29528	5.13843	1.60217	1.45694	1.55776	2.03391	1.11736	4.54298	0.659127	5.91726	6.61766	1.47471	2.29513	8.80818	7.07741	4.55745	4.04799	1.73562	4.97508	0.100279	0.281092	0.533874	0.403212	7.76926	7.02354	6.67214	8.33663	8.90363	6.57828	5.27564	7.28707	5.48628	6.40167	8.91613	6.97407	0.899176	1.89895
ENSG00000049247.13	UTS2	chr1:7843082-7853512	1.81818	2.69113	0.868113	1.48951	1.14627	1.67463	1.56579	0.902806	1.07264	1.68283	1.38423	0.147721	0.656329	1.1067	0.473747	0.544713	0.950281	0.985198	0.676895	1.1047	1.2428	0.714732	0.482464	1.91001	2.16452	0.734179	0.825283	0.66421	1.64627	0.545724	0.804542	0.272607	0.270373	4.38281	4.38203	4.22728	4.59256	4.59535	3.82325	4.50469	5.38578	4.07053	5.12425	5.26846	5.24227	0.485957	0.345492
ENSG00000049249.8	TNFRSF9	chr1:7915893-7943165	0.0129002	0.011515	0	0	0.0388796	5.80211	7.27171	0.231445	0.311001	0.333855	0.160622	0.00716896	0	0.168728	0	0.0110147	0.0104813	0	0.49508	0	0.0335075	0.0363789	0.0247286	0	0	0	0	0.0095135	0.0543895	0.181478	1.09264	0.0107354	0.00298211	0.044578	0.023781	0.0193539	0.0117305	0.0259431	0.0165664	1.50517	0.672159	1.26069	1.0916	0.573504	1.42833	0	0
ENSG00000049283.17	EPN3	chr17:50532542-50543750	0.0100988	0.0216117	0	0.17177	0	0.165866	0	0.143589	0.0602875	0.0445068	0	0	0	0	0	0.0164198	0	0	0	0	0.0655776	0	0	0	0	0	0	0.286144	0.31175	0.057603	0.112542	0.0593422	0	0.0713755	0.156013	0.123292	0.105368	0.0154692	0.0315125	0.0836872	0.0719929	0	0.179904	0.0615686	0.0969334	0.860376	0.541041
ENSG00000049323.15	LTBP1	chr2:32946971-33399509	1.94373	1.46577	2.18215	1.06063	1.35165	2.93538	3.61429	16.2976	15.8388	18.7085	14.1631	4.20661	1.66215	3.36825	3.27707	4.39172	3.12504	4.55883	2.29578	3.00203	2.88123	3.57138	3.37264	5.14834	4.40617	3.74743	10.3564	12.3166	10.9704	26.2661	17.2227	10.8099	9.29553	5.79479	5.53237	4.48108	6.08591	4.80697	6.20315	44.2528	55.0668	52.4942	83.0139	72.3116	55.879	11.6162	11.0401
ENSG00000049449.8	RCN1	chr11:31812390-32105755	194.638	174.002	224.716	227.671	247.257	223.5	215.247	242.155	229.699	309.769	205.983	355.443	270.066	342.07	326.678	327.62	301.792	271.277	278.544	213.653	192.535	292.483	284.392	167.943	180.087	280.32	289.536	140.756	122.793	190.412	186.358	227.878	194.546	170.18	156.277	150.21	126.757	113.842	104.806	330.238	342.817	332.255	254.607	244.309	278.28	95.5111	110.104
ENSG00000049540.16	ELN	chr7:74027788-74069907	0.205165	0.255535	0.17486	0.179946	0.368034	0.140468	0.126283	0.088153	0.142857	0.157311	0.140874	0	0.0699471	0	0.152027	0.0683273	0.0401312	0.0918662	0	0.617064	0.513427	0.0853844	0.0680744	0.0937432	0.529522	0.0195599	0.505705	0.997188	1.23481	0.408725	0.370745	0.977373	1.78962	0.339061	0.472746	0.27501	0.533552	0.217504	0.515993	0.302102	0.371365	0.577883	0.894451	0.61776	0.358957	2.6764	1.65329
ENSG00000049541.10	RFC2	chr7:74231498-74254458	76.7822	85.4064	106.892	69.2231	74.9203	43.52	42.7605	21.9383	23.3092	29.7445	31.4526	43.6476	57.514	34.1503	42.5331	38.1617	42.2825	37.158	35.1457	91.9581	105.947	55.6829	63.623	116.332	124.546	54.0701	67.4593	70.7538	56.2244	53.6861	58.7399	40.2219	40.4115	94.6075	110.487	88.1679	124.284	117.67	135.521	50.177	48.3457	55.7567	50.2885	46.0554	60.2068	69.6174	77.7287
ENSG00000049618.22	ARID1B	chr6:156777373-157210779	11.4141	13.6023	23.0081	11.3091	10.0603	12.908	17.9326	12.3611	12.2257	12.0513	10.1555	10.9459	19.0608	12.7235	12.4588	15.5471	14.208	11.794	11.5197	22.0572	16.0299	21.1153	19.4217	18.9446	19.1628	20.9955	24.3048	13.561	11.8467	19.8851	20.6731	22.5015	23.7414	12.4078	12.9791	11.7044	14.1938	12.7196	15.7849	13.8303	14.2591	16.5676	15.204	19.4051	16.7235	22.6464	26.8342
ENSG00000049656.13	CLPTM1L	chr5:1317743-1345099	115.452	106.237	114.401	146.524	137.59	114.657	123.556	120.126	110.694	127.178	110.102	101.314	119.095	112.379	134.551	142.014	118.09	120.651	125.32	106.875	107.173	118.198	108.108	135.421	153.346	125.009	135.713	96.9856	91.1886	79.2984	87.5772	96.6772	90.3464	132.672	118.246	123.962	103.694	105.84	103.099	107.7	109.76	98.2276	108.535	109.267	96.6469	98.6325	108.236
ENSG00000049759.17	NEDD4L	chr18:58044366-58401540	8.89023	10.421	7.85224	4.73606	9.08702	25.3753	24.7518	60.5666	60.0636	73.6726	86.6387	121.432	93.7812	62.3261	73.5308	57.868	45.1347	50.9982	36.9888	8.93784	7.49418	89.2334	106.99	9.90917	10.5236	99.3926	104.498	63.7955	76.7275	36.4568	40.4581	35.187	40.5584	4.50836	4.77417	6.90739	7.28243	6.64126	7.49307	11.7323	10.588	9.55671	8.36942	6.93872	10.19	46.345	52.582
ENSG00000049768.14	FOXP3	chrX:49250435-49264826	0.599414	0.725093	0.711112	0.484614	0.516212	0.0570191	0.305346	0.0907948	0.156497	0.0949299	0.103861	0.68229	0.358807	0.256441	0.289276	0.245232	0.35825	0.33266	0.187124	0.472478	0.795985	0.339676	0.396757	0.399201	0.935002	0.236094	0.415187	0.499942	0.42582	0.353676	0.33517	0.6417	0.383731	0.672972	0.591854	0.457932	0.482272	0.487409	0.346079	0.296422	0.159847	0.234442	0.233811	0.298636	0.357146	0.419927	0.220605
ENSG00000049769.12	PPP1R3F	chrX:49269842-49301461	0.781584	0.913907	0.483042	0.513692	0.629723	0.774544	1.03404	0.937725	0.663827	0.734815	0.468455	0.0309122	0.230989	0.425615	0.346799	0.544649	0.332468	2.28173	1.22673	1.19265	1.00486	0.381058	0.211584	0.402713	0.62616	0.183178	0.683855	8.27918	9.01736	5.68976	5.49805	6.81637	7.21398	0.594928	0.576268	0.289021	0.446234	1.56736	0.434827	1.36662	1.65557	0.949523	1.93532	1.53193	0.985108	2.85125	3.95545
ENSG00000049860.13	HEXB	chr5:74640022-74722647	63.3681	62.3357	68.7465	75.2531	96.1525	124.905	109.809	136.754	127.605	150.04	142.948	115.708	106.053	109.139	91.9492	98.3924	82.8266	92.7835	105.628	104.838	83.8594	92.1695	91.0864	85.4238	93.8435	107.832	86.6927	36.9944	61.2213	49.1043	57.5827	32.2388	29.0618	65.7931	70.4548	72.1318	47.6339	40.9148	55.2111	108.471	108.193	105.913	88.03	91.0579	74.2355	34.3439	44.1113
ENSG00000049883.14	PTCD2	chr5:72320366-72368395	6.69872	8.11706	5.99598	3.5515	5.05209	3.55692	3.0709	3.09308	3.30316	3.96085	7.21453	4.7342	5.74215	6.91794	5.84022	4.58146	7.80441	6.70153	3.8983	6.92974	5.7624	4.86414	5.22922	8.48173	6.92526	5.42041	6.01925	3.78166	6.41443	2.97462	2.66987	2.64872	3.4696	14.0015	12.1875	15.4249	16.6897	16.1764	15.3034	7.18661	6.62472	8.75737	7.89222	6.55384	8.86804	9.76955	9.98512
ENSG00000050030.13	NEXMIF	chrX:74732848-74925485	0.0659044	0.193536	0	0.0706038	0.216575	0.00755977	0.0227339	0.00425419	0.0493807	0.0188796	0.00688483	0	0	0.0247717	0.0106038	0	0.00580066	0	0	0.335794	0.302124	0	0	0.0585042	0.153819	0	0.00443313	0.153099	0.386608	0.157546	0.0755499	0.100489	0.108898	0	0.00784659	0.00714102	0.22049	0.00779616	0.0995872	0.0129918	0.00310532	0.0065151	0.00882723	0.0152018	0.0164512	0.110135	0.0969818
ENSG00000050130.17	JKAMP	chr14:59484442-59505410	23.7929	25.5419	17.2315	19.3222	23.705	24.1778	21.8576	21.7944	24.379	29.7708	28.0777	22.705	16.0556	27.8427	28.1252	27.8629	29.1183	25.0965	25.3535	12.5709	15.6045	21.1735	19.6604	19.1246	16.1477	17.4065	18.5277	31.6748	33.617	44.3413	44.0467	43.5602	43.4554	26.8002	23.593	26.3916	21.0314	21.1415	20.8481	35.2824	34.1635	34.3054	34.0211	31.4085	27.2474	24.0587	27.379
ENSG00000050165.17	DKK3	chr11:11963105-12009769	2.56677	1.86143	5.90881	3.80955	7.25275	9.07699	10.8371	9.93298	7.74279	23.1499	14.5031	3.46006	4.6593	6.9127	7.77672	6.8827	6.40096	9.36253	6.75657	3.16326	4.12664	4.5897	4.22688	0.741892	2.08015	5.36624	5.71115	12.0481	6.8557	9.76729	9.79805	34.2501	31.4021	5.05777	7.42758	5.40056	4.01042	4.65551	2.58594	30.9273	27.3016	29.5846	18.1216	20.3113	25.1587	21.4186	19.1177
ENSG00000050327.14	ARHGEF5	chr7:144355287-144380632	2.06677	1.81154	1.79151	1.53566	2.08679	2.45626	2.35059	3.54471	3.23505	1.37488	1.41342	1.09525	0.918302	1.40205	0.778831	1.05491	1.1037	1.66223	1.60284	1.76795	3.05613	1.2709	1.16066	1.69719	1.32592	0.985358	1.22181	3.49464	4.10255	1.64546	2.0126	0.924695	0.96957	2.89545	2.37306	2.43346	2.58788	2.11106	2.77509	0.292044	0.427798	0.503592	0.21567	0.802544	0.454853	5.12023	4.13193
ENSG00000050344.8	NFE2L3	chr7:26152239-26187125	55.18	55.0258	66.9373	39.073	45.4491	11.337	8.22431	18.6384	16.305	20.0442	33.675	18.7049	22.0151	16.0171	23.8059	16.9964	22.0186	16.3846	20.53	44.6983	26.6311	15.2553	19.8522	80.2085	92.5201	28.5828	19.9246	170.458	175.082	17.1654	22.5532	6.86886	6.24313	67.9346	63.417	52.6487	63.655	68.7017	70.052	7.43315	7.6068	7.92535	10.1276	10.483	6.63853	32.4116	43.9336
ENSG00000050393.11	MCUR1	chr6:13786556-13814568	38.4278	36.0015	39.5608	42.5068	35.553	27.7931	24.6866	28.7963	22.1186	38.36	29.4897	33.8792	23.2415	27.7094	24.4327	30.8541	33.0463	31.1936	29.4345	27.9334	27.6233	22.7321	22.0492	28.8539	31.7671	20.0364	22.4987	26.9336	25.3426	26.5379	34.5301	32.3381	29.5598	32.4185	28.3252	32.5036	26.4634	27.4771	26.7753	19.1376	24.1337	20.4301	22.0247	19.8789	16.7803	18.2321	20.9337
ENSG00000050405.13	LIMA1	chr12:50175787-50283546	56.81	59.6956	92.6542	59.2888	67.1553	193.074	172.058	57.6136	47.5823	59.6886	41.5852	34.8971	23.897	17.8148	26.2264	14.9021	18.0155	32.3925	42.2229	83.7971	80.7187	13.9146	14.2414	62.3863	65.1282	15.4541	17.4654	21.28	29.4878	32.6376	47.7602	67.0612	65.7688	48.1165	47.7959	46.1405	37.1361	35.3444	37.2672	31.8126	33.4138	38.9838	25.6103	28.0298	21.7472	19.8188	17.6188
ENSG00000050426.15	LETMD1	chr12:51047961-51060424	40.2973	42.8535	46.3271	26.3085	29.7607	17.6697	18.3524	12.4662	14.3611	20.783	16.1868	23.5736	24.0362	24.3753	24.197	22.1774	26.6658	20.088	22.9317	51.8449	56.139	27.4577	26.3106	40.7318	32.4191	27.2096	25.3512	27.6071	36.1859	22.5697	20.7857	15.6607	16.892	61.1609	52.302	63.5227	54.7324	55.5315	54.5887	32.933	26.024	29.1611	31.1257	27.7888	39.6028	42.0176	31.2819
ENSG00000050438.16	SLC4A8	chr12:51391316-51515763	35.0288	26.1955	37.7375	35.8566	32.8043	12.5784	16.7647	97.6177	112.184	41.9959	73.278	27.6482	88.9881	35.4269	36.1166	35.2364	41.5476	52.8502	41.2374	49.1546	72.0959	69.9067	60.1933	63.3214	47.9164	41.5437	57.3802	12.8624	29.9339	13.1604	17.176	38.1483	44.3909	28.543	25.8945	28.7753	33.6017	21.8575	39.7244	24.5292	32.586	30.6588	15.6412	17.508	10.899	8.2473	9.90702
ENSG00000050555.17	LAMC3	chr9:131009081-131094473	6.38047	5.99368	7.6329	3.24125	2.77884	2.77777	2.95717	0.719764	0.808169	2.31941	1.90846	2.33255	1.67374	1.49268	2.20134	1.95521	2.39017	2.77031	1.98075	3.85506	4.04546	1.86285	2.27179	3.54011	4.85662	2.24808	2.75961	22.505	21.9511	3.38279	3.92423	3.12111	2.44734	4.90725	5.18056	5.37118	6.73334	6.6164	4.9034	2.57474	1.51211	1.08617	1.95199	1.14122	3.11896	6.46257	6.22878
ENSG00000050628.20	PTGER3	chr1:70852352-71047808	0	0.00292395	0.080813	0.00904385	0	0.0058102	0	0.0921528	0.0251907	0	0.059649	0	0	0.00951939	0.0162999	0	0	0	0	0	0.0142533	0.0259895	0.0188376	0	0	0	0	0.166327	0.0997251	0.0993485	0.0532571	0.0689835	0.0583523	0	0.00603077	0.0309351	0	0	0	0.0994005	0	0.025037	0.0435889	0.0140203	0.0233536	0.388622	0.24099
ENSG00000050730.15	TNIP3	chr4:121131407-121227466	0.0233713	0	0	0	0	0.0309001	0.190113	1.96022	2.53657	1.28241	3.1097	2.34691	2.85015	2.07471	0.727661	2.651	3.64609	1.99917	1.21865	0.209459	0	2.67983	3.86037	0.0736573	0	2.30324	2.24246	0.00825977	0.0653753	0.106908	0.0500012	0.171783	0.134974	0	0	0	0	0	0.0143833	0.0607476	0.0731462	0	0.0138473	0.298478	0.0448294	0	0
ENSG00000050748.17	MAPK9	chr5:180233142-180292099	21.5921	23.3315	23.4353	20.1803	16.2384	26.2504	26.0427	21.0911	23.2052	21.1687	23.5743	21.1565	23.3855	23.4213	23.5847	25.3603	24.1163	23.0441	24.0272	21.1748	20.3637	22.4395	20.475	21.9244	21.2039	20.6663	22.253	26.2854	22.6207	19.5792	25.1903	22.789	22.6333	47.7054	43.9836	43.6151	44.9148	45.3635	47.1377	18.6161	15.708	17.6249	20.1211	17.5944	19.1	24.7837	25.3471
ENSG00000050767.15	COL23A1	chr5:178237617-178590555	0.921287	0.894213	1.25583	1.29692	0.502728	1.21851	0.992744	2.10374	2.31628	4.73643	7.28339	17.6423	22.1388	11.9177	14.1455	15.6953	15.8667	11.3377	9.70327	8.93628	8.93489	29.5215	24.6788	1.55983	1.66751	14.5558	17.0773	8.06035	8.12672	2.06224	1.51803	4.43074	2.83399	3.5785	3.70183	2.97306	2.28225	2.02	2.27122	0.784857	0.565929	0.684816	1.09515	0.952982	1.98588	4.59379	4.43533
ENSG00000050820.16	BCAR1	chr16:75228186-75268053	8.46268	11.3366	9.83076	9.59021	6.92418	16.6237	16.8946	19.5404	23.287	19.6379	17.2619	22.487	19.4455	26.6965	24.8021	24.5363	22.1432	31.6557	27.6608	7.65489	10.8414	27.0577	23.2158	10.2599	10.1564	23.609	28.6133	64.5426	54.3045	22.2483	25.9215	73.0581	74.637	22.3824	18.4207	17.4873	19.1253	17.9208	21.1602	80.3926	79.5158	102.735	86.1215	81.8392	74.2322	49.5896	46.8545
ENSG00000051009.10	FAM160A2	chr11:6211334-6234711	13.8167	15.2261	13.2547	13.5996	14.0797	27.0658	31.8205	28.4674	24.6365	15.4584	18.2501	14.1754	12.0552	12.787	13.9587	15.1211	13.1101	18.2902	18.9115	12.0219	15.5939	18.4259	14.6148	16.8845	18.3936	12.6291	16.6059	12.9114	14.8491	29.8489	23.6037	18.7454	18.1365	9.84559	10.8697	9.62349	10.3449	12.6012	10.3974	12.7539	14.5603	11.6971	14.2503	9.35057	12.0999	10.8234	10.7324
ENSG00000051108.14	HERPUD1	chr16:56932047-56944863	81.5231	64.9973	132.412	117.12	88.8869	89.3274	93.3342	121.947	109.516	71.9016	55.8774	150.441	175.487	74.3609	71.0293	84.5021	82.3348	109.667	67.3641	112.758	117.06	118.178	118.99	83.7664	96.7248	125.029	110.003	39.4928	46.4257	47.699	52.3117	52.7078	53.7831	47.1409	53.9095	49.1694	31.9676	32.8471	22.6556	47.974	37.4911	50.937	34.2262	35.3458	43.5494	13.2813	11.4708
ENSG00000051128.18	HOMER3	chr19:18929200-18941261	13.1897	8.45374	11.2141	10.0976	12.7894	11.6716	12.3316	4.375	4.50778	9.49983	7.17868	1.13385	2.98692	2.87144	3.83672	2.6266	5.15315	6.38533	10.4733	21.1007	19.7115	2.27595	3.28654	9.43406	7.83544	1.73237	2.65408	16.3723	26.8679	11.8898	9.66901	22.9833	22.1955	11.2206	12.3365	11.0241	13.8258	14.1983	9.35071	13.6255	14.0756	16.5736	23.3337	24.7721	18.294	16.6404	19.0264
ENSG00000051180.16	RAD51	chr15:40694773-40732339	91.6572	111.841	104.872	89.9729	98.0758	40.8452	44.2574	30.8101	34.25	50.1645	67.842	83.4148	73.7976	60.577	77.3408	57.5968	73.2432	75.7917	86.1218	106.413	90.441	72.3948	68.742	100.941	121.653	57.3082	50.4966	26.1481	21.3074	29.6234	29.9284	26.6767	26.5178	108.199	118.707	100.253	117.545	118.537	126.798	25.7586	24.8613	25.0572	29.2689	29.6073	30.3926	38.0459	40.8568
ENSG00000051341.13	POLQ	chr3:121431426-121546641	6.21086	7.17903	8.70844	5.52271	7.0111	5.7007	4.74315	2.72472	1.80064	4.56372	4.21587	8.32619	6.43879	7.83494	7.72708	6.6954	8.2185	5.98578	5.19774	8.90988	6.16904	6.2194	8.90589	9.53329	9.3541	4.9587	4.60767	6.99963	5.35338	6.94593	8.8373	6.01261	6.83959	4.83509	4.55922	6.24705	6.58744	5.93241	7.14044	3.73786	3.35329	4.04479	3.68967	4.20445	5.0961	5.47532	7.30119
ENSG00000051382.8	PIK3CB	chr3:138652698-138834938	27.8136	35.7039	21.2157	23.6973	19.5836	66.2417	63.701	44.4821	36.2059	26.1218	36.1725	20.2792	19.924	22.0926	24.577	21.4342	23.9449	33.5226	34.81	15.6577	17.305	17.04	18.1439	23.8824	20.7276	20.3428	17.4103	15.5831	20.9122	7.62889	11.8762	10.2211	9.22984	32.4321	29.8571	31.2877	36.9474	34.005	38.483	21.922	16.0136	20.2299	20.5139	19.5417	26.8427	20.4145	18.3646
ENSG00000051523.10	CYBA	chr16:88643282-88651152	124.611	137.571	130.078	67.3942	69.5729	44.5161	43.0333	24.6215	23.2923	17.4793	16.6411	4.80975	15.499	12.3912	22.2871	16.2142	18.3247	47.9218	31.2398	95.4821	123.796	12.5529	14.5852	100.657	83.9077	22.2325	23.8921	84.1879	96.2724	66.484	61.5995	33.7346	41.74	336.88	337.455	376.001	259.144	219.068	241.207	122.686	123.398	119.204	103.615	100.053	120.108	176.239	215.96
ENSG00000051596.9	THOC3	chr5:175917872-176034680	36.6156	44.808	31.4551	27.3619	27.1056	32.1834	33.3186	18.5362	18.2008	17.5853	20.1559	20.6578	26.5485	22.4223	21.2979	16.6121	26.1819	23.2597	20.4179	30.647	42.1984	29.5072	25.9255	24.7947	18.79	19.9803	23.8956	31.2987	39.0023	23.833	30.9915	24.5393	27.6429	45.0147	47.52	42.6868	42.394	46.3564	52.7646	26.9229	29.2005	31.4734	26.5471	28.7972	28.715	48.7326	43.6902
ENSG00000051620.10	HEBP2	chr6:138403530-138422197	74.9128	78.7311	49.4003	59.0266	63.9992	32.1831	37.0181	26.8426	25.6227	47.1762	55.6261	33.5681	34.1963	46.3255	46.7495	46.6353	45.0898	43.8705	45.6523	32.2926	33.1199	27.8403	27.6776	32.7119	34.304	22.3991	22.2224	56.0908	41.3107	36.5586	42.9007	37.47	38.8976	38.5441	36.7577	40.788	47.4482	41.8477	42.0783	27.9196	27.9953	29.9591	32.4426	35.9258	34.2261	36.963	40.1099
ENSG00000051825.14	MPHOSPH9	chr12:123152319-123244014	29.9701	37.8517	46.2765	29.1914	22.4487	17.6518	11.8498	17.0796	17.1682	14.8343	28.7102	45.6119	51.7528	35.0056	41.5555	36.4016	35.8997	33.1347	21.1211	47.0358	36.3618	30.4851	36.2431	55.7388	41.5711	39.6405	27.2266	18.7303	18.043	14.2876	10.4062	20.639	28.5135	45.343	43.8493	50.9147	49.4754	53.741	64.1015	25.5157	25.382	25.7795	26.4755	28.5463	29.7291	25.1128	21.8367
ENSG00000052126.14	PLEKHA5	chr12:19129751-19376400	9.38288	6.12075	9.13324	6.75438	8.92054	12.0224	12.2262	14.8326	15.0717	15.7594	14.3079	14.759	11.9716	11.4701	12.3714	13.4538	11.7825	10.019	11.5741	7.14161	7.25634	12.9921	12.32	9.17961	10.4115	15.1322	16.493	25.2612	24.8326	19.9282	21.4404	15.4334	15.9933	6.50996	7.58492	6.01591	7.67352	8.50061	7.47277	9.54135	8.61388	9.63306	10.2979	11.3145	10.4342	22.2466	20.736
ENSG00000052344.15	PRSS8	chr16:31131432-31135762	47.8695	43.429	56.7237	60.5409	37.4017	9.50906	10.7123	42.376	46.7109	30.953	50.0437	19.0588	20.904	12.3508	15.634	18.15	21.4752	55.1416	37.9488	31.172	35.9188	29.5157	24.0885	38.8262	46.9571	52.3608	46.2941	42.3308	67.7576	7.83389	11.8496	14.0428	10.2963	87.0733	81.5996	82.3411	46.9171	48.6849	49.4032	14.9366	12.9107	13.3534	14.052	14.7224	15.142	48.5059	49.8089
ENSG00000052723.11	SIKE1	chr1:114769478-114780685	42.4739	46.9187	64.6037	50.1562	57.459	47.2403	45.1391	46.3816	46.0357	66.4676	59.9103	63.2563	66.8186	40.3031	43.1769	52.8156	64.8585	45.4426	38.8086	87.7853	74.8678	74.4465	68.8851	86.8789	93.8209	63.7294	68.8565	42.4278	44.3013	23.6325	27.0272	30.1897	37.6488	55.1948	50.3152	52.2775	63.9667	66.1043	62.2818	51.5867	45.3907	51.4727	51.8085	48.6721	52.1862	44.4138	43.5166
ENSG00000052749.13	RRP12	chr10:97356357-97426076	37.4562	35.5996	39.3191	58.2567	72.0485	41.324	44.2966	43.6922	36.4308	19.0781	14.708	23.0358	34.5552	25.9529	20.0181	29.4863	20.0062	23.9106	31.5303	75.5377	73.1606	30.534	32.6187	50.582	52.0439	34.0034	36.8823	18.6213	16.6883	27.5419	27.3485	16.4559	12.2071	37.1881	35.4235	35.4263	42.1807	38.6153	41.1328	24.1056	23.7169	21.218	27.1945	27.1343	22.7799	21.3159	22.9801
ENSG00000052795.12	FNIP2	chr4:158769137-158908049	17.914	16.0065	15.4014	16.3155	24.9379	20.9545	18.556	19.4684	21.9919	8.99484	4.99642	6.67238	3.39856	6.20039	3.05345	3.70253	3.28336	6.38717	3.96546	23.0628	18.8334	4.21682	3.7248	13.5025	14.4307	4.43807	6.4293	2.51795	1.93719	16.7152	12.5776	16.5317	21.3765	5.66192	4.28746	4.76584	4.51972	5.11846	3.71073	11.2668	15.1314	17.7557	10.3068	10.4388	8.12636	3.22866	4.7652
ENSG00000052802.12	MSMO1	chr4:165327622-165343160	87.801	75.0747	38.1967	75.7766	78.6782	93.5139	91.2311	69.6065	107.538	305.409	356.247	91.5265	66.3853	168.318	205.473	206.508	257.31	202.036	253.304	40.4919	36.1871	74.638	76.3045	30.8204	32.1406	78.0629	74.7055	59.0485	74.1286	75.6337	60.5894	148.967	169.37	99.7125	100.284	100.29	70.9525	68.6446	95.5708	99.9072	89.0207	72.7037	99.8503	96.9254	121.713	107.683	119.312
ENSG00000052841.14	TTC17	chr11:43358931-43494933	30.1107	30.5187	28.5792	29.7566	32.7249	19.1464	14.1432	38.9526	34.3623	29.6539	28.3057	29.4139	29.0175	23.7942	23.7952	25.1679	25.3965	23.3526	32.3636	42.8604	28.7079	31.96	33.0425	26.0893	28.6257	25.7142	28.3043	44.7667	67.6154	25.0968	23.7733	38.5709	38.1132	25.4894	21.623	28.3943	16.9518	20.2206	19.1814	24.2762	21.0901	19.2196	22.9684	20.3227	23.3124	25.5188	31.1368
ENSG00000052850.5	ALX4	chr11:44260443-44310166	0.0134116	0.0142926	0	0.0442074	0	0.00710024	0.0142344	0.0359611	0.0327997	0	0.025867	0	0.0236534	0	0.00995946	0.0114514	0	0	0	0.0650266	0.052254	0.028173	0.0153468	0.118348	0.196237	0.0176394	0.124918	0.0032969	0.0112543	0.00312895	0.00727755	0.0298122	0.0186021	0.026483	0.0515885	0.0603638	0.0243911	0.0161826	0.0344465	0.74429	0.70002	0.728185	1.426	1.72474	1.84383	0	0.00670448
ENSG00000053108.16	FSTL4	chr5:133196454-133612564	1.52352	2.12468	1.76789	0.675113	1.48888	1.27578	0.757019	0.926201	1.13037	0.94829	1.12825	1.69333	1.13415	1.68834	1.66929	2.39278	1.4196	1.71317	1.86398	2.65814	1.55479	1.57166	1.3257	0.92007	1.45551	1.0748	0.67069	2.10613	4.14239	1.43631	1.22595	0.731875	0.715712	3.02366	3.05748	2.69524	4.22122	4.2216	3.42715	0.513856	0.57282	0.895563	0.738058	0.591843	0.678883	3.21954	3.46599
ENSG00000053254.15	FOXN3	chr14:89124870-89619149	30.41	32.3903	44.5026	28.3569	26.7739	19.9994	17.5806	16.9914	15.9595	19.8224	16.1182	31.1187	27.4924	25.2171	29.1843	19.5999	15.8533	33.142	24.787	37.3173	32.3098	36.1644	45.0794	35.2759	35.7587	30.2891	37.439	41.0051	53.7767	17.6982	24.118	15.0786	13.388	26.4443	23.016	19.2354	23.3903	23.9524	27.8772	13.5611	12.6715	18.3009	15.582	16.4092	16.8134	55.8388	51.0604
ENSG00000053328.8	METTL24	chr6:110245927-110358272	0	0	0	0	0.145688	0.0214629	0	0	0	0.0714685	0.0781917	0	0	0.0703292	0	0	0	0.500862	0	0	0	0	0	0	0	0	0.0503475	0.191226	0.231061	0.0189166	0.0219989	0.100131	0.547089	0	0	0	0	0.051981	0	0.0978204	0.176337	0.147979	0.425669	0.345272	0.143044	0.324258	0.202666
ENSG00000053371.12	AKR7A2	chr1:19303964-19312146	15.0608	17.7889	13.7901	12.5415	12.0379	14.6353	14.3678	8.589	11.0388	13.6366	15.0005	22.6422	22.4234	20.9165	23.169	21.9647	19.7857	18.3533	15.6351	15.6432	18.4198	24.4287	20.6416	23.2872	23.5072	17.4034	26.3537	25.0419	28.7378	16.8258	18.3179	23.2779	28.8554	20.7616	20.4272	20.1937	22.8489	19.8883	28.3363	15.0955	15.0329	15.912	15.4512	17.3988	15.9756	29.3999	28.5345
ENSG00000053372.4	MRTO4	chr1:19251538-19260128	51.6254	53.5758	55.0922	70.7899	74.7717	62.9378	63.0906	41.2936	35.135	45.3343	30.9081	48.0296	66.1523	45.0323	45.4981	49.742	43.5268	36.8148	49.635	63.9629	85.7738	56.354	57.6936	80.8225	107.53	61.4914	75.1241	46.5536	35.739	49.6427	54.1585	44.9782	33.3124	53.3763	52.5065	59.4961	54.9653	59.1778	55.1296	55.5512	62.2632	63.6189	57.3162	51.279	46.7673	41.6838	43.2361
ENSG00000053438.8	NNAT	chr20:37521214-37523693	5.52655	6.28479	5.65065	3.16227	2.85511	15.1091	16.1256	8.36212	8.15001	5.14932	4.66532	12.6758	10.2418	11.9309	11.8576	10.3597	8.30224	30.2265	14.3537	3.42679	4.06688	8.70803	7.29458	5.267	4.60019	7.61027	8.88682	2.30435	0.740842	0.945589	0.540926	2.14203	1.9266	3.97819	3.46004	3.93745	3.29358	2.84553	3.13312	54.058	46.5547	69.8494	56.9738	60.8387	84.9182	46.7325	43.3128
ENSG00000053501.12	USE1	chr19:17215345-17219829	4.99794	4.989	6.04508	4.65923	9.30874	13.6885	11.1861	10.4489	7.07349	12.3328	10.4144	7.19328	13.9741	11.6396	8.64106	11.2648	10.4803	13.0394	12.065	9.84052	8.87469	10.0468	9.53425	8.05106	7.92958	9.86668	8.49222	8.77987	18.8938	6.8577	6.46227	8.53626	6.92813	8.24252	8.13848	10.5209	7.26827	7.48501	7.94157	10.4948	12.6602	10.5927	11.0666	9.72725	12.2549	7.95716	5.2751
ENSG00000053524.12	MCF2L2	chr3:183178042-183428778	0.601321	0.783965	0.903439	0.42029	0.218493	2.31849	2.27406	7.11406	5.24198	1.74151	2.84899	2.49528	1.13879	1.32088	0.603714	0.692217	1.24792	0.997466	1.73611	0.570746	1.04849	1.06971	1.31637	1.508	0.640826	0.738279	1.42243	5.56008	7.80494	20.8908	10.2874	3.90769	3.85561	1.21598	1.18786	1.53627	1.2385	0.948068	1.29926	1.29048	0.87475	1.67872	0.926391	1.15881	1.87312	1.48899	2.07499
ENSG00000053702.14	NRIP2	chr12:2825347-2835544	0.87145	0.716777	0.935937	0.554251	0.577982	0.593394	0.481078	0.392055	0.494665	0.283535	0.338408	0.308773	1.2033	0.532665	0.499468	0.49938	0.784076	0.451603	0.446804	0.539348	0.968461	0.27029	0.635791	1.16122	0.762747	0.442308	0.455694	1.07111	0.899777	0.5458	0.412574	0.729486	0.811215	1.45805	1.04451	1.09683	1.42266	1.18794	1.97786	0.811439	0.661436	0.720498	0.891819	0.597726	0.617654	0.350842	0.701699
ENSG00000053747.15	LAMA3	chr18:23689442-23955066	0.117112	0.165181	0.157236	0.307365	2.25942	1.08721	2.30528	0.938041	0.940055	0.556227	0.138415	0.0171727	0.563244	0.492991	0.105369	0.325606	0.385344	0	0.0802996	0.160885	0.561833	0.177403	0.203716	0.438128	0.0718814	0	0.193821	0.793891	0.441337	0.524085	0.91704	2.20565	2.43728	0.114872	0.110933	0.104927	0.299724	0.0928773	0.165925	1.18314	0.796919	2.35953	0.781944	1.19722	1.84707	1.4057	0.289847
ENSG00000053770.11	AP5M1	chr14:57268908-57298742	57.6519	47.3792	24.605	34.3134	48.2947	34.6359	26.3888	24.3182	28.7359	25.105	20.4262	21.9837	9.84242	30.874	18.6064	20.7977	25.0195	18.5291	16.0767	20.263	19.9776	10.8333	8.11063	20.4949	19.6186	9.08306	10.1833	34.8787	22.5578	36.499	38.8171	34.1074	37.5569	32.372	29.4629	31.4774	25.0929	27.8596	16.6845	25.6084	30.3258	25.6415	36.7591	37.4515	28.0908	32.9394	28.8871
ENSG00000053900.10	ANAPC4	chr4:25377212-25418498	32.7837	31.1024	21.3249	37.4179	33.1837	19.295	14.0193	46.9708	46.0796	44.0472	43.6829	33.7639	14.8728	33.3757	44.442	30.5257	43.3583	32.5093	40.6827	19.7935	21.0629	27.4331	34.4357	24.4907	25.5409	30.8196	23.1368	19.6048	18.3142	29.2289	25.6318	42.8358	59.5091	22.265	19.5769	19.5913	29.5578	30.3527	25.8643	6.80852	7.97588	9.37866	11.0675	10.0194	8.05437	16.4366	21.5579
ENSG00000053918.15	KCNQ1	chr11:2444683-2849109	0.0389737	0.0195414	0	0.187984	0.0341484	0.060326	0.0324378	0	0.0769896	0.193952	0.0943613	0	0	0.229219	0.0363118	0	0.0308832	0.117399	0	0	0	0.0102718	0	0.123174	0	0.0160781	0	1.21101	1.61961	0.0922632	0.262773	0.203845	0.203521	0.0434855	0.1642	0.0821228	0.0887223	0.0707992	1.30623	0.0152857	0	0	0.0302276	0.0832151	0.269106	0.544218	0.782777
ENSG00000054116.11	TRAPPC3	chr1:36136569-36156053	27.0031	29.3795	39.6478	27.7106	33.7531	25.6607	23.2462	23.7643	26.0387	26.5444	25.8744	29.0271	36.7774	26.7016	30.5141	29.132	26.4982	28.0999	27.5022	42.45	33.7758	33.4657	30.86	36.6068	34.2352	27.9584	26.9057	37.4769	52.2202	32.191	30.7968	29.5308	29.4172	43.3813	41.8116	38.3592	51.9074	34.7889	48.0565	29.5877	47.7139	46.2257	37.0531	33.9317	30.1324	58.2233	50.5832
ENSG00000054118.13	THRAP3	chr1:36224415-36305357	64.376	63.1586	100.747	72.1773	71.5312	51.6346	45.5191	73.6714	71.4681	56.4061	56.0215	91.4623	86.7546	75.2049	83.1162	72.6127	79.5869	73.9032	82.1225	89.3766	84.7195	87.9142	88.377	82.5773	93.3745	88.5629	79.8774	62.7803	56.3965	70.1905	62.813	73.0763	74.5545	53.1795	66.3283	48.9674	77.6158	79.7758	73.6445	69.6613	63.4201	59.0947	63.8323	57.5725	56.1955	63.9088	72.6593
ENSG00000054148.17	PHPT1	chr9:136848723-136851027	111.475	113.87	117.273	94.8302	110.197	86.5756	105.532	80.7215	83.7856	114.618	89.7457	106.255	122.603	102.14	100.077	109.969	94.2555	111.971	82.9506	128.368	139.492	120.338	127.697	122.962	121.619	104.6	101.793	85.4549	100.864	99.9743	83.0909	136.108	127.777	146.96	139.161	150.834	146.889	143.297	155.088	196.372	190.634	203.437	177.527	182.913	177.288	81.4871	80.0982
ENSG00000054179.11	ENTPD2	chr9:137048097-137054045	0.610749	0.815491	1.10237	0.983998	0.401557	1.45966	1.28966	0.689468	0.940668	1.76088	3.59333	1.08282	1.45815	0.0998252	1.0021	0.666057	0.598271	1.28503	0.731729	1.38414	1.15889	0.899802	0.557192	0.758247	0.930712	0.472821	0.514083	1.09789	1.44689	0.136144	0.108929	0.0550558	0	1.22066	1.41095	1.28406	2.33657	1.66637	2.5461	0	0.220577	0.101778	0.0946839	0.19904	0.328942	1.864	1.61491
ENSG00000054219.10	LY75	chr2:159803354-159904749	0.703	0.729422	0.394515	0.972428	0.583555	1.73442	1.05657	0.149933	0.220333	0.393052	0.342132	9.73689e-48	1.08286e-10	0.189488	0.209796	0.0799478	0.207948	0.279521	0.14115	1.75381	2.1905	0.0487978	0.125343	1.15992	1.04334	0.0459411	0.12995	0.77166	1.08287	0.182393	0.838882	0.0934608	0.165018	2.24074	2.12854	3.30572	1.67581	2.51822	1.79329	0.0461774	0	0.105397	0.0760069	0.0165971	0.0256508	0.467492	0.964526
ENSG00000054267.21	ARID4B	chr1:235131633-235328219	4.37687	4.06053	5.34479	6.55495	9.58421	9.75339	8.63774	10.9149	11.6876	11.4375	12.841	14.3561	10.6873	10.0358	8.90047	7.76965	8.91158	11.0667	9.16448	8.02506	6.92873	12.2417	12.8702	8.00535	8.15632	10.026	10.4639	11.8751	12.0674	14.0628	16.7284	12.3327	14.1297	9.19485	8.24245	7.979	9.31143	8.56891	12.4703	8.64563	8.74807	9.46688	9.9725	11.0361	8.96109	14.5662	11.5642
ENSG00000054277.13	OPN3	chr1:241590101-241677376	0.270176	0.671641	0.481596	0.667939	0.662731	2.13853	2.69674	0.804869	0.897896	1.08006	0.828958	0.580121	0.650271	1.4268	0.455941	0.105059	0.599682	0.379317	0.305179	0.28647	0.47879	0.769747	0.908405	1.24121	1.12926	1.29327	1.74623	8.68475	6.94602	5.8626	7.19578	14.8127	17.5537	1.91351	2.12483	1.83712	1.84433	1.68966	1.38834	4.73039	4.61852	5.09973	7.84852	8.65403	6.48085	6.82197	7.30989
ENSG00000054282.15	SDCCAG8	chr1:243256033-243500092	13.3303	12.8229	18.5091	19.591	17.0355	16.6498	15.735	9.96773	10.4776	13.4261	11.9618	18.3293	7.4282	9.36703	12.4469	7.82305	6.11131	9.95373	15.0403	36.3651	22.0502	12.4903	9.80478	25.3588	25.8164	11.1908	16.2536	18.2454	26.0024	7.73803	7.0535	10.2512	12.2743	13.1891	19.5528	16.0695	16.6898	14.8372	19.6084	27.6885	25.5945	30.162	14.5015	20.6298	18.5059	7.60633	10.393
ENSG00000054356.13	PTPRN	chr2:219289622-219309648	7.41176	6.0312	10.3828	4.86097	7.71425	4.8385	4.81326	1.90033	1.57915	2.65039	1.78911	0	0.319293	0.165944	0.636883	0.126844	0.346593	1.36559	1.93154	7.73515	12.2063	0.176838	0.35117	10.1654	6.33246	0.0786324	0.335125	8.1942	10.3225	5.37854	7.06414	0.673708	0.522748	9.27633	10.3175	10.7365	6.53841	7.43641	7.47169	40.2916	34.9171	36.9992	25.0551	27.5717	29.3254	4.585	3.23434
ENSG00000054392.12	HHAT	chr1:210328251-210676296	0.116486	0.089853	0.038687	0.0976178	0.128239	0.771516	0.890948	1.17993	0.844912	0.730528	0.656821	0.230414	0.429819	0.296848	0.685888	0.349778	0.197106	0.182937	0.363638	0.0615384	0.243591	0.619386	0.37113	0.0791663	0.0911166	0.379463	0.374309	0.361859	0.289901	0.490256	0.456568	1.67427	1.78632	0.124789	0.163307	0.219168	0.134621	0.226273	0.38983	5.71577	5.15317	5.21133	5.49076	5.95578	5.49625	0.796241	0.296439
ENSG00000054523.17	KIF1B	chr1:10210804-10381603	7.49624	10.1329	11.6127	10.2998	7.68705	11.7049	10.5958	9.23254	11.0399	9.79168	15.0708	13.1668	14.9398	12.2387	13.6794	11.6696	13.6045	14.0591	13.2107	10.8281	10.878	12.5589	11.869	11.5178	10.1443	11.8203	11.2293	16.1565	18.2798	14.5656	16.3779	17.8467	17.6828	8.47029	9.5929	8.31403	11.2	10.7239	14.3959	13.3456	14.9579	13.732	16.8827	15.9838	14.8825	24.284	23.8658
ENSG00000054598.6	FOXC1	chr6:1609971-1613897	5.03076	4.90238	3.95407	2.43664	2.83596	2.68659	2.76194	1.66665	1.33554	0.933342	0.635807	0.366397	0.43458	0.242613	0.178038	0.290002	0.275959	0.185123	0.254382	2.36638	1.5309	0.327358	0.400083	2.55637	2.55472	0.170802	0.359771	0.309415	0.670617	6.22266	6.61318	1.36193	1.54722	2.32763	2.49216	2.41794	1.33532	1.33392	1.53089	1.30159	1.71195	1.64083	1.4162	1.45482	1.06647	0.0456566	0.049938
ENSG00000054611.13	TBC1D22A	chr22:46762616-47175699	9.24822	9.4986	11.7692	8.11303	9.50795	8.05131	7.99556	4.75959	4.9396	6.16207	6.78671	10.0983	10.2796	8.35259	7.16491	8.34673	7.8794	9.41386	7.99121	11.9778	15.3794	11.1448	11.401	13.6244	13.9086	11.9453	14.2076	7.08884	6.45493	9.2898	8.17969	9.61428	10.2292	15.2458	13.6975	14.1581	15.279	13.9872	13.0437	10.3116	10.7509	10.3713	9.81817	10.9334	11.8044	8.45705	8.26985
ENSG00000054654.16	SYNE2	chr14:63852982-64226433	50.8275	48.8986	84.7462	59.4016	66.8369	12.4706	13.3642	28.9263	25.3599	21.4377	14.8498	23.0155	25.5111	17.2712	18.2639	16.5058	18.398	10.7047	12.4392	69.9252	65.0171	29.3777	31.085	114.55	110.735	30.7099	33.7996	35.8293	28.3965	22.7824	18.3824	13.0427	13.0154	48.4653	46.3055	43.6116	51.1048	42.989	58.2165	3.88594	4.771	4.79407	5.49774	4.95091	5.27339	21.2596	21.3616
ENSG00000054654.16	SYNE2	chr14:63864387-63874006	0	0.0421116	0.103242	0	0	0	0	0	0	0	0	0	0	0	0.117378	0	0.128425	0	0	0	0.205281	0	0	0	0	0	0	0.0388557	0.0442128	0	0	0	0	0.156058	0.0868569	0.0790467	0	0.0635737	0.0676619	0.0635642	0.137502	0.0721182	0	0	0.1214	0	0.237048
ENSG00000054690.13	PLEKHH1	chr14:67533300-67589612	5.68252	7.9445	8.16359	7.69403	7.84979	4.93032	6.26921	10.9649	11.9704	15.2494	10.1756	5.57494	4.99838	7.02493	8.54495	11.9968	10.1402	7.99629	6.68644	5.38679	5.03982	8.47619	10.1411	8.42716	8.59537	5.97055	5.88642	16.9255	17.2997	13.072	20.3271	6.97909	6.43302	13.6585	15.1688	10.6422	8.43585	10.6017	10.8536	4.46935	10.4502	5.80243	8.06005	14.101	3.44272	20.9676	17.1632
ENSG00000054793.13	ATP9A	chr20:51596513-51768634	13.4267	13.4656	14.4814	10.5142	11.6116	3.48709	3.71214	6.15239	6.78425	5.96227	8.735	6.38075	4.5422	5.3713	5.30685	5.87964	5.82372	5.97061	5.81288	8.69452	9.55023	6.03162	5.66845	11.4016	11.9547	5.09906	6.16764	2.60372	2.24681	3.27383	2.90545	3.23352	2.44434	12.2138	11.9401	11.3904	8.15724	8.5602	7.49465	3.80973	3.89777	4.16981	4.67786	5.0833	4.83154	3.63309	3.39483
ENSG00000054796.12	SPO11	chr20:57329758-57343994	0	0	0	0	0	0	0	0	0	0	0	0	0	0	0	0	0	0	0	0	0	0	0	0	0	0	0	0	0	0	0	0	0	0	0	0	0	0	0	0	0	0	0.0503749	0	0	0	0
ENSG00000054803.3	CBLN4	chr20:55997439-56005472	0	0	0	0	0	0	0	0	0.0107457	0	0	0	0	0	0	0	0	0	0	0	0	0	0	0	0	0	0	0.00648072	0	0	0	0	0	0	0	0	0	0	0	0	0	0	0	0	0	0	0
ENSG00000054938.15	CHRDL2	chr11:74696428-74731385	0	0.0194794	0	0.13183	0.308525	0.166833	0.0446323	0.0947271	0.0600635	0.0370631	0.153405	3.45168	0	0.0854495	0.11813	0.135825	0.970326	0	0	0.767656	0	0.0837573	0.125498	0.0921698	0	0.519238	0.197133	0.117312	0.0978045	0.148133	0.118933	1.11015	0.865619	0.144376	0.230438	0.0919978	0.3089	0.335441	0.261083	0.0990439	0.138677	0.133431	0.202654	0.304294	0.708611	0.125471	0.0738713
ENSG00000054965.10	FAM168A	chr11:73400486-73598189	9.00821	8.62106	9.76531	9.25925	8.16746	10.2745	9.18079	13.3419	12.9343	10.1968	9.44687	10.9725	9.77714	11.2853	11.6667	10.2993	10.6738	8.93695	5.98513	11.3768	12.1696	11.127	11.9177	11.1979	9.69529	10.1809	10.2184	8.49866	9.19313	10.3286	11.4843	11.745	11.5653	7.69567	7.71001	7.47155	8.96131	8.99657	11.2051	10.9397	10.5815	11.4828	11.3585	9.71173	10.4489	7.68238	7.67017
ENSG00000054967.12	RELT	chr11:73376263-73397474	2.00443	2.06068	1.86387	2.15023	2.53299	2.84033	3.18284	2.27779	2.68632	3.14179	1.87833	2.39453	2.95121	4.0083	3.29705	3.52883	4.25983	8.15822	4.18126	3.08902	3.99747	4.30419	5.42667	2.71598	2.5101	4.22269	3.64479	3.13601	2.34467	2.36489	1.93634	3.5843	3.28494	5.79515	7.09803	6.15282	4.37982	4.5649	5.50825	7.51158	7.097	6.7127	8.15792	8.21314	6.33599	2.36855	3.14908
ENSG00000054983.16	GALC	chr14:87837819-87993665	2.4639	2.95692	2.79214	1.84077	4.38214	2.12201	3.22542	3.23011	4.01858	7.06981	6.72843	7.91954	5.43914	5.46211	6.25676	7.78272	7.05823	5.82238	7.25197	4.58581	4.9176	6.84886	8.02361	3.0861	4.84395	9.13588	7.07185	6.13128	8.05998	8.68162	6.35727	13.7184	12.258	3.72701	3.91029	3.70838	3.8189	3.00212	5.03481	7.19147	5.40528	6.2328	7.29467	6.31565	7.34003	4.33461	4.17636
ENSG00000055044.10	NOP58	chr2:202265715-202303666	178.787	157.999	143.881	186.488	198.773	154.784	141.908	112.705	102.322	112.23	95.4327	159.85	150.479	131.778	132.19	133.337	144.398	115.457	151.195	159.392	147.113	121.243	112.637	169.839	172.314	112.851	114.341	113.235	86.9158	103.333	111.746	73.9504	76.0831	142.301	137.555	136.404	139.129	167.721	128.05	98.2582	112.004	120.421	104.38	95.5105	89.0838	91.3105	92.6616
ENSG00000055070.16	SZRD1	chr1:16352574-16398145	74.8966	83.701	108.45	94.24	93.7591	70.1625	71.8306	47.4201	55.1958	72.6361	60.5179	53.2735	78.0395	69.2889	66.4505	74.4942	63.8423	62.9833	67.8475	108.037	113.347	74.1696	73.2039	109.185	106.223	60.7252	74.7606	51.7655	49.9278	56.2949	64.2666	56.1456	56.0277	72.3821	72.8647	66.0456	73.4424	64.9649	82.4733	65.0138	74.1648	79.591	77.7621	73.3397	70.5984	56.7615	62.9502
ENSG00000055118.14	KCNH2	chr7:150944960-150978315	7.3364	9.64902	9.37026	11.1239	5.39798	1.13781	1.26135	2.59292	2.70242	2.91516	3.68529	0.779441	0.54819	0.72296	1.60081	1.55577	1.62112	2.2629	1.10025	8.69546	10.2603	1.33514	1.37902	12.2417	11.3706	0.478399	0.5774	1.37288	2.63849	4.26618	3.06774	0.99708	1.01121	15.9535	16.2833	15.3929	15.2519	13.9244	16.3739	5.22276	4.35277	4.93615	6.8114	6.70281	7.13088	2.6199	2.12594
ENSG00000055130.15	CUL1	chr7:148697913-148801036	27.6675	26.7354	26.4825	31.4688	36.041	22.5713	22.8217	19.0353	19.7949	20.0183	14.943	23.482	22.5881	25.4458	25.0354	24.6202	26.406	24.7537	27.4872	23.4693	23.6195	21.0562	23.2396	24.8208	26.1578	22.2512	20.1804	42.3144	38.1512	62.6786	67.342	38.1924	41.3232	23.8035	23.1795	22.8353	23.3582	25.0048	21.2412	28.4044	34.5415	32.0487	41.2171	38.1513	29.9944	36.5249	39.4071
ENSG00000055147.18	FAM114A2	chr5:153990127-154038936	7.92766	11.2505	17.5518	6.90879	9.9228	6.92974	6.56092	3.7768	3.76032	8.59169	10.9529	17.614	15.2288	11.1951	11.1884	10.6834	13.7196	8.58705	13.0833	13.8023	11.2089	18.7642	15.7913	18.9281	17.0695	23.9775	20.5058	6.2406	5.76458	6.27011	5.39374	7.67527	11.7441	9.71082	10.7203	9.03615	11.062	10.7692	9.23938	13.6546	14.9205	13.0227	14.6387	11.6669	17.4007	10.5355	10.431
ENSG00000055163.19	CYFIP2	chr5:157266078-157395595	7.37898	8.82452	8.13121	11.5962	14.3426	15.1791	15.021	12.8976	11.3506	16.3689	12.4144	8.9382	6.98215	8.28538	5.38661	7.65978	7.06216	6.53206	3.40948	13.1716	11.5279	5.86522	10.6867	13.0258	10.4508	4.70494	3.66106	25.6319	27.5639	29.4985	29.7479	10.5725	6.99437	11.8301	13.36	9.50114	10.8806	11.8817	16.6958	41.3918	50.2459	51.1387	51.4621	47.8556	41.7527	38.0696	37.6099
ENSG00000055208.18	TAB2	chr6:149218640-149411613	20.4157	19.2026	14.8848	19.4401	18.222	16.3138	16.598	20.8473	18.7548	15.5545	11.4636	13.6948	9.81179	20.7951	17.8483	15.2871	18.1548	13.7127	15.8356	14.1497	13.5131	12.3608	15.2544	16.5736	15.3627	10.6819	12.3397	44.6757	37.5849	28.0349	35.3208	31.5794	32.7014	12.7272	11.5866	10.7997	12.555	14.1148	13.2477	14.3102	15.2887	16.1219	15.7855	15.1386	13.8357	23.4966	22.576
ENSG00000055211.12	GINM1	chr6:149566293-149591748	16.1352	18.1043	8.90218	10.6648	10.7819	9.31657	7.64791	11.0807	12.0563	14.9615	13.9924	13.4542	9.86443	14.9438	18.0145	16.8031	16.1944	15.8883	17.1541	8.37035	8.35097	10.6172	10.1609	8.41468	9.79421	9.10179	9.88679	17.5601	15.6684	7.88135	9.43923	11.1243	11.0309	20.1746	19.6535	19.6927	16.9333	16.6989	18.4742	19.3404	19.4802	18.2923	15.2665	15.8991	15.8193	10.2161	10.878
ENSG00000055332.16	EIF2AK2	chr2:37099209-37157065	2.93449	2.7295	1.62749	3.73561	3.04127	2.31095	3.18633	3.45411	2.61045	4.36098	4.19985	4.90015	2.89043	3.55317	3.85874	4.67369	4.07644	7.3297	9.17971	4.86363	3.00312	5.71559	3.90266	1.79246	2.42898	4.17638	3.79246	10.258	9.81877	11.4032	13.8573	10.0465	10.202	4.03084	3.87692	3.86737	5.45013	4.54989	4.97738	8.70796	10.7176	9.66895	9.00395	7.25793	7.6284	21.8558	26.0679
ENSG00000055483.19	USP36	chr17:78787380-78841441	40.1517	41.2513	51.2438	49.2535	44.8871	21.9891	23.1797	27.4027	26.6522	15.7976	14.2313	27.9726	26.2995	16.896	16.2041	24.2955	23.705	20.2878	25.3351	60.5647	54.8669	32.5081	25.9488	55.7777	41.4557	30.8414	28.8053	21.6483	30.9355	17.7803	19.8355	22.3013	17.5859	48.362	45.0306	41.4811	49.8528	47.5832	41.3848	28.7827	27.1539	27.7611	27.0137	23.6307	26.2682	32.3239	24.6712
ENSG00000055609.17	KMT2C	chr7:152134921-152436005	26.4183	27.6168	40.5463	24.787	22.397	16.6665	13.367	19.8364	23.8804	13.8949	10.0332	19.3682	16.4784	11.3409	12.2575	12.3793	11.1609	14.7942	12.4187	47.8466	42.5212	20.4112	20.0764	31.6164	26.8666	16.0642	13.2715	5.56573	6.78429	6.16405	7.97051	11.1365	12.4585	12.8249	15.8528	12.1583	12.5296	13.0321	24.0064	4.8939	6.17701	9.57728	6.58649	6.66303	8.25331	8.25002	9.39306
ENSG00000055732.12	MCOLN3	chr1:85018081-85048499	4.47187	2.52917	1.70834	2.67079	2.24881	6.90601	6.77852	1.65146	1.62572	2.56874	1.48694	4.93203	2.26899	3.2319	5.05028	3.07586	4.05475	3.56503	3.47884	1.19911	1.06886	4.14822	5.64484	1.58496	1.35049	4.74234	3.95449	3.26488	4.03244	16.3327	14.7193	10.3579	11.835	2.35029	2.61789	2.33635	2.95071	4.22256	2.84964	3.78566	5.00933	3.6974	4.6545	4.84054	3.12145	0.781574	1.03662
ENSG00000055813.5	CCDC85A	chr2:56184122-56386173	0.0354299	0.0524405	0.0771387	0	2.74239e-07	0.0111075	0.0365582	0.0117283	0.0160421	3.9889e-07	0.0189815	0	0	3.92531e-07	0.0146167	0	0	0	0	0.0408068	0.051126	0	0	0	0.0125218	3.28838e-07	0	0.00967721	0.0308193	0.0229606	1.12431e-07	0.0080322	0.0182006	0	0	0	0	0	0	0.31922	0.395928	0.466995	0.774872	0.784917	0.694535	0	0
ENSG00000055917.15	PUM2	chr2:20248690-20352234	28.3576	30.0974	37.5741	24.7323	26.2495	21.7672	18.6841	29.9847	25.0484	14.5759	17.9227	32.1626	33.0936	24.2912	23.0447	27.7913	25.9649	16.8388	25.8907	30.7461	31.8406	31.807	30.4222	37.8831	36.6523	28.4849	28.828	26.1515	25.4669	28.1315	33.4613	30.3276	35.7212	24.6877	27.1293	20.8163	30.6122	30.464	29.172	18.6846	21.4552	20.0453	24.277	24.9119	26.0652	34.6106	36.3305
ENSG00000055950.16	MRPL43	chr10:100969457-100987515	45.7296	47.0453	54.2059	55.2484	56.1283	59.7664	58.1048	41.8722	39.6991	61.2113	57.754	67.5735	66.2475	60.4301	53.4733	59.0491	56.1934	60.7693	57.7544	67.4035	79.1368	68.587	67.2821	61.5089	64.2781	50.048	56.8358	51.4693	48.1495	44.4828	42.5572	42.8308	44.457	70.2179	76.3593	69.0213	84.8811	82.3551	84.6798	50.7951	46.7758	50.3701	52.544	53.3071	53.0641	65.3809	71.6033
ENSG00000055955.15	ITIH4	chr3:52812974-52831479	3.00397	2.00802	3.16583	1.23637	3.5913	1.22504	0.847723	0.670306	1.7707	3.33949	3.33281	3.47261	1.78526	2.52728	3.23079	2.19095	1.50548	0.796274	2.40531	7.98331	4.44299	5.1637	4.86479	5.35176	5.40046	3.14079	2.9405	3.36086	1.94404	2.00529	1.47703	1.88046	1.7577	2.98674	2.97157	2.29234	1.40726	2.88037	0.889897	1.39101	0.63448	1.02128	0.573289	1.25193	0.311498	0.447331	0.546719
ENSG00000055957.10	ITIH1	chr3:52777591-52792068	0	0	0	0	0	0	0	0	0	0	0	0	0	0	0	0	0	0	0.395777	0	0	0	0	0	0	0	0	0.00798134	0.0267966	0	0	0.0291373	0.080695	0	0.0178413	0	0.0706645	0	0	0.0862806	0	0	0.0486182	0	0	0	0
ENSG00000056050.6	HPF1	chr4:169729464-169757953	16.9994	17.5952	12.426	18.2865	21.8397	11.7105	9.42104	8.13541	8.41825	21.3102	21.727	16.3608	12.6722	17.9958	15.724	21.0142	19.2521	14.8559	15.8816	8.11655	11.8837	11.2562	11.7949	11.5806	10.8145	9.18068	9.42863	21.599	28.702	20.1353	19.5909	16.1326	18.0478	18.2254	16.569	17.8628	16.5835	21.7954	21.9311	14.9563	13.4413	16.0233	17.4438	13.9366	16.5894	25.9304	24.727
ENSG00000056097.15	ZFR	chr5:32354349-32444761	29.3991	26.6896	29.5933	24.5954	25.3409	28.3101	25.4965	21.8823	25.7699	30.6998	25.8096	37.9549	40.8323	33.9252	37.1667	35.5368	35.4429	29.0608	41.4649	26.2211	25.7803	34.042	32.7396	33.5406	36.3838	36.2987	40.2317	29.6897	37.6628	35.8761	43.0863	37.8711	38.2695	25.4561	23.6519	23.2151	32.0022	29.7833	32.3757	30.4795	33.6279	31.8199	34.6093	34.5381	32.6806	28.1276	32.0823
ENSG00000056277.15	ZNF280C	chrX:130202710-130268899	2.83884	2.71009	2.38061	1.65778	3.64155	1.76306	1.4214	1.82816	1.66746	1.00626	1.75775	3.18324	2.3391	1.82021	2.13355	2.26101	2.69689	2.57281	1.79581	2.21307	2.11595	2.47016	2.26987	2.8067	2.39917	2.78449	2.70446	6.69475	13.2897	3.59165	3.83647	4.17985	4.88529	1.36778	1.4585	1.5616	2.82362	2.51874	3.27879	2.39916	2.23005	2.20709	2.41989	2.24315	2.16339	6.9445	7.37486
ENSG00000056291.17	NPFFR2	chr4:72031803-72148067	0.0766251	0.0476402	0	0.237505	0.541629	0.121758	0.466767	0.685491	0.815879	1.45836	0.962072	0	0.180438	1.14649	0.332029	0.431627	0.311722	0.890179	0	1.04557	1.34245	2.46061	2.06238	0.113296	0.170623	0.115042	0.178966	4.87162	1.73209	0.929972	2.47414	0.28331	0.398166	0.227202	0.237298	0.178844	0.326683	0.438144	0.262786	0.634681	0.669299	0.524919	0.604017	0.412691	0.319297	4.75422	5.92457
ENSG00000056487.15	PHF21B	chr22:44881161-45009999	2.83275	3.03638	3.6245	2.06056	3.13907	3.65805	6.98499	9.33761	8.93963	3.26834	4.70602	1.5796	3.97773	2.51102	1.31261	2.01818	1.76885	4.5715	1.53582	1.52225	2.67825	2.18495	1.59242	3.60026	3.50584	2.61742	2.15893	5.72139	10.3895	8.1753	7.33682	6.74499	5.07724	4.86322	4.31453	3.87473	4.49791	5.26687	5.65636	3.13674	1.47924	1.54021	2.13161	3.15941	2.7634	15.5477	12.5836
ENSG00000056558.10	TRAF1	chr9:120902392-120929173	0.0614983	0.0735309	0.152166	0.0523481	0.0951336	0.398948	0.427749	0.281173	0.306561	0.320461	0.246142	0.0470605	0.17361	0.115967	0.110055	0.0464892	0.147408	0.0375398	0.123803	0.277626	0.318473	0.121939	0.278677	0.20476	0.185573	0.111348	0.146451	0.700531	0.808947	0.492354	0.426025	0.572847	0.616501	0.318798	0.347432	0.418528	0.35308	0.372293	0.291363	1.27688	0.74604	0.839681	0.778112	0.960909	1.69988	0.46175	0.480632
ENSG00000056586.15	RC3H2	chr9:122844555-122905341	23.9907	23.7206	25.3757	24.3795	24.4874	21.2923	18.9669	23.3701	22.0764	15.9437	11.8495	18.9878	18.9727	17.3037	14.9775	16.9479	18.6772	11.3887	13.2634	28.7794	27.4043	23.6891	20.1258	25.8409	22.8483	23.2251	17.301	19.3884	17.4114	15.7568	18.1476	20.376	19.4414	17.5615	21.5648	22.0046	27.6827	26.0186	27.5014	12.1182	11.7463	12.689	12.9317	11.0829	9.80338	11.6807	13.0839
ENSG00000056736.9	IL17RB	chr3:53846579-53865800	1.759	1.66585	1.3754	1.44373	1.33797	1.35345	1.78516	1.39774	1.40061	1.20358	1.07023	1.62344	1.31358	0.559974	0.868149	0.849872	1.75953	0.86672	1.04768	1.7958	1.63277	1.06437	1.48706	3.28944	2.36422	0.915648	1.09588	2.93572	3.12797	1.6223	1.65901	1.42301	1.62107	1.87393	1.7975	2.46748	1.61649	1.50029	1.23887	0.479747	0.489709	0.394053	0.478142	0.657747	0.638864	2.83358	2.19497
ENSG00000056972.18	TRAF3IP2	chr6:111556453-111606278	7.38834	8.11537	11.4499	7.90241	7.48233	5.57932	7.1878	8.94191	9.70033	7.78252	9.71502	7.77329	7.68117	10.0841	8.85313	9.93905	7.94376	8.61126	7.13555	7.54868	11.649	7.90783	9.12104	11.4824	9.00947	8.51291	7.55799	8.90171	12.1847	2.88684	2.67693	3.69567	1.55774	11.7943	11.5463	11.9206	13.0893	11.5271	13.7733	4.66879	3.59189	3.55787	3.43017	3.07341	3.36831	6.54028	7.60989
ENSG00000056998.19	GYG2	chrX:2828787-2882820	4.22227	4.37719	4.89591	5.13452	3.01447	11.3456	11.2643	17.7382	19.2478	18.7167	19.3272	28.8161	25.1423	43.7737	40.7639	32.3315	44.0507	46.598	36.5491	1.85726	2.94516	57.049	55.561	5.0823	3.97787	36.7923	31.4628	41.825	42.0936	31.6437	30.2898	51.5652	67.6531	3.08006	2.20141	2.25616	2.26471	2.23684	1.9683	25.4553	24.0106	27.463	26.0452	24.6975	23.0891	53.9725	59.8435
ENSG00000057019.15	DCBLD2	chr3:98795940-98901689	6.05438	4.16689	8.89617	5.00215	6.87783	17.7751	14.7505	9.8292	10.0795	10.2046	7.82206	14.1407	12.818	8.90444	8.94436	12.352	9.90044	7.85761	11.4915	8.55243	7.19963	13.5266	9.25372	10.2878	8.1167	9.80604	10.8876	20.7817	17.041	25.7326	25.0132	78.8468	73.3704	6.56242	5.76113	5.36757	4.83653	4.63695	5.64549	18.2916	20.6813	18.9769	26.1629	20.2643	20.0894	34.4734	21.7155
ENSG00000057149.15	SERPINB3	chr18:63655196-63661963	0	0	0	0	0	0	0	0	0	0	0	0	0.111052	0	0	0	0	0	0	0	0	0	0	0	0	0	0	0.917132	0.0924686	0	0.0260471	0	0	0	0	0	0	0	0	0	0	0	0.0457798	0	0.0181357	0.350742	0.354123
ENSG00000057252.12	SOAT1	chr1:179293713-179358680	47.8473	44.7304	31.0955	64.3015	58.4156	109.274	103.879	69.8542	63.9543	53.9158	55.022	35.9063	28.0969	39.4504	37.2612	41.2307	40.3825	43.2507	46.8958	35.4873	34.9066	26.7715	25.8618	41.9805	41.9777	24.1234	25.5099	10.3006	4.2485	16.4097	17.1291	19.8351	20.5653	42.168	41.0785	35.9539	30.1299	29.6493	27.4001	32.4477	30.427	26.9677	24.9855	24.6737	26.1333	1.96205	1.51429
ENSG00000057294.14	PKP2	chr12:32790744-32896840	13.1231	14.1745	19.5778	14.8142	18.5982	52.6231	55.0107	83.9056	71.7168	64.2512	44.3307	89.2888	91.51	77.081	87.6079	60.9722	72.1923	111.616	118.975	13.6456	10.9734	97.1148	99.7612	13.6862	17.8954	96.7685	86.812	16.8724	17.7111	42.4483	47.7525	59.9461	83.7544	13.6434	10.5527	12.6319	9.79439	10.1364	9.87866	31.0331	35.1042	39.8163	40.1943	43.3993	37.1928	13.9257	16.9493
ENSG00000057468.6	MSH4	chr1:75796881-75913238	0.043707	0.109976	0	0.0400185	0.109072	0.0257098	0.00644282	0.0651071	0.0643322	0.0642076	0.0468319	0.134939	0.0428243	0	0.036063	0.0414651	0.0197286	0	0.0618326	0.134548	0.0630702	0.0816111	0.0416777	0.0459144	0.0926829	0	0	0.0716279	0.0543355	0.0396546	0.0724676	0.0779635	0.0898104	0.215762	0.293544	0.182147	0.0662398	0.0585969	0.0207884	0.0488235	0.147861	0.0332362	0.120082	0.0827185	0.0186494	0.0416165	0.0364152
ENSG00000057593.13	F7	chr13:113105787-113120681	0.093058	0.197948	0.0220154	0	0.0302808	0.0526595	0	0.0602526	0.0416401	0.17826	0.065009	0.168585	0	0.0483159	0	0	0	0.312317	0	0.396898	0.436674	0.0141607	0.0192844	0.0424903	0.0428855	0.134877	0.0209292	0.624407	1.20973	0.110765	0.0640018	0.671356	0.373788	0.167814	0.567371	0.267689	0.0941131	0.182158	0.0851586	0	0	0	0	0.0118594	0.0825961	0.212143	0.315198
ENSG00000057608.16	GDI2	chr10:5765222-5842132	102.702	110.057	108.942	147.121	143.198	240.869	238.516	169.327	184.461	243.352	243.045	244.81	215.523	245.583	240.233	295.888	285.375	236.11	276.157	98.8943	74.8734	150.954	143.999	67.9691	76.7015	105.704	108.048	177.01	176.772	247.07	251.312	149.009	159.502	50.6468	52.2843	51.8049	59.4968	61.9099	50.8783	79.2749	87.1439	95.8742	98.0716	103.4	92.1641	205.307	226.928
ENSG00000057657.15	PRDM1	chr6:106086319-106109939	14.3451	11.9251	21.3025	5.96523	11.8614	13.79	13.7566	9.81439	8.92105	12.0825	9.3751	21.9149	30.2302	14.0365	12.1365	11.1388	12.6915	9.60163	14.4149	15.6148	11.8482	35.6081	37.7743	15.8046	12.3737	46.5503	40.7451	2.09902	0.779954	12.4813	12.1277	1.84996	1.21299	9.16417	10.9022	6.90255	11.9472	11.7314	13.6225	2.77082	1.97284	4.71017	3.07565	3.3153	1.71814	1.01924	0.846381
ENSG00000057663.14	ATG5	chr6:106045422-106325791	101.898	89.9472	44.9936	86.0258	84.1135	44.4418	43.7453	34.1057	32.855	30.5369	29.7214	21.9263	19.2035	36.4359	37.2341	31.7497	29.9114	29.3928	19.589	47.3398	34.8415	19.7574	18.8658	45.7903	46.4166	13.8847	19.5219	27.8092	31.7902	24.8666	34.5245	23.19	24.406	61.0613	60.5848	57.0067	65.2263	72.7018	65.1697	17.3696	18.4925	21.7472	20.7972	18.6041	17.6823	23.9503	23.7378
ENSG00000057704.12	TMCC3	chr12:94567123-94650562	1.86295	4.16277	3.07926	1.30775	1.81972	7.77312	7.47686	2.4633	2.3027	1.62164	0.551849	7.9119	0.674525	0.496829	1.12834	0.244648	0.305187	1.62746	1.8595	2.78364	1.92545	5.51273	5.23567	2.26353	2.99033	0.835239	2.09538	0.584896	0.947752	2.87034	4.41146	0.632721	1.43325	5.26572	5.23229	3.70488	2.1244	3.66118	2.66276	11.1535	15.9125	14.6736	10.0412	13.1901	13.0544	1.4913	0.980924
ENSG00000057757.9	PITHD1	chr1:23778404-23788232	57.5055	52.7989	63.1774	71.9556	73.9071	44.2119	41.8084	41.9952	40.0982	44.2484	34.9431	48.5586	45.9343	43.0577	41.6682	40.2104	40.7149	35.5701	37.8211	61.9158	57.9338	45.6893	50.2655	70.4605	77.1942	41.4119	43.3371	50.1773	44.815	40.6356	41.5669	35.0652	35.945	45.9555	45.8552	48.0547	51.0898	45.8073	47.2698	24.1623	25.5024	25.6314	22.6645	24.0998	22.6423	39.4927	39.7378
ENSG00000057935.13	MTA3	chr2:42494568-42756947	77.0043	71.2133	86.5674	68.4566	52.8137	38.8956	41.5706	70.7753	69.108	88.1997	82.1145	71.3361	79.3899	63.902	62.1467	69.8179	70.6447	66.3746	51.1176	68.7638	66.0635	74.4345	77.5229	57.3639	63.025	60.67	64.6989	106.019	119.784	56.1612	51.4064	42.8223	42.9966	70.3764	75.5989	76.0531	87.0748	82.3471	95.4794	39.9929	34.5145	35.0733	37.1947	38.7242	35.5637	87.7614	98.0103
ENSG00000058056.8	USP13	chr3:179652754-179789401	45.9877	36.996	56.1282	28.4842	36.9814	9.39645	7.94015	5.26283	4.77222	3.99832	4.78661	7.33802	5.11741	4.32327	3.27728	3.79458	3.61619	3.89324	5.54419	34.4817	29.3207	4.06285	4.7162	61.4982	53.4355	4.29795	4.27738	8.8223	8.18582	13.3528	14.0873	9.36908	10.0499	12.2187	16.3244	12.2602	14.335	15.3312	12.6115	5.49174	5.08707	5.46228	6.6174	6.76436	6.46669	9.98786	9.65255
ENSG00000058063.15	ATP11B	chr3:182793499-182921635	2.53846	4.03501	1.99272	4.64814	2.75329	25.9892	26.4109	16.9522	14.9373	9.82494	10.7026	2.47416	3.42995	1.89493	2.507	1.27309	2.70303	1.84264	2.77388	2.41808	3.48053	3.06854	3.6154	3.80999	3.35515	1.19478	2.02773	8.91221	9.26578	12.5746	13.3641	18.2147	19.9938	8.19606	6.63033	5.77579	11.4671	9.61731	12.0828	7.52317	7.24349	7.80213	8.23702	9.31733	8.35563	13.0679	11.7005
ENSG00000058085.14	LAMC2	chr1:183186237-183244900	5.71433	7.24429	5.61785	4.91826	4.72905	79.0247	92.3172	27.8218	25.732	51.6786	36.8947	72.5056	87.1201	54.2796	68.7452	89.6961	91.698	128.838	123.635	5.04851	6.50124	60.8976	54.8076	5.67733	6.17185	71.1527	70.2267	7.39424	6.70648	40.8341	101.25	2.64485	2.30541	7.20696	7.76675	5.40111	3.74839	3.96755	3.42447	14.7387	15.5712	14.1633	12.2921	9.28759	9.03207	8.86946	8.31797
ENSG00000058091.16	CDK14	chr7:90466423-91210590	3.71141	3.6406	9.19678	5.46947	2.14065	8.55265	7.11796	3.26238	3.78147	5.20566	6.06374	4.91216	4.3153	1.07278	3.47512	2.75909	3.35761	5.03402	1.68686	4.90904	6.04276	4.00476	5.59727	3.90551	3.96388	1.60182	1.666	13.2064	11.9242	13.8641	13.0526	35.4715	37.4833	2.31937	3.12333	4.84937	3.46837	4.48702	4.39859	11.9702	8.68146	12.0435	8.1472	9.35778	10.5829	17.8848	12.3077
ENSG00000058262.9	SEC61A1	chr3:128051640-128071683	121.579	118.677	105.284	158.915	145.529	124.975	112.619	129.229	140.506	177.086	147.445	128.37	111.797	183.103	160.017	201.401	185.626	162.42	189.769	116.462	105.003	135.033	133.949	105.479	125.334	138.636	145.5	87.3416	76.4722	97.9723	121.587	125.698	130.157	113.243	111.708	112.474	74.9041	79.6377	75.2882	184.573	200.629	183.301	170.304	156.61	148.016	74.6894	75.5614
ENSG00000058272.16	PPP1R12A	chr12:79773562-79935460	17.4025	16.6448	32.8086	38.4916	33.4371	19.1685	19.3906	22.5214	21.4482	32.625	38.8025	45.3678	53.3218	37.295	35.2287	38.6767	37.09	42.4374	52.2171	39.1726	28.9765	46.4099	46.9404	36.721	47.8362	39.4732	42.3777	32.3174	32.6475	24.7453	34.6198	37.3097	36.1826	15.2415	18.1745	15.3096	25.2565	25.2518	26.2359	41.3428	41.2039	40.6329	38.7639	38.0632	37.0714	39.7569	43.3372
ENSG00000058335.15	RASGRF1	chr15:78959946-79090773	0.0274833	0.039891	0.0183508	0.398641	0.0757012	0	0.0173628	0	0.00761479	0	0.0118756	0	0.0165163	0	0.020863	0.0239809	0	0	0	0	0	0.0155343	0	0.0117682	0	0	0.0153033	0.385122	0.18612	0.0275342	0.0381076	0.0764148	0.0141195	0	0	0.00933709	0.0112053	0.0075094	0.0120264	0.292158	0.0699856	0.223854	0.15609	0.566617	0.07148	0.0426793	0.160928
ENSG00000058404.19	CAMK2B	chr7:44217149-44334577	0.0359814	0	0	0.0155594	0.0169632	0.0763442	0.00944413	0.0225035	0.0653399	0	0	0	0.0264241	0.0163776	0	0	0.0484899	0	0	0	0	0.0238002	0	0.0553855	0	0.297651	0	0.229412	0.0962963	0.0642255	0.264656	0.0186557	0.104421	0	0	0	0	0.145215	0.0478454	0.0692142	0.0751331	0.0509975	0.0774572	0.111099	0.0663347	0.235977	0.00943896
ENSG00000058453.16	CROCC	chr1:16740272-16972979	13.742	12.6074	13.1455	10.3292	7.4946	20.6354	23.9445	14.7554	16.5665	16.1398	14.6042	8.36264	12.0349	10.2188	11.3735	8.10434	10.9382	11.5805	11.9652	13.5082	16.3239	20.8255	19.3365	12.3731	12.1978	9.91913	14.7543	15.3813	23.783	12.7417	10.435	13.6526	12.0191	12.7213	11.0691	12.6849	15.2326	15.575	15.3616	16.4503	12.9384	16.8831	20.4491	18.2427	20.428	23.7734	27.3027
ENSG00000058600.15	POLR3E	chr16:22297374-22335103	45.235	49.6194	37.4759	64.2465	49.0412	46.1807	55.3467	57.6756	55.9419	36.8947	31.6142	44.9293	42.3021	35.1428	37.5407	36.4512	39.9012	30.454	36.4089	44.825	49.192	40.1549	38.9109	75.8774	62.755	55.2632	48.3374	53.9439	53.6137	31.7958	44.5086	29.859	27.5634	67.4435	66.203	65.4936	68.9573	71.1119	64.6426	23.7237	25.8631	25.0802	29.1563	31.4457	29.918	62.1282	52.9078
ENSG00000058668.14	ATP2B4	chr1:203626560-203744081	17.5093	20.2135	22.7201	23.2808	27.9022	33.5274	32.8061	17.744	18.2726	11.4331	21.0558	18.6216	18.1443	13.9801	15.0394	14.0606	13.4883	17.6252	16.0028	26.1795	27.8672	12.055	13.359	30.9599	33.2958	15.4391	13.1261	9.58952	7.21016	9.21203	10.7604	26.5222	27.6611	19.6821	18.8932	21.0225	9.76028	11.4802	16.3064	22.2765	19.061	18.218	16.5214	15.5295	22.5397	6.51581	6.72503
ENSG00000058673.16	ZC3H11A	chr1:203795653-203854999	47.7978	47.8851	56.5341	49.5992	60.3875	46.1976	44.6495	35.4679	32.4366	35.9226	30.0408	40.7601	39.5532	29.368	36.3512	34.3866	35.3508	33.98	39.6776	54.9489	50.2728	35.62	38.8312	51.3364	49.7514	29.376	28.2595	35.9178	42.5198	34.9516	30.9756	46.2996	45.5991	25.3209	27.0941	23.9751	23.164	28.0861	18.9225	37.0089	32.1159	38.1181	32.2515	31.6478	31.7854	24.712	20.8673
ENSG00000058729.10	RIOK2	chr5:97160866-97183260	45.9301	39.8144	37.4753	37.2754	49.2033	22.2247	24.738	36.8073	28.9286	43.7892	37.0713	64.6439	40.1781	37.4724	40.2934	45.0632	40.0268	38.3574	45.0651	39.3117	27.6566	35.0181	34.6282	48.0889	43.3276	28.4681	35.9073	38.8573	40.2693	28.5613	32.9189	26.2461	24.5181	39.1662	35.6614	32.8105	36.5816	38.0422	50.4888	33.3027	30.0598	24.5712	31.5393	29.1429	33.0152	40.3695	43.093
ENSG00000058799.14	YIPF1	chr1:53851718-53889834	12.5949	12.9702	12.7434	13.8628	16.1246	37.195	33.3678	15.5248	14.5729	21.4639	13.375	15.3062	11.18	14.5741	12.3747	13.2878	14.8819	10.5806	13.5148	13.0211	9.8918	11.7452	10.833	10.9631	11.2659	10.5202	12.3457	11.0567	12.66	20.1749	21.9089	16.7415	19.098	18.0034	15.9985	16.9005	11.5878	11.5212	12.1126	9.47292	11.8696	11.8005	11.3256	11.7823	9.14228	15.5824	14.7414
ENSG00000058804.11	NDC1	chr1:53765459-53838860	26.7876	25.5998	14.1959	26.3022	31.7082	13.7648	12.5959	11.6203	11.7521	15.6513	18.5431	15.436	14.551	26.9382	24.4672	24.5973	25.5261	17.9112	22.6711	18.0096	17.3539	14.3622	14.859	18.6472	23.9412	14.6488	15.1122	21.1149	20.1387	19.5633	22.8771	17.407	19.3395	35.1273	33.1987	30.7809	28.9862	32.5588	27.0701	19.512	21.3585	23.6771	24.9653	20.7046	19.5317	27.4726	31.6645
ENSG00000058866.14	DGKG	chr3:186105667-186362237	0	0	0	0	0	0.169793	0.290011	0.00791292	0.00270648	1.21425e-53	1.13397e-62	1.03023e-304	4.16475e-07	0.0230376	0.00986171	0.0226779	0.0215797	2.93246e-38	0	0	0.355489	0.0443971	0.0151961	0	0	4.76002e-153	0.0247384	0.129396	0.0700296	0.408184	0.690919	0.217725	0.0511281	0	0.156791	0	0	0.169606	0.234774	0.161496	0.0655885	0.121588	1.05311	0.189005	0.108773	0.0606955	0.439971
ENSG00000059122.16	FLYWCH1	chr16:2911936-2951208	22.411	29.6048	24.283	18.9007	17.6476	16.9796	19.729	15.2463	17.1889	15.9444	16.0243	11.4739	20.0961	10.7438	16.5542	16.8661	18.0227	18.7567	14.8185	40.48	39.7198	25.2297	21.2109	30.0312	24.025	27.421	24.5288	9.57596	12.3985	8.73217	9.91926	9.93556	8.42245	45.1583	45.284	42.8363	45.4666	39.7612	46.0591	35.2244	30.2887	33.6561	40.1488	41.1093	44.3088	24.9	26.8303
ENSG00000059145.18	UNKL	chr16:1363204-1414751	16.1177	12.9247	11.6947	13.3179	6.34587	28.2054	24.4887	33.0143	33.4447	10.0905	8.22778	8.11789	10.4979	10.5859	13.3841	14.9784	11.5566	15.9279	8.54375	17.9982	9.73239	17.7004	19.5523	8.03438	7.03347	16.628	10.3618	19.8386	27.9625	23.6742	27.552	22.7957	18.5843	18.8946	21.3451	24.9105	20.4131	20.7963	20.1	10.8622	13.6845	12.1953	13.7775	12.038	13.3728	26.9994	20.024
ENSG00000059377.16	TBXAS1	chr7:139777050-140020325	0.226514	0.0769016	0	0.203862	0.0379043	0	0.0768791	0.0705276	0.0588264	0.286029	0	0	0.16969	0.343187	0	0.492918	0	0	0.359719	0	0	0.242539	0	0	1.0805	0.390075	0	1.16924	0.260007	0.554337	0.431618	0.726635	0.954556	0.289598	0.0742417	0.0512633	0.506194	0.143552	0.175199	0.392745	0.126583	1.01124	0.666561	1.48289	0.547645	1.38402	1.46518
ENSG00000059378.12	PARP12	chr7:140023743-140063721	7.86567	10.2273	5.99288	8.22093	6.15222	3.50353	4.24263	2.39921	2.25841	1.72657	2.13969	3.26719	3.79533	3.18633	2.5692	1.64345	2.015	2.75021	2.12039	10.8942	9.77969	4.74911	3.2003	11.3996	12.4812	3.28544	4.96887	3.5766	5.53981	3.80989	4.13288	4.7203	5.73626	9.37297	11.8753	9.00449	10.3751	9.90888	10.7442	0.595349	0.794742	1.11382	0.859404	0.765675	1.34472	6.98912	5.4758
ENSG00000059573.8	ALDH18A1	chr10:95605928-95656706	19.9265	21.9142	26.0466	28.0272	24.717	14.2432	13.8744	15.0134	14.4594	19.403	27.7757	19.4767	26.3323	23.3344	25.8693	24.9867	20.8199	26.1693	26.9728	25.0014	26.7875	32.5449	26.8154	23.6042	26.224	21.4377	19.9442	64.7089	68.0956	25.0939	30.8793	27.1097	28.866	40.7545	37.88	37.4895	39.1222	36.675	45.5016	57.7528	59.8272	56.7664	61.265	52.8092	56.8518	63.8464	60.1312
ENSG00000059588.9	TARBP1	chr1:234391312-234479103	6.78223	5.89064	3.9753	6.02721	8.92288	7.94485	5.23196	6.87257	7.14261	9.33859	11.1036	23.6364	10.9569	13.8583	11.186	15.7008	12.5365	11.0291	17.2913	8.02636	9.71976	17.7328	15.0759	9.82517	12.3425	16.6562	16.0273	19.5354	30.2384	7.10864	11.3236	11.9739	10.8705	12.6752	11.7502	11.6403	7.79292	11.4752	10.7581	10.076	9.47128	7.70352	9.76655	11.6879	13.5194	13.4469	20.0016
ENSG00000059691.11	GATB	chr4:151670503-151761023	20.8807	23.8106	30.0145	22.4589	17.1523	13.9937	15.019	12.1792	11.1765	16.9065	12.194	23.1601	24.3921	16.6825	19.1762	16.313	20.2499	20.616	20.4914	25.8883	21.4208	20.8324	22.7882	29.6208	29.2095	21.973	23.2246	14.8509	13.5515	12.9547	14.3273	16.9425	17.4634	25.7801	24.4965	19.9927	21.605	24.7794	23.3463	20.3035	17.2463	24.2073	21.3766	18.6811	21.5679	14.285	20.285
ENSG00000059728.10	MXD1	chr2:69897687-69942945	2.83916	3.34719	3.42386	2.82811	4.78652	4.37394	4.78421	4.68776	5.19817	2.30528	3.00681	3.38895	1.58297	1.42427	1.72665	2.29896	1.4655	1.67654	1.7303	3.44401	6.70775	3.26152	2.2313	5.10665	4.46283	3.15719	3.00999	4.09856	3.44376	3.09275	2.10283	6.25209	6.93798	1.22446	1.37412	1.03398	0.658829	1.00981	0.688252	2.18838	1.76816	3.87921	1.27469	1.73733	1.68413	1.09043	2.32996
ENSG00000059758.7	CDK17	chr12:96278260-96400560	10.3722	11.7605	14.7081	12.9637	13.7154	20.7606	17.06	9.03592	10.3844	10.2588	12.5906	18.3725	11.1534	14.0469	15.9259	18.4596	14.2446	13.1491	14.3127	7.91877	9.61299	8.60627	12.5714	15.068	15.4788	12.0536	14.7372	12.7896	13.1059	17.4877	18.2821	14.6447	12.1914	6.01112	7.28646	8.21527	7.53049	7.71552	7.53932	13.9295	12.7683	10.895	16.7588	14.6037	16.221	8.60436	7.60182
ENSG00000059769.19	DNAJC25	chr9:111631351-111654351	7.55104	6.9717	5.9637	8.90207	9.67809	8.89923	8.7695	19.1479	17.5319	11.4911	11.1715	11.3651	9.61648	10.7078	8.50898	10.6228	9.94564	9.66609	7.1495	9.4209	9.82246	11.7512	11.8915	6.68543	5.9354	8.72267	7.72605	7.97875	10.2333	7.53903	5.98392	4.7954	5.21878	10.0627	9.92717	10.4488	8.66079	8.93245	9.1845	7.14827	7.06508	6.48034	6.27561	5.74288	5.64825	2.88955	3.55707
ENSG00000059804.15	SLC2A3	chr12:7919229-7936275	49.9486	66.8488	68.6324	256.471	41.1044	286.176	300.896	1900.88	1796.6	771.005	1020.19	273.619	244.174	186.435	301.716	194.303	308.654	420.113	513.715	34.2949	42.9453	287.405	273.263	107.687	85.5911	252.463	269.392	296.303	337.852	286.82	390.726	371.735	293.181	196.363	200.806	170.445	70.2566	68.9693	81.8857	553.593	575.698	617.703	786.242	822.379	822.28	284.77	279.397
ENSG00000059915.16	PSD	chr10:102402616-102421539	2.97674	3.91294	3.70816	2.09728	2.40546	0.954285	2.04331	2.06038	1.50754	1.08191	1.77236	0.312044	1.28354	1.38834	1.19379	0.460072	0.476846	1.37766	0.934668	5.19893	5.02952	1.51906	1.10875	2.4486	3.35879	2.10398	0.746297	2.46794	3.70386	1.12683	1.08615	2.12572	1.12052	8.42495	8.8593	8.40421	10.7401	8.9523	11.1274	1.92646	2.10527	1.7564	2.79532	2.50567	3.60447	3.49437	2.85438
ENSG00000060069.16	CTDP1	chr18:79679800-79756623	24.4805	23.4841	26.0205	21.1907	19.788	18.4065	18.3572	13.7132	15.8593	12.0194	10.4048	16.9806	19.4315	13.3243	14.1052	12.6358	15.1213	16.2893	18.053	22.0815	23.4253	19.0665	18.8377	26.3279	23.9461	18.7495	22.6005	16.4824	16.4669	22.6651	20.6461	14.9549	13.8064	11.2726	12.0098	11.3281	13.2053	12.7255	11.3641	7.42327	9.00056	7.79022	7.79418	8.74808	7.38083	17.5702	18.6198
ENSG00000060138.12	YBX3	chr12:10699088-10723312	211.675	179.074	267.082	286.82	279.632	838.755	785.692	449.831	414.258	298.104	236.557	239.287	289.209	201.751	214.929	221.573	188.313	293.198	223.535	331.636	310.425	289.748	270.711	445.911	530.796	355.155	384.569	300.205	258.882	515.918	548.829	185.753	173.806	290.703	286.221	262.583	267.655	270.951	286.202	520.027	480.183	520.34	452.035	465.395	489.63	215.292	235.376
ENSG00000060140.8	STYK1	chr12:10618938-10674318	1.19225	0.702571	1.38574	0.460955	0.717916	3.60407	1.46787	0.269828	0.656019	0.258294	0.418341	0.0148028	0.959912	0.115522	0.179842	1.01816	0.430088	0.164542	1.46541	0.701104	1.51281	0.192187	0.838572	1.94198	1.73901	1.00132	0.554428	0.432175	0.593833	0.534452	1.28244	0.210525	0.42362	0.973294	1.81527	1.58373	2.3397	1.41643	3.54581	0.877844	1.08617	1.4794	0.636683	0.655876	0.35923	4.48919	0.585906
ENSG00000060237.16	WNK1	chr12:752592-911452	36.0042	42.3055	51.917	45.1522	25.7098	44.4346	31.102	63.1961	65.2324	31.8253	44.0702	70.0036	59.5096	47.266	44.2084	43.2386	35.5424	36.1991	50.8017	76.6276	69.0771	76.4912	73.5026	59.642	81.9021	66.3801	59.0601	75.4339	72.662	77.9365	77.0153	92.6379	81.6063	44.5427	47.8978	37.8314	53.709	50.0099	70.3282	42.8558	32.9014	34.8347	46.6987	45.332	40.2695	60.2924	62.216
ENSG00000060303.5	RPS17P5	chr6:50857254-50857662	0	0	0	0	0	0	0	0	0	0	0	0	0	0	0	0	0	0	0	0	0	0	0	0	0	0	0	0	0	0	0	0	0	0	0	0.179914	0	0.144697	0.154002	0	0	0	0	0	0	0	0
ENSG00000060339.13	CCAR1	chr10:68721011-68792377	134.624	107.51	142.063	130.099	156.381	118.489	110.153	122.722	119.775	162.522	122.941	186.889	206.296	142.106	149.088	155.112	171.904	116.359	156.731	134.935	133.008	165.732	156.278	115.825	116.679	112.175	131.353	80.3507	65.8389	148.594	155.702	107.503	112.529	84.8251	83.3273	85.9449	90.3784	102.3	104.31	71.7236	77.3244	76.6563	88.3947	83.5209	77.3655	84.0028	89.8179
ENSG00000060491.16	OGFR	chr20:62804834-62814000	13.1154	16.7349	17.6087	15.1803	14.7014	20.8464	22.1926	15.3726	16.8755	17.0398	15.7615	14.4665	11.1294	14.7239	14.1192	11.4165	13.6439	14.4467	16.2396	22.0843	25.6433	16.8559	15.9301	14.004	14.4332	13.5296	12.0254	9.56731	18.569	12.9627	14.0722	16.4271	13.7545	24.8884	23.7841	27.4061	27.6459	28.8358	29.2262	20.7762	22.5652	19.2337	23.1077	25.0058	22.4079	18.6743	21.1273
ENSG00000060558.3	GNA15	chr19:3136192-3163769	0.0462272	0.0205266	0	0	0.0346085	0	0	0	0.00785097	0	0	0	0	0	0	0	0	0	0	0.10673	0	0	0	0	0	0	0.0239204	0.0568316	0.150856	0.0179748	0.0313553	0.00951451	0	0.194008	0.105842	0.250445	0.157635	0.123955	0.412752	0.0154916	0.0502672	0.0527291	0.0476274	0.053009	0.0739679	0.0220081	0.0577725
ENSG00000060566.13	CREB3L3	chr19:4153600-4173054	0.163832	0.054848	0.100566	0.178031	0.0829913	13.1038	13.6936	3.2444	2.52282	1.6047	1.52949	0.119784	0.0741782	0.373922	0.44886	1.39224	0.71921	0.760834	0.742052	0	0.159971	0.166043	0.252371	0.0970456	0.0400884	0.082885	0.127147	0.111465	0.264816	0.0956197	0.0170971	0.351124	0.656449	0.101046	0.112609	0.10236	0.185738	0.0868956	0.10782	0.0123828	0.0133932	0.0287515	0.169062	0.0245698	0.0786127	0.2346	0.202517
ENSG00000060642.10	PIGV	chr1:26787471-26798398	1.86274	3.42346	2.15196	1.27801	1.52411	1.62228	1.63608	1.03132	2.08846	2.12415	2.15901	4.73463	2.20886	1.39196	1.64878	1.75419	2.18997	2.7219	2.25552	2.56471	3.86359	1.96689	3.09799	2.23746	3.53025	3.27723	2.50487	3.81123	5.79408	3.13947	2.46752	1.88159	2.64709	4.3891	5.10336	4.99981	4.54645	4.57882	5.01423	2.78056	2.16488	2.12393	2.17782	2.18697	3.32608	7.63658	7.14946
ENSG00000060656.19	PTPRU	chr1:29236515-29326813	114.561	122.993	118.549	136.604	142.756	16.84	16.2515	31.8731	32.7016	25.0875	17.6751	37.7166	50.0359	58.8663	69.2904	59.4372	57.9497	70.1897	89.4782	169.346	191.251	73.907	61.323	109.885	123.063	51.6919	49.7325	18.6246	27.6693	12.9286	13.9924	15.7007	17.1711	178.696	175.654	188.138	148.474	131.366	138.587	25.4909	24.5649	22.5806	22.6436	21.6745	23.2703	28.1755	25.0407
ENSG00000060688.12	SNRNP40	chr1:31259567-31296782	43.8042	38.705	52.4227	47.0534	54.906	36.378	37.1142	27.534	27.8692	50.3514	52.847	57.8966	82.1417	55.7514	59.4673	67.1515	65.8451	63.0014	63.4136	40.624	46.163	65.8802	65.0445	51.4284	63.4702	53.3928	62.698	53.9396	48.0109	47.5728	62.594	48.5993	48.4162	62.3553	55.4548	55.7327	63.3362	64.2409	69.0136	63.5482	66.2619	63.6306	70.6573	67.375	68.1172	64.472	70.4367
ENSG00000060709.14	RIMBP2	chr12:130396136-130517917	0.203555	0.175291	0.579692	0.873832	0.0327741	0.0588921	0.0561273	0.0950193	0.0130775	0	0	0	0	0	0	0	0	0	0	0.482909	0.275379	0.0102178	0	0.845724	0.435071	0	0.00755084	0.218416	0.567072	2.45289	1.31664	10.6011	12.4042	0.934024	0.877441	0.529654	0.335678	0.203986	0.176445	0.781323	0.952761	0.711737	0.409678	0.333346	1.05765	0.0366594	0.141484
ENSG00000060718.20	COL11A1	chr1:102876466-103108496	0.0163232	0	0.486687	0	0.0131363	0.0526216	0.094018	0.0264677	0.15207	0.114278	0.124849	0	0.0171949	0	0.0105445	0	0.105189	0.393534	0	0.264396	0.0735826	0	0.0502775	0	0.188401	0	0.0306468	4.8808	2.15656	0.781266	1.22712	17.2981	12.3185	0.0144389	0	0.021942	0.086904	0.344158	0.0698015	12.9307	11.9614	12.1073	7.62645	10.7933	9.93268	33.4981	25.0807
ENSG00000060749.14	QSER1	chr11:32893177-32993316	4.88182	4.70775	4.00168	7.13883	5.82382	9.66826	5.6985	13.0232	8.02195	7.51694	9.83395	5.75125	5.82503	12.7232	15.3847	12.8359	9.09864	7.25548	10.6224	5.36745	4.98901	5.84114	7.0635	5.02033	5.77449	12.0265	6.72723	31.5926	32.01	12.2589	22.9586	17.6063	17.5048	4.90552	4.29753	3.71801	6.63821	7.0211	6.98099	5.26347	7.42623	5.62845	11.9085	9.43933	6.67999	32.3085	26.0883
ENSG00000060762.18	MPC1	chr6:166364918-166383013	31.3274	25.7118	35.3113	12.9724	35.9489	35.0507	35.9015	46.899	37.3922	29.5614	25.6755	25.6621	19.9915	25.5594	15.2723	31.9593	17.7181	27.5024	22.0169	27.1125	21.8821	20.7773	23.4673	24.432	27.1851	14.4923	13.8558	8.81585	7.20691	26.2172	29.7733	14.1372	15.7738	21.0421	20.4013	22.6497	17.6908	14.7806	14.4447	20.812	25.5239	24.0537	26.0382	24.2335	20.1274	11.2471	11.7493
ENSG00000060971.17	ACAA1	chr3:38103128-38137242	48.8323	50.3609	54.1807	44.5576	58.9608	41.088	43.0402	46.705	52.3976	66.0279	70.6778	44.269	46.2099	49.0949	52.118	54.1669	45.5029	55.6393	42.5172	46.2902	42.6395	52.3992	47.8848	49.6117	50.7579	45.7954	43.9408	27.384	19.9512	31.5649	31.2897	39.2831	34.3389	35.8282	34.6494	36.8742	42.3714	40.6198	37.0786	26.7298	30.0805	22.4509	23.6079	21.0795	25.8829	27.1075	26.0615
ENSG00000060982.14	BCAT1	chr12:24810021-24949459	53.8734	49.7085	62.9049	45.7252	68.9164	27.2431	29.6004	13.9933	15.695	9.21321	9.98104	11.6224	12.8067	6.83821	4.30969	8.10002	8.85091	11.3033	5.24148	63.867	55.4209	9.30431	9.11032	57.5264	70.9154	34.8042	41.8406	46.7704	30.6505	49.2015	71.9673	49.9299	52.9211	50.5513	41.6318	38.0117	44.2863	51.3116	40.0564	62.6328	54.1095	66.507	74.7577	79.6898	84.3417	95.5398	93.8902
ENSG00000061273.17	HDAC7	chr12:47782721-47833132	4.3745	5.02739	8.69205	9.58223	5.75744	39.7929	46.564	54.9925	51.0712	43.4302	29.865	45.4408	38.0969	39.889	43.3366	38.1097	36.2997	54.719	51.1993	12.5451	10.9344	60.0545	59.9135	10.3636	10.4724	49.0471	57.9668	31.5062	31.2241	53.8759	58.7027	56.788	49.6673	11.2671	11.1986	12.9488	13.3363	9.58653	14.7444	67.6842	67.4359	76.4263	86.3611	78.0285	71.7118	32.7838	37.3318
ENSG00000061337.15	LZTS1	chr8:20246164-20303963	15.1458	12.107	15.8725	8.40248	15.4871	13.7328	13.3148	1.93058	1.1418	2.49631	1.76931	5.35853	10.0958	9.86722	7.3984	12.77	11.2932	13.3506	20.0048	10.3448	12.3984	12.2522	9.24824	21.5884	21.9165	8.91399	11.0962	1.3909	3.14874	26.9245	16.0657	2.97941	3.59856	5.92927	8.40954	13.1261	8.93277	8.89619	5.58877	47.6097	60.9212	72.8769	45.2371	47.4859	42.302	5.83443	3.78094
ENSG00000061455.10	PRDM6	chr5:123089120-123194266	0.262913	0.539513	0.292811	0.369325	0.44504	0.343113	0.719525	0.311546	0.439179	0.221076	0.287675	0.0273708	1.73456	0.388809	0.0243831	0.203017	0.0200085	1.46849	0.564861	0.414066	0.0213217	0.988403	0.00939313	0.0258699	0.271276	0.0377872	0.295314	0.00807158	0.0114805	0.718719	0.200207	15.2577	16.4171	0.0737871	0.00902149	0.00821027	0.0037322	0.454779	0.0639777	10.7565	11.1499	8.76228	9.26957	9.442	14.1638	0.536559	0.0123106
ENSG00000061492.11	WNT8A	chr5:138083891-138092365	0.469842	0.247893	0.219807	0.09121	0.0515549	0.0440425	0	0	0	0	0.0553399	0	0	0	0.0395921	0	0.0609621	0.329348	0	0.0369288	0.048722	0	0	0	0.240012	0	0	4.6768	2.48834	0.0175048	0.132868	0.18522	0.0173448	0.07408	0.0412298	0.194229	0.0521827	0.150891	0.0736949	0	0	0	0	0.128081	0.0204744	0.158418	0.149877
ENSG00000061656.9	SPAG4	chr20:35615891-35621049	2.44091	2.71608	3.37117	1.05242	0.171469	2.5286	2.3932	1.6103	1.2899	2.56583	3.37394	0	2.26602	0.415048	0.818817	1.17472	1.78714	2.14484	1.80332	2.21518	2.46092	1.98899	1.57635	2.43003	3.6026	0.841961	0.660938	4.61241	11.7006	0.803628	0.464179	1.05668	1.3242	3.63046	3.92254	3.21207	2.81048	2.71807	3.30832	2.34872	1.10667	2.00146	2.20734	1.67504	2.9873	2.1634	1.80809
ENSG00000061676.14	NCKAP1	chr2:182909114-183038858	38.761	37.9131	15.4373	45.2316	46.9065	61.4168	60.371	80.0939	85.9942	78.2098	81.5162	55.8478	37.3682	74.3255	80.7509	86.0215	87.7445	70.042	79.7846	22.8974	22.4235	45.9402	41.7095	24.777	22.1158	39.6424	46.9564	79.548	97.538	83.9886	98.293	78.1396	78.4107	31.4245	32.8125	35	36.2894	37.7275	40.6174	46.0596	51.1113	43.631	46.5754	49.59	46.6569	61.2349	69.0838
ENSG00000061794.12	MRPS35	chr12:27710772-27756295	58.4627	56.218	53.3281	65.5743	68.4328	65.9885	61.1736	49.3457	48.7594	51.8171	57.614	60.5742	59.542	55.8581	62.2113	63.7183	70.7274	39.6055	55.112	58.4854	48.2159	42.8031	49.6041	61.3807	63.2474	56.7331	54.8399	40.9357	42.7418	27.0281	33.1277	26.9855	29.2143	82.3003	77.8799	72.5701	75.3445	71.7341	75.0573	34.7927	38.3054	40.5401	42.0036	39.1265	39.9527	36.3177	42.3238
ENSG00000061918.12	GUCY1B3	chr4:155758991-155807591	0.091661	0.130119	0.249985	0.0350446	0.114622	0.0471815	0.056017	0	0.029536	0	0.0491072	0	0	0.0737765	0	0	0	0	0	0.324035	0.0470507	0	0	0.080242	0.0270545	0	0	0.212807	0.224714	0.305265	0.215601	3.01841	3.97779	0.0209939	0	0.0212676	0.0386722	0.0555871	0.0327025	0.750422	0.848882	0.826126	0.8855	0.653728	1.07429	0.692804	0.552643
ENSG00000061936.9	SFSWAP	chr12:131711080-131799737	26.2882	25.4752	32.1761	19.5878	34.2144	28.9862	30.7572	22.8974	23.5252	26.3132	26.1979	46.4406	36.8119	31.6188	35.1309	34.7299	44.0039	43.6956	44.0337	27.2998	33.4646	35.8	38.4161	41.3877	45.3916	51.4024	33.5552	23.3947	27.4449	29.4411	22.6283	31.1457	30.0207	26.2268	33.7304	25.6138	39.5466	33.4396	42.1749	33.3954	31.4876	32.7372	30.7505	30.9855	37.5949	29.4376	28.3582
ENSG00000061938.17	TNK2	chr3:195863363-195911945	159.246	120.57	158.739	149.79	146.622	34.6182	33.2004	55.1666	57.7712	37.5533	32.7713	47.5606	66.8692	53.7737	63.2328	43.3166	63.5172	65.3527	66.7131	196.681	196.285	81.3369	80.941	154.254	162.14	61.2375	66.914	49.8325	45.345	16.2257	17.7018	14.3692	13.7322	88.456	81.4723	94.1545	79.1115	92.9755	73.3683	12.2887	10.0435	14.3502	13.4333	15.7768	15.461	29.7207	34.9127
ENSG00000061987.15	MON2	chr12:62466816-62600479	4.24006	5.59773	1.94383	5.6565	5.0494	6.37185	6.26298	8.57851	7.16248	8.19381	9.81155	4.92419	3.50849	11.5908	11.8273	8.91713	12.25	9.61224	6.59426	3.64311	5.4748	4.66811	5.34216	5.77946	3.49283	5.03503	4.62257	9.41434	10.8817	8.27096	10.0902	12.3488	11.1814	4.47136	3.51029	3.83341	4.45098	3.60799	5.3985	10.1663	10.0359	8.6969	8.18026	7.75175	7.15331	7.26314	7.92682
ENSG00000062038.13	CDH3	chr16:68636188-68722616	33.1005	37.4425	38.0897	35.906	25.8711	16.369	14.9246	7.51135	9.53484	6.91317	13.3928	5.6326	8.22217	3.66035	7.97364	6.11705	4.94921	8.45052	17.5435	35.29	35.3405	9.33959	9.76592	47.5567	42.4457	7.40186	6.77865	52.464	76.0093	5.6875	12.4289	48.853	71.6673	24.8661	25.1142	26.1417	14.9487	18.4632	14.1056	5.61491	7.49413	5.94417	8.72131	9.08968	7.33715	51.9982	60.7317
ENSG00000062038.13	CDH3	chr16:68696143-68696923	1.46925	0.793462	0.648425	0.490839	0.356747	0.367895	0.421457	0.354915	0.121393	0.175006	0	0	0	0.172216	0.442324	0.169528	0	0	0	0.962663	0.902504	0.333662	0	1.00116	0.884166	0	0.123287	1.56185	2.72131	0.0463215	0.323213	1.47115	1.51463	0.882129	0.218207	0.794341	0.451362	0.638853	0.849919	0.718602	0.25908	0.362358	0.490948	0.253642	0.22874	1.13431	1.2903
ENSG00000062096.14	ARSF	chrX:3041470-3112726	0.0748396	0.0110765	0.0814716	0.0342598	0.0747047	0.0440235	0.165486	0.0247737	0.00847304	0	0	0	0	0	0	0	0.0337793	0	0.10587	0.0287967	0.0269972	0.0698723	0.0237869	0.0262049	0.0793509	0	0	0.0102201	0.0348897	0.135803	0.13537	0.513467	0.432527	0	0	0	0	0	0	0.30097	0.271274	0.417357	0.394111	0.371814	0.255475	0	0
ENSG00000062194.15	GPBP1	chr5:57173947-57264679	45.0868	44.1433	32.5699	44.3439	52.231	33.6586	31.2012	45.0182	43.5889	42.1008	43.2097	40.491	29.0599	37.2968	39.3471	41.7182	36.6256	36.6295	40.5819	23.63	26.0916	30.0249	31.458	42.1581	40.2417	31.2924	31.9458	64.4251	76.9494	43.5369	45.7142	48.3025	50.6068	36.73	39.8783	39.3589	38.4094	43.4502	41.5645	29.683	29.9795	29.2631	37.8742	37.76	33.2112	51.8235	53.9328
ENSG00000062282.14	DGAT2	chr11:75759511-75801535	0.143608	0.115829	0.35622	0.164361	0.174286	0.476495	0.358335	0.711316	1.42536	1.95341	1.77524	3.75157	3.7193	2.74247	3.00518	3.03131	3.19488	2.11317	1.52154	0.376821	0.541032	6.29513	6.92769	0.548294	0.346505	7.5464	7.1854	0.630021	1.32339	3.40644	1.49678	11.492	10.873	0.959144	1.22868	0.631589	0.864557	0.466381	0.591995	0.462781	0.151999	0.19832	0.27782	0.354669	0.281778	1.54861	2.41328
ENSG00000062370.16	ZNF112	chr19:44326554-44367217	1.30813	1.45439	2.45713	1.32776	2.00038	1.04543	1.67235	2.19892	2.6404	2.52498	2.21499	1.20627	1.52823	0.89826	1.25986	0.860097	1.37276	1.22482	1.19886	1.21677	1.04699	1.16901	2.06806	3.0071	3.10202	1.69622	1.62698	0.558388	1.32561	1.22238	1.07938	2.09868	2.68907	2.17344	2.54552	1.83911	2.91609	2.43109	2.26189	3.10521	2.9411	2.90966	3.55986	2.32475	1.52249	1.78101	1.75496
ENSG00000062485.18	CS	chr12:56271698-56300392	219.99	204.509	248.976	260.436	283.634	131.603	116.393	98.7745	99.5752	100.14	123.462	164.126	187.661	150.816	174.804	177.267	175.44	156.255	183.152	198.308	223.164	124.576	122.305	219.332	239.021	128.303	126.555	120.345	93.4964	123.223	131.145	127.737	117.702	116.189	127.545	109.212	131.021	149.178	144.121	118.145	109.62	115.138	101.104	106.725	113.511	101.053	102.213
ENSG00000062524.15	LTK	chr15:41503637-41513887	0.636081	0.610832	1.0189	0.474647	0.189059	4.34557	4.2083	11.0048	16.5957	10.9139	12.5879	5.86899	4.934	2.74168	5.34868	5.68745	5.94553	4.40263	7.64347	0.159044	0.209161	4.92637	3.80834	0.171266	0.227634	4.72355	5.17853	0.101636	0.0684015	1.41934	0.977303	0.646612	0.473259	0.384748	0.321037	0.194804	0.304622	0.327858	0.671485	2.88929	2.23631	1.64892	1.73974	1.77029	2.0653	0.0961718	0.203733
ENSG00000062582.13	MRPS24	chr7:43866557-43869893	126.193	132.184	120.723	116.805	122.095	98.4936	109.955	65.0118	64.1141	91.3648	84.5496	97.4815	108.072	89.8217	89.8595	92.7498	93.3645	71.4937	84.2527	115.825	131.262	98.9953	90.6296	131.53	133.138	113.206	123.654	74.8037	88.3224	71.3862	68.5118	67.9216	68.5083	130.724	125.357	134.685	150.106	136.137	145.989	76.5423	72.8364	84.1775	74.2887	77.8485	75.3685	103.576	105.548
ENSG00000062598.17	ELMO2	chr20:46366048-46432985	14.4721	15.8913	16.7592	14.3631	16.3789	15.8041	14.9568	22.2117	19.6831	17.9037	16.4952	21.1075	22.7209	16.8435	18.4619	18.8941	21.7666	15.5623	20.5494	20.1878	17.5018	18.2682	23.1508	14.3096	19.4885	18.8172	20.5131	12.1634	13.0436	18.0919	12.6287	24.3381	24.038	19.4171	16.4205	16.0346	12.9116	13.5884	14.0415	18.2058	20.3536	19.2622	21.9258	26.768	18.5836	13.4011	17.8724
ENSG00000062650.18	WAPL	chr10:86435255-86521815	19.7093	17.7021	14.9822	24.569	24.6116	19.0579	19.4136	19.2835	18.039	20.4033	22.5739	12.4496	12.8836	19.8323	20.53	20.3701	26.5615	19.2874	19.9476	16.0405	15.6895	15.8406	13.616	15.097	15.3216	10.9943	11.9351	19.7827	20.5418	13.726	17.1989	17.3375	17.1852	29.5763	30.6651	28.5582	31.7541	36.4403	36.6455	18.0979	18.1365	17.2091	21.1283	22.1859	20.4614	22.5487	23.9327
ENSG00000062716.12	VMP1	chr17:59707191-59842255	142.621	139.225	186.506	152.83	148.09	255.672	242.251	161.286	189.256	185.115	177.584	219.193	247.45	169.559	165.727	176.364	162.424	188.342	161.404	204.933	185.285	203.058	188.71	213.107	190.342	186.671	197.816	129.535	100.471	125.222	145.158	118.939	125.547	182.701	160.54	165.646	130.421	125.673	131.457	218.347	215.251	202.793	189.309	191.02	175.948	87.5342	110.475
ENSG00000062725.9	APPBP2	chr17:60443148-60526219	3.6487	3.21912	1.41684	2.35942	2.99869	3.49085	4.23385	6.41934	7.78168	5.77724	3.01593	3.24189	5.05134	7.27147	5.89182	6.9264	4.39195	5.81687	2.67226	1.366	1.83608	2.96412	2.50622	1.70634	1.86923	3.32922	2.82388	8.20699	5.86813	5.82414	6.87512	8.90106	8.48017	4.11245	2.99519	4.88685	4.80464	5.0769	4.74031	11.5431	12.6977	12.4657	13.902	12.8451	10.6599	8.1169	6.13996
ENSG00000062822.12	POLD1	chr19:50384203-50418018	98.1679	101.873	105.266	97.1524	106.922	63.565	76.471	62.3881	59.2193	54.1511	47.9562	60.8181	93.7574	55.4353	57.8196	57.3945	63.9264	65.7621	54.5725	111.532	135.096	92.8937	77.0039	146.486	120.704	74.3112	66.2707	43.3008	41.479	48.647	37.819	44.0729	42.5169	162.459	168.544	169.962	203.527	187.473	188.29	67.0019	72.6422	73.9475	78.6344	71.3662	69.8204	62.262	61.0286
ENSG00000063015.19	SEZ6	chr17:28954900-29006440	0.122611	0.0920288	0.532312	0.776371	0.53628	1.04973	1.37087	0.302974	0.00464222	0.01598	0.118461	0	0.288671	0	0	0.104886	0.372836	0.0575288	0	0.138486	0.545926	0.374781	0.0130324	0.0574325	0.407767	0	0.32351	1.01899	0.40701	1.1963	0.502284	0.235947	0.339645	0.368055	0.327592	0.432071	0.286527	0.369221	0.700035	0.0748969	0.00990754	0.151497	0.172283	0.0645822	0.0524878	4.98683	4.62645
ENSG00000063046.17	EIF4B	chr12:53006157-53042209	254.063	273.443	357.46	283.874	250.027	132.168	131.905	186.751	183.26	150.922	170.299	236.593	258.725	175.464	182.632	174.072	185.665	155.802	176.682	346.188	304.081	295.931	277.407	352.369	323.854	319.516	306.273	157.853	170.617	107.535	107.659	97.9435	101.803	324.468	319.906	301.905	347.867	334.766	334.121	175.975	161.101	182.323	175.755	184.362	213.17	157.68	155.625
ENSG00000063127.15	SLC6A16	chr19:49289637-49325225	0.602037	0.216517	0.957888	0.241721	0.684265	0.780424	0.889212	1.54866	0.340677	0.833821	0.157318	0.492699	0.0479566	0.372356	0.967954	0.0232027	0.372659	0	0.697735	0.835572	1.07703	0.371648	0.336905	0.371753	0.290701	0.219353	0.274633	0.461956	1.22873	1.44405	0.599032	1.56472	0.942013	0.241615	0.697118	0.368003	0.173081	0.661772	0.328093	1.17131	1.71869	0.776841	2.20739	3.36871	1.6006	1.18599	0.365497
ENSG00000063169.10	BICRA	chr19:47608195-47703277	4.33134	4.03367	7.06532	6.78181	6.54395	5.11808	5.18274	7.01684	7.07222	8.91344	6.68472	2.72582	5.44071	5.61209	6.32885	6.45564	6.99011	6.55047	4.5642	4.3215	7.79902	9.0818	9.15129	6.01527	7.40908	7.6746	7.45825	6.27787	4.07609	5.33431	5.76847	10.8039	10.9053	7.33861	7.42147	6.98418	7.43601	8.0496	9.50412	9.39355	9.17753	7.39558	9.57974	11.1841	10.656	10.603	7.62213
ENSG00000063176.15	SPHK2	chr19:48619290-48630717	3.34226	3.50109	2.52867	2.93794	3.3398	8.13333	8.17367	10.4234	9.36212	6.35953	4.6122	2.71222	4.96986	4.97835	4.68649	4.7528	4.64665	8.04874	4.0896	3.33064	6.52105	4.29759	4.27017	3.36976	5.30583	3.15732	3.70602	8.60366	6.12188	19.3641	14.4812	20.5301	20.7425	5.60565	5.27897	4.53872	5.94718	6.20972	5.21869	11.3406	13.9383	11.5399	13.3149	15.2682	10.3264	19.6445	20.6988
ENSG00000063177.12	RPL18	chr19:48615327-48619536	1809.73	1851.09	2139.78	2150.2	2024.06	1998.11	2114.98	1646.99	1623.56	1778.21	1733.29	2056.34	2504.03	1643.58	1756.87	1669.47	1684.73	1756.45	1502.6	2479.38	2656.29	2235.26	2240.95	2351.98	2254.91	2242.88	2191.87	1211.11	1573.22	1252.99	1217.31	1056.97	1044.53	3263.38	3233.19	3326.05	3041.5	2727.52	3009.46	1871.27	1814.1	2111.13	1920.16	2026.73	2135.34	1365.3	1379.12
ENSG00000063180.8	CA11	chr19:48637941-48646312	3.40474	3.11901	6.97866	4.42319	3.4628	3.82696	4.26595	6.84402	3.9107	6.53677	10.7867	0.688564	2.18116	1.82873	1.83264	2.11106	2.27816	0.772873	0.115354	2.86053	4.02275	2.3311	2.13124	2.41953	3.67701	0.875476	0.768642	15.3982	31.7674	8.23715	6.30264	3.93176	4.5605	1.10677	2.71541	2.61135	2.35376	1.31451	2.3566	1.60788	0.354663	0.917214	0.887773	0.978121	0.630546	30.2071	19.8671
ENSG00000063241.7	ISOC2	chr19:55452984-55462343	135.559	137.948	150.069	121.527	131.807	103.786	109.57	34.9831	38.4697	54.2143	51.6287	42.6126	43.3543	51.7351	51.7924	56.2578	59.3738	55.5734	55.5476	92.5151	107.576	39.8202	35.2858	119.986	117.299	48.7312	54.6225	50.4935	53.8686	41.4948	31.4937	27.6679	28.4983	94.4874	88.8338	98.1909	95.972	90.9342	99.4797	27.0393	24.7706	27.7671	25.6265	27.4072	29.2246	59.7492	65.5969
ENSG00000063244.12	U2AF2	chr19:55654145-55674715	149.987	138.364	157.276	178.615	189.196	239.109	231.552	125.97	123.813	163.237	136.83	181.807	200.689	188.404	195.329	193.707	200.732	148.524	183.72	144.996	151.85	201.562	199.146	160.864	187.957	208.894	209.18	120.237	132.06	202.285	198.189	196.882	188.349	185.096	204.092	210.082	236.295	226.693	224.97	227.645	238.05	267.731	260.516	258.442	240.826	234.111	209.18
ENSG00000063245.14	EPN1	chr19:55675225-55709858	70.1564	69.8599	75.6403	63.534	65.2056	81.1667	82.0803	67.0781	68.3276	51.1712	52.7934	71.673	76.0192	60.239	55.4827	67.7895	71.115	84.8434	63.8364	80.5361	96.0324	87.6004	83.5653	103.37	101.636	91.9415	113.05	83.6261	77.0025	77.7299	67.7047	92.2331	100.436	128.574	133.2	144.191	160.621	148.615	154.559	116.333	104.862	109.529	112.367	123.628	127.142	158.882	167.373
ENSG00000063322.13	MED29	chr19:39391302-39400637	19.8977	22.4641	22.1011	19.4809	20.5455	22.0046	26.7138	19.1941	24.2796	20.9675	19.4615	18.9073	24.2003	19.9752	23.3503	21.9583	21.0695	15.8938	18.8708	26.8691	29.1833	22.8635	26.6901	30.2287	25.1444	22.6571	25.1751	16.3057	16.4725	17.1394	16.0734	13.8241	14.8264	27.1192	29.9723	26.4417	31.7472	32.5142	28.6955	18.9617	13.8077	17.6442	16.8388	15.7047	17.2154	15.1638	15.4975
ENSG00000063438.16	AHRR	chr5:304175-438291	0.356675	0.202459	0.528173	0.168642	0.363083	0.211521	0.185219	0.997484	0.673445	1.05732	1.42987	0.393884	0.491363	0.218094	0.37178	0.171993	0.50869	0.134297	0.0347091	0.37329	0.197681	0.0947367	0.352234	0.210573	0.168063	0.226424	0.415397	0.344722	1.34133	0.730383	1.04158	0.728312	0.316343	0.333258	0.409271	0.147459	0.13878	0.243734	0.802383	0.976141	0.741656	0.796457	0.536075	0.511551	0.895099	0.4719	0.435911
ENSG00000063515.2	GSC2	chr22:19148575-19150283	0.143145	0.0953422	0.409052	0.221172	0.080375	0.0473638	0.0949541	0	0	0.0788575	0	0	0	0.0776004	0	0	0.0726898	0.276323	0	0.0619678	0.0580954	0.0375869	0	0.0563904	0	0	0.166659	0	0.100099	0	0.0242733	0.0441932	0	0.441652	0.54078	0.492153	0.73218	0.791633	0.689351	0	0	0	0	0.0380969	0.10307	0.204447	0.223619
ENSG00000063587.13	ZNF275	chrX:153334154-153360110	1.32655	1.07574	1.36145	1.10004	2.04267	3.1133	3.07735	4.40608	4.54422	4.14376	3.13648	2.17307	1.72624	2.7149	3.02682	3.17662	2.51867	4.11619	2.85078	1.6077	1.73372	2.14318	2.067	1.16973	1.04467	1.72624	1.36716	6.02928	5.26932	3.57366	3.66647	5.36428	5.62711	1.10851	1.1419	1.05094	1.27665	1.11679	1.32603	3.83395	3.64508	4.09845	2.58295	2.59991	2.68145	3.10523	3.11557
ENSG00000063601.16	MTMR1	chrX:150692970-150765103	9.63501	9.1741	6.72472	9.19397	10.3604	9.1325	8.51899	6.89484	5.45732	9.81436	7.48017	8.59596	8.91059	10.8736	8.85945	10.6366	10.4443	10.0554	9.11926	6.68531	11.4775	7.932	14.0114	10.8652	12.7107	15.2016	10.7232	9.3442	6.1719	15.1579	21.7406	18.0317	18.3196	6.42784	7.1192	6.32059	6.9892	7.48573	7.74905	11.3714	8.87371	10.329	9.04694	10.1459	9.04254	10.0342	10.2802
ENSG00000063660.8	GPC1	chr2:240435670-240468078	12.1576	12.9802	12.0318	13.3664	8.12678	9.25064	8.67146	11.9889	15.3707	19.8768	21.1787	18.1047	17.4248	10.7837	15.3911	16.7867	16.5358	30.3174	33.618	7.99084	11.9321	18.9633	18.9151	19.2321	15.9132	14.2503	22.1042	19.3814	21.9756	32.4717	38.7464	41.8951	39.942	19.0532	18.1565	18.482	21.3695	17.5098	22.9717	39.0268	39.6961	39.3879	46.117	47.0763	44.8515	31.7069	30.4043
ENSG00000063761.15	ADCK1	chr14:77800082-77935012	8.54799	9.76769	8.21269	7.01039	9.35845	5.08807	5.1381	7.49709	6.89641	5.88827	5.08747	5.36691	6.62711	5.99502	7.91493	5.80337	6.81728	5.38775	7.19087	7.25828	10.1516	6.99655	7.48655	9.15522	10.4007	7.36708	6.54822	4.87426	5.74902	5.42543	4.30384	3.90113	3.63139	10.64	12.7136	12.4387	11.9247	10.8706	10.9968	1.9258	2.93839	2.71533	2.7914	3.17514	3.31463	5.4157	8.02053
ENSG00000063854.12	HAGH	chr16:1795619-1827194	31.3359	41.4585	30.2084	17.4086	12.9775	26.6321	27.4572	35.5809	44.0087	32.0828	34.2193	35.1717	26.0473	25.0744	29.9617	24.9449	25.2504	32.6115	24.0767	18.9353	23.0803	31.2699	30.3049	31.8238	25.2816	29.088	34.6195	32.3651	37.1911	30.7298	33.3316	18.7852	26.2082	51.9384	44.6734	46.9916	43.1371	41.1668	40.7985	11.1272	10.5809	9.63537	13.0476	13.1749	11.7382	24.6511	25.1795
ENSG00000063978.15	RNF4	chr4:2462219-2625320	86.0103	84.6657	117.185	71.6995	68.6819	54.9896	46.5507	51.8862	48.0505	45.4131	55.6505	74.4292	86.3589	65.9106	69.5247	66.6549	71.9959	84.6991	72.384	88.2529	70.9677	66.3477	72.9532	67.594	71.075	50.653	67.9413	51.4126	58.2611	53.9313	59.0349	48.1924	45.2775	92.8969	93.1724	81.3365	87.6985	85.1141	90.3047	78.5237	64.5076	76.1898	81.6311	80.2899	81.6607	66.7076	67.2746
ENSG00000064012.21	CASP8	chr2:201233442-201287711	23.73	21.156	20.6861	24.1167	25.3513	13.5726	9.87734	12.349	17.0153	12.1918	11.4932	13.0586	11.9113	12.1687	12.4621	8.98002	17.7184	18.5995	34.1685	25.3153	24.5207	19.5847	16.1543	25.5842	22.5589	16.9175	12.5572	8.26937	14.7884	6.45234	6.57193	4.29445	5.32828	16.5758	26.7025	26.5037	21.78	23.7265	17.7395	11.7241	9.94491	14.5741	14.0916	13.2079	20.8437	5.07281	8.22036
ENSG00000064042.17	LIMCH1	chr4:41359606-41700044	2.33385	1.80696	2.42485	3.86729	8.0339	2.83658	2.20364	4.07883	6.32313	20.2033	16.3953	69.5817	49.1957	70.834	68.484	58.9555	59.7789	30.3448	28.8868	1.84748	2.06511	57.5422	65.2846	1.64595	3.03821	47.7793	56.9397	2.82643	1.87753	18.0002	25.268	13.1939	13.5689	0.737949	0.593571	0.470204	0.461597	0.602615	0.600777	8.70738	7.29883	6.95371	6.30118	6.21119	4.93266	7.36567	7.14202
ENSG00000064102.14	INTS13	chr12:26905180-26938326	22.845	27.7699	20.4372	26.1972	28.1018	36.4892	38.9638	14.4324	16.0911	22.9964	16.9405	24.7614	19.0269	27.3643	26.1576	29.265	25.2375	27.5451	24.5283	19.5426	14.9249	11.9247	11.0904	25.5875	35.1742	25.6627	18.1929	29.9335	33.5961	31.6712	33.0679	17.4308	20.3752	52.5016	60.6481	54.0035	45.7435	49.3352	58.4338	18.5055	27.2401	25.1494	32.062	26.6283	36.0294	38.5083	52.969
ENSG00000064115.10	TM7SF3	chr12:26973194-27014434	67.9299	93.3705	43.8574	76.2219	84.8858	40.772	37.8361	60.2342	63.755	55.0528	73.5696	29.4495	32.797	47.8529	54.2698	66.1764	54.2738	70.1228	47.3006	43.2995	44.3419	51.9759	45.492	62.1348	60.6007	33.419	51.5205	153.228	136.425	43.7505	60.0891	62.0962	64.4971	75.8773	81.0683	79.0119	74.9293	74.7665	80.2236	63.6148	79.5142	81.8672	93.6088	84.6365	65.26	133.482	144.08
ENSG00000064195.7	DLX3	chr17:49990004-49995224	4.78201	5.35142	6.35738	7.61408	8.96421	1.67881	1.56604	0.945009	0.467481	1.31146	1.64464	0.534007	0.255128	0.430187	0.644521	0.449936	0.428148	0.383738	1.49678	9.96218	10.1747	0.42976	0.792677	7.26803	8.82534	0.543394	0.729715	0.115663	0.0769735	0.151884	0.159502	0.146733	0.135979	4.76589	4.87865	4.91413	5.33927	4.9329	5.45426	0.186983	0.28314	0.314179	0.619781	0.541184	0.451326	0.106255	0.123965
ENSG00000064199.6	SPA17	chr11:124673797-124697518	8.17541	7.76286	14.6126	5.92944	5.96118	4.10129	5.76254	3.4689	3.56003	10.6868	19.3756	25.3902	22.1572	12.9706	15.357	12.9684	16.1392	11.6545	10.4659	8.29373	6.92574	21.4857	20.8474	10.0031	9.14083	24.4982	20.1535	7.60651	5.91052	6.99168	7.4701	9.07066	10.5877	5.7835	6.93938	5.84041	5.35186	4.90141	5.20309	10.3278	9.3002	10.4373	12.1316	10.6328	12.8643	5.18899	5.46887
ENSG00000064201.15	TSPAN32	chr11:2301996-2318200	0.175652	0.097143	0.231634	0	0	0.194898	0.628851	0.174662	0.210332	0.191569	0.163164	0	0	0.314185	0.0176909	0.308429	0.21472	0.0735797	0.430874	0.270713	0	0	0	0	0	0.245999	0	0.520843	0.291058	0.458266	0.459578	0.853463	2.43781	0.0964699	0	0.0945995	0.0108315	0.0437267	0	0.0501438	0	0	0	0.0720486	0	0.110061	0.0119091
ENSG00000064205.10	WISP2	chr20:44714843-44728509	0.0532708	0.0752765	0.0832585	0	0.12445	0	0.0564651	0.0922389	0.0259783	0.0675256	0	0.0212868	0	0	0	0	0	0	0	0.0428859	0.120625	0.0160928	0	0.234732	0.2431	0	0.0237849	0.00941616	0.0107144	0.0131827	0	0	0.00885481	0.23362	0.365182	0.282393	0.142404	0.164118	0.0856722	0	0.0166609	0.0132747	0.0157859	0.0240649	0	0	0.0145444
ENSG00000064218.4	DMRT3	chr9:976963-991731	0.232817	0.260114	0.269797	0.247594	0.225931	0	0	0.0671241	0.0076529	0	0	0	0	0	0	0	0	0	0	0.0520188	0.81575	0	0	0.118342	0.0238885	0.0246939	0	0.00923086	0	0.175736	0.112071	0	0	0.240983	0.37142	0.544592	1.07572	0.453092	0.642973	0	0.109336	0.0513988	0.0928516	0.079951	0.115383	0	0
ENSG00000064225.12	ST3GAL6	chr3:98732235-98821201	1.50284	1.66453	0.91648	0.922113	1.36284	5.32689	4.9325	7.37976	7.82052	15.4085	11.5269	11.5528	6.0624	19.5144	19.4602	17.7354	18.8459	10.2853	8.14175	1.00024	0.487247	9.92842	12.4548	0.973195	1.53848	9.41666	11.7118	3.30903	3.92624	4.23862	2.63202	23.5904	25.1205	3.52372	3.43535	3.05495	2.76173	2.96465	2.63656	13.0781	14.7824	13.6862	16.0006	14.6642	13.0973	4.24214	2.92297
ENSG00000064270.12	ATP2C2	chr16:84368526-84464187	2.20197	2.0458	1.81897	1.66311	3.93737	1.36653	1.97537	1.24266	1.18931	1.52134	2.09013	1.15947	0.432365	0.667079	0.988788	1.85082	0.804809	0.756967	0.838045	4.1027	1.2291	1.02774	0.627098	2.08171	1.25147	1.66519	0.609562	0.226179	0.777915	0.238527	0.533741	0.157531	0.0879572	0.447263	0.402249	0.307236	0.327124	0.758245	0.527249	0.228549	0.137985	0.0213863	0.189481	0.825836	0.19922	1.52217	1.10469
ENSG00000064300.8	NGFR	chr17:49495292-49515017	1.56437	3.16285	1.91964	1.12512	1.62163	1.05974	1.06841	0.296464	0.193367	0.285567	0.33475	0.257206	1.1972	0.100362	0.189033	0.25687	0.263232	0.428848	0.471473	2.59668	3.14069	0.700019	0.675255	3.90909	3.5038	0.654383	0.660999	4.09588	6.16962	0.642474	1.24317	0.160037	0.157527	1.58793	1.84388	2.06563	3.17752	2.33621	3.98781	0.642128	0.23153	0.571153	0.299772	0.473049	0.97427	9.60747	9.45286
ENSG00000064309.14	CDON	chr11:125955795-126063335	9.65897	10.1414	9.03859	4.19048	6.82964	2.40782	1.66855	2.30657	3.88721	4.66511	5.61732	3.5367	2.68677	3.0625	2.80117	2.93628	3.38285	5.19364	3.21967	6.14526	6.46552	2.88929	3.93252	10.0237	11.7889	3.61264	2.72406	7.57053	8.17141	1.30101	1.73028	6.34924	9.49447	6.72714	7.15531	5.81756	4.57294	4.22386	4.24214	5.84611	7.11999	6.17182	7.6727	7.3201	5.32993	8.90475	8.06479
ENSG00000064313.11	TAF2	chr8:119730774-119832863	16.5356	18.8987	22.3199	27.2947	22.0472	19.1954	19.6548	19.2252	20.7154	22.0623	22.6611	23.0838	32.999	23.8877	25.3442	25.1038	24.1206	21.0289	23.1152	25.8776	22.8435	28.6809	30.514	22.852	25.1401	20.6945	26.0682	14.6514	16.6726	20.8724	21.9291	18.4862	20.4028	18.2799	18.2983	17.2126	25.1514	19.4034	23.2149	21.4543	20.6786	23.2783	18.9548	19.1215	20.9153	21.1024	19.0142
ENSG00000064393.15	HIPK2	chr7:139561569-139777778	1.08151	1.05196	1.60332	0.664025	0.672829	1.16829	1.18902	1.27623	0.959309	1.70433	2.05237	1.94352	2.06627	2.01286	1.78457	2.36568	1.43272	1.79579	0.833977	0.753971	0.892847	2.62126	3.0321	1.05796	1.23546	2.52729	4.01253	3.13927	2.93573	3.30186	3.19513	7.20644	7.309	1.73484	1.58826	1.42528	2.25223	2.30706	2.35476	3.31298	3.56111	3.78425	4.75638	4.84878	4.31591	5.38073	5.52168
ENSG00000064419.13	TNPO3	chr7:128954179-129055173	38.3211	43.5438	43.0083	39.4634	38.8793	29.3021	28.9496	20.4741	21.7364	25.1234	25.0076	30.3959	34.848	29.1694	32.0658	32.5284	31.6414	30.8443	29.616	36.8541	36.1717	29.4991	27.8912	41.4187	42.9113	31.9363	32.0984	36.8458	38.5746	31.7267	34.0891	26.6273	27.5085	41.3324	44.5597	41.7875	47.4867	45.7885	51.1721	22.3132	22.8416	22.5288	26.4329	25.5481	24.8075	44.1671	43.7206
ENSG00000064489.22	BORCS8-MEF2B	chr19:19145566-19192158	4.45418	2.25629	2.6352	3.93033	2.74325	0.566264	1.76714	6.72205e-06	0.341439	3.28842	9.17203e-06	3.95855	1.99436	3.81587	7.77508	1.93624	4.12955	5.16368	1.60718	3.38083	6.11382	5.01043	5.20124	4.43971	4.13582	2.42082	3.63348	1.50068	2.3411	0.889001	1.12078	1.39799	1.06635	11.3677	5.20789	13.6076	11.3743	13.9504	6.16357	6.95453	9.61783	9.59351	6.86899	8.18916	9.37047	4.28509	4.3346
ENSG00000064490.13	RFXANK	chr19:19192228-19201869	18.621	19.6269	27.556	27.9232	17.7189	18.7315	21.898	16.2913	16.8383	21.2659	18.943	27.1979	21.4269	19.2893	29.6021	22.444	25.707	29.1344	30.4543	26.0841	25.421	24.5609	20.8753	21.4963	20.628	28.4367	23.6427	16.002	19.8307	23.9848	21.6272	24.3035	26.8565	40.4013	47.5402	38.7879	34.0857	30.9594	34.0352	31.4903	31.9209	32.9344	36.748	34.3522	37.8955	28.2269	29.2376
ENSG00000064545.14	TMEM161A	chr19:19119168-19138513	19.3677	22.4962	25.2734	29.9506	21.6839	19.8929	24.1902	17.5518	21.4541	15.8049	23.5352	21.3995	21.0988	13.3426	24.8416	19.4965	17.7521	30.086	18.5417	30.5388	33.9271	19.211	16.7864	27.7961	26.3575	16.7725	23.2923	18.2109	29.2347	8.92315	7.69954	18.669	19.7773	44.1744	45.5056	51.2878	49.1745	43.6972	45.3699	26.7876	29.0089	30.5375	32.7711	28.9814	28.671	29.9955	31.0101
ENSG00000064547.13	LPAR2	chr19:19623667-19628930	115.88	102.185	121.443	71.9432	64.6329	48.9083	46.9999	102.762	122.643	71.3583	75.1819	76.1882	63.4892	47.9167	60.0449	52.9072	74.394	59.3363	56.8023	83.4324	92.356	71.6242	68.0769	124.748	116.655	74.9013	60.2427	28.3588	29.8061	43.238	27.2348	55.7715	47.9609	147.353	165.954	154.644	124.689	129.029	101.585	31.9986	27.9221	24.4605	33.3543	35.4338	36.8776	32.3759	26.0596
ENSG00000064601.16	CTSA	chr20:45890143-45898820	56.3084	67.5619	77.778	58.7316	69.0516	59.4013	77.5642	79.9058	94.518	138.071	84.7189	90.057	76.1246	105.482	91.4448	93.285	97.2498	93.6949	68.9855	63.0214	73.3501	113.215	132.324	77.5785	86.1439	82.1285	92.6511	28.0945	26.7622	35.2186	32.5175	49.9075	37.8992	85.0526	87.8636	74.4437	70.1376	80.9759	66.518	89.709	96.2532	94.6129	70.8553	68.7463	57.3069	32.5009	35.9855
ENSG00000064607.16	SUGP2	chr19:18990887-19034023	32.9198	39.5565	43.3411	28.0921	29.21	30.4057	26.4157	22.4132	28.145	18.5854	19.4599	29.5739	28.1516	24.9656	29.1169	22.3657	29.2178	39.968	26.2456	41.7017	34.1579	29.3472	35.4531	49.5914	47.5711	28.3875	28.3975	59.9126	71.4973	41.4469	37.9232	45.4523	38.4061	30.6187	31.2781	32.5183	36.5272	42.1829	42.0563	28.9133	34.3855	32.1965	34.5511	28.8501	29.701	38.4809	34.0373
ENSG00000064651.13	SLC12A2	chr5:128083765-128189688	3.0815	4.15328	2.24782	3.26406	5.06608	8.4839	6.7965	12.7106	9.35623	14.8463	8.7426	4.145	6.7333	9.45232	6.88892	7.74472	9.33155	7.44174	3.92655	2.48653	1.50407	4.7024	4.6973	4.17174	4.25794	6.39507	4.86231	4.03907	3.32529	10.4268	11.7135	12.3689	13.7257	4.12093	4.30388	2.85615	3.18055	3.52609	3.21608	3.66761	4.99997	4.78475	5.72903	4.71743	3.75766	5.95548	4.26298
ENSG00000064652.10	SNX24	chr5:122843438-123029354	31.4915	37.1223	34.0504	32.4031	27.8823	29.4086	37.5787	58.3703	56.4651	45.2909	63.8249	17.482	27.5836	26.7707	33.6137	20.2412	26.327	15.8764	26.5865	41.8047	47.2887	34.8493	36.1834	49.5707	48.6288	22.0662	21.2312	11.1681	9.0972	16.2442	12.1864	18.5352	16.9797	32.101	35.5596	31.2897	32.7799	27.8235	33.7261	10.5426	10.4901	8.93747	8.57697	9.60419	8.61048	8.32138	7.70824
ENSG00000064655.18	EYA2	chr20:46894623-47188844	0.479702	0.286361	0.403902	0.656082	0.786775	0.0451418	0.0327603	0.0331205	0.0113283	0.0300424	0	0	0.0801655	0.18907	0	0	0	0.588162	0	0.346472	0.775847	0	0	0.405853	0.891494	0.125222	0.241607	0.28721	0.165512	0.00795179	0.105787	0.112907	0.168414	1.06381	1.2422	1.17165	0.606476	0.370027	0.381798	1.44551	2.3244	2.80778	2.5884	3.35564	2.66927	0.938762	0.61087
ENSG00000064666.14	CNN2	chr19:1026580-1039068	39.5509	43.6274	58.5324	55.8923	50.7729	171.04	176.941	79.2759	89.241	85.1033	94.2796	75.8585	76.4428	62.7726	72.3582	70.6496	73.2493	152.121	137.986	47.9829	49.5348	60.395	51.8052	66.8581	64.7742	59.7709	53.1371	189.518	167.441	188.649	268.588	247.792	226.101	62.6748	60.7671	57.8312	67.1119	68.1005	79.439	234.396	267.026	271.127	285.488	301.763	241.034	340.753	338.524
ENSG00000064687.12	ABCA7	chr19:1040100-1065572	11.3055	12.5915	14.7204	13.8119	11.9309	28.1349	20.568	30.6266	33.721	13.3189	18.4242	21.1902	25.8599	14.6407	21.132	14.7707	24.457	19.2101	16.0646	21.1035	30.8885	21.7402	30.2834	24.0171	17.9396	13.9843	12.1302	12.1458	16.7352	8.20881	5.8289	6.44607	8.53819	20.8089	21.3159	21.9506	17.8212	21.3175	21.6717	8.03499	5.14939	8.29821	9.62348	5.3838	6.25065	15.0354	19.9313
ENSG00000064692.18	SNCAIP	chr5:122311353-122464219	1.08638	1.33156	2.05079	1.83014	1.06154	2.28775	3.02375	1.11536	1.08205	1.00517	0.877445	1.62355	1.58761	0.741938	1.0994	1.91691	0.90051	1.26657	1.75945	1.58714	1.01726	1.44422	1.609	1.1407	2.02616	1.29331	1.49451	3.33023	3.44937	7.40794	3.45509	2.60595	2.43003	1.19128	1.52705	1.19428	1.30007	1.35602	1.10477	3.37347	3.34565	3.94739	3.05048	2.43322	3.60407	5.81317	6.54489
ENSG00000064703.11	DDX20	chr1:111755244-111768016	14.5987	14.1169	13.5034	17.5394	17.0288	12.4949	12.6289	14.6492	13.6544	14.0874	8.69686	21.4216	15.5207	10.154	11.2191	8.5014	11.0206	12.007	17.5542	16.3056	15.0794	13.1595	15.7666	18.9909	19.785	10.7955	11.7985	20.9526	13.7052	12.5512	12.5321	11.6067	14.297	11.9668	14.1861	11.0758	15.2872	16.1414	16.2954	17.0257	18.7219	18.5578	14.2556	14.7185	12.5528	9.73421	12.6743
ENSG00000064726.9	BTBD1	chr15:83016421-83067354	19.706	19.316	15.6329	22.628	21.1115	38.1888	36.15	28.0084	27.6741	24.2237	21.8599	25.868	18.4276	23.9592	22.3488	20.0314	21.3665	20.5458	17.1277	15.9286	15.265	18.0531	18.3662	14.5242	19.3437	13.3261	15.6347	26.7434	28.3611	22.5668	27.1993	24.0372	25.2773	16.8985	19.3445	17.7596	21.0485	22.3456	23.6066	21.3707	24.5066	24.0951	24.8375	25.0349	22.7849	22.3647	25.2592
ENSG00000064763.10	FAR2	chr12:29149102-29340980	0.387482	0.381269	0.135879	0.473476	0.176207	0.494492	0.718551	1.39519	0.683893	0.368604	0.76108	0.14533	0.870683	1.31293	0.545892	0.534227	0.817067	1.43853	1.10202	1.17014	0.734782	0.695798	0.501156	0.925869	0.382434	0.468965	0.840118	8.08933	6.96746	2.5984	3.57407	1.55718	0.880862	0.272539	0.424628	0.324063	0.557441	1.02419	1.03603	0.874075	0.969637	1.04519	1.03835	0.907812	0.501164	10.9836	13.2265
ENSG00000064787.13	BCAS1	chr20:53936776-54070594	0.100373	0.0523377	0.162622	0.0870198	0.098126	0.127076	0.115993	0.0975713	0.026902	0.285933	0.105249	0.0146702	0.230206	0.02081	0	0.0933311	0.0428986	0.674696	0.0672225	0.146289	0.212561	0.183597	0.25016	0.0166389	0.15116	0.0718406	0.180325	0.173514	0.314851	0.0369554	0.0455675	0.0326022	0.0183084	0.0130317	0.237673	0.0539906	0.0360091	0.0439386	0.00538948	0.0424665	0.142415	0.0996322	0.0899221	0.0949455	0.125736	0.0795548	0.272962
ENSG00000064835.10	POU1F1	chr3:87259403-87276587	0	0	0	0	0	0	0	0	0	0	0	0	0	0	0	0	0	0	0	0	0	0	0	0	0	0	0	0	0.0322778	0	0	0	0	0	0	0	0	0	0	0	0	0	0.0323568	0	0	0	0
ENSG00000064886.13	CHI3L2	chr1:111200770-111243440	3.14363	2.22136	6.29137	1.64721	7.0476	4.61086	6.48376	29.8749	27.5321	35.732	54.6845	13.8536	12.7434	11.5323	11.8174	11.0506	7.70614	2.38248	4.7375	3.05162	6.95166	7.96326	12.69	3.41585	6.92094	8.05011	5.3043	0.0689229	0.0211565	0.469456	0.571326	0.702897	2.20291	0.763291	0.948708	1.20737	1.61347	1.94492	2.44135	0.524945	0.495734	0.436835	0.32702	0.245751	1.34448	0	0
ENSG00000064932.15	SBNO2	chr19:1107635-1174283	11.5083	12.9657	15.9151	10.0529	16.857	23.657	20.319	22.1435	20.9165	13.4568	18.4743	21.9582	23.7937	18.2494	16.0494	12.3922	13.9286	30.3798	14.5875	17.483	21.25	14.0889	20.0486	17.1478	22.1559	16.6909	25.4686	12.0384	13.287	16.2859	12.3411	13.1607	11.7436	28.7224	29.7983	26.8456	31.3862	27.2965	32.3397	19.8155	18.1452	18.879	18.6347	20.6443	21.9155	14.7261	16.2207
ENSG00000064933.17	PMS1	chr2:189784084-189877629	17.1271	21.8987	16.1159	16.726	13.9894	5.36844	6.45004	7.4371	6.84973	10.8937	7.55586	7.9438	7.94202	12.8824	12.1748	7.92509	11.8261	5.52459	10.8627	12.6002	19.2716	7.89552	9.08948	20.3982	16.2452	5.6017	7.94903	25.5667	24.6016	16.9658	14.023	22.7837	14.5217	25.4497	31.5154	27.5265	31.4825	26.7776	23.2713	13.5088	12.5978	9.88125	17.1022	13.9432	13.6076	32.2549	35.3459
ENSG00000064961.18	HMG20B	chr19:3572776-3579088	38.2674	51.6116	45.0486	42.3425	30.2419	40.534	45.6852	24.8557	30.3954	33.7467	40.313	44.2088	48.0829	36.2395	55.1699	40.1813	49.6381	48.6629	55.4546	40.6794	30.5012	43.9249	48.1726	33.6623	37.7101	33.6396	35.0322	75.4155	78.3209	41.4861	32.1778	41.226	41.9777	49.9277	52.7745	51.0252	54.7348	48.6909	53.8772	73.1883	69.345	60.264	62.8445	67.4072	67.8979	73.695	77.9108
ENSG00000064989.12	CALCRL	chr2:187343128-187448460	0.0404577	0.053894	0.0272646	0	0.126668	0.0746434	0	0	0.0287347	0.124276	0	0	0	0.0130202	0	0	0.0339151	0.128925	0	0.0976588	0	0	0	0.0263102	0	0	0.0279775	0.269492	0.459074	0.172104	0.102006	0.329811	0.778737	0.0206063	0.0939809	0.0705103	0.0641048	0.0567082	0	1.54961	1.25875	0.928181	1.4774	1.42684	0.623835	0.286023	0.29618
ENSG00000064995.16	TAF11	chr6:34877777-34888089	27.2069	26.9497	24.8059	22.9111	22.6246	31.8167	28.5689	22.1847	21.1647	27.2365	29.0811	33.0717	25.0162	23.8747	32.8082	27.1516	27.1742	25.4406	28.9823	21.4724	16.3226	27.5301	28.2834	26.5968	25.1376	25.0118	24.9452	32.2203	37.4262	38.4256	39.2471	27.4723	28.4605	25.8594	27.5554	24.5669	31.9366	30.5267	30.7317	30.2589	36.2629	34.1324	37.6989	37.9666	32.6862	32.1539	32.3287
ENSG00000064999.13	ANKS1A	chr6:34889264-35091413	6.46059	8.59583	8.38076	5.29847	4.45508	13.1391	12.4774	24.6333	24.0531	16.3466	14.1364	14.461	13.6519	17.1315	14.2229	12.8623	12.3412	23.6364	19.3335	4.78906	5.86395	14.8416	13.7111	7.63988	6.67255	13.0652	12.6767	8.47495	9.90045	7.5887	9.19852	44.732	40.4656	7.52566	7.85439	7.62985	7.59764	7.24498	8.07376	54.1026	58.7645	67.0678	46.9449	41.5474	43.6648	10.9924	11.8852
ENSG00000065000.15	AP3D1	chr19:2100987-2164465	54.1138	50.5946	66.8466	78.8482	68.1113	59.2737	61.7063	78.1437	72.891	65.5408	68.6843	69.3391	71.3463	70.559	80.6303	79.5433	79.0757	89.4956	73.9502	73.1789	65.3386	84.9761	85.1227	85.0713	75.8965	91.4794	91.2439	62.5396	64.6612	60.6155	70.5984	71.3846	67.4947	66.6883	70.7999	61.8721	62.1397	64.5789	63.4632	71.0262	72.1487	71.2568	66.5949	66.4953	70.636	73.9413	75.6645
ENSG00000065029.14	ZNF76	chr6:35258908-35295985	15.6268	18.4264	19.1374	10.4895	10.8764	5.63692	5.43794	7.67055	9.43976	8.50608	8.94419	10.4206	8.15235	8.58139	11.7409	8.51788	10.8561	13.4869	8.39862	13.67	15.1441	15.8493	18.3996	15.8608	15.6663	14.0426	15.2776	8.01295	9.60698	9.61935	7.46818	13.4917	12.9343	18.582	21.5304	18.7923	20.2248	20.3767	19.2168	16.2609	10.902	10.92	12.2709	12.6178	13.089	9.42568	8.10505
ENSG00000065054.13	SLC9A3R2	chr16:2025355-2039026	76.0696	75.6593	95.6161	67.3557	61.3631	7.59995	7.38319	4.94937	6.20814	9.39452	10.3601	7.52475	8.01968	5.76631	7.53334	6.5825	9.86547	14.6842	10.716	64.7314	72.3653	6.91255	6.32759	55.928	55.7143	6.62937	8.23036	6.17437	8.4304	1.55861	2.16093	2.40049	2.19835	60.807	64.0967	60.6767	59.8076	59.0504	53.2473	21.4525	25.3572	22.0303	29.66	29.5832	25.0504	11.5018	11.1995
ENSG00000065057.7	NTHL1	chr16:2039814-2047866	28.1024	35.7214	23.6522	27.0208	23.8175	15.1143	13.5924	9.0482	8.8783	14.8384	10.4084	9.82349	27.4157	15.0431	19.778	20.6851	20.7943	22.394	22.1981	28.2022	34.0029	19.861	19.3099	45.9147	42.9983	24.8421	27.5568	30.387	37.1549	15.9712	15.9656	13.6673	14.377	37.6404	45.35	46.1481	51.0191	47.9142	49.2927	24.1952	18.5526	18.8988	26.9301	29.1683	26.0886	48.2532	41.0017
ENSG00000065060.16	UHRF1BP1	chr6:34792014-34883138	14.9659	15.4333	17.5697	12.6898	13.5028	9.53021	9.45692	15.8021	15.3916	11.3534	12.336	11.4805	9.71585	8.4794	9.30343	9.5271	9.87189	9.2467	9.64098	13.3026	12.3136	12.7748	11.6174	15.6731	15.5096	11.9517	12.2775	5.43382	6.67959	5.36641	6.54171	3.71149	4.72612	12.8793	12.8151	11.4412	11.8839	11.7911	15.0916	4.00781	3.92525	3.78219	5.3334	5.48644	5.54449	5.38097	5.04014
ENSG00000065135.10	GNAI3	chr1:109548610-109618321	2.85943	2.78663	1.87239	2.80104	3.22477	5.96896	5.67209	4.31707	4.30717	4.58897	4.13201	4.46026	3.92845	4.70488	4.54434	4.46888	4.33989	4.3971	4.79159	2.20915	2.01914	3.21894	3.07977	2.59112	2.59067	3.42191	3.40412	4.08907	3.56618	5.2441	5.93312	5.39965	5.53413	2.94603	2.76689	2.68602	2.96923	2.9085	3.11089	4.29941	4.36101	4.50537	4.52996	4.5585	4.3483	4.16905	4.53632
ENSG00000065150.18	IPO5	chr13:97953657-98024297	148.74	149.219	152.676	175.461	166.997	90.3972	80.0452	149.703	154.753	104.564	112.255	87.7875	83.7413	99.5824	90.1939	101.201	104.738	79.7834	99.7157	122.309	111.447	95.5744	85.9691	166.775	178.758	118.166	109.027	152.623	130.671	110.916	128.85	104.129	105.445	163.008	164.882	143.02	195.133	198.762	194.761	129.55	118.539	126.304	138.114	134.127	147.252	188.23	181.989
ENSG00000065154.11	OAT	chr10:124397302-124418976	255.991	239.831	222.51	303.172	294.002	64.5726	62.9358	50.7505	51.1086	57.4906	46.2514	49.5956	47.852	61.5671	63.0604	59.0435	52.2122	65.1823	68.5354	227.366	224.44	46.4805	46.1516	280.868	283.791	33.5861	28.9419	60.3288	67.7862	29.3582	40.8524	31.2287	29.7767	251.664	250.626	245.582	237.945	232.949	229.368	31.5636	32.5523	28.5078	27.9073	29.1755	27.1275	72.9494	80.5254
ENSG00000065183.15	WDR3	chr1:117929719-117966542	18.768	19.0579	22.6713	28.1115	36.4489	25.2845	23.5841	17.3476	17.9564	16.3118	14.2735	18.5383	36.653	20.9337	17.2104	20.666	22.6509	15.9218	18.4967	46.4677	43.7117	30.8325	28.2603	40.3239	41.9625	32.399	31.837	20.4936	22.5532	15.1792	19.2632	12.8344	14.8226	25.1447	27.7255	24.0785	30.8726	31.2293	33.6874	25.0829	26.2084	25.6194	31.5695	32.58	27.963	23.4361	24.0572
ENSG00000065243.19	PKN2	chr1:88684221-88836255	35.2065	33.2742	34.2189	44.3998	43.0019	50.7445	51.1885	89.112	82.6611	75.0024	63.7076	65.7076	38.9597	34.8695	46.6216	44.083	47.908	53.9794	61.6757	40.9544	44.3396	47.2999	40.4895	30.0175	37.3633	26.3927	25.8339	21.7944	18.354	63.3386	53.029	37.4612	42.2287	19.7733	25.2714	18.6915	20.7132	25.9793	23.1715	34.7256	31.1875	32.1897	28.9103	27.3161	25.3952	12.0038	17.4358
ENSG00000065268.10	WDR18	chr19:984270-998438	63.5967	67.3292	61.9671	55.8957	48.7878	73.8866	92.669	36.5864	40.68	46.3362	37.8565	57.9635	72.6406	39.0669	47.5231	47.0699	51.8111	51.8063	59.5963	63.4825	74.2943	66.7854	63.3895	79.19	78.5686	71.4608	73.765	45.5662	50.6068	68.8624	60.8932	61.2136	55.5254	83.9702	81.7989	94.6926	86.497	80.9338	79.0224	67.7131	64.8064	77.1299	73.8855	75.7839	70.1416	57.5271	64.5842
ENSG00000065308.4	TRAM2	chr6:52497401-52576915	8.93671	9.67273	10.6321	9.77455	8.80222	8.20054	8.08177	11.3091	12.917	10.416	8.0574	13.4117	12.6288	13.1951	14.2467	15.3008	14.5057	15.7989	13.5062	7.04768	6.64329	14.209	13.8969	12.8827	12.6778	12.9228	12.8222	5.62169	4.65868	7.29498	8.887	17.5586	15.3056	3.88362	3.92057	3.98421	3.18336	3.88267	2.25142	16.3673	17.92	18.1243	17.8706	17.5108	16.5501	8.96992	9.12463
ENSG00000065320.8	NTN1	chr17:9021541-9244000	4.6494	4.21829	4.30075	1.02335	1.8246	2.30793	2.67009	0.273633	0.374367	0.159631	0.112274	0.0359445	0.136888	0.0224409	0.067244	0.0883623	0.0210208	0.119863	0.098824	0.851209	1.15922	0.0869585	0.0666115	1.69596	1.85092	0.102083	0.0803254	0.505618	0.890129	0.79977	0.431698	0.150165	0.095693	2.96947	2.74386	2.59044	1.98318	1.54424	1.87255	0.710406	0.622356	0.631537	0.6504	0.826009	1.10781	0.790843	0.866544
ENSG00000065325.12	GLP2R	chr17:9822205-9892102	0	0	0	0.0366038	0	0	0	0	0.00693996	0	0	0	0	0	0	0	0	0	0	0	0	0	0	0	0	0	0	0	0	0	0	0	0.010235	0	0	0	0	0	0	0	0.00740571	0.00776842	0	0	0	0	0
ENSG00000065328.16	MCM10	chr10:13161553-13211104	29.8426	30.5179	50.3836	38.3973	47.9969	18.5751	16.8671	7.26936	8.51501	14.0748	20.5985	22.4703	41.3727	23.281	25.7183	22.8053	26.1205	27.933	29.5584	38.0515	37.1703	28.3678	27.28	31.6941	35.8362	16.1608	13.1342	12.5919	9.51475	11.1988	9.8624	10.433	11.0555	22.8094	23.9715	19.5561	33	34.377	35.2077	10.9926	10.1141	11.455	11.277	9.412	8.62628	19.9099	24.9688
ENSG00000065357.19	DGKA	chr12:55927318-55954027	8.34297	10.7453	12.556	7.50329	10.5759	10.3989	9.33035	16.7461	13.7678	7.50092	11.3683	4.88102	1.86784	2.97957	5.93941	3.87492	2.93511	8.30645	4.43527	10.2006	23.2051	7.16635	4.6016	9.81634	11.8334	4.49768	9.71946	33.2584	22.6323	7.98686	10.8279	5.95539	5.20554	12.0879	18.1418	20.3396	18.2943	16.4795	21.5314	34.1593	25.8484	20.8426	23.812	16.889	33.5473	35.2766	28.9601
ENSG00000065361.14	ERBB3	chr12:56079856-56103505	21.4897	21.0535	27.9048	12.6103	9.06785	11.0426	9.66132	31.6582	19.9398	17.0997	32.6664	18.8252	6.67261	10.0761	16.6404	8.58307	13.3045	11.9837	5.96529	22.3468	29.3873	56.7906	71.6806	22.8168	22.2502	31.8256	29.3141	54.9967	31.489	7.46743	14.6693	2.17586	2.34511	27.1873	27.1944	27.2545	22.3244	23.4295	26.6009	2.36935	0.458809	0.437155	1.94345	1.26417	1.04277	26.7861	37.4518
ENSG00000065371.17	ROPN1	chr3:123968520-123992178	0.0174292	0.0512846	0	0	0	0	0	0.015693	0.010735	0	0	0	0	0	0	0	0	0	0	0	0.397221	0	0	0.0798524	0	0	0	0.115099	0	0.0122889	0	0.0488572	0.0471549	0	0	0	0.0594365	0.0509547	0.0873193	0	0	0	0	0	0	0.108567	0.203947
ENSG00000065413.18	ANKRD44	chr2:196967016-197311173	0.247654	0.496911	0.258726	0.50811	0.0470551	2.16579	0.889679	3.09772	3.89332	3.03498	0.798607	1.18708	2.15264	0.671976	0.906806	1.10094	1.04558	4.13073	4.83714	0	0	1.84914	5.36568	0.741173	0.00957227	2.28642	3.89178	0.683293	0.894637	1.49729	3.07142	10.2896	8.15953	0.429995	0.521558	1.22123	0.926762	0.736362	0.359378	4.4064	6.4508	5.29344	6.30844	4.84889	4.31495	1.42545	0.495775
ENSG00000065427.14	KARS	chr16:75627473-75648643	179.965	191.158	207.517	193.243	181.116	184.565	178.946	157.061	147.302	188.078	165.807	246.785	236.47	185.168	180.757	221.992	206.254	180.909	184.497	207.649	208.683	172.199	174.814	265.414	260.945	232.44	239.86	124.507	127.106	152.049	147.675	117.911	111.573	207.651	207.989	201.951	212.29	208.785	209.837	117.853	115.503	115.486	119.995	115.437	122.848	125.63	119.931
ENSG00000065457.10	ADAT1	chr16:75596980-75623300	21.0786	22.5222	26.42	22.0212	25.6439	25.6702	27.1494	16.1647	21.0105	14.9812	15.774	14.8688	13.9614	15.8287	16.4722	14.2199	14.8744	21.6303	16.6448	26.3461	31.5391	28.6092	21.8832	27.2871	31.8342	20.5148	26.9291	17.0826	12.448	33.5066	32.9245	24.9772	31.1363	25.825	27.7203	27.2245	29.4765	32.5797	22.6467	19.5787	18.3008	21.1725	22.5665	19.5954	16.8426	27.8162	22.6137
ENSG00000065485.19	PDIA5	chr3:123067061-123225227	16.34	19.1456	17.8364	23.7774	15.1103	17.0179	22.0038	26.7629	25.8118	41.032	42.7207	38.9365	33.8277	33.444	35.0822	32.8006	29.7187	62.4891	42.0652	18.9565	17.8172	28.8951	36.7809	26.5784	30.6755	36.666	39.1135	33.324	46.2477	14.194	12.8025	21.3697	18.3195	26.1134	22.5843	25.5308	18.7236	15.3863	18.1283	69.5747	49.3583	53.5427	40.5665	35.918	53.0972	27.9351	27.7188
ENSG00000065491.8	TBC1D22B	chr6:37257771-37332970	10.1011	10.3669	13.4756	7.03365	6.80706	4.70603	4.38423	4.27676	3.77211	4.70716	4.97392	7.57165	10.304	4.83008	6.66043	5.729	6.36016	7.11932	5.4629	7.80897	8.80296	8.03492	7.69088	8.99054	8.49342	7.62414	6.78801	7.72526	10.6608	6.31478	5.95049	5.14068	5.61868	8.23565	8.26445	8.2061	8.6124	8.20615	8.6557	4.87339	4.74494	4.92527	5.6244	5.66577	5.5565	6.8712	7.27881
ENSG00000065518.7	NDUFB4	chr3:120596308-120602500	143.263	151.161	151.347	112.514	114.707	97.9579	89.3443	76.3446	81.1647	100.644	106.848	124.914	134.081	91.3596	107.527	95.6761	87.1843	143.556	80.1977	131.895	127.79	88.9756	95.7484	153.974	141.432	95.5372	110.818	152.912	197.273	180.816	123.828	135.494	142.153	203.493	197.442	199.565	247.526	217.86	262.414	210.481	204.891	247.652	219.193	213.194	225.518	347.604	351.834
ENSG00000065526.10	SPEN	chr1:15847863-15940460	18.8492	17.9954	19.8366	26.8884	29.1161	16.8815	16.6055	19.096	17.1672	23.564	19.9385	15.0604	22.3028	26.2473	20.7447	22.7373	25.3787	28.7788	21.6402	27.8502	24.1865	24.1793	26.8102	22.7892	19.3323	26.4911	25.0637	16.2112	19.1535	14.5241	14.4366	19.9659	19.7832	15.6606	14.3454	14.5102	15.081	14.4195	21.6427	16.9373	18.3391	18.9447	18.1585	17.6274	16.7939	15.9362	12.7016
ENSG00000065534.18	MYLK	chr3:123610048-123884331	1.31107	0.644227	0.80759	0.565922	3.66132	0.825659	0.738848	0.231833	0.258832	0.206493	1.53909	1.40605	0.890514	1.42441	1.61271	0.959375	1.87167	2.56366	0.706807	5.36337	0.773397	0.251312	0.484035	1.40575	1.05224	0.742273	1.69212	3.16049	2.97498	0.472287	1.16598	5.65704	6.30998	1.6149	2.40907	0.974804	2.27914	3.46351	2.73061	7.66538	4.60635	4.51324	5.40952	3.82484	3.30494	7.29047	3.01456
ENSG00000065548.17	ZC3H15	chr2:186486155-186509363	76.9573	74.7067	69.8692	87.9484	91.8697	71.6333	70.4562	77.1271	62.1592	61.8869	58.4232	76.0513	80.1776	60.069	63.9855	64.3421	65.6777	48.387	79.3107	58.9035	55.265	49.02	54.9906	76.0986	80.3193	63.1642	58.41	57.6669	56.5431	63.666	73.37	56.2078	52.856	71.7343	65.2501	66.1132	75.6302	69.5531	71.8904	57.335	65.343	62.3517	69.8358	62.963	58.0537	55.2163	54.8764
ENSG00000065559.14	MAP2K4	chr17:12020823-12143830	12.139	10.6523	12.9492	13.0758	13.8176	30.1319	27.9653	37.1591	38.0381	42.0866	42.1127	36.5377	30.19	34.1129	36.596	37.9002	41.3837	23.3641	25.576	18.185	11.0699	30.2885	34.9418	13.4625	18.2778	24.8232	25.8985	15.5302	15.2722	28.0769	28.4443	23.0881	24.8647	13.4105	13.8668	12.0908	14.4184	12.9958	13.3283	15.6755	16.1358	15.1092	14.948	13.9286	15.1397	13.498	13.3374
ENSG00000065600.12	TMEM206	chr1:212363930-212414901	7.20906	6.35259	5.73703	9.40917	7.447	9.36719	7.71179	10.8255	11.6485	12.6273	11.326	12.2404	17.0273	6.39261	9.31602	6.64604	7.87456	13.0214	11.5778	13.2789	14.0148	16.9809	13.3219	13.9647	11.4713	13.5318	14.0661	9.25407	17.3606	5.82761	6.99863	8.83068	8.47765	24.4519	24.7343	25.8782	17.2873	15.1197	21.9116	12.2685	13.5411	12.9707	18.5187	17.4103	14.2047	8.80607	8.95329
ENSG00000065609.14	SNAP91	chr6:83552879-83709691	0.31683	0.0729279	0	0.08906	0.016986	0.0637855	0	0.246496	0.179536	0.297899	0	0.107153	0	0	0.0802122	0.0484406	0.265154	0.334172	0.295724	0.224824	0	0.0202513	0	0	0.137661	0.142302	0	0.672046	0.54225	2.03444	1.30395	0.548974	0.337213	0	0	0.0541078	0.0983038	0	0.00809353	0.368593	0.147035	0.681153	0.103556	0.124411	0.508145	0.309355	0.932054
ENSG00000065613.13	SLK	chr10:103967200-104029233	16.3945	14.9992	17.9326	21.3346	25.1482	19.5765	16.5546	48.3546	39.6138	24.3173	24.2889	13.7384	20.2674	19.3626	15.9806	18.5075	17.162	19.8857	20.3112	33.9584	22.672	16.494	17.6493	20.6828	20.1095	15.0179	11.6839	7.10438	8.853	9.78253	11.4417	9.63557	9.41039	26.8816	25.5792	23.6443	24.5283	23.9081	22.3652	10.7037	8.65904	6.62246	9.84276	11.0335	12.1627	9.52168	12.119
ENSG00000065615.13	CYB5R4	chr6:83859642-83967424	13.0317	13.0403	8.71634	9.80166	13.9324	16.0961	13.9114	12.7646	12.223	9.9248	11.6467	8.00303	7.74492	9.77492	9.40074	12.8445	10.9742	11.6518	16.3078	6.82525	7.571	9.14842	4.85026	8.44992	6.61433	7.87394	5.151	9.04318	7.3317	22.2898	21.7752	12.1697	15.0371	7.59529	6.83186	7.50551	6.71787	7.46766	7.25644	11.0562	12.949	10.8781	10.5818	9.19548	9.81227	9.03504	8.33931
ENSG00000065618.18	COL17A1	chr10:104031285-104086002	1.9855	2.36297	3.69682	2.50253	8.03564	1.05669	1.63525	3.40471	3.84543	2.75021	1.77307	1.88188	2.06497	2.38871	1.35655	4.23165	1.99923	1.95957	2.3505	13.1418	8.94454	2.92989	3.94178	4.93932	4.80552	0.874863	1.65316	1.62489	0.455636	1.30816	2.07067	0.167559	0.0510591	3.21096	3.92374	2.59736	3.83884	3.45791	4.30339	1.04784	1.66567	1.10738	1.36449	1.01226	1.26492	2.12823	2.30622
ENSG00000065621.14	GSTO2	chr10:104268872-104304945	3.84505	4.73038	2.97498	3.24803	2.99119	1.39676	2.46998	0.887286	1.17317	1.63851	3.37468	0.99144	1.38025	0.917142	1.20271	1.61582	0.653916	1.99275	0.847254	9.814	9.67912	3.41754	2.76711	6.47109	7.55627	3.20499	3.81024	8.50968	11.2819	0.95149	2.22762	0.505075	0.541708	7.2022	9.05585	10.246	11.4323	12.0717	10.1648	0.194635	0.154127	0.169104	0.163724	0.305398	0.204	5.18359	6.81379
ENSG00000065665.20	SEC61A2	chr10:12129636-12169961	5.79589	4.92052	4.10643	8.73234	7.83913	5.88271	9.08138	13.5836	13.2036	9.82821	14.5341	6.31967	8.21415	7.04602	9.58617	7.71651	7.94267	11.8103	10.3676	9.95795	3.79888	3.94957	5.19836	2.38787	2.60164	2.40533	3.36392	14.0267	18.7501	15.1114	14.131	19.8351	20.1721	8.83791	9.6662	6.53755	4.47875	4.79636	5.55303	4.95386	6.89703	6.04751	6.83775	5.2792	5.6905	12.6211	13.227
ENSG00000065675.14	PRKCQ	chr10:6427142-6580301	1.89627	2.22886	2.28288	0.994307	1.74384	3.03442	3.02718	13.0063	12.4268	10.6927	10.0354	2.54957	3.42187	1.79275	2.54577	1.72331	1.75402	1.4292	0.438811	0.93231	0.901917	2.01488	2.02836	1.54097	0.959184	1.47034	1.68697	8.1801	10.3428	2.59634	2.14426	1.84227	1.77223	0.750521	0.711039	0.681964	1.38247	1.33438	1.32732	0.870747	0.787523	0.616595	0.848201	0.90913	0.81087	8.07193	7.9751
ENSG00000065717.14	TLE2	chr19:2997637-3047635	0.31515	0.630534	0.739597	0.368844	0.864849	25.0165	33.6128	9.35286	7.73062	10.9363	12.5883	2.94057	3.20008	5.87064	4.0509	3.87019	5.24842	12.3602	3.59989	0.67219	1.2797	7.94235	7.10408	0.506613	0.59132	3.77031	4.62263	0.574131	1.03427	12.524	20.5658	1.55439	1.09373	1.7228	2.50505	2.63444	3.39717	3.37379	3.29177	12.4921	8.7797	10.7493	8.82778	7.52916	9.40673	5.10298	5.97294
ENSG00000065802.11	ASB1	chr2:238426741-238452250	32.5433	37.3081	35.5689	26.373	30.814	34.4815	33.2689	30.8537	27.2032	32.7007	31.2978	30.4464	32.6657	26.0836	26.3021	28.0183	28.4554	33.7868	22.7566	37.146	37.8287	32.524	32.6232	45.9909	38.398	32.764	35.4937	24.2261	25.8913	22.9742	21.86	24.7999	24.9193	32.3865	32.7156	27.6715	39.3926	38.292	43.3761	23.7169	21.2935	26.5697	27.1579	27.4232	26.7772	23.5046	21.4893
ENSG00000065809.13	FAM107B	chr10:14518556-14774897	31.9635	28.3268	31.1928	42.7964	36.9359	66.8532	61.2799	105.051	132.274	139.991	183.492	192.179	161.782	85.7277	93.5262	94.3341	98.3037	83.5074	106.287	27.7567	21.9002	135.779	126.252	13.83	14.6636	73.9193	67.9626	15.5585	16.0813	69.0236	64.5355	67.9569	79.5313	11.1718	15.1499	14.1464	14.0899	16.5317	11.2246	6.23915	7.22932	6.3715	6.75484	9.35373	5.85624	13.3173	15.4111
ENSG00000065833.8	ME1	chr6:83210388-83431071	0.0704319	0.0875682	0.0153346	0.0386929	0.168735	2.07566	1.94357	1.9095	2.11484	1.75895	1.24522	0.156563	0.0414057	0.672002	0.226645	0.441008	0.286126	0.507583	0.358706	0.260183	0.106717	0.128225	0.0268648	0.0739892	0.0298709	0.169829	0.0874683	2.28542	2.2065	17.7628	17.5359	11.052	10.0024	0.788101	0.774056	0.692711	1.4944	1.22755	1.45723	5.74028	6.53545	5.81649	8.1273	7.33802	6.52745	3.44705	4.41285
ENSG00000065882.15	TBC1D1	chr4:37891086-38139175	54.4768	64.5453	55.7941	64.3909	61.5027	22.159	23.3168	16.1064	14.2931	18.1075	23.13	19.5221	39.4344	20.2203	25.8994	18.6442	30.398	24.7368	34.2531	46.6924	49.7485	28.8663	29.4494	68.3488	71.0051	32.3379	26.8136	69.7641	97.1313	25.9943	24.4417	57.8639	65.1763	53.1652	51.5923	63.0654	78.9055	71.1622	84.0799	43.375	39.9678	44.0985	47.4885	56.2978	52.3942	108.6	106.1
ENSG00000065883.14	CDK13	chr7:39950036-40097134	15.0317	12.0244	14.6675	18.3439	14.901	11.4776	13.156	11.3872	10.8241	17.0434	9.93759	8.2335	6.69105	11.9667	15.3217	12.9075	13.362	12.3411	11.9538	10.9705	11.4518	8.05754	7.57656	11.7378	13.3976	9.49802	9.06338	20.6353	19.1274	15.4109	17.6475	16.074	16.0118	11.2953	11.3429	10.4206	12.4033	12.3517	12.4326	7.6034	8.08357	8.06423	11.2917	9.69433	9.32232	14.4932	14.8858
ENSG00000065911.11	MTHFD2	chr2:74198561-74217565	427.822	385.337	489.999	313.042	310.777	173.506	165.336	204.478	186.452	80.1934	92.03	251.899	287.088	130.807	121.941	133.206	149.875	197.579	176.332	424.202	416.946	244.163	202.46	424.411	417.244	354.111	342.357	163.279	142.174	44.5812	67.9202	55.7827	53.1806	514.526	508.295	508.285	495.572	510.757	449.395	181.779	171.162	197.92	187.974	202.972	235.747	100.63	103.664
ENSG00000065923.9	SLC9A7	chrX:46599251-46759172	0.957691	0.840697	1.58676	0.449927	0.694628	5.89511	4.41486	1.47719	2.53723	2.70662	3.15767	3.26513	3.5929	2.60314	2.49827	2.92603	2.53045	2.95049	2.87715	1.28889	1.40444	2.84855	4.98823	1.9748	0.879806	4.31198	3.50927	6.47708	10.9096	26.098	19.54	7.18796	4.92639	1.7815	1.18747	1.25294	0.742492	2.08291	2.28878	2.11412	1.90827	2.02368	2.31346	2.01162	2.75692	7.26949	6.69811
ENSG00000065970.8	FOXJ2	chr12:8032702-8055503	3.4666	3.12598	4.39289	3.80809	2.98999	6.77328	7.01096	12.9084	10.2389	6.36275	6.59738	3.52633	3.65825	3.56121	3.97753	3.52225	3.12445	4.49261	4.0675	3.16724	4.83624	3.04228	3.64122	3.56923	2.96709	3.13039	3.79875	4.37573	4.99872	7.99444	7.80445	8.87186	7.7461	4.17745	3.9196	3.72154	3.6051	4.19985	5.25731	6.74649	7.7832	6.90909	7.07568	7.41819	8.44488	2.82009	3.10594
ENSG00000065978.18	YBX1	chr1:42682426-42702349	298.793	297.258	389.366	431.032	428.523	418.817	421.076	291.494	274.603	366.205	362.721	627.012	706.795	494.185	479.408	492.555	490.357	420.72	429.131	510.485	504.29	640.329	655.59	564.187	600.259	707.381	711.059	541.579	528.46	606.113	621.869	537.898	532.478	656.773	639.89	644.15	717.696	679.251	660.582	809.694	828.497	928.235	871.437	910.076	903.628	814.915	845.339
ENSG00000065989.15	PDE4A	chr19:10416772-10469631	9.9082	8.51911	11.5874	7.65378	7.45671	6.01018	6.3445	4.63728	4.75019	4.66944	5.15136	2.18445	2.84292	2.72069	2.32732	2.88046	2.79989	5.14556	2.83227	8.91303	9.68131	2.97241	2.48231	7.37417	6.59833	2.28531	2.19753	0.946339	1.35269	1.53994	0.832698	0.664312	0.646627	7.03323	7.66441	7.54322	7.91855	7.88892	9.34101	1.96853	1.67967	2.33011	3.01475	2.80728	3.10293	1.75955	1.30786
ENSG00000066027.11	PPP2R5A	chr1:212285536-212361863	9.52608	12.2964	5.87916	19.1513	14.8628	80.2797	77.4454	64.7535	61.673	46.6743	50.3645	50.5987	47.7713	63.3338	60.7036	45.7347	43.8133	35.606	38.9522	8.01327	8.12341	45.8944	41.3296	7.87947	7.63488	40.6185	43.607	17.2243	20.6822	39.329	35.0217	22.4267	27.4682	16.2231	15.3657	17.764	14.8981	14.0866	17.4735	9.48296	8.9307	8.64225	10.4457	10.8958	12.151	16.2525	16.6383
ENSG00000066032.18	CTNNA2	chr2:79185230-80648861	0.0451665	0.0335058	0.0983355	0	0	0	0	0.116339	0.457842	0.177703	0	0	0.101313	0.0498213	0.299288	0	0.0466686	0	0.368302	0.0347591	0.131008	0.0120639	0.0328633	0.036204	0.0548139	0	0.125275	0.786891	1.4403	0.396956	0.233165	0.703895	0.507164	0.0275243	0.015779	0.406736	0.0798588	0	0.36784	0.0462011	0.0902197	0.106294	0.171144	0.145379	0.174756	0.917373	0.886317
ENSG00000066044.14	ELAVL1	chr19:7958578-8005659	34.9963	33.7351	42.0811	41.314	42.4587	41.5072	41.1091	33.4101	36.8543	49.7583	50.376	36.87	48.5057	46.6223	49.4672	49.7783	51.484	48.1332	46.8556	37.2767	43.3206	43.2577	41.6415	48.2689	51.6716	44.4293	40.9189	39.7487	41.524	56.0595	55.9522	64.4408	68.4853	74.1032	74.9992	76.2276	82.4354	77.8397	85.7708	58.3138	61.3427	57.5496	69.892	69.3318	67.7967	78.1009	79.4942
ENSG00000066056.13	TIE1	chr1:43300992-43323108	0.0257878	0.0274817	0.141749	0	0	0.24407	0.0615821	0.17352	0.208343	0.703542	0.533944	0.0143309	0	0.0671033	0.37939	0.342637	0.134371	0.829471	0	0.0560158	0.0669823	0.310532	0.0295086	0.364416	0.154465	0.0339168	0.0285669	2.43036	0.650314	0.38919	1.00049	0.0113627	0.0662262	0.59875	0.742102	0.666903	0.842535	0.784515	0.332622	4.44041	4.22842	4.11407	7.87218	3.51335	1.53392	3.48079	2.95432
ENSG00000066084.12	DIP2B	chr12:50504984-50748667	10.0927	10.9298	12.0652	9.04942	9.65958	26.993	25.1368	12.5591	11.983	10.7691	9.9652	14.6806	14.9577	11.3649	11.5772	12.8975	10.9302	14.7231	14.4971	11.7681	12.4501	13.1159	12.7299	9.90874	9.66219	12.9243	15.0573	6.05481	7.36977	13.1966	14.239	27.4824	29.2796	5.71889	6.09371	5.67167	7.28499	6.7979	10.1686	14.0495	14.4481	14.2934	16.593	16.5525	14.2352	9.60655	9.3946
ENSG00000066117.14	SMARCD1	chr12:50084971-50100712	97.2555	93.5465	111.463	101.684	103.027	75.7278	82.1243	101.839	92.473	81.8268	69.1657	107.278	108.091	97.6668	121.388	105.107	98.3954	97.9143	90.4541	102.526	87.3039	129.447	116.431	116.565	124.313	150.804	157.565	117.712	104.494	132.968	117.233	127.119	132.254	97.3997	99.7029	92.722	119.209	116.18	110.429	118.758	117.935	132.832	131.443	130.07	123.661	162.449	164.513
ENSG00000066135.12	KDM4A	chr1:43650157-43705515	52.681	55.0757	58.6594	56.5209	58.416	15.2629	16.1792	17.9003	19.6697	11.2967	14.7421	11.3577	14.8654	13.5367	10.2439	11.5865	13.7367	15.4072	7.97243	67.7519	68.3347	17.9431	17.727	63.8902	61.3446	18.6894	17.6835	31.0741	39.9366	18.2849	17.7539	17.7013	23.0204	58.6936	60.9058	51.2593	52.2991	51.6694	53.1693	12.1276	14.6111	13.6029	17.5998	17.8011	15.1544	24.3652	27.4377
ENSG00000066136.20	NFYC	chr1:40691647-40771603	64.6846	69.1431	82.5488	80.2738	81.7383	57.1681	56.563	42.421	42.9248	41.005	37.1289	64.9096	47.9495	39.5774	50.291	52.9194	51.15	33.3603	52.6181	98.3827	84.0705	52.5565	64.1865	83.2988	82.902	65.7024	42.7122	29.5288	38.1566	53.9298	49.7015	53.2647	49.5566	66.3255	61.6736	59.4047	70.0161	69.3112	66.1549	31.4567	35.1621	43.6719	32.3626	31.7146	30.9742	29.9181	30.7797
ENSG00000066185.12	ZMYND12	chr1:42430328-42456267	0.21725	0.35025	0.224281	0.188428	0.205428	0.182235	0.0151681	0.40953	0.205418	0.137338	0.394005	0	0.10082	0.049584	0.791815	0.133262	0	0	0.14557	1.18895	0.202023	0.262175	0.356738	1.08361	0.767377	0.0375928	0.441314	0.842905	1.72855	0.181695	0.226083	0.17031	0.151973	1.02653	0.568267	0.592947	1.48702	1.10314	0.950034	0.062659	0.149972	0.156533	0.142096	0.232344	0.264599	0.324172	0.0778908
[truncated: 57,398 more rows]
[truncated: 8 more columns]

## Sheet: sample detail
Sample name	Cell type	Cell line	Note
Naive_H9_1	Naïve PSCs	H9 EOS
Naive_H9_2	Naïve PSCs	H9 EOS
Naive_H9_3	Naïve PSCs	H9 EOS
Naive_H9_4	Naïve PSCs	H9
Naive_H9_5	Naïve PSCs	H9
[truncated: 50 more rows]
