# Supplementary material for: Hypoblast from human pluripotent stem cells regulates epiblast development
Source: Nature. 2023 Dec 5;626(7998):357–66. doi: 10.1038/s41586-023-06871-2 (PMC10849967; doi:10.1038/s41586-023-06871-2)
Supplement: Supplementary file 4 — Supplementary Table 2 [file 41586_2023_6871_MOESM4_ESM.xlsx]

## Sheet: loadings
gene_id	gene	locus	PC1	PC2	PC3
EGFP_gene	EGFP	EGFP_pPB-EOSGIP:0-719	-1.68997	-0.494947	-0.335197
ENSG00000000003.14	TSPAN6	chrX:100627108-100639991	0.405211	-0.161231	0.00253075
ENSG00000000005.5	TNMD	chrX:100584801-100599885	0.611624	0.788364	0.536747
ENSG00000000419.12	DPM1	chr20:50934866-50958555	-0.25888	0.115949	-7.72766e-05
ENSG00000000457.13	SCYL3	chr1:169849630-169894267	0.324918	-0.0911887	-0.0814388
ENSG00000000460.16	C1orf112	chr1:169662006-169854080	0.479614	-0.245383	-0.0967562
ENSG00000001036.13	FUCA2	chr6:143494810-143511690	0.306342	-0.250473	0.281366
ENSG00000001084.10	GCLC	chr6:53497340-53616970	0.0589952	-0.151805	0.325298
ENSG00000001167.14	NFYA	chr6:41072944-41099976	-0.164364	-0.156717	-0.134194
ENSG00000001460.17	STPG1	chr1:24356998-24416934	0.256198	0.210063	0.0174136
ENSG00000001461.16	NIPAL3	chr1:24415793-24472976	-0.502434	0.0545657	0.0525239
ENSG00000001497.16	LAS1L	chrX:65512581-65534775	-0.16369	0.217817	0.00965457
ENSG00000001617.11	SEMA3F	chr3:50155044-50189075	1.11308	0.0954539	-0.277529
ENSG00000001629.9	ANKIB1	chr7:92246233-92401384	-0.0461464	-0.0266138	0.0683958
ENSG00000001630.15	CYP51A1	chr7:92112150-92142952	0.259343	-0.300006	-0.410546
ENSG00000001631.15	KRIT1	chr7:92198968-92246166	0.071247	-0.0291357	-0.175644
ENSG00000002016.17	RAD52	chr12:912076-990053	-0.0827325	0.0613386	0.0820412
ENSG00000002330.13	BAD	chr11:64269829-64284704	0.252164	-0.0973717	-0.193422
ENSG00000002549.12	LAP3	chr4:17577191-17607972	0.120028	0.255999	-0.148632
ENSG00000002587.9	HS3ST1	chr4:11393149-11429765	0.54492	-1.02261	-0.226144
ENSG00000002822.15	MAD1L1	chr7:1815792-2233243	-0.220918	-0.0472102	-0.107622
ENSG00000002834.17	LASP1	chr17:38869858-38921770	-0.502732	0.106612	-0.118827
ENSG00000002919.14	SNX11	chr17:48103356-48123074	-0.0747006	0.149927	-0.217751
ENSG00000003056.7	M6PR	chr12:8940362-8949955	0.313895	0.150865	0.125667
ENSG00000003147.17	ICA1	chr7:8113183-8262687	0.985987	0.271788	0.0977633
ENSG00000003249.13	DBNDD1	chr16:90004864-90020128	0.368004	0.4676	0.980697
ENSG00000003393.14	ALS2	chr2:201700553-201781189	0.0745389	-0.256984	0.104743
ENSG00000003400.14	CASP10	chr2:201182880-201229406	-0.795979	-0.396302	0.223857
ENSG00000003402.19	CFLAR	chr2:201116103-201176687	-0.986552	-0.0941769	0.210159
ENSG00000003436.15	TFPI	chr2:187464229-187565760	-0.094925	-0.509778	0.711053
ENSG00000003509.15	NDUFAF7	chr2:37231630-37253403	-0.229013	0.7276	0.077826
ENSG00000003756.16	RBM5	chr3:50088907-50119021	0.133549	-0.0863634	-0.247851
ENSG00000003989.17	SLC7A2	chr8:17497087-17570573	-0.158153	-0.842351	-0.312794
ENSG00000004059.10	ARF5	chr7:127588344-127591705	0.247542	0.15187	-0.0253256
ENSG00000004142.11	POLDIP2	chr17:28347176-28357522	-0.120685	0.107139	-0.143996
ENSG00000004399.12	PLXND1	chr3:129555174-129606818	-0.977137	0.156412	0.00656918
ENSG00000004455.16	AK2	chr1:33007939-33080996	-0.461504	0.0580882	0.0840745
ENSG00000004478.7	FKBP4	chr12:2794952-2805423	-0.0490573	0.727432	-0.156807
ENSG00000004487.15	KDM1A	chr1:23019447-23083689	0.0123966	0.104865	0.0825797
ENSG00000004534.14	RBM6	chr3:49940006-50100045	-0.0358431	-0.0814799	0.0867953
ENSG00000004700.15	RECQL	chr12:21468910-21501669	0.18499	0.13332	-0.125546
ENSG00000004766.15	VPS50	chr7:93232339-93361121	0.0109244	0.0387223	0.0251874
ENSG00000004777.18	ARHGAP33	chr19:35774531-35788822	0.243914	0.372254	-0.00784725
ENSG00000004779.9	NDUFAB1	chr16:23581001-23596356	-0.729062	0.461671	-0.0588207
ENSG00000004848.7	ARX	chrX:25003693-25016420	-0.426386	0.817184	-0.455125
ENSG00000004864.13	SLC25A13	chr7:96120219-96322147	0.102553	0.061299	0.0112463
ENSG00000004866.20	ST7	chr7:116953237-117230103	0.563527	-0.392774	-0.0749725
ENSG00000004897.11	CDC27	chr17:47117702-47189422	-0.0110914	-0.597373	0.24684
ENSG00000004961.14	HCCS	chrX:11111300-11123078	-0.462173	0.148649	-0.164434
ENSG00000004975.11	DVL2	chr17:7225340-7234545	-0.361531	0.0772922	-0.295087
ENSG00000005007.12	UPF1	chr19:18831937-18868236	-0.253028	0.0803622	-0.0900041
ENSG00000005020.12	SKAP2	chr7:26667061-26995239	0.0624115	-0.152363	-0.209414
ENSG00000005022.5	SLC25A5	chrX:119468399-119471319	-0.649499	0.137071	0.204972
ENSG00000005059.15	MCUB	chr4:109560204-109688726	0.174092	0.547081	-0.103689
ENSG00000005075.15	POLR2J	chr7:102473117-102478907	0.023508	0.0338059	-0.0539123
ENSG00000005100.12	DHX33	chr17:5440911-5469060	-0.118083	0.059284	0.0277769
ENSG00000005156.11	LIG3	chr17:34980493-35009743	-0.23429	-0.00133277	-0.0377244
ENSG00000005175.9	RPAP3	chr12:47661248-47706061	0.00359358	-0.19784	0.0691314
ENSG00000005189.19	REXO5	chr16:20806428-20849668	0.0457683	0.119382	0.241315
ENSG00000005194.14	CIAPIN1	chr16:57428168-57447528	-0.0681973	0.0882396	-0.122143
ENSG00000005206.16	SPPL2B	chr19:2328614-2354806	0.328161	-0.0613275	-0.0865236
ENSG00000005238.19	FAM214B	chr9:35104111-35116341	-0.264563	-0.10833	-0.59418
ENSG00000005243.9	COPZ2	chr17:48026166-48038030	0.145391	0.00818294	0.0895883
ENSG00000005249.12	PRKAR2B	chr7:107044648-107161811	1.07487	0.331815	0.281907
ENSG00000005302.17	MSL3	chrX:11758158-11775753	-0.0402344	-0.0513376	-0.307251
ENSG00000005339.14	CREBBP	chr16:3725053-3880726	0.166824	0.0240883	-0.330869
ENSG00000005379.15	TSPOAP1	chr17:58301227-58328760	1.32807	0.15775	0.375317
ENSG00000005436.13	GCFC2	chr2:75651999-75710989	0.17747	0.314115	0.00314411
ENSG00000005448.16	WDR54	chr2:74421677-74425755	0.49218	0.408041	0.113774
ENSG00000005469.11	CROT	chr7:87345680-87399795	0.956047	-0.53126	0.309078
ENSG00000005483.20	KMT2E	chr7:105014178-105114361	0.362899	-0.12648	0.175752
ENSG00000005486.16	RHBDD2	chr7:75842601-75888926	0.0676043	-0.56099	-0.0102385
ENSG00000005700.14	IBTK	chr6:82169982-82247754	-0.285844	-0.030876	0.150867
ENSG00000005801.16	ZNF195	chr11:3339260-3379222	-0.24528	0.157742	0.0336512
ENSG00000005810.17	MYCBP2	chr13:77044654-77327050	0.164781	0.0923787	-0.319913
ENSG00000005812.10	FBXL3	chr13:76992597-77027195	0.151302	-0.104566	-0.202955
ENSG00000005882.11	PDK2	chr17:50094736-50112152	1.04521	-0.122078	0.0153903
ENSG00000005884.17	ITGA3	chr17:50055967-50090481	0.828651	-0.00206032	0.577514
ENSG00000005889.15	ZFX	chrX:24149172-24216255	0.111965	-0.0365963	-0.105875
ENSG00000005893.15	LAMP2	chrX:120427826-120469365	-0.826326	-0.621358	0.409055
ENSG00000005961.17	ITGA2B	chr17:44372179-44389505	-0.158501	0.892645	0.200743
ENSG00000006007.11	GDE1	chr16:19501688-19522145	-0.2168	-0.0425353	-0.0845761
ENSG00000006015.17	C19orf60	chr19:18588684-18592336	-0.0511994	0.157672	-0.0395321
ENSG00000006016.10	CRLF1	chr19:18572219-18607741	-0.0925677	0.15859	0.254834
ENSG00000006025.11	OSBPL7	chr17:47807371-47821834	0.930808	-0.164901	0.0720317
ENSG00000006042.11	TMEM98	chr17:32927909-32945106	1.60135	-0.432617	-0.193596
ENSG00000006047.12	YBX2	chr17:7288251-7294615	-0.410101	0.924684	0.104985
ENSG00000006062.14	MAP3K14	chr17:45263120-45317040	-0.0737381	-0.402905	0.211987
ENSG00000006118.14	TMEM132A	chr11:60924462-60937159	0.0149376	-0.248197	-0.206601
ENSG00000006125.17	AP2B1	chr17:35578045-35726409	-0.129686	0.352563	-0.29917
ENSG00000006194.9	ZNF263	chr16:3263799-3301401	-0.200736	0.326009	-0.273863
ENSG00000006282.20	SPATA20	chr17:50543057-50555852	0.695349	-0.182655	0.426868
ENSG00000006327.13	TNFRSF12A	chr16:3018444-3022383	-0.147313	-0.419752	0.663204
ENSG00000006451.7	RALA	chr7:39623482-39708124	-0.0494401	-0.0115842	0.232947
ENSG00000006453.13	BAIAP2L1	chr7:98291650-98401068	-0.643805	-0.163086	-0.109907
ENSG00000006459.10	KDM7A	chr7:140084745-140177035	-0.592446	-0.852963	0.250151
ENSG00000006468.13	ETV1	chr7:13891227-13991425	1.78232	0.61551	0.613143
ENSG00000006530.15	AGK	chr7:141551188-141655244	0.179547	0.310745	0.147567
ENSG00000006576.16	PHTF2	chr7:77798791-77957503	-0.282323	-0.0585176	0.0817705
ENSG00000006606.8	CCL26	chr7:75769532-75789896	0.674966	1.21072	0.804891
ENSG00000006607.13	FARP2	chr2:241356242-241494841	0.220366	0.0370392	-0.112156
ENSG00000006625.17	GGCT	chr7:30496620-30504844	0.27767	0.726323	-0.0210167
ENSG00000006634.7	DBF4	chr7:87876215-87909541	0.0188239	0.0927604	-0.139949
ENSG00000006652.13	IFRD1	chr7:112422967-112481017	0.0268359	-0.0699872	-0.0940667
ENSG00000006695.10	COX10	chr17:14069495-14208677	-0.184312	0.0848264	0.0142705
ENSG00000006704.10	GTF2IRD1	chr7:74453789-74602604	0.111363	-0.275541	0.18216
ENSG00000006712.14	PAF1	chr19:39385851-39391195	-0.119545	-0.318088	-0.0811029
ENSG00000006715.15	VPS41	chr7:38722962-38932394	0.028693	-0.0149109	-0.192247
ENSG00000006740.16	ARHGAP44	chr17:12789538-12991643	0.0420434	-0.203069	0.109827
ENSG00000006744.18	ELAC2	chr17:12992390-13018187	0.00452182	0.168131	-0.137716
ENSG00000006756.15	ARSD	chrX:2903969-2929351	0.38577	-0.0480702	0.0826855
ENSG00000006757.11	PNPLA4	chrX:7898246-7927739	0.537301	0.290804	-0.0558719
ENSG00000006831.9	ADIPOR2	chr12:1688573-1788678	-0.174898	-0.217002	-0.142773
ENSG00000007047.14	MARK4	chr19:45079287-45305283	0.507824	-0.274502	0.378223
ENSG00000007062.11	PROM1	chr4:15963075-16084378	-0.352599	-0.285711	-0.51819
ENSG00000007080.10	CCDC124	chr19:17933015-17943991	-0.307666	0.127179	-0.0472027
ENSG00000007168.12	PAFAH1B1	chr17:2593209-2685615	-0.179225	-0.0741193	0.143608
ENSG00000007202.14	KIAA0100	chr17:28614439-28645454	-0.310707	0.0360124	-0.0792646
ENSG00000007237.18	GAS7	chr17:9910608-10198551	-0.792697	0.159164	-0.847351
ENSG00000007255.10	TRAPPC6A	chr19:45162927-45178237	0.929561	0.820252	-0.243482
ENSG00000007264.14	MATK	chr19:3777969-3802129	-0.480994	1.19694	-0.188842
ENSG00000007312.12	CD79B	chr17:63928739-63932354	0.0881824	0.483637	0.525391
ENSG00000007341.18	ST7L	chr1:112523517-112620825	0.174517	0.106881	0.179911
ENSG00000007350.16	TKTL1	chrX:154295670-154330350	-1.00466	1.16889	-0.939213
ENSG00000007376.7	RPUSD1	chr16:784973-788397	-0.464341	-0.0447908	-0.129806
ENSG00000007384.15	RHBDF1	chr16:58058-76355	-0.513588	-0.637809	0.0255578
ENSG00000007392.16	LUC7L	chr16:188968-229463	-0.0525052	-0.12975	-0.0310921
ENSG00000007402.11	CACNA2D2	chr3:50362798-50504244	-0.721703	0.519553	0.0276985
ENSG00000007520.3	TSR3	chr16:1349239-1351911	-0.10368	0.0996204	-0.272098
ENSG00000007541.16	PIGQ	chr16:566994-584136	0.318301	-0.167456	-0.31437
ENSG00000007545.15	CRAMP1	chr16:1612324-1677908	-0.24022	-0.139974	-0.116151
ENSG00000007866.19	TEAD3	chr6:35473596-35497076	0.992206	-0.493194	-0.0447697
ENSG00000007923.15	DNAJC11	chr1:6634167-6701924	-0.0478793	0.277276	-0.180068
ENSG00000007944.14	MYLIP	chr6:16129124-16148248	-0.51804	-0.428487	-0.667256
ENSG00000008018.8	PSMB1	chr6:170535116-170553341	0.107318	0.163654	-0.0603044
ENSG00000008083.13	JARID2	chr6:15246295-15522040	0.279717	0.499975	0.181841
ENSG00000008086.11	CDKL5	chrX:18425582-18653629	-0.0928693	-0.213578	0.145599
ENSG00000008128.22	CDK11A	chr1:1702729-1724324	-0.266723	-0.335961	0.195056
ENSG00000008130.15	NADK	chr1:1751231-1780457	-0.531924	0.424453	-0.270722
ENSG00000008256.15	CYTH3	chr7:6161775-6272644	-0.818974	-0.0587859	-0.144116
ENSG00000008282.8	SYPL1	chr7:106090502-106112576	-0.0133075	0.0252708	0.0518998
ENSG00000008283.15	CYB561	chr17:63432303-63446378	-0.194878	0.23036	0.0552613
ENSG00000008294.20	SPAG9	chr17:50962173-51120865	-0.0905737	-0.0782253	-0.0591735
ENSG00000008300.16	CELSR3	chr3:48636468-48662915	-0.00240315	0.245592	-0.00528085
ENSG00000008311.14	AASS	chr7:122075646-122144280	0.51633	0.69929	0.298427
ENSG00000008323.15	PLEKHG6	chr12:6310435-6328506	-0.297302	-0.0360397	0.940044
ENSG00000008324.11	SS18L2	chr3:42581839-42595114	0.170824	0.318987	0.26216
ENSG00000008382.15	MPND	chr19:4343526-4360086	-0.0311664	-0.121095	-0.120167
ENSG00000008394.12	MGST1	chr12:16347141-16609259	0.938768	-0.412671	0.501992
ENSG00000008405.11	CRY1	chr12:106991363-107093829	0.284674	-0.0767983	0.286339
ENSG00000008513.14	ST3GAL1	chr8:133454847-133571940	0.338336	-1.28305	-0.555903
ENSG00000008517.16	IL32	chr16:3065296-3082192	-1.13413	0.663339	0.519655
ENSG00000008710.19	PKD1	chr16:2088709-2135898	-0.0184525	0.0120674	-0.106103
ENSG00000008838.19	MED24	chr17:40019096-40061215	0.0236923	0.0854234	-0.198311
ENSG00000008853.16	RHOBTB2	chr8:22987416-23020199	-0.181506	-0.808129	0.399706
ENSG00000008869.11	HEATR5B	chr2:36968382-37084342	-0.0745953	-0.147469	-0.109141
ENSG00000008952.16	SEC62	chr3:169966634-169998373	0.183845	-0.0281081	0.0615096
ENSG00000008988.9	RPS20	chr8:56067294-56074581	-0.138004	0.298846	0.0316238
ENSG00000009307.15	CSDE1	chr1:114716912-114758676	0.0279718	0.0843672	0.0355398
ENSG00000009335.17	UBE3C	chr7:157138912-157269372	-0.122905	-0.0275129	-0.0594408
ENSG00000009413.15	REV3L	chr6:111299027-111483715	0.0653778	-0.0111614	-0.12708
ENSG00000009780.15	FAM76A	chr1:27725978-27763122	-0.243242	-0.162516	-0.19415
ENSG00000009830.11	POMT2	chr14:77274955-77320884	-0.290703	-0.33317	-0.0877006
ENSG00000009844.15	VTA1	chr6:142147161-142224689	-0.00424108	0.263835	-0.111621
ENSG00000009954.10	BAZ1B	chr7:73440397-73522278	-0.167387	-0.0131766	-0.104992
ENSG00000010017.12	RANBP9	chr6:13621497-13711564	-0.183005	-0.160899	-0.0884108
ENSG00000010072.15	SPRTN	chr1:231337103-231355023	-0.0450574	-0.0147052	-0.0693414
ENSG00000010165.19	METTL13	chr1:171781663-171814023	0.0182303	0.296037	-0.0081496
ENSG00000010219.13	DYRK4	chr12:4562203-4615302	0.137092	0.205229	-0.0091296
ENSG00000010244.18	ZNF207	chr17:32350116-32381886	0.0220882	-0.148041	-0.0621797
ENSG00000010256.10	UQCRC1	chr3:48599001-48610976	-0.0665132	0.380105	-0.155678
ENSG00000010270.13	STARD3NL	chr7:38178221-38230671	0.637259	-0.299234	0.172439
ENSG00000010278.12	CD9	chr12:6199714-6238271	-1.02729	1.30548	0.645127
ENSG00000010292.12	NCAPD2	chr12:6493355-6531955	0.374448	-0.14041	0.0739735
ENSG00000010295.19	IFFO1	chr12:6538374-6556083	0.0414838	-0.368337	6.43297e-05
ENSG00000010310.8	GIPR	chr19:45668243-45683724	-0.420302	0.0122053	0.13096
ENSG00000010318.20	PHF7	chr3:52410656-52423641	0.0211351	0.684959	-0.0406168
ENSG00000010322.15	NISCH	chr3:52455117-52493071	0.322799	-0.0177589	-0.223617
ENSG00000010361.13	FUZ	chr19:49806868-49817376	0.0598903	0.118954	-0.115428
ENSG00000010404.17	IDS	chrX:149476989-149521096	1.03014	-0.560469	0.52503
ENSG00000010539.11	ZNF200	chr16:3222324-3236221	-0.295883	-0.0924228	-0.0382203
ENSG00000010671.15	BTK	chrX:101349446-101390796	-1.16178	-0.723561	-0.062897
ENSG00000010803.16	SCMH1	chr1:41027199-41242154	0.827228	-0.886164	0.0491292
ENSG00000010810.17	FYN	chr6:111660331-111873452	0.325867	-0.172652	0.30371
ENSG00000011007.12	ELOA	chr1:23743154-23762059	-0.13468	-0.152709	0.171409
ENSG00000011009.10	LYPLA2	chr1:23790969-23795539	-0.00487353	-0.237095	0.182193
ENSG00000011021.21	CLCN6	chr1:11806095-11843144	0.408191	-0.271678	-0.109197
ENSG00000011028.13	MRC2	chr17:62627400-62693597	0.592031	0.231694	-0.703128
ENSG00000011052.21	NME1-NME2	chr17:51153589-51171744	-0.500313	0.099386	-0.193685
ENSG00000011105.12	TSPAN9	chr12:3077354-3286564	-0.114683	-0.396791	-0.0852689
ENSG00000011114.14	BTBD7	chr14:93237549-93333092	0.144377	0.0640658	-0.285626
ENSG00000011132.11	APBA3	chr19:3750818-3761699	-0.0382842	0.0239046	-0.028247
ENSG00000011143.16	MKS1	chr17:58205436-58219605	0.114387	0.126739	-0.27796
ENSG00000011198.7	ABHD5	chr3:43690112-43734371	-0.166462	-0.490118	0.125613
ENSG00000011201.11	ANOS1	chrX:8528873-8732186	1.19946	0.742063	0.441908
ENSG00000011243.17	AKAP8L	chr19:15380047-15419141	0.0687756	0.0342189	0.12374
ENSG00000011258.15	MBTD1	chr17:51177424-51260163	0.44667	0.586296	-0.0815477
ENSG00000011260.13	UTP18	chr17:51260527-51297936	0.0866269	0.208002	-0.0500317
ENSG00000011275.18	RNF216	chr7:5620046-5781739	-0.0270571	-0.0471897	-0.082374
ENSG00000011295.15	TTC19	chr17:15999379-16045015	-0.206082	0.361478	0.114283
ENSG00000011304.19	PTBP1	chr19:797074-812327	-0.0525818	-0.0705361	-0.126877
ENSG00000011332.19	DPF1	chr19:38211005-38229714	-0.332336	0.559309	-0.682133
ENSG00000011347.9	SYT7	chr11:61515312-61581148	-0.191903	0.853583	0.0699885
ENSG00000011376.9	LARS2	chr3:45388505-45549421	-0.104116	0.333762	-0.131164
ENSG00000011405.13	PIK3C2A	chr11:17077729-17207983	0.107235	-0.30439	0.227441
ENSG00000011422.11	PLAUR	chr19:43646094-43670547	0.246278	-0.532335	0.584241
ENSG00000011426.10	ANLN	chr7:36389805-36453791	0.196544	-0.360317	-0.319715
ENSG00000011451.17	WIZ	chr19:15419979-15449951	0.166991	-0.252126	-0.195831
ENSG00000011454.16	RABGAP1	chr9:122940832-123104866	0.14563	-0.109387	0.0290217
ENSG00000011478.11	QPCTL	chr19:45692482-45703989	0.193486	0.016956	0.0402157
ENSG00000011485.14	PPP5C	chr19:46346993-46392981	0.179887	0.0836338	-0.203444
ENSG00000011523.13	CEP68	chr2:65056365-65087004	0.44943	-0.0430528	0.126165
ENSG00000011566.14	MAP4K3	chr2:39249265-39437312	-0.374044	0.178384	-0.186278
ENSG00000011638.10	TMEM159	chr16:21158376-21180616	-0.213174	0.717523	-0.016231
ENSG00000012048.20	BRCA1	chr17:43044294-43170245	-0.201583	0.453314	-0.412973
ENSG00000012061.15	ERCC1	chr19:45407332-45478828	0.451902	0.02548	-0.106935
ENSG00000012174.11	MBTPS2	chrX:21839635-21885424	-0.0836658	-0.0255632	0.0313213
ENSG00000012211.12	PRICKLE3	chrX:49175263-49186528	-0.261648	-0.302251	0.219981
ENSG00000012232.8	EXTL3	chr8:28600468-28755599	0.127318	-0.214643	0.457998
ENSG00000012660.13	ELOVL5	chr6:53267397-53349179	0.293619	0.376685	-0.21695
ENSG00000012779.10	ALOX5	chr10:45374175-45446119	-0.101247	-0.181259	0.502196
ENSG00000012822.15	CALCOCO1	chr12:53708516-53727745	0.213827	-0.801847	0.111881
ENSG00000012963.14	UBR7	chr14:93207055-93229215	0.161823	0.117064	-0.262852
ENSG00000012983.11	MAP4K5	chr14:50418500-50561126	0.247308	-0.149229	0.0698864
ENSG00000013016.15	EHD3	chr2:31234336-31269447	0.465735	-0.58263	0.12931
ENSG00000013275.7	PSMC4	chr19:39971004-39981441	-0.344206	-0.119752	-0.102924
ENSG00000013288.8	MAN2B2	chr4:6575174-6623362	-0.412243	0.0679033	-0.308888
ENSG00000013297.10	CLDN11	chr3:170418864-170860380	0.455535	0.0250407	0.674794
ENSG00000013306.15	SLC25A39	chr17:44319624-44324870	-0.633324	0.257213	-0.0238963
ENSG00000013364.18	MVP	chr16:29820393-29848039	-0.892004	0.529488	0.174851
ENSG00000013374.15	NUB1	chr7:151341698-151378449	0.0156356	-0.132078	0.224589
ENSG00000013375.15	PGM3	chr6:83161149-83193936	-0.0436585	-0.0610877	0.0956714
ENSG00000013441.15	CLK1	chr2:200853008-200864744	0.211323	-0.372537	-0.119575
ENSG00000013503.9	POLR3B	chr12:106357657-106510198	-0.101393	-0.270081	-0.130907
ENSG00000013523.9	ANGEL1	chr14:76786177-76826246	-0.0232897	0.321747	-0.101293
ENSG00000013561.17	RNF14	chr5:141958327-141990291	-0.357801	-0.12096	-0.0669501
ENSG00000013563.13	DNASE1L1	chrX:154401237-154412112	-0.0123705	-0.0450776	0.215282
ENSG00000013573.16	DDX11	chr12:31073844-31104791	-0.0401724	-0.00994607	-0.0754679
ENSG00000013583.8	HEBP1	chr12:12974863-13000273	-0.0480365	-0.108187	0.152255
ENSG00000013588.7	GPRC5A	chr12:12890781-12917937	-1.95347	0.499158	-0.558077
ENSG00000013810.18	TACC3	chr4:1721489-1745176	0.24795	0.104674	-0.108298
ENSG00000014123.9	UFL1	chr6:96521594-96555276	0.165541	0.239003	0.00469617
ENSG00000014138.8	POLA2	chr11:65261761-65305589	0.184428	0.0182746	-0.332264
ENSG00000014164.6	ZC3H3	chr8:143437654-143541453	0.112494	-0.16238	-0.00915659
ENSG00000014216.15	CAPN1	chr11:65180565-65212006	0.212325	-0.320496	0.340103
ENSG00000014257.15	ACPP	chr3:132317366-132368298	-0.539806	-0.681725	0.029269
ENSG00000014641.17	MDH1	chr2:63588608-63607197	0.153981	0.0876715	-0.126375
ENSG00000014824.13	SLC30A9	chr4:41990471-42090457	0.174052	0.155384	-0.0960417
ENSG00000014914.20	MTMR11	chr1:149928650-149936869	-0.218558	-0.388855	0.58167
ENSG00000014919.12	COX15	chr10:99711843-99732100	0.0934214	0.246616	-0.0469533
ENSG00000015133.18	CCDC88C	chr14:91271322-91417844	0.146686	0.383785	0.173466
ENSG00000015153.14	YAF2	chr12:42157103-42238349	-0.0650403	-1.44294	0.112452
ENSG00000015171.19	ZMYND11	chr10:134464-254637	0.975558	-0.443263	0.0526706
ENSG00000015413.9	DPEP1	chr16:89613307-89638456	0.534049	-0.310268	0.0546474
ENSG00000015475.18	BID	chr22:17734137-17774770	0.675835	0.0366522	0.320705
ENSG00000015479.18	MATR3	chr5:139293647-139331677	0.341932	0.216629	-0.0482426
ENSG00000015532.9	XYLT2	chr17:50346091-50363138	-0.300847	0.0376247	0.369698
ENSG00000015676.17	NUDCD3	chr7:44379120-44490880	0.208288	0.0883209	-0.192619
ENSG00000016402.13	IL20RA	chr6:136999970-137045180	0.942839	-0.333594	-0.409968
ENSG00000016490.15	CLCA1	chr1:86468367-86500289	-0.507096	-0.527198	0.467016
ENSG00000016864.18	GLT8D1	chr3:52694487-52706032	0.1823	0.242138	0.0361544
ENSG00000017260.19	ATP2C1	chr3:130850594-131016712	-0.0862939	-0.205294	-0.00368782
ENSG00000017427.15	IGF1	chr12:102395866-102480645	-0.170061	-0.805259	-0.0419989
ENSG00000017483.14	SLC38A5	chrX:48458536-48470256	1.44737	0.585738	0.411262
ENSG00000017797.12	RALBP1	chr18:9475008-9538116	-0.03406	0.0790312	-0.0350992
ENSG00000018189.12	RUFY3	chr4:70704203-70807315	-0.15679	-0.228667	-0.00103631
ENSG00000018408.14	WWTR1	chr3:149517234-149736714	-0.00649265	-0.0579774	0.0363653
ENSG00000018510.13	AGPS	chr2:177392643-177559299	-0.417406	-0.313523	-0.0363482
ENSG00000018610.13	CXorf56	chrX:119538148-119565408	-0.188445	0.071194	-0.0239423
ENSG00000018625.14	ATP1A2	chr1:160115758-160143591	0.829015	0.547417	0.460964
ENSG00000018699.11	TTC27	chr2:32628031-32821051	-0.0824355	0.154152	-0.0795765
ENSG00000018869.16	ZNF582	chr19:56375845-56393545	-1.22103	0.058377	-0.176099
ENSG00000019144.18	PHLDB1	chr11:118606439-118658038	0.22781	-0.167795	0.0413231
ENSG00000019485.13	PRDM11	chr11:45095805-45235110	0.0723188	-0.0408429	0.323168
ENSG00000019505.7	SYT13	chr11:45240300-45286319	-0.351424	-0.366888	1.01547
ENSG00000019549.9	SNAI2	chr8:48917767-48921740	1.84213	-1.14792	-1.40895
ENSG00000019582.14	CD74	chr5:150401636-150412929	1.55275	0.508434	0.253027
ENSG00000019995.6	ZRANB1	chr10:124942122-124988189	0.0480068	-0.00243355	0.11399
ENSG00000020129.15	NCDN	chr1:35557472-35567274	-0.0716677	0.0890625	-0.130272
ENSG00000020181.17	ADGRA2	chr8:37784190-37844896	0.894289	-0.605873	-1.05269
ENSG00000020256.19	ZFP64	chr20:52051662-52204308	-0.154617	0.26382	-0.0780854
ENSG00000020426.10	MNAT1	chr14:60734741-60969953	0.230399	0.252382	0.104334
ENSG00000020577.13	SAMD4A	chr14:54567096-54793315	1.26426	-0.106084	-0.545924
ENSG00000020922.12	MRE11	chr11:94415577-94493908	0.15543	0.271868	-0.15551
ENSG00000021300.13	PLEKHB1	chr11:73646177-73662819	0.655982	0.0923674	0.224078
ENSG00000021355.12	SERPINB1	chr6:2832331-2842006	-0.349936	-0.273291	0.0968938
ENSG00000021574.11	SPAST	chr2:32063610-32157637	0.100322	0.0735705	-0.0179569
ENSG00000021762.19	OSBPL5	chr11:3087115-3166739	0.742756	0.126839	-0.263921
ENSG00000021776.10	AQR	chr15:34851781-34969839	-0.130453	0.0724588	0.0751296
ENSG00000021826.14	CPS1	chr2:210477681-210679107	0.465541	0.504214	-0.0628107
ENSG00000022267.16	FHL1	chrX:136146701-136211359	1.29515	0.41263	0.502655
ENSG00000022277.12	RTFDC1	chr20:56468584-56519449	0.0512182	0.0639121	-0.181813
ENSG00000022556.15	NLRP2	chr19:54953129-55001142	-1.01973	-0.0903444	-0.150748
ENSG00000022567.9	SLC45A4	chr8:141207165-141308305	-0.455575	0.0191079	0.125065
ENSG00000022840.15	RNF10	chr12:120533479-120577594	0.149089	0.164663	0.0392324
ENSG00000022976.15	ZNF839	chr14:102317376-102342702	0.132068	0.234321	-0.190533
ENSG00000023041.11	ZDHHC6	chr10:112424427-112446917	0.196169	-0.107086	-0.219802
ENSG00000023171.16	GRAMD1B	chr11:123358427-123627774	1.02005	-0.159777	0.336204
ENSG00000023191.16	RNH1	chr11:494511-507300	-0.259144	-0.00597264	-0.151476
ENSG00000023228.13	NDUFS1	chr2:206114816-206159603	-0.0565123	0.128784	-0.0481401
ENSG00000023287.12	RB1CC1	chr8:52622455-52745843	-0.299814	0.0901014	0.228416
ENSG00000023318.7	ERP44	chr9:99979178-100099040	-0.173381	-0.377895	0.315968
ENSG00000023330.14	ALAS1	chr3:52198085-52214327	-0.0439853	-0.145617	0.239635
ENSG00000023516.8	AKAP11	chr13:42272152-42323267	0.290616	0.0776755	-0.155452
ENSG00000023572.8	GLRX2	chr1:193096467-193106114	0.0155989	-0.672097	0.237561
ENSG00000023608.4	SNAPC1	chr14:61762356-61796428	-0.0185363	-0.0854048	0.550081
ENSG00000023697.12	DERA	chr12:15911171-16037282	-0.22552	-0.0825738	-0.359004
ENSG00000023734.10	STRAP	chr12:15882390-15903478	-0.00574249	-0.0613132	0.0982214
ENSG00000023839.10	ABCC2	chr10:99782731-99852192	-0.873942	-0.226202	0.0956504
ENSG00000023892.10	DEF6	chr6:35297851-35321771	-0.418466	0.751685	0.168239
ENSG00000023902.13	PLEKHO1	chr1:150149182-150164720	1.49595	-0.614352	-0.0255278
ENSG00000023909.9	GCLM	chr1:93885204-93909456	0.32991	-0.599927	0.258077
ENSG00000024048.10	UBR2	chr6:42564061-42693504	-0.24003	-0.238634	0.124096
ENSG00000024422.11	EHD2	chr19:47713342-47743134	0.78324	-0.748002	0.0497216
ENSG00000024526.16	DEPDC1	chr1:68474151-68497221	0.493312	0.111439	-0.306183
ENSG00000024862.17	CCDC28A	chr6:138773508-138793319	-0.05578	-0.178924	-0.0555749
ENSG00000025156.12	HSF2	chr6:122399545-122433119	-0.0218976	-0.434723	-0.140898
ENSG00000025293.16	PHF20	chr20:35771973-35950381	0.0813318	0.058108	-0.141612
ENSG00000025423.11	HSD17B6	chr12:56752160-56787790	-0.489876	0.687838	-0.191806
ENSG00000025434.18	NR1H3	chr11:47248299-47269032	0.337989	0.233506	0.141486
ENSG00000025708.13	TYMP	chr22:50525751-50530056	-0.640227	-0.322447	0.191731
ENSG00000025770.18	NCAPH2	chr22:50508215-50523472	-0.125734	-0.120032	-0.186082
ENSG00000025772.7	TOMM34	chr20:44942129-44960486	0.140735	-0.190449	-0.0658104
ENSG00000025796.13	SEC63	chr6:107867755-107958189	-0.581676	0.15639	-0.266743
ENSG00000025800.13	KPNA6	chr1:32108037-32176568	-0.50885	-0.524942	0.263504
ENSG00000026025.15	VIM	chr10:17228258-17237593	4.07847	-0.394689	-0.117258
ENSG00000026297.15	RNASET2	chr6:166929503-166957191	-0.337147	1.20839	-0.144939
ENSG00000026508.17	CD44	chr11:35138869-35232402	-0.649295	0.27831	0.838295
ENSG00000026559.13	KCNG1	chr20:51003655-51023129	1.01716	-0.405209	-0.574215
ENSG00000026652.13	AGPAT4	chr6:161129978-161274061	0.538011	0.0356109	-0.337628
ENSG00000027001.9	MIPEP	chr13:23730188-23889419	0.0224444	0.595962	-0.324399
ENSG00000027075.14	PRKCH	chr14:61187558-61550976	-0.101326	0.257466	0.194696
ENSG00000027697.13	IFNGR1	chr6:137197483-137219449	0.0121875	-0.195305	-0.285751
ENSG00000027847.13	B4GALT7	chr5:177600099-177610347	-0.201211	-0.0104784	-0.0934622
ENSG00000028116.16	VRK2	chr2:57907650-58159920	-0.234081	-0.259435	-0.219998
ENSG00000028137.18	TNFRSF1B	chr1:12167002-12209228	-0.378671	-0.266066	0.214433
ENSG00000028203.17	VEZT	chr12:95217745-95302790	0.211349	0.0845423	0.245524
ENSG00000028310.17	BRD9	chr5:850290-892824	-0.229176	-0.13652	-0.0657595
ENSG00000028528.14	SNX1	chr15:64094122-64146090	0.520707	-0.743506	0.227392
ENSG00000028839.9	TBPL1	chr6:133952169-133990432	0.0846689	-0.118807	0.0676436
ENSG00000029153.14	ARNTL2	chr12:27332853-27425289	-0.115445	0.387983	0.147942
ENSG00000029363.16	BCLAF1	chr6:136256626-136289851	0.0722893	0.080197	-0.170606
ENSG00000029364.11	SLC39A9	chr14:69398014-69462388	0.0227548	-0.188716	0.025052
ENSG00000029534.19	ANK1	chr8:41653219-41896762	0.20078	-0.726583	0.38472
ENSG00000029639.10	TFB1M	chr6:155257508-155314493	0.119394	0.356525	0.0250789
ENSG00000029725.16	RABEP1	chr17:5282264-5385812	-0.20207	-0.11685	0.0277007
ENSG00000029993.14	HMGB3	chrX:150980508-150990775	0.339539	0.371421	-0.27727
ENSG00000030066.13	NUP160	chr11:47778086-47848555	-0.0386686	-0.0874876	-0.10264
ENSG00000030110.12	BAK1	chr6:33572546-33580293	-1.0784	-0.0914302	0.113647
ENSG00000030582.17	GRN	chr17:44345085-44353102	-0.131078	0.00950609	-0.21217
ENSG00000031003.10	FAM13B	chr5:137937959-138051961	0.144777	0.212895	-0.201051
ENSG00000031081.10	ARHGAP31	chr3:119294372-119420714	-0.745543	-0.40775	0.113579
ENSG00000031691.6	CENPQ	chr6:49463377-49493107	0.324017	-0.00455982	-0.11914
ENSG00000031698.12	SARS	chr1:109213917-109238169	-0.32166	0.213168	-0.0942234
ENSG00000031823.14	RANBP3	chr19:5916138-5978142	0.260601	-0.158486	-0.0208859
ENSG00000032219.18	ARID4A	chr14:58298384-58373887	0.239276	0.0396123	0.12061
ENSG00000032389.12	EIPR1	chr2:3188924-3377882	0.110922	0.260913	-0.163519
ENSG00000032444.15	PNPLA6	chr19:7534003-7561764	0.332788	0.0624718	-0.0318618
ENSG00000032742.17	IFT88	chr13:20567068-20691437	0.247814	-0.103683	-0.419295
ENSG00000033011.11	ALG1	chr16:5033959-5087379	0.152101	-0.0691832	-0.137498
ENSG00000033030.13	ZCCHC8	chr12:122471599-122501073	-0.267784	-0.0662134	-0.0323971
ENSG00000033050.7	ABCF2	chr7:151207836-151227230	-0.199718	-0.311529	-0.137239
ENSG00000033100.16	CHPF2	chr7:151232488-151238827	-0.0125084	-0.22048	0.0284996
ENSG00000033170.16	FUT8	chr14:65410591-65744121	0.768784	-0.179072	-0.260394
ENSG00000033178.12	UBA6	chr4:67612651-67701179	0.012734	-0.207226	0.166079
ENSG00000033327.12	GAB2	chr11:78215296-78418348	-0.457664	0.0215976	-0.682353
ENSG00000033627.16	ATP6V0A1	chr17:42458843-42522611	-0.00547373	0.107359	-0.0157196
ENSG00000033800.13	PIAS1	chr15:68054178-68198603	-0.302007	-0.281339	-0.0434221
ENSG00000033867.16	SLC4A7	chr3:27372720-27484420	-0.0784719	0.521025	0.169721
ENSG00000034053.14	APBA2	chr15:28884482-29118315	0.327727	0.170406	0.118678
ENSG00000034152.18	MAP2K3	chr17:21284671-21315240	0.403146	0.189652	-0.178997
ENSG00000034510.5	TMSB10	chr2:84905624-84906675	0.194565	-0.324842	0.102529
ENSG00000034533.11	ASTE1	chr3:131013874-131027649	-0.341711	-0.0691043	-0.0375283
ENSG00000034677.12	RNF19A	chr8:100257059-100336218	0.334326	-0.310122	0.0525687
ENSG00000034693.14	PEX3	chr6:143450806-143490010	-0.0577705	-0.143535	0.0884947
ENSG00000034713.7	GABARAPL2	chr16:75566350-75577881	0.200387	-0.0280253	-0.04449
ENSG00000035115.21	SH3YL1	chr2:217729-266398	0.186698	0.382458	0.206236
ENSG00000035141.7	FAM136A	chr2:70295974-70302090	-0.11013	0.417493	-0.0940407
ENSG00000035403.17	VCL	chr10:73995192-74121363	0.180882	-0.292566	0.0805634
ENSG00000035499.12	DEPDC1B	chr5:60596911-60700190	0.550841	-0.0340906	0.0669639
ENSG00000035681.7	NSMAF	chr8:58583503-58659844	-0.847871	-0.0256164	-0.13273
ENSG00000035687.9	ADSS	chr1:244408493-244452134	0.251076	-0.0528777	0.109067
ENSG00000035862.12	TIMP2	chr17:78852976-78925387	0.655761	0.11084	-0.25511
ENSG00000035928.15	RFC1	chr4:39287455-39366375	0.115747	0.213629	-0.14769
ENSG00000036054.12	TBC1D23	chr3:100260999-100325251	-0.587863	0.789971	-0.387665
ENSG00000036257.12	CUL3	chr2:224470149-224585397	0.234762	0.0258203	0.0202956
ENSG00000036549.12	ZZZ3	chr1:77562415-77683419	0.0611355	0.244433	-0.148886
ENSG00000036672.15	USP2	chr11:119355214-119381726	0.166637	-0.592218	0.163052
ENSG00000037042.8	TUBG2	chr17:42659304-42667006	0.0374014	-0.274998	0.3045
ENSG00000037241.7	RPL26L1	chr5:172958728-172969771	-0.0755554	0.285713	-0.167299
ENSG00000037280.15	FLT4	chr5:180601505-180649624	-0.369546	0.476183	0.129083
ENSG00000037474.14	NSUN2	chr5:6599238-6633291	-0.1283	0.0414777	0.098988
ENSG00000037637.10	FBXO42	chr1:16246838-16352454	0.264925	-0.193412	0.0645827
ENSG00000037749.11	MFAP3	chr5:154038905-154220478	0.09672	-0.140269	-0.18353
ENSG00000037757.13	MRI1	chr19:13764531-13774282	-0.121041	-0.168456	0.0352192
ENSG00000037897.16	METTL1	chr12:57768470-57772793	-0.452846	-0.00430804	-0.06235
ENSG00000038002.8	AGA	chr4:177430769-177442503	0.45327	0.209168	-0.0252239
ENSG00000038210.12	PI4K2B	chr4:25233974-25279092	-0.240933	0.261739	-0.428583
ENSG00000038219.12	BOD1L1	chr4:13568737-13627723	-0.197009	0.37456	-0.271074
ENSG00000038274.16	MAT2B	chr5:163503113-163519336	-0.0121823	0.434366	0.157848
ENSG00000038358.14	EDC4	chr16:67873022-67884503	-0.121806	-0.0230816	0.0266351
ENSG00000038382.18	TRIO	chr5:14143701-14532128	0.481358	-0.437135	0.122178
ENSG00000038427.15	VCAN	chr5:83471464-83582303	1.11459	-0.246913	0.519622
ENSG00000038532.14	CLEC16A	chr16:10944487-11182189	-0.435933	-0.252733	-0.282553
ENSG00000039068.18	CDH1	chr16:68737224-68835548	-1.23359	1.15541	0.331317
ENSG00000039123.15	SKIV2L2	chr5:55307759-55425581	0.0379629	0.0244344	-0.0348458
ENSG00000039319.16	ZFYVE16	chr5:80408012-80479350	0.0997571	-0.191181	-0.256273
ENSG00000039523.19	RIPOR1	chr16:67518417-67546788	0.330253	-0.630663	0.32773
ENSG00000039560.13	RAI14	chr5:34656236-34832627	0.51013	-0.0614466	0.400725
ENSG00000039650.11	PNKP	chr19:49859881-49878351	-0.137678	-0.0926026	-0.0347055
ENSG00000040199.18	PHLPP2	chr16:71637834-71724701	-0.335543	-0.176243	0.275624
ENSG00000040275.16	SPDL1	chr5:169583633-169604778	0.410644	-0.0150049	-0.283218
ENSG00000040341.17	STAU2	chr8:73420368-73747708	0.399385	0.375207	-0.370886
ENSG00000040487.12	PQLC2	chr1:19312325-19329300	0.0670764	-0.364752	0.167577
ENSG00000040531.14	CTNS	chr17:3636467-3661542	-0.57594	-0.281945	-0.0301527
ENSG00000040608.13	RTN4R	chr22:20241414-20283246	0.420759	0.183995	0.511071
ENSG00000040633.12	PHF23	chr17:7235027-7239722	0.0735955	-0.110701	0.0102517
ENSG00000040731.10	CDH10	chr5:24487099-24644978	0.651796	-0.51563	-0.715566
ENSG00000040933.15	INPP4A	chr2:98444853-98594390	0.0731548	-0.290612	0.327835
ENSG00000041357.15	PSMA4	chr15:78540404-78552419	0.277106	0.141565	-0.0963273
ENSG00000041802.10	LSG1	chr3:194640787-194672477	-0.341936	0.0449687	0.0436965
ENSG00000041982.15	TNC	chr9:115019577-115118257	2.70793	-0.474037	-0.865372
ENSG00000041988.15	THAP3	chr1:6624865-6635586	0.207331	-0.0568069	-0.0301029
ENSG00000042062.11	RIPOR3	chr20:50586107-50691528	1.53437	-0.159055	-0.542754
ENSG00000042088.13	TDP1	chr14:89954938-90044768	0.148089	0.308748	-0.047496
ENSG00000042286.14	AIFM2	chr10:70098222-70132934	-0.182514	-0.112388	0.213644
ENSG00000042317.16	SPATA7	chr14:88384923-88470350	-0.0519229	-0.188748	0.0121696
ENSG00000042429.11	MED17	chr11:93784226-93814963	0.104543	-0.374501	-0.0376576
ENSG00000042445.13	RETSAT	chr2:85342087-85354620	-0.302506	-0.23043	0.262483
ENSG00000042493.15	CAPG	chr2:85394747-85418432	-0.655791	0.792326	0.134935
ENSG00000042753.11	AP2S1	chr19:46838135-46850992	-0.37542	-0.0316835	-0.0902584
ENSG00000043093.13	DCUN1D1	chr3:182938073-182985953	0.194815	-0.0116068	-0.0770651
ENSG00000043143.20	JADE2	chr5:134524311-134583230	-1.11587	0.697682	0.0920313
ENSG00000043355.11	ZIC2	chr13:99981771-99986773	1.36691	0.204018	0.693335
ENSG00000043514.15	TRIT1	chr1:39841021-39883511	0.123985	0.081216	0.205406
ENSG00000044090.8	CUL7	chr6:43037616-43053945	0.55038	0.114722	0.0437834
ENSG00000044115.20	CTNNA1	chr5:138610966-138935034	-0.040473	-0.110902	0.250166
ENSG00000044446.11	PHKA2	chrX:18892299-18984598	-0.271397	-0.016689	-0.0305084
ENSG00000044459.14	CNTLN	chr9:17134981-17503923	0.564846	0.292529	0.00734713
ENSG00000044574.7	HSPA5	chr9:125234852-125241330	-0.210412	-0.125801	-0.0321348
ENSG00000046604.12	DSG2	chr18:31498042-31549008	0.248585	0.00758652	-0.267834
ENSG00000046647.13	GEMIN8	chrX:14008278-14029893	0.361191	0.113969	0.109046
ENSG00000046651.14	OFD1	chrX:13734744-13769353	-0.230882	-0.352725	0.276921
ENSG00000046653.14	GPM6B	chrX:13771030-13938638	1.07082	1.20594	0.0892885
ENSG00000046889.18	PREX2	chr8:67952117-68237030	1.01964	0.646262	0.462645
ENSG00000047056.14	WDR37	chr10:1049537-1132297	0.300815	0.00599243	-0.0992965
ENSG00000047188.15	YTHDC2	chr5:113513682-113595285	0.151959	-0.0235122	-0.168335
ENSG00000047230.14	CTPS2	chrX:16588002-16712936	1.02482	0.239273	0.0870331
ENSG00000047249.17	ATP6V1H	chr8:53715556-53843558	0.000640955	-0.114519	-0.0605475
ENSG00000047315.15	POLR2B	chr4:56977721-57031168	0.0182001	0.0453111	-0.11586
ENSG00000047346.12	FAM214A	chr15:52581316-52709817	-0.501974	-0.867184	0.833437
ENSG00000047410.13	TPR	chr1:186311651-186375693	0.0987395	-0.0662986	0.0409163
ENSG00000047457.13	CP	chr3:149162409-149222055	0.442746	0.642717	-0.217394
ENSG00000047578.12	KIAA0556	chr16:27550132-27780369	0.0106798	-0.0858459	-0.0839784
ENSG00000047579.19	DTNBP1	chr6:15522800-15663058	-0.0584473	0.136136	-0.320869
ENSG00000047617.14	ANO2	chr12:5531868-5946232	-0.245533	0.694856	-0.582109
ENSG00000047621.11	C12orf4	chr12:4487727-4538508	-0.0879763	0.033413	-0.267534
ENSG00000047634.14	SCML1	chrX:17737448-17754988	0.111978	-0.0155983	-0.466354
ENSG00000047644.18	WWC3	chrX:10015561-10144478	1.22134	-0.389167	0.293149
ENSG00000047648.21	ARHGAP6	chrX:11137542-11665701	0.372673	-0.608698	-0.627338
ENSG00000047849.21	MAP4	chr3:47850689-48089272	0.136643	-0.0167838	-0.215575
ENSG00000047932.13	GOPC	chr6:117560268-117602542	-0.563968	-0.0268918	-0.050959
ENSG00000048028.11	USP28	chr11:113797873-113875570	-0.533691	0.899297	-0.0148083
ENSG00000048140.17	TSPAN17	chr5:176647386-176659054	0.676995	-0.146384	0.238277
ENSG00000048162.20	NOP16	chr5:176383937-176388975	-0.55356	0.180367	0.084969
ENSG00000048342.15	CC2D2A	chr4:15469864-15601557	0.750103	0.210929	-0.175872
ENSG00000048392.11	RRM2B	chr8:102204501-102239118	0.0824385	0.449153	0.561022
ENSG00000048405.9	ZNF800	chr7:127346789-127431924	-0.21007	-0.342023	0.0333347
ENSG00000048544.5	MRPS10	chr6:42206800-42217865	0.0126043	0.249804	-0.144843
ENSG00000048545.13	GUCA1A	chr6:42155405-42180056	0.222217	1.05989	-0.025531
ENSG00000048649.13	RSF1	chr11:77659995-77821017	0.0494456	0.0203099	0.0990999
ENSG00000048707.13	VPS13D	chr1:12230066-12512047	-0.251396	0.0668186	0.0610487
ENSG00000048740.18	CELF2	chr10:10798396-11336675	1.22941	0.194593	-0.336759
ENSG00000048828.16	FAM120A	chr9:93451721-93566107	-0.186939	-0.0218205	0.0677598
ENSG00000048991.16	R3HDM1	chr2:135531454-135725270	0.360878	0.111666	-0.0536991
ENSG00000049089.13	COL9A2	chr1:40300486-40317816	0.828374	-0.854128	-0.36409
ENSG00000049130.14	KITLG	chr12:88492792-88580851	0.955534	-0.441492	0.309785
ENSG00000049167.13	ERCC8	chr5:60873830-60945073	0.277988	0.297875	-0.179026
ENSG00000049239.12	H6PD	chr1:9234774-9271337	0.315538	-0.104453	-0.022821
ENSG00000049245.12	VAMP3	chr1:7771268-7781432	0.0929484	-0.0929407	-0.0913206
ENSG00000049249.8	TNFRSF9	chr1:7915893-7943165	-0.400372	-0.372181	0.313017
ENSG00000049323.15	LTBP1	chr2:32946971-33399509	0.727986	-0.418404	0.524345
ENSG00000049449.8	RCN1	chr11:31812390-32105755	-0.131086	-0.240969	-0.0657242
ENSG00000049541.10	RFC2	chr7:74231498-74254458	0.0873027	0.495266	-0.201925
ENSG00000049618.22	ARID1B	chr6:156777373-157210779	0.234752	-0.178889	-0.157806
ENSG00000049656.13	CLPTM1L	chr5:1317743-1345099	-0.176423	-0.0254544	0.0162915
ENSG00000049759.17	NEDD4L	chr18:58044366-58401540	0.514477	-0.263063	0.656098
ENSG00000049769.12	PPP1R3F	chrX:49269842-49301461	1.09691	0.185483	0.0225409
ENSG00000049860.13	HEXB	chr5:74640022-74722647	-0.606906	-0.197407	0.402991
ENSG00000049883.14	PTCD2	chr5:72320366-72368395	-0.160206	0.364304	-0.112653
ENSG00000050130.17	JKAMP	chr14:59484442-59505410	0.379989	-0.0324203	-0.108127
ENSG00000050165.17	DKK3	chr11:11963105-12009769	0.686799	-0.672526	-0.0458483
ENSG00000050344.8	NFE2L3	chr7:26152239-26187125	0.0944444	1.45489	0.538095
ENSG00000050393.11	MCUR1	chr6:13786556-13814568	-0.0169517	0.0783934	-0.16416
ENSG00000050405.13	LIMA1	chr12:50175787-50283546	-0.476882	-0.445584	-0.188541
ENSG00000050426.15	LETMD1	chr12:51047961-51060424	-0.0344501	0.542117	-0.128259
ENSG00000050438.16	SLC4A8	chr12:51391316-51515763	-0.28715	-0.370759	-0.0523573
ENSG00000050555.17	LAMC3	chr9:131009081-131094473	0.4506	1.03446	0.151994
ENSG00000050748.17	MAPK9	chr5:180233142-180292099	-0.0110662	0.00909527	0.0319372
ENSG00000050767.15	COL23A1	chr5:178237617-178590555	0.560069	0.185583	0.287883
ENSG00000050820.16	BCAR1	chr16:75228186-75268053	0.867077	-0.138999	0.0742385
ENSG00000051009.10	FAM160A2	chr11:6211334-6234711	-0.0941477	-0.344394	0.14468
ENSG00000051108.14	HERPUD1	chr16:56932047-56944863	-0.449867	-0.242057	0.0710473
ENSG00000051128.18	HOMER3	chr19:18929200-18941261	0.500215	0.231661	-0.22136
ENSG00000051180.16	RAD51	chr15:40694773-40732339	-0.535892	0.266551	-0.361146
ENSG00000051341.13	POLQ	chr3:121431426-121546641	0.249349	0.225039	-0.220652
ENSG00000051382.8	PIK3CB	chr3:138652698-138834938	-0.91402	-0.037874	0.318524
ENSG00000051523.10	CYBA	chr16:88643282-88651152	0.0241364	0.77168	-0.210517
ENSG00000051596.9	THOC3	chr5:175917872-176034680	-0.0252466	0.294014	-0.102937
ENSG00000051620.10	HEBP2	chr6:138403530-138422197	-0.037306	0.410558	-0.25166
ENSG00000051825.14	MPHOSPH9	chr12:123152319-123244014	-0.118095	0.197212	-0.350138
ENSG00000052126.14	PLEKHA5	chr12:19129751-19376400	0.425781	-0.0245099	0.31911
ENSG00000052344.15	PRSS8	chr16:31131432-31135762	-0.33712	0.659049	0.256932
ENSG00000052723.11	SIKE1	chr1:114769478-114780685	-0.226664	0.068828	0.069576
ENSG00000052749.13	RRP12	chr10:97356357-97426076	-0.539033	-0.0709693	0.14231
ENSG00000052795.12	FNIP2	chr4:158769137-158908049	-0.48356	-0.699962	-0.480795
ENSG00000052802.12	MSMO1	chr4:165327622-165343160	0.0571336	-0.254407	-0.275922
ENSG00000052841.14	TTC17	chr11:43358931-43494933	0.243116	0.210384	0.0544512
ENSG00000053254.15	FOXN3	chr14:89124870-89619149	0.0362078	0.57078	0.167236
ENSG00000053371.12	AKR7A2	chr1:19303964-19312146	0.384828	0.201662	-0.138244
ENSG00000053372.4	MRTO4	chr1:19251538-19260128	-0.115611	0.0321809	-0.0162501
ENSG00000053438.8	NNAT	chr20:37521214-37523693	-1.06337	-0.333878	0.0703566
ENSG00000053501.12	USE1	chr19:17215345-17219829	0.0712014	-0.0369987	0.330389
ENSG00000053524.12	MCF2L2	chr3:183178042-183428778	0.693665	-0.288088	0.574258
ENSG00000053770.11	AP5M1	chr14:57268908-57298742	-0.0498037	0.133278	-0.276178
ENSG00000053900.10	ANAPC4	chr4:25377212-25418498	0.0350115	-0.269474	-0.300935
ENSG00000054116.11	TRAPPC3	chr1:36136569-36156053	0.198808	0.193574	0.0753344
ENSG00000054118.13	THRAP3	chr1:36224415-36305357	0.0661989	-0.0516752	-0.0716088
ENSG00000054148.17	PHPT1	chr9:136848723-136851027	0.0583653	0.00657705	-0.208791
ENSG00000054267.21	ARID4B	chr1:235131633-235328219	0.415191	-0.279278	0.238319
ENSG00000054277.13	OPN3	chr1:241590101-241677376	1.25047	-0.206362	-0.117169
ENSG00000054282.15	SDCCAG8	chr1:243256033-243500092	-0.0390668	0.255918	0.131115
ENSG00000054356.13	PTPRN	chr2:219289622-219309648	-0.0975339	0.775316	0.369102
ENSG00000054523.17	KIF1B	chr1:10210804-10381603	0.373961	-0.0207762	0.0321355
ENSG00000054598.6	FOXC1	chr6:1609971-1613897	-0.224607	-0.00560829	-0.320529
ENSG00000054611.13	TBC1D22A	chr22:46762616-47175699	0.0935001	0.0507658	-0.2518
ENSG00000054654.16	SYNE2	chr14:63852982-64226433	-0.237538	0.531274	-0.00151845
ENSG00000054690.13	PLEKHH1	chr14:67533300-67589612	0.312323	0.176356	0.382031
ENSG00000054793.13	ATP9A	chr20:51596513-51768634	-0.598239	0.199049	-0.289863
ENSG00000054965.10	FAM168A	chr11:73400486-73598189	0.013733	-0.170274	0.0160605
ENSG00000054983.16	GALC	chr14:87837819-87993665	0.702932	-0.128076	-0.153173
ENSG00000055044.10	NOP58	chr2:202265715-202303666	-0.322312	0.151533	-0.00882385
ENSG00000055070.16	SZRD1	chr1:16352574-16398145	-0.139463	0.0627839	-0.128776
ENSG00000055118.14	KCNH2	chr7:150944960-150978315	-0.330754	0.442985	-0.202851
ENSG00000055130.15	CUL1	chr7:148697913-148801036	0.501803	0.115831	-0.0693327
ENSG00000055147.18	FAM114A2	chr5:153990127-154038936	0.055879	0.117305	-0.355453
ENSG00000055163.19	CYFIP2	chr5:157266078-157395595	0.345465	0.142979	0.513694
ENSG00000055208.18	TAB2	chr6:149218640-149411613	0.438391	0.148199	0.0415234
ENSG00000055211.12	GINM1	chr6:149566293-149591748	-0.0376124	0.307658	-0.0557016
ENSG00000055332.16	EIF2AK2	chr2:37099209-37157065	0.83713	0.0605209	0.00559217
ENSG00000055483.19	USP36	chr17:78787380-78841441	-0.254096	0.232414	-0.0681484
ENSG00000055609.17	KMT2C	chr7:152134921-152436005	-0.657967	-0.0982066	-0.289358
ENSG00000055732.12	MCOLN3	chr1:85018081-85048499	0.589339	-0.243055	-0.319862
ENSG00000055917.15	PUM2	chr2:20248690-20352234	0.109285	0.000853996	-0.124864
ENSG00000055950.16	MRPL43	chr10:100969457-100987515	-0.0390575	0.0356358	0.0340382
ENSG00000056050.6	HPF1	chr4:169729464-169757953	0.367567	0.363148	-0.0938971
ENSG00000056097.15	ZFR	chr5:32354349-32444761	0.244925	0.0257295	-0.0755848
ENSG00000056277.15	ZNF280C	chrX:130202710-130268899	0.555982	0.405908	0.0612729
ENSG00000056487.15	PHF21B	chr22:44881161-45009999	0.215213	-0.186926	0.346765
ENSG00000056586.15	RC3H2	chr9:122844555-122905341	-0.136147	0.00571505	-0.0560246
ENSG00000056972.18	TRAF3IP2	chr6:111556453-111606278	-0.391601	0.337042	0.381104
ENSG00000056998.19	GYG2	chrX:2828787-2882820	1.10807	-0.364322	0.226683
ENSG00000057019.15	DCBLD2	chr3:98795940-98901689	0.967879	-0.554875	-0.226096
ENSG00000057252.12	SOAT1	chr1:179293713-179358680	-1.14606	-0.63188	-0.121579
ENSG00000057294.14	PKP2	chr12:32790744-32896840	0.0874291	-0.967869	0.0948732
ENSG00000057608.16	GDI2	chr10:5765222-5842132	0.122224	-0.197021	0.263784
ENSG00000057657.15	PRDM1	chr6:106086319-106109939	-0.862171	-0.165653	0.0238003
ENSG00000057663.14	ATG5	chr6:106045422-106325791	-0.517095	0.346079	-0.226057
ENSG00000057704.12	TMCC3	chr12:94567123-94650562	-0.482242	-0.219211	0.0814589
ENSG00000057757.9	PITHD1	chr1:23778404-23788232	-0.102013	0.170866	-0.000171633
ENSG00000057935.13	MTA3	chr2:42494568-42756947	0.0214005	0.39395	0.210041
ENSG00000058056.8	USP13	chr3:179652754-179789401	-0.206669	0.555564	-0.607598
ENSG00000058063.15	ATP11B	chr3:182793499-182921635	0.186734	-0.744841	0.289462
ENSG00000058085.14	LAMC2	chr1:183186237-183244900	-0.549481	-0.594342	0.988902
ENSG00000058091.16	CDK14	chr7:90466423-91210590	0.964186	-0.252164	-0.306506
ENSG00000058262.9	SEC61A1	chr3:128051640-128071683	-0.117685	-0.169667	-0.11142
ENSG00000058272.16	PPP1R12A	chr12:79773562-79935460	0.39104	-0.0523666	0.017108
ENSG00000058453.16	CROCC	chr1:16740272-16972979	-0.100258	0.0202906	0.197427
ENSG00000058600.15	POLR3E	chr16:22297374-22335103	-0.216902	0.1183	0.246577
ENSG00000058668.14	ATP2B4	chr1:203626560-203744081	-0.329186	-0.394526	-0.318886
ENSG00000058673.16	ZC3H11A	chr1:203795653-203854999	-0.0540485	0.0473861	-0.142481
ENSG00000058729.10	RIOK2	chr5:97160866-97183260	-0.0458212	0.263529	0.0177725
ENSG00000058799.14	YIPF1	chr1:53851718-53889834	-0.0717766	-0.306339	0.0382886
ENSG00000058804.11	NDC1	chr1:53765459-53838860	0.122485	0.300352	-0.202497
ENSG00000059122.16	FLYWCH1	chr16:2911936-2951208	-0.511293	0.147943	-0.0739657
ENSG00000059145.18	UNKL	chr16:1363204-1414751	0.0187691	-0.221599	0.293573
ENSG00000059378.12	PARP12	chr7:140023743-140063721	-0.0249647	0.318552	-0.367207
ENSG00000059573.8	ALDH18A1	chr10:95605928-95656706	0.565682	0.463621	0.122304
ENSG00000059588.9	TARBP1	chr1:234391312-234479103	0.485918	0.285788	0.215635
ENSG00000059691.11	GATB	chr4:151670503-151761023	-0.0480379	0.143168	-0.243185
ENSG00000059728.10	MXD1	chr2:69897687-69942945	0.025583	-0.229311	-0.0667214
ENSG00000059758.7	CDK17	chr12:96278260-96400560	0.102617	-0.0566977	0.0338038
ENSG00000059769.19	DNAJC25	chr9:111631351-111654351	-0.291057	-0.0926511	0.376156
ENSG00000059804.15	SLC2A3	chr12:7919229-7936275	0.139255	-0.991611	0.935423
ENSG00000060069.16	CTDP1	chr18:79679800-79756623	-0.081658	0.144371	-0.070718
ENSG00000060138.12	YBX3	chr12:10699088-10723312	-0.208211	-0.320253	0.522478
ENSG00000060237.16	WNK1	chr12:752592-911452	0.425292	-0.106814	0.0438902
ENSG00000060339.13	CCAR1	chr10:68721011-68792377	-0.0785604	-0.161614	-0.104373
ENSG00000060491.16	OGFR	chr20:62804834-62814000	-0.136729	-0.101931	0.0289533
ENSG00000060566.13	CREB3L3	chr19:4153600-4173054	-0.771563	-0.751846	0.481594
ENSG00000060642.10	PIGV	chr1:26787471-26798398	0.249241	0.322703	0.0554321
ENSG00000060656.19	PTPRU	chr1:29236515-29326813	-0.690176	0.595696	-0.399343
ENSG00000060688.12	SNRNP40	chr1:31259567-31296782	0.269064	0.138539	-0.0805566
ENSG00000060709.14	RIMBP2	chr12:130396136-130517917	0.954504	-0.491878	-0.77794
ENSG00000060718.20	COL11A1	chr1:102876466-103108496	1.23951	-0.187349	-0.489015
ENSG00000060749.14	QSER1	chr11:32893177-32993316	0.75748	0.0740943	0.346239
ENSG00000060762.18	MPC1	chr6:166364918-166383013	-0.589979	-0.40475	-0.0144514
ENSG00000060971.17	ACAA1	chr3:38103128-38137242	-0.320295	-0.146026	-0.150226
ENSG00000060982.14	BCAT1	chr12:24810021-24949459	0.362241	0.27898	-0.416791
ENSG00000061273.17	HDAC7	chr12:47782721-47833132	0.605161	-0.895246	0.570065
ENSG00000061337.15	LZTS1	chr8:20246164-20303963	-0.209782	0.159029	-0.381636
ENSG00000061455.10	PRDM6	chr5:123089120-123194266	0.619481	-0.712218	-0.961723
ENSG00000061656.9	SPAG4	chr20:35615891-35621049	-0.0248325	0.560033	0.291536
ENSG00000061676.14	NCKAP1	chr2:182909114-183038858	0.311023	-0.169445	0.258073
ENSG00000061794.12	MRPS35	chr12:27710772-27756295	-0.404381	0.108608	0.100521
ENSG00000061936.9	SFSWAP	chr12:131711080-131799737	0.0336885	-0.0423206	-0.0713343
ENSG00000061938.17	TNK2	chr3:195863363-195911945	-0.837759	0.67874	0.0137951
ENSG00000061987.15	MON2	chr12:62466816-62600479	0.351408	-0.113009	0.0613403
ENSG00000062038.13	CDH3	chr16:68636188-68722616	0.446069	0.614536	-0.471577
ENSG00000062194.15	GPBP1	chr5:57173947-57264679	0.20533	0.18741	0.0578927
ENSG00000062282.14	DGAT2	chr11:75759511-75801535	0.865374	-0.599679	-0.466768
ENSG00000062485.18	CS	chr12:56271698-56300392	-0.141373	0.177132	-0.264788
ENSG00000062524.15	LTK	chr15:41503637-41513887	-0.799889	-0.877833	0.539715
ENSG00000062582.13	MRPS24	chr7:43866557-43869893	-0.222321	0.217888	-0.119189
ENSG00000062598.17	ELMO2	chr20:46366048-46432985	0.0132601	-0.246482	-0.136603
ENSG00000062650.18	WAPL	chr10:86435255-86521815	-0.0535841	0.0506842	0.0426846
ENSG00000062716.12	VMP1	chr17:59707191-59842255	-0.27544	-0.179342	0.0965331
ENSG00000062725.9	APPBP2	chr17:60443148-60526219	0.317824	-0.162909	0.0629705
ENSG00000062822.12	POLD1	chr19:50384203-50418018	-0.431268	0.105916	-0.149227
ENSG00000063046.17	EIF4B	chr12:53006157-53042209	-0.353912	0.295001	0.000193016
ENSG00000063169.10	BICRA	chr19:47608195-47703277	0.186649	-0.285588	-0.116732
ENSG00000063176.15	SPHK2	chr19:48619290-48630717	0.549562	-0.557166	-0.0239996
ENSG00000063177.12	RPL18	chr19:48615327-48619536	-0.314321	0.0595164	0.083417
ENSG00000063180.8	CA11	chr19:48637941-48646312	0.485257	0.402952	0.556454
ENSG00000063241.7	ISOC2	chr19:55452984-55462343	-0.614653	0.445737	-0.11957
ENSG00000063244.12	U2AF2	chr19:55654145-55674715	0.0480011	-0.170009	-0.0978397
ENSG00000063245.14	EPN1	chr19:55675225-55709858	0.102694	-0.0446695	-0.0635704
ENSG00000063322.13	MED29	chr19:39391302-39400637	-0.24754	-0.0146194	0.0653961
ENSG00000063587.13	ZNF275	chrX:153334154-153360110	0.389976	-0.220129	0.249296
ENSG00000063601.16	MTMR1	chrX:150692970-150765103	0.366659	-0.134718	-0.326449
ENSG00000063660.8	GPC1	chr2:240435670-240468078	0.709492	-0.111635	-0.226044
ENSG00000063761.15	ADCK1	chr14:77800082-77935012	-0.289778	0.163387	-0.00473013
ENSG00000063854.12	HAGH	chr16:1795619-1827194	-0.124782	0.124934	0.135345
ENSG00000063978.15	RNF4	chr4:2462219-2625320	-0.129266	0.215664	-0.112806
ENSG00000064012.21	CASP8	chr2:201233442-201287711	-0.578595	0.349673	0.0799732
ENSG00000064042.17	LIMCH1	chr4:41359606-41700044	0.727445	-0.617083	-0.24467
ENSG00000064102.14	INTS13	chr12:26905180-26938326	0.0507649	0.192455	0.109286
ENSG00000064115.10	TM7SF3	chr12:26973194-27014434	0.186379	0.455845	0.0922724
ENSG00000064195.7	DLX3	chr17:49990004-49995224	-0.777593	0.309085	-0.371543
ENSG00000064199.6	SPA17	chr11:124673797-124697518	0.248452	0.142256	-0.318022
ENSG00000064225.12	ST3GAL6	chr3:98732235-98821201	0.43571	-0.789547	-0.242385
ENSG00000064300.8	NGFR	chr17:49495292-49515017	0.0506129	0.803664	0.248239
ENSG00000064309.14	CDON	chr11:125955795-126063335	0.067294	0.498275	-0.435038
ENSG00000064313.11	TAF2	chr8:119730774-119832863	-0.00633588	-0.111443	-0.0179108
ENSG00000064393.15	HIPK2	chr7:139561569-139777778	0.69806	-0.134786	-0.245679
ENSG00000064419.13	TNPO3	chr7:128954179-129055173	0.039014	0.286912	-0.0741209
ENSG00000064490.13	RFXANK	chr19:19192228-19201869	0.120193	-0.071113	-0.131432
ENSG00000064545.14	TMEM161A	chr19:19119168-19138513	-0.191869	0.104863	0.00121349
ENSG00000064547.13	LPAR2	chr19:19623667-19628930	-0.597096	-0.122311	-0.260099
ENSG00000064601.16	CTSA	chr20:45890143-45898820	-0.516634	-0.273452	-0.0489115
ENSG00000064607.16	SUGP2	chr19:18990887-19034023	0.331141	0.293338	0.0161413
ENSG00000064651.13	SLC12A2	chr5:128083765-128189688	0.184597	-0.635276	-0.0484599
ENSG00000064652.10	SNX24	chr5:122843438-123029354	-0.753362	-0.349654	-0.0449667
ENSG00000064666.14	CNN2	chr19:1026580-1039068	0.732256	-0.358906	0.213389
ENSG00000064687.12	ABCA7	chr19:1040100-1065572	-0.555739	-0.154922	0.455304
ENSG00000064692.18	SNCAIP	chr5:122311353-122464219	0.430341	0.0135511	0.126911
ENSG00000064703.11	DDX20	chr1:111755244-111768016	0.0111982	0.105354	0.0508655
ENSG00000064726.9	BTBD1	chr15:83016421-83067354	-0.0242306	-0.123949	0.176554
ENSG00000064763.10	FAR2	chr12:29149102-29340980	0.685824	0.371522	0.520367
ENSG00000064886.13	CHI3L2	chr1:111200770-111243440	-1.22719	-0.907687	0.287302
ENSG00000064932.15	SBNO2	chr19:1107635-1174283	-0.200056	-0.219391	0.192617
ENSG00000064933.17	PMS1	chr2:189784084-189877629	0.444115	0.504355	-0.247353
ENSG00000064961.18	HMG20B	chr19:3572776-3579088	0.178483	0.333857	0.0536621
ENSG00000064995.16	TAF11	chr6:34877777-34888089	0.171378	0.100307	0.0412423
ENSG00000064999.13	ANKS1A	chr6:34889264-35091413	0.16855	-0.668301	-0.209726
ENSG00000065000.15	AP3D1	chr19:2100987-2164465	0.0594998	-0.117338	0.0691361
ENSG00000065029.14	ZNF76	chr6:35258908-35295985	0.0160809	0.182626	-0.383904
ENSG00000065054.13	SLC9A3R2	chr16:2025355-2039026	-1.12157	1.05785	-0.508845
ENSG00000065057.7	NTHL1	chr16:2039814-2047866	0.0827714	0.647737	-0.0979234
ENSG00000065060.16	UHRF1BP1	chr6:34792014-34883138	-0.62152	0.0745053	0.0745913
ENSG00000065135.10	GNAI3	chr1:109548610-109618321	0.123004	-0.237046	0.0497188
ENSG00000065150.18	IPO5	chr13:97953657-98024297	-0.0416139	0.154862	0.0375405
ENSG00000065154.11	OAT	chr10:124397302-124418976	-0.690611	0.7016	-0.262462
ENSG00000065183.15	WDR3	chr1:117929719-117966542	-0.117783	0.0996612	0.148205
ENSG00000065243.19	PKN2	chr1:88684221-88836255	-0.252658	-0.530178	0.0727171
ENSG00000065268.10	WDR18	chr19:984270-998438	-0.0402572	0.0110306	-0.138032
ENSG00000065308.4	TRAM2	chr6:52497401-52576915	-0.0324037	-0.341085	-0.297647
ENSG00000065328.16	MCM10	chr10:13161553-13211104	-0.329877	0.324697	-0.330927
ENSG00000065357.19	DGKA	chr12:55927318-55954027	-0.00843515	0.35147	0.551059
ENSG00000065361.14	ERBB3	chr12:56079856-56103505	-0.428651	0.779268	0.787303
ENSG00000065413.18	ANKRD44	chr2:196967016-197311173	0.422557	-0.791768	-0.242825
ENSG00000065427.14	KARS	chr16:75627473-75648643	-0.22508	0.0366452	0.000108352
ENSG00000065457.10	ADAT1	chr16:75596980-75623300	0.0673047	-0.199853	-0.19131
ENSG00000065485.19	PDIA5	chr3:123067061-123225227	0.0461321	0.152534	0.267315
ENSG00000065491.8	TBC1D22B	chr6:37257771-37332970	0.0520553	0.427023	-0.115361
ENSG00000065518.7	NDUFB4	chr3:120596308-120602500	0.269672	0.292426	-0.124391
ENSG00000065526.10	SPEN	chr1:15847863-15940460	-0.0179811	-0.00217489	-0.0609428
ENSG00000065534.18	MYLK	chr3:123610048-123884331	0.632972	0.097278	-0.352016
ENSG00000065548.17	ZC3H15	chr2:186486155-186509363	-0.147118	0.0151145	0.00453136
ENSG00000065559.14	MAP2K4	chr17:12020823-12143830	0.00533202	-0.524956	0.235925
ENSG00000065600.12	TMEM206	chr1:212363930-212414901	0.034048	0.0155909	0.215408
ENSG00000065613.13	SLK	chr10:103967200-104029233	-0.615525	-0.35948	0.206722
ENSG00000065615.13	CYB5R4	chr6:83859642-83967424	0.00431543	-0.19469	-0.105922
ENSG00000065621.14	GSTO2	chr10:104268872-104304945	-0.00198068	0.919091	0.323876
ENSG00000065665.20	SEC61A2	chr10:12129636-12169961	0.53345	-0.213952	0.131712
ENSG00000065675.14	PRKCQ	chr10:6427142-6580301	-0.121529	0.0265743	0.750365
ENSG00000065717.14	TLE2	chr19:2997637-3047635	-0.363737	-1.07861	0.801178
ENSG00000065802.11	ASB1	chr2:238426741-238452250	-0.218736	0.0318091	-0.0418244
ENSG00000065809.13	FAM107B	chr10:14518556-14774897	-0.187607	-0.907296	-0.0572707
ENSG00000065833.8	ME1	chr6:83210388-83431071	1.12183	-0.71208	-0.0170514
ENSG00000065882.15	TBC1D1	chr4:37891086-38139175	0.402296	0.619654	-0.363983
ENSG00000065883.14	CDK13	chr7:39950036-40097134	0.235562	0.140527	0.00843122
ENSG00000065911.11	MTHFD2	chr2:74198561-74217565	-0.89026	0.533883	0.0556344
ENSG00000065923.9	SLC9A7	chrX:46599251-46759172	0.962698	-0.145557	0.369188
ENSG00000065970.8	FOXJ2	chr12:8032702-8055503	0.071845	-0.476254	0.161277
ENSG00000065978.18	YBX1	chr1:42682426-42702349	0.403214	-0.0035329	0.0271414
ENSG00000065989.15	PDE4A	chr19:10416772-10469631	-1.02634	0.140693	-0.0627754
ENSG00000066027.11	PPP2R5A	chr1:212285536-212361863	-0.200489	-0.770044	0.532954
ENSG00000066044.14	ELAVL1	chr19:7958578-8005659	0.286085	-0.14797	-0.130398
ENSG00000066084.12	DIP2B	chr12:50504984-50748667	0.00127624	-0.539441	-0.300252
ENSG00000066117.14	SMARCD1	chr12:50084971-50100712	0.221646	-0.00857176	-0.0691334
ENSG00000066135.12	KDM4A	chr1:43650157-43705515	-0.110634	0.565085	-0.205758
ENSG00000066136.20	NFYC	chr1:40691647-40771603	-0.15374	-0.0317906	-0.230061
ENSG00000066230.10	SLC9A3	chr5:473309-524332	-1.48623	-0.907534	0.298823
ENSG00000066248.14	NGEF	chr2:232878685-233013272	-1.10917	0.147957	-0.415082
ENSG00000066279.17	ASPM	chr1:197084127-197146694	0.265483	-0.311928	-0.127906
ENSG00000066322.14	ELOVL1	chr1:43363396-43368074	-0.123218	-0.543064	-0.0513659
ENSG00000066379.14	ZNRD1	chr6:30058898-30064909	-0.0408986	0.351402	0.0335828
ENSG00000066382.16	MPPED2	chr11:30384492-30586872	1.13222	-0.0934791	-0.736251
ENSG00000066422.4	ZBTB11	chr3:101648888-101677495	-0.163199	0.118735	0.0647604
ENSG00000066427.21	ATXN3	chr14:92038651-92106621	-0.0305389	0.217395	-0.0186985
ENSG00000066455.12	GOLGA5	chr14:92794230-92839963	-0.0259018	0.0940659	0.142414
ENSG00000066468.22	FGFR2	chr10:121478333-121598458	0.0823844	-0.685172	0.193609
ENSG00000066557.5	LRRC40	chr1:70144804-70205620	0.56745	0.190981	0.0174115
ENSG00000066583.11	ISOC1	chr5:129094750-129114028	0.364504	-0.238001	-0.0213293
ENSG00000066629.16	EML1	chr14:99737692-99942060	0.658701	0.482192	-0.241635
ENSG00000066651.18	TRMT11	chr6:125986429-126039276	-0.127858	-0.0847782	0.229755
ENSG00000066654.13	THUMPD1	chr16:20702815-20742084	-0.0289289	0.106995	-0.054111
ENSG00000066697.14	MSANTD3	chr9:100427155-100451711	0.582883	-0.159937	-0.0123701
ENSG00000066735.14	KIF26A	chr14:104138722-104180894	0.328117	0.498663	-0.391968
ENSG00000066739.11	ATG2B	chr14:96279201-96363870	-0.0334169	-0.0263598	-0.0659746
ENSG00000066777.8	ARFGEF1	chr8:67173510-67343677	-0.405195	0.330586	0.186367
ENSG00000066855.15	MTFR1	chr8:65644733-65771261	-0.443444	0.089349	-0.0162306
ENSG00000066923.17	STAG3	chr7:100177562-100221488	-0.14696	0.192496	-0.646204
ENSG00000066926.10	FECH	chr18:57548282-57586772	0.479684	0.224701	0.064727
ENSG00000066933.15	MYO9A	chr15:71822288-72118577	-0.767209	-0.50951	0.0792197
ENSG00000067057.16	PFKP	chr10:3066332-3137712	0.103837	-0.749263	0.021935
ENSG00000067064.10	IDI1	chr10:1039907-1049170	0.47236	-0.228736	-0.3456
ENSG00000067082.14	KLF6	chr10:3775995-3785281	-0.214729	-0.786307	0.114734
ENSG00000067113.16	PLPP1	chr5:55424853-55535050	-0.519013	0.683953	0.244443
ENSG00000067141.16	NEO1	chr15:73051709-73305206	0.0590207	-0.830334	0.397803
ENSG00000067167.7	TRAM1	chr8:70573441-70608387	0.0396326	-0.350367	-0.1309
ENSG00000067177.14	PHKA1	chrX:72578813-72714319	-1.37424	0.583024	0.116489
ENSG00000067182.7	TNFRSF1A	chr12:6328756-6342114	-0.219074	-0.847364	0.333129
ENSG00000067208.14	EVI5	chr1:92508695-92792404	-0.241681	-0.482678	0.0468288
ENSG00000067221.13	STOML1	chr15:73978922-73994622	-0.190397	0.151917	-0.195423
ENSG00000067225.17	PKM	chr15:72199028-72231822	0.297467	-0.229245	0.165332
ENSG00000067248.9	DHX29	chr5:55256244-55307722	-0.0457061	0.0525564	-0.0620103
ENSG00000067334.13	DNTTIP2	chr1:93866282-93879918	-0.0176992	0.0363359	0.205753
ENSG00000067365.14	METTL22	chr16:8621682-8649654	0.0471104	-0.101381	0.264418
ENSG00000067369.13	TP53BP1	chr15:43403060-43510728	0.358746	-0.348627	0.18375
ENSG00000067445.20	TRO	chrX:54920461-54931431	0.800463	-0.365403	-0.0754919
ENSG00000067533.5	RRP15	chr1:218285286-218337983	0.0502003	0.120195	0.0151668
ENSG00000067560.10	RHOA	chr3:49359144-49412998	-0.0940907	-0.0160467	-0.216545
ENSG00000067596.10	DHX8	chr17:43483864-43544463	-0.0951768	-0.142824	-0.000662479
ENSG00000067606.16	PRKCZ	chr1:2050469-2185395	-0.191823	0.270394	0.10444
ENSG00000067704.9	IARS2	chr1:220094101-220148041	-0.0616397	0.184439	0.0768177
ENSG00000067715.13	SYT1	chr12:78863992-79452008	1.07389	0.41221	0.271767
ENSG00000067829.18	IDH3G	chrX:153785765-153794523	-0.569425	-0.0735503	-0.167267
ENSG00000067836.12	ROGDI	chr16:4796967-4802950	-0.336479	0.0154635	-0.332757
ENSG00000067840.12	PDZD4	chrX:153802165-153830565	0.470643	1.23956	0.206858
ENSG00000067900.7	ROCK1	chr18:20946905-21111851	0.178189	-0.22147	0.0779854
ENSG00000067955.13	CBFB	chr16:67029115-67101058	-0.49268	-0.620965	-0.0221518
ENSG00000067992.12	PDK3	chrX:24465220-24539837	-0.0689251	0.3184	0.272818
ENSG00000068001.13	HYAL2	chr3:50317789-50322906	-0.311909	0.0935823	-0.10456
ENSG00000068024.16	HDAC4	chr2:239048167-239401654	0.494936	0.0629987	-0.0160541
ENSG00000068028.17	RASSF1	chr3:50329781-50340980	-0.161243	0.0074305	-0.119255
ENSG00000068078.17	FGFR3	chr4:1793306-1808872	-0.399819	0.342551	-0.741321
ENSG00000068097.14	HEATR6	chr17:60043193-60078931	0.01347	-0.0446495	-0.126605
ENSG00000068120.14	COASY	chr17:42561466-42566277	-0.397798	0.123337	0.0329275
ENSG00000068137.14	PLEKHH3	chr17:42667913-42676994	-0.500029	0.369222	0.413496
ENSG00000068305.17	MEF2A	chr15:99565416-99716466	0.194238	0.0857288	-0.438418
ENSG00000068308.13	OTUD5	chrX:48922027-48958386	0.211336	-0.0751435	0.339847
ENSG00000068323.16	TFE3	chrX:49028725-49043486	0.621606	0.359643	0.195675
ENSG00000068354.15	TBC1D25	chrX:48539456-48562609	-0.479434	-0.40195	0.000162853
ENSG00000068366.19	ACSL4	chrX:109624243-109733403	0.919447	-0.273359	0.125744
ENSG00000068383.18	INPP5A	chr10:132537819-132783480	0.249925	0.0581803	-0.218621
ENSG00000068394.10	GPKOW	chrX:49113388-49123801	-0.0758742	-0.080515	-0.0628848
ENSG00000068400.13	GRIPAP1	chrX:48973719-49002264	0.350858	0.208552	0.165856
ENSG00000068438.14	FTSJ1	chrX:48476020-48486364	-0.475329	-0.159226	0.00258698
ENSG00000068489.12	PRR11	chr17:59155498-59204705	0.221482	0.199987	-0.18819
ENSG00000068615.17	REEP1	chr2:86213992-86338083	-1.8499	0.0859377	-0.50592
ENSG00000068650.18	ATP11A	chr13:112690328-112887168	-0.423118	-0.632798	-0.235949
ENSG00000068654.15	POLR1A	chr2:86020215-86106155	-0.215761	-0.124409	-0.31858
ENSG00000068697.6	LAPTM4A	chr2:20032649-20052028	0.110046	-0.155756	0.00679709
ENSG00000068724.15	TTC7A	chr2:46916156-47076137	-0.0103997	-0.556437	-0.171654
ENSG00000068745.14	IP6K2	chr3:48688002-48740353	-0.127312	-0.148081	-0.0193056
ENSG00000068784.12	SRBD1	chr2:45388679-45612165	0.400111	0.12046	-0.240951
ENSG00000068796.16	KIF2A	chr5:62306161-62537249	0.244691	-0.117303	0.0195768
ENSG00000068831.18	RASGRP2	chr11:64726910-64745456	-0.401901	1.36828	-0.0822541
ENSG00000068878.14	PSME4	chr2:53864066-53970840	-0.314756	-0.239033	0.271947
ENSG00000068885.14	IFT80	chr3:160256985-160399880	0.653932	0.303559	-0.222322
ENSG00000068903.19	SIRT2	chr19:38878554-38899862	-0.0426903	-0.298136	-0.186357
ENSG00000068912.13	ERLEC1	chr2:53787043-53818819	-0.0521379	-0.0138686	0.133034
ENSG00000068971.13	PPP2R5B	chr11:64917552-64934473	-0.264715	-0.361489	0.132812
ENSG00000068976.13	PYGM	chr11:64746388-64760297	0.289004	0.353698	0.487187
ENSG00000069011.15	PITX1	chr5:135027734-135034813	-0.721069	-1.90714	-0.208728
ENSG00000069248.11	NUP133	chr1:229440259-229508341	-0.00537905	0.117233	-0.131789
ENSG00000069275.12	NUCKS1	chr1:205712818-205750276	0.67803	0.291753	-0.202242
ENSG00000069329.16	VPS35	chr16:46656131-46689518	-0.248445	-0.275469	-0.150215
ENSG00000069345.11	DNAJA2	chr16:46955361-46973788	-0.364577	0.361121	-0.112595
ENSG00000069399.14	BCL3	chr19:44747704-44760044	-1.0122	0.0292904	0.344454
ENSG00000069424.14	KCNAB2	chr1:5991465-6101193	0.121466	0.387195	0.354717
ENSG00000069482.6	GAL	chr11:68683778-68691175	0.0879818	1.72849	0.886411
ENSG00000069509.5	FUNDC1	chrX:44523638-44543001	-0.0448533	0.148434	-0.146364
ENSG00000069667.15	RORA	chr15:60488283-61229319	-0.225544	-0.104254	0.360263
ENSG00000069702.10	TGFBR3	chr1:91680342-91906335	-0.629719	-1.0235	-0.421814
ENSG00000069812.11	HES2	chr1:6412417-6424670	-1.3761	0.193012	0.0252598
ENSG00000069849.10	ATP1B3	chr3:141876123-141926514	0.262985	-0.128085	0.139402
ENSG00000069869.15	NEDD4	chr15:55826921-55993746	-0.10673	-0.0746727	0.0661598
ENSG00000069943.9	PIGB	chr15:55318959-55355648	0.0440669	0.254746	-0.0200803
ENSG00000069956.11	MAPK6	chr15:51952105-52067372	0.193865	0.0525475	-0.081034
ENSG00000069966.18	GNB5	chr15:52115104-52191369	0.18577	0.292133	0.360623
ENSG00000069974.15	RAB27A	chr15:55202965-55319113	0.0892456	-0.0397152	-0.107897
ENSG00000069998.12	HDHD5	chr22:17137510-17165287	-0.0355797	0.619657	-0.0326418
ENSG00000070010.18	UFD1	chr22:19449909-19479215	0.148234	-0.0843943	-0.169619
ENSG00000070018.8	LRP6	chr12:12116024-12267012	-0.381924	-0.354787	-0.0498207
ENSG00000070047.11	PHRF1	chr11:576485-612222	-0.346041	-0.0723472	-0.0210208
ENSG00000070061.14	ELP1	chr9:108867516-108934116	0.154947	0.00930196	0.02965
ENSG00000070081.15	NUCB2	chr11:17208152-17349974	0.418597	-0.250444	0.105012
ENSG00000070087.13	PFN2	chr3:149964903-150050788	0.765212	0.330809	-0.116044
ENSG00000070159.13	PTPN3	chr9:109375465-109498313	-0.747503	-0.026144	0.381369
ENSG00000070182.19	SPTB	chr14:64746282-64879883	-0.254245	-0.65617	0.172349
ENSG00000070193.4	FGF10	chr5:44303543-44389706	1.04594	-0.595512	-0.877053
ENSG00000070214.15	SLC44A1	chr9:105244621-105439171	-0.225922	0.368743	-0.0862814
ENSG00000070269.13	TMEM260	chr14:56488353-56650606	0.0845752	0.0231073	-0.0289584
ENSG00000070366.13	SMG6	chr17:2059838-2303771	0.252419	-0.195628	-0.0671393
ENSG00000070367.15	EXOC5	chr14:57200506-57269008	-0.0745578	0.0319408	-0.175146
ENSG00000070404.9	FSTL3	chr19:676364-683399	0.109282	0.115734	0.108624
ENSG00000070413.19	DGCR2	chr22:19036281-19122454	0.370803	-0.0313063	-0.396384
ENSG00000070423.17	RNF126	chr19:647525-663277	-0.326566	-0.015258	0.103207
ENSG00000070444.14	MNT	chr17:2384059-2401118	0.383925	-0.205381	-0.271028
ENSG00000070476.14	ZXDC	chr3:126437600-126475919	-0.0554956	0.0561682	-0.173563
ENSG00000070495.14	JMJD6	chr17:76712831-76726799	-0.27669	-0.313767	-0.0396995
ENSG00000070501.11	POLB	chr8:42338453-42371808	0.119219	-0.167494	0.115529
ENSG00000070526.14	ST6GALNAC1	chr17:76624760-76643838	-1.76849	-1.13431	0.503029
ENSG00000070540.12	WIPI1	chr17:68420947-68457513	0.0590402	-0.0127516	0.00875626
ENSG00000070610.14	GBA2	chr9:35736865-35749228	-0.101269	-0.0352792	-0.160964
ENSG00000070614.14	NDST1	chr5:150485817-150558211	0.266587	-0.00803697	-0.476076
ENSG00000070669.16	ASNS	chr7:97852117-97872542	-0.963576	0.959589	0.232482
ENSG00000070718.11	AP3M2	chr8:42152945-42171673	-0.32036	-0.0358738	-0.103233
ENSG00000070756.15	PABPC1	chr8:100685815-100722809	-0.0727882	0.238019	0.0877046
ENSG00000070759.16	TESK2	chr1:45343882-45491166	-0.66491	0.132952	0.0882392
ENSG00000070761.7	CFAP20	chr16:58113587-58129450	0.213251	0.00164586	-0.13845
ENSG00000070770.8	CSNK2A2	chr16:58157906-58197920	0.1143	0.126251	-0.132169
ENSG00000070778.12	PTPN21	chr14:88465777-88554733	0.00528041	-1.01792	0.139996
ENSG00000070785.16	EIF2B3	chr1:44850521-44986722	0.00252223	0.0371409	0.04384
ENSG00000070814.17	TCOF1	chr5:150357638-150400308	-0.182562	0.114022	-0.144408
ENSG00000070831.15	CDC42	chr1:22052626-22092946	-0.0487061	-0.387722	0.052196
ENSG00000070882.12	OSBPL3	chr7:24796538-24981634	-0.659544	-0.133057	0.365525
ENSG00000070915.9	SLC12A3	chr16:56865206-56915850	-1.99322	-0.228745	-0.156955
ENSG00000070950.9	RAD18	chr3:8775401-8963773	0.0201769	0.0717827	-0.128726
ENSG00000070961.15	ATP2B1	chr12:89588048-89709300	0.105813	-0.784525	-0.735746
ENSG00000071051.13	NCK2	chr2:105744896-105894274	-0.0344313	0.084513	-0.150672
ENSG00000071054.16	MAP4K4	chr2:101696849-101894689	-0.0616481	-0.749856	0.175519
ENSG00000071073.12	MGAT4A	chr2:98619105-98731126	-0.529143	0.0572317	0.206116
ENSG00000071082.10	RPL31	chr2:101001714-101024032	-0.209895	0.291526	0.0692768
ENSG00000071127.16	WDR1	chr4:10074338-10116949	-0.0427988	-0.234437	-0.032419
ENSG00000071189.21	SNX13	chr7:17790760-17940501	0.130213	-0.0513357	0.0342876
ENSG00000071205.11	ARHGAP10	chr4:147732062-148072780	0.226554	-0.153763	-0.414053
ENSG00000071242.11	RPS6KA2	chr6:166409363-166906451	-0.565393	0.413606	-0.060392
ENSG00000071243.15	ING3	chr7:120950748-120977216	0.0806215	0.185455	-0.361731
ENSG00000071282.11	LMCD1	chr3:8501706-8574673	1.08169	-0.119246	-0.326082
ENSG00000071462.11	BUD23	chr7:73683024-73705161	-0.174278	0.0354918	0.0205356
ENSG00000071537.13	SEL1L	chr14:81471548-81533861	-0.0126652	-0.222236	-0.227596
ENSG00000071539.13	TRIP13	chr5:892642-919357	0.153173	0.153627	0.00260931
ENSG00000071553.16	ATP6AP1	chrX:154428631-154436516	-0.465435	-0.188088	-0.185574
ENSG00000071564.14	TCF3	chr19:1609289-1652605	0.401781	-0.0285618	0.0483975
ENSG00000071575.11	TRIB2	chr2:12716888-12742734	1.44489	0.394774	0.165386
ENSG00000071626.16	DAZAP1	chr19:1407568-1435687	-0.150151	0.206037	-0.0330757
ENSG00000071655.17	MBD3	chr19:1573595-1592801	-0.64472	0.0207634	-0.321474
ENSG00000071794.15	HLTF	chr3:149030126-149086554	0.247078	0.451082	-0.0277234
ENSG00000071859.14	FAM50A	chrX:154444125-154450654	-0.616263	-0.355367	0.105322
ENSG00000071889.16	FAM3A	chrX:154506158-154516242	-0.141332	0.0293781	-0.128189
ENSG00000071894.16	CPSF1	chr8:144393228-144409349	0.0687078	-0.469304	-0.174185
ENSG00000071994.10	PDCD2	chr6:170575294-170584692	-0.114169	0.150735	0.114712
ENSG00000072041.16	SLC6A15	chr12:84859487-84913615	0.603782	0.607318	0.425381
ENSG00000072042.12	RDH11	chr14:67676800-67695814	-0.0410879	0.0605054	0.0643934
ENSG00000072062.13	PRKACA	chr19:14091687-14118084	0.459631	-0.0590359	-0.0586307
ENSG00000072071.16	ADGRL1	chr19:14147742-14206187	-0.0169151	0.60127	0.195443
ENSG00000072110.13	ACTN1	chr14:68874142-68979440	0.752423	-0.392034	-0.0997217
ENSG00000072121.15	ZFYVE26	chr14:67727373-67816590	0.00766291	0.0943801	-0.279427
ENSG00000072133.10	RPS6KA6	chrX:84058345-84187907	0.950007	0.0387581	0.150446
ENSG00000072134.15	EPN2	chr17:19215614-19336715	0.126819	0.0548416	-0.0366387
ENSG00000072135.12	PTPN18	chr2:130356006-130375409	0.386605	-0.277269	0.171266
ENSG00000072163.19	LIMS2	chr2:127638380-127681786	0.414021	-0.138065	-0.142143
ENSG00000072195.14	SPEG	chr2:219434845-219498287	0.437933	0.0363661	0.323271
ENSG00000072201.13	LNX1	chr4:53459300-53701405	-0.224595	0.432764	-0.0926775
ENSG00000072210.18	ALDH3A2	chr17:19648135-19677598	-0.16782	0.0392236	0.31054
ENSG00000072274.12	TFRC	chr3:196027182-196082189	-0.534587	0.326905	0.162245
ENSG00000072310.16	SREBF1	chr17:17810398-17837002	-0.993607	-0.0243033	-0.762767
ENSG00000072364.12	AFF4	chr5:132875378-132963634	-0.140833	-0.413962	0.254879
ENSG00000072401.14	UBE2D1	chr10:58334974-58370753	0.540111	-0.172802	0.129763
ENSG00000072415.8	MPP5	chr14:67241108-67335819	0.114905	-0.125808	-0.0619854
ENSG00000072422.16	RHOBTB1	chr10:60869437-61001440	0.933719	-0.0797132	0.366967
ENSG00000072501.17	SMC1A	chrX:53374148-53422728	-0.288933	0.0389727	-0.250691
ENSG00000072506.12	HSD17B10	chrX:53431257-53434373	-0.373068	-0.187669	-0.055337
ENSG00000072518.20	MARK2	chr11:63838927-63911019	-0.10665	-0.0760897	0.0934429
ENSG00000072571.19	HMMR	chr5:163460202-163491945	0.000181389	0.0741024	-0.327361
ENSG00000072609.17	CHFR	chr12:132822186-132956304	-0.0605416	-0.0320519	0.00095684
ENSG00000072682.18	P4HA2	chr5:132191837-132295315	-0.441027	-0.0611096	0.256297
ENSG00000072736.18	NFATC3	chr16:68084750-68229259	-0.0705256	0.155498	-0.14817
ENSG00000072756.16	TRNT1	chr3:3126915-3150879	0.241617	-0.0759936	-0.0837387
ENSG00000072778.19	ACADVL	chr17:7217124-7225273	0.0461894	-0.0451583	0.311387
ENSG00000072786.12	STK10	chr5:172042072-172188386	-0.301471	-0.159209	-0.0572137
ENSG00000072803.17	FBXW11	chr5:171861548-172006873	0.0547819	0.353518	0.0753425
ENSG00000072818.11	ACAP1	chr17:7336528-7351478	0.790596	0.291976	0.391049
ENSG00000072832.14	CRMP1	chr4:5748083-5893058	0.353824	0.431158	0.0087194
ENSG00000072849.10	DERL2	chr17:5471250-5486811	-0.0363009	-0.149007	-0.0586856
ENSG00000072864.14	NDE1	chr16:15643266-15726353	0.241897	-0.115648	-0.176054
ENSG00000072954.6	TMEM38A	chr19:16661126-16690029	-0.0336011	-0.0602368	0.672965
ENSG00000072958.8	AP1M1	chr19:16197577-16245907	0.32394	-0.510303	-0.0112318
ENSG00000073008.14	PVR	chr19:44643797-44663583	-0.494423	-1.02631	-0.272525
ENSG00000073050.11	XRCC1	chr19:43543039-43580473	0.372754	-0.0882808	0.0474492
ENSG00000073060.15	SCARB1	chr12:124776855-124882668	-0.333785	0.140345	0.406591
ENSG00000073111.13	MCM2	chr3:127598222-127622436	-0.0486645	0.404676	-0.262886
ENSG00000073169.13	SELENOO	chr22:50200978-50217616	-0.31634	-0.265451	0.0429532
ENSG00000073350.13	LLGL2	chr17:75525079-75575208	-0.0854741	-0.759925	0.270193
ENSG00000073417.14	PDE8A	chr15:84980439-85139145	-0.375998	-0.24331	0.126652
ENSG00000073536.17	NLE1	chr17:35128752-35142315	-0.294147	0.23225	-0.0140394
ENSG00000073578.16	SDHA	chr5:218240-256700	-0.285527	0.154673	0.0109817
ENSG00000073584.18	SMARCE1	chr17:40624961-40648508	0.21655	-0.0451512	-0.0530543
ENSG00000073605.18	GSDMB	chr17:39904594-39919854	0.263587	-0.0390564	0.301117
ENSG00000073614.12	KDM5A	chr12:280128-389454	-0.12606	-0.181836	0.0440676
ENSG00000073711.10	PPP2R3A	chr3:135965672-136147891	0.371371	-0.354642	-0.0658124
ENSG00000073712.14	FERMT2	chr14:52857267-52952435	-0.141794	-0.6531	0.333127
ENSG00000073792.15	IGF2BP2	chr3:185643738-185825056	0.297781	0.364254	-0.277064
ENSG00000073803.13	MAP3K13	chr3:185282940-185489097	-0.129587	-0.0488982	-0.255638
ENSG00000073849.14	ST6GAL1	chr3:186930484-187078553	-0.733723	-0.19724	0.499347
ENSG00000073921.17	PICALM	chr11:85957683-86069882	-0.0503373	-0.443619	0.0218947
ENSG00000073969.18	NSF	chr17:46590668-46757464	-0.324365	-0.35719	0.0730964
ENSG00000074047.21	GLI2	chr2:120735622-120992653	1.46775	0.111533	-0.330078
ENSG00000074054.17	CLASP1	chr2:121337775-121649587	0.205324	-0.0160746	-0.113312
ENSG00000074071.14	MRPS34	chr16:1771889-1773155	-0.0150181	0.562051	-0.0236796
ENSG00000074181.8	NOTCH3	chr19:15159037-15200981	1.28282	0.505043	-0.110111
ENSG00000074201.8	CLNS1A	chr11:77514935-77637805	-0.0869549	0.2824	-0.0605406
ENSG00000074211.13	PPP2R2C	chr4:6320577-6563600	0.207013	0.503925	0.635054
ENSG00000074219.13	TEAD2	chr19:49340594-49362457	0.515268	-0.0979862	-0.198458
ENSG00000074266.19	EED	chr11:86244543-86278813	0.145789	-0.3949	-0.0586428
ENSG00000074319.12	TSG101	chr11:18468335-18527232	0.174989	-0.0113182	0.0860676
ENSG00000074356.16	NCBP3	chr17:3802164-3846251	0.0208542	-0.0628972	-0.297534
ENSG00000074370.17	ATP2A3	chr17:3923869-3964464	-0.276434	0.680838	0.416082
ENSG00000074410.13	CA12	chr15:63321377-63382161	0.596586	0.00506637	0.261358
ENSG00000074416.13	MGLL	chr3:127689061-127823250	-1.17477	1.19954	-0.829626
ENSG00000074527.11	NTN4	chr12:95657806-95791152	-0.525251	-0.559709	0.631585
ENSG00000074582.12	BCS1L	chr2:218658763-218663443	-0.325954	-0.0465139	-0.143616
ENSG00000074590.13	NUAK1	chr12:106063339-106140033	1.10973	0.443348	-0.427921
ENSG00000074603.18	DPP8	chr15:65442462-65517704	0.0561633	0.0716987	0.111745
ENSG00000074621.13	SLC24A1	chr15:65611365-65660995	-0.161124	0.287975	-0.0148825
ENSG00000074657.13	ZNF532	chr18:58862599-58986480	0.252098	0.39998	-0.0166217
ENSG00000074695.5	LMAN1	chr18:59327822-59359962	-0.080689	0.0438653	0.129201
ENSG00000074696.12	HACD3	chr15:65530417-65578352	0.184161	-0.0689058	0.10515
ENSG00000074755.14	ZZEF1	chr17:4004444-4143020	-0.293103	-0.255871	-0.181626
ENSG00000074800.13	ENO1	chr1:8861001-8879249	0.274423	-0.245242	0.128979
ENSG00000074842.7	MYDGF	chr19:4641373-4670370	-0.0994391	-0.188022	0.0516215
ENSG00000074855.10	ANO8	chr19:17323222-17334829	0.249921	0.0877782	0.0747522
ENSG00000074935.13	TUBE1	chr6:112070776-112087529	0.142387	0.470506	-0.0733095
ENSG00000074964.16	ARHGEF10L	chr1:17539834-17697874	1.03039	0.454008	0.0443895
ENSG00000075043.18	KCNQ2	chr20:63400209-63472677	-1.09069	0.808714	0.806451
ENSG00000075089.9	ACTR6	chr12:100199121-100241865	-0.116324	0.338876	-0.0414288
ENSG00000075131.9	TIPIN	chr15:66336205-66386746	-0.222027	0.127176	-0.295651
ENSG00000075142.13	SRI	chr7:88205117-88226993	0.688981	0.114974	0.0501824
ENSG00000075151.20	EIF4G3	chr1:20806291-21176888	0.35008	-0.429357	0.166302
ENSG00000075188.8	NUP37	chr12:102073102-102120124	-0.0688678	0.305772	0.0907574
ENSG00000075213.10	SEMA3A	chr7:83955776-84492724	1.27945	0.37405	0.125411
ENSG00000075218.18	GTSE1	chr22:46296740-46330810	0.235498	-0.220475	-0.210552
ENSG00000075223.13	SEMA3C	chr7:80742537-80922359	1.61971	-0.785509	-1.05807
ENSG00000075234.16	TTC38	chr22:46267960-46294008	0.377651	-0.392644	0.371522
ENSG00000075239.13	ACAT1	chr11:108121515-108147776	0.0145661	0.365854	0.211059
ENSG00000075240.16	GRAMD4	chr22:46576011-46679790	-0.0185064	0.126202	-0.00555813
ENSG00000075275.16	CELSR1	chr22:46360833-46537170	0.16815	0.542538	-0.215991
ENSG00000075292.18	ZNF638	chr2:71276560-71435069	0.186518	0.0720242	0.0768277
ENSG00000075303.12	SLC25A40	chr7:87833567-87876357	0.0833402	-0.170851	0.128404
ENSG00000075336.11	TIMM21	chr18:74148510-74160530	0.00391192	0.480887	-0.241644
ENSG00000075340.22	ADD2	chr2:70607617-70768225	0.76635	1.43436	0.0928581
ENSG00000075388.3	FGF4	chr11:69771015-69775403	-0.889933	2.30083	-0.837668
ENSG00000075391.16	RASAL2	chr1:178094140-178484147	0.635105	-0.205438	0.13668
ENSG00000075399.13	VPS9D1	chr16:89707133-89720986	-0.282672	-0.443269	0.0220484
ENSG00000075413.17	MARK3	chr14:103385391-103503831	0.0439906	0.0156066	-0.113227
ENSG00000075415.12	SLC25A3	chr12:98593590-98606379	-0.0753088	-0.147946	0.0587281
ENSG00000075420.12	FNDC3B	chr3:172039627-172401665	-0.258733	-0.608016	0.0657962
ENSG00000075426.11	FOSL2	chr2:28392447-28417312	0.804815	-1.40224	-0.0978829
ENSG00000075539.14	FRYL	chr4:48497360-48780322	0.112389	-0.0568956	-0.0987775
ENSG00000075568.16	TMEM131	chr2:97756332-97995891	0.0688577	-0.291935	0.0574542
ENSG00000075618.17	FSCN1	chr7:5592822-5606655	-0.0564473	-0.723109	-0.0381657
ENSG00000075624.13	ACTB	chr7:5527150-5563784	0.351958	-0.406648	0.0433497
ENSG00000075643.5	MOCOS	chr18:36187518-36272157	0.362883	0.66894	0.091844
ENSG00000075651.15	PLD1	chr3:171600404-171810950	-0.991046	0.10669	-0.252022
ENSG00000075673.11	ATP12A	chr13:24680410-24712493	-1.30202	0.703118	-0.581131
ENSG00000075702.16	WDR62	chr19:36054880-36105106	0.0926403	0.431958	-0.33259
ENSG00000075711.20	DLG1	chr3:197042559-197299300	0.327136	-0.100102	-0.163507
ENSG00000075785.12	RAB7A	chr3:128726121-128814796	-0.174393	-0.185181	0.0553784
ENSG00000075790.10	BCAP29	chr7:107579976-107629170	-0.0872078	-0.0844862	-0.23456
ENSG00000075826.16	SEC31B	chr10:100486641-100519864	0.446756	0.041431	-0.0971248
ENSG00000075856.11	SART3	chr12:108522579-108561400	0.0575537	0.0852435	-0.0409399
ENSG00000075914.12	EXOSC7	chr3:44975240-45036066	0.0537042	0.405697	0.129345
ENSG00000075945.12	KIFAP3	chr1:169921325-170085208	-0.0620233	-1.16848	0.14798
ENSG00000075975.15	MKRN2	chr3:12557013-12583713	-0.171764	0.015111	-0.0379707
ENSG00000076003.4	MCM6	chr2:135839625-135876426	0.214805	0.605971	-0.199742
ENSG00000076043.9	REXO2	chr11:114439385-114450279	0.564998	0.214972	0.0866033
ENSG00000076053.10	RBM7	chr11:114400029-114414203	0.247945	0.149112	0.0111845
ENSG00000076067.12	RBMS2	chr12:56521928-56596196	-0.704709	-0.502638	0.162153
ENSG00000076108.11	BAZ2A	chr12:56595595-56636816	0.092435	-0.151036	-0.102723
ENSG00000076201.14	PTPN23	chr3:47381010-47413441	-0.247656	-0.160874	0.0228706
ENSG00000076242.14	MLH1	chr3:36993331-37050918	0.290098	0.233777	-0.133024
ENSG00000076248.10	UNG	chr12:109097573-109110992	0.031111	0.692007	-0.177966
ENSG00000076321.10	KLHL20	chr1:173714940-173786702	0.154758	-0.174607	0.0372659
ENSG00000076351.12	SLC46A1	chr17:28394755-28407197	-0.0661752	-0.494471	0.290709
ENSG00000076356.6	PLXNA2	chr1:208022241-208244320	0.139728	-1.30004	-0.459185
ENSG00000076382.16	SPAG5	chr17:28577564-28599279	-0.0303133	0.0145885	-0.125811
ENSG00000076513.16	ANKRD13A	chr12:109999185-110039763	-0.236492	-0.0293182	-0.321963
ENSG00000076554.15	TPD52	chr8:80034744-80231232	-0.489871	0.95708	0.2071
ENSG00000076555.15	ACACB	chr12:109116594-109268226	0.00319648	0.5454	-0.0428752
ENSG00000076604.14	TRAF4	chr17:28743983-28750958	-0.200763	0.107244	0.110522
ENSG00000076641.4	PAG1	chr8:80967809-81112068	0.344062	-1.34751	0.258949
ENSG00000076650.6	GPATCH1	chr19:33080879-33130542	-0.173526	0.0154908	-0.140904
ENSG00000076662.9	ICAM3	chr19:10333775-10339823	0.368357	0.346998	0.458558
ENSG00000076685.18	NT5C2	chr10:103088016-103193306	0.290579	-0.215802	0.251301
ENSG00000076706.16	MCAM	chr11:119308528-119321521	-0.083629	0.0593088	0.291792
ENSG00000076716.8	GPC4	chrX:133300102-133415490	1.57417	1.07443	0.597201
ENSG00000076770.14	MBNL3	chrX:132369316-132489968	0.723605	-0.849379	-0.29946
ENSG00000076826.9	CAMSAP3	chr19:7595901-7618304	-0.541862	-0.162803	0.286029
ENSG00000076864.19	RAP1GAP	chr1:21596214-21669363	-0.107141	0.0832624	0.284101
ENSG00000076924.11	XAB2	chr19:7619524-7629565	-0.12905	-0.0552733	0.105462
ENSG00000076928.17	ARHGEF1	chr19:41883160-41930150	0.125122	-0.290406	0.0960866
ENSG00000076944.15	STXBP2	chr19:7636880-7647873	-0.0712255	-0.250224	0.0965698
ENSG00000076984.17	MAP2K7	chr19:7903842-7914478	-0.247049	-0.166277	-0.126737
ENSG00000077009.13	NMRK2	chr19:3933102-3942416	-0.514375	1.31332	0.757945
ENSG00000077044.10	DGKD	chr2:233354506-233472104	-0.329596	-1.08561	0.606807
ENSG00000077063.10	CTTNBP2	chr7:117710650-117874139	1.0622	-0.108487	-0.317901
ENSG00000077092.18	RARB	chr3:25174331-25597932	0.239642	-0.705324	-0.48749
ENSG00000077097.15	TOP2B	chr3:25597904-25664907	0.773488	0.198063	0.0384377
ENSG00000077147.14	TM9SF3	chr10:96518108-96587452	-0.0898245	-0.143948	-0.0477218
ENSG00000077150.18	NFKB2	chr10:102394109-102402529	-1.64453	-0.253164	0.342472
ENSG00000077152.9	UBE2T	chr1:202331656-202341980	-0.0925697	0.128818	-0.264617
ENSG00000077157.21	PPP1R12B	chr1:202348698-202592706	-0.00991464	-0.348584	-0.0227934
ENSG00000077232.17	DNAJC10	chr2:182716040-182794464	0.419952	-0.0529995	-0.0993048
ENSG00000077235.17	GTF3C1	chr16:27459554-27549913	-0.0117504	-0.321535	0.222685
ENSG00000077238.13	IL4R	chr16:27313667-27364778	-0.343465	-0.188805	0.51697
ENSG00000077254.14	USP33	chr1:77695986-77759852	-0.231155	-0.609297	0.37176
ENSG00000077312.8	SNRPA	chr19:40750636-40765389	0.170252	0.0666986	0.0482251
ENSG00000077348.8	EXOSC5	chr19:41386373-41397479	-0.0339288	0.0484093	0.253644
ENSG00000077380.15	DYNC1I2	chr2:171687408-171748420	0.225513	-0.0348518	-0.166037
ENSG00000077454.15	LRCH4	chr7:100574010-100586153	-0.177866	-0.366394	0.0593326
ENSG00000077458.12	FAM76B	chr11:95768941-95790409	0.183658	0.0757186	-0.200616
ENSG00000077463.14	SIRT6	chr19:4174108-4182604	-0.110984	-0.215778	-0.0852757
ENSG00000077514.8	POLD3	chr11:74493850-74669117	0.160647	0.0434047	-0.199065
ENSG00000077522.12	ACTN2	chr1:236686453-236764631	0.0856476	-0.636561	0.0722057
ENSG00000077549.17	CAPZB	chr1:19338775-19485539	0.360176	0.158265	0.0106939
ENSG00000077585.13	GPR137B	chr1:236142504-236221865	-0.232978	0.161418	0.513379
ENSG00000077616.10	NAALAD2	chr11:90131514-90192894	0.459079	-1.21822	-0.0352353
ENSG00000077684.15	JADE1	chr4:128809622-128875224	0.139771	0.114761	0.436741
ENSG00000077713.18	SLC25A43	chrX:119399059-119454478	-0.478511	-0.471505	0.0485795
ENSG00000077721.15	UBE2A	chrX:119574466-119591083	0.0203974	-0.204649	0.00807894
ENSG00000077782.19	FGFR1	chr8:38411137-38468834	0.261661	-0.556174	0.587745
ENSG00000077942.18	FBLN1	chr22:45502237-45601135	0.797215	-0.586444	-0.0499304
ENSG00000078018.19	MAP2	chr2:209424057-209734118	0.583108	-0.0622666	0.0509311
ENSG00000078043.15	PIAS2	chr18:46803223-46920160	-0.254797	0.609346	0.00650648
ENSG00000078061.12	ARAF	chrX:47561099-47571920	-0.269012	-0.164561	-0.0164787
ENSG00000078070.12	MCCC1	chr3:183015217-183116075	0.232564	-0.265238	0.266332
ENSG00000078114.18	NEBL	chr10:20779972-21174187	1.24655	-0.207704	-0.0108968
ENSG00000078124.11	ACER3	chr11:76860866-77026797	-0.0904207	-0.8528	0.17826
ENSG00000078140.13	UBE2K	chr4:39698043-39782792	-0.0855981	-0.140399	0.0887026
ENSG00000078142.12	PIK3C3	chr18:41955205-42087830	0.131496	-0.370578	0.082347
ENSG00000078177.13	N4BP2	chr4:40056825-40158252	-0.355376	-0.200346	-0.0210892
ENSG00000078237.6	TIGAR	chr12:4307762-4354593	-0.911492	-0.178433	0.427933
ENSG00000078246.16	TULP3	chr12:2877222-2941140	0.248386	0.187245	-0.102804
ENSG00000078269.14	SYNJ2	chr6:157981886-158099176	0.0531192	-0.0279137	-0.221677
ENSG00000078295.16	ADCY2	chr5:7396207-7830081	1.52417	0.750019	0.609398
ENSG00000078304.19	PPP2R5C	chr14:101761797-101927989	0.255432	0.381676	-0.207337
ENSG00000078319.9	PMS2P1	chr7:100320991-100341908	0.0815993	0.311943	-0.00878646
ENSG00000078369.17	GNB1	chr1:1785284-1891117	0.182599	0.0459534	-0.00625171
ENSG00000078401.6	EDN1	chr6:12290362-12297194	0.821441	-0.0969562	-0.120205
ENSG00000078403.16	MLLT10	chr10:21524674-21743630	-0.136549	-0.0203333	-0.0484573
ENSG00000078596.10	ITM2A	chrX:79360383-79367667	2.14897	0.233631	0.414573
ENSG00000078618.21	NRDC	chr1:51789190-51878937	-0.226528	0.110288	-0.223685
ENSG00000078668.13	VDAC3	chr8:42391623-42405897	0.0444517	0.163836	-0.112587
ENSG00000078674.17	PCM1	chr8:17922839-18029944	0.168804	0.111928	-0.0650193
ENSG00000078687.17	TNRC6C	chr17:77959239-78108835	0.259578	0.048275	-0.165133
ENSG00000078699.21	CBFA2T2	chr20:33490074-33650036	-1.27685	0.489695	-0.407726
ENSG00000078725.12	BRINP1	chr9:119153457-119369467	0.372581	1.03135	0.423592
ENSG00000078747.14	ITCH	chr20:34363234-34511393	-0.411818	-0.17594	0.107511
ENSG00000078804.12	TP53INP2	chr20:34704289-34713439	-0.188871	-0.776741	-0.0948884
ENSG00000078808.16	SDF4	chr1:1216907-1232031	0.0115429	-0.0893164	-0.0768374
ENSG00000078814.15	MYH7B	chr20:34975402-35002437	-0.663666	0.573619	-0.548302
ENSG00000078902.15	TOLLIP	chr11:1274370-1309654	-0.0664543	-0.105295	-0.362456
ENSG00000079102.16	RUNX1T1	chr8:91954966-92103286	0.732162	-0.0381081	-0.423018
ENSG00000079134.11	THOC1	chr18:214519-268050	0.198343	-0.0313044	-0.0778798
ENSG00000079150.17	FKBP7	chr2:178463663-178478600	0.7958	-0.1984	-0.237582
ENSG00000079156.16	OSBPL6	chr2:178194480-178402891	0.634404	-0.405406	0.385333
ENSG00000079215.13	SLC1A3	chr5:36606354-36688334	-0.556622	-1.92023	0.147797
ENSG00000079246.15	XRCC5	chr2:216107463-216206303	0.142031	0.0790728	-0.133672
ENSG00000079257.7	LXN	chr3:158645821-158672693	0.326567	-0.143318	0.0516495
ENSG00000079277.19	MKNK1	chr1:46557407-46616843	-0.292571	-0.151091	-0.164191
ENSG00000079313.13	REXO1	chr19:1815245-1848463	-0.176385	-0.184458	0.0960018
ENSG00000079332.14	SAR1A	chr10:70147288-70170523	-0.087341	-0.101024	0.00633451
ENSG00000079335.18	CDC14A	chr1:100345024-100520277	0.0367757	-0.77762	0.726945
ENSG00000079337.15	RAPGEF3	chr12:47734366-47771040	0.140101	-0.171665	0.574821
ENSG00000079385.21	CEACAM1	chr19:42507303-42561234	-1.50282	-1.42335	1.20703
ENSG00000079387.13	SENP1	chr12:48042897-48106308	0.287167	-0.158704	-0.213119
ENSG00000079393.20	DUSP13	chr10:75094431-75109221	-0.404046	-0.428559	0.71007
ENSG00000079432.7	CIC	chr19:42268536-42295797	0.167027	-0.315782	-0.274379
ENSG00000079435.9	LIPE	chr19:42401506-42427426	0.0474641	-0.0203237	-0.101584
ENSG00000079459.12	FDFT1	chr8:11795572-11839309	0.487476	0.0785866	-0.371464
ENSG00000079462.7	PAFAH1B3	chr19:42297032-42303546	0.0895912	-0.0675578	-0.206892
ENSG00000079482.12	OPHN1	chrX:68042343-68433913	0.200275	0.267386	0.287274
ENSG00000079616.12	KIF22	chr16:29790718-29805385	0.113601	0.0255003	-0.215293
ENSG00000079691.17	CARMIL1	chr6:25279077-25620530	0.308203	-0.445443	0.208426
ENSG00000079739.15	PGM1	chr1:63593275-63660245	0.693435	-0.717933	1.2038
ENSG00000079785.14	DDX1	chr2:15591177-15631111	0.0324609	-0.0405974	-0.162739
ENSG00000079805.16	DNM2	chr19:10718078-10833488	-0.4923	-0.414379	0.1056
ENSG00000079819.18	EPB41L2	chr6:130839346-131063322	-0.32939	-0.761789	0.380645
ENSG00000079950.13	STX7	chr6:132445866-132513198	-0.0107362	-0.218624	-0.154194
ENSG00000079974.17	RABL2B	chr22:50767500-50783663	0.176297	-0.143646	-0.216833
ENSG00000079999.13	KEAP1	chr19:10486119-10503741	0.136102	-0.0980765	0.111067
ENSG00000080007.7	DDX43	chr6:73394747-73417569	-2.31858	0.277244	-0.34087
ENSG00000080189.14	SLC35C2	chr20:46345979-46364458	0.0377373	-0.0595098	0.00873754
ENSG00000080298.15	RFX3	chr9:3218296-3526004	0.546185	-0.0340739	-0.0998883
ENSG00000080345.17	RIF1	chr2:151409882-151508013	-0.275281	0.54047	-0.268124
ENSG00000080371.5	RAB21	chr12:71754873-71800285	-0.0943013	-0.0857379	-0.0254493
ENSG00000080503.22	SMARCA2	chr9:1980289-2193624	-0.358842	0.787394	-1.24305
ENSG00000080546.13	SESN1	chr6:108986436-109094819	-0.386402	0.199804	0.286661
ENSG00000080603.16	SRCAP	chr16:30698208-30741409	-0.317198	-0.239098	-0.320159
ENSG00000080608.9	PUM3	chr9:2720468-2844241	-0.127193	-0.189923	0.0484234
ENSG00000080709.14	KCNN2	chr5:114360944-114496500	1.14581	0.31885	0.0671598
ENSG00000080802.18	CNOT4	chr7:135361794-135510127	0.0158495	0.00129756	-0.0629098
ENSG00000080815.18	PSEN1	chr14:73136417-73223691	-0.318097	-0.0127641	-0.0768866
ENSG00000080819.6	CPOX	chr3:98521131-98593723	0.0353968	-0.0723872	0.115702
ENSG00000080822.16	CLDND1	chr3:98497911-98523066	0.38393	-0.332283	0.133429
ENSG00000080823.22	MOK	chr14:102224499-102305200	0.685166	-0.0440476	-0.492748
ENSG00000080824.18	HSP90AA1	chr14:102080737-102139699	-0.311968	0.0616316	-0.294031
ENSG00000080839.11	RBL1	chr20:36996348-37095995	-0.290445	0.0699987	-0.456042
ENSG00000080845.17	DLGAP4	chr20:36306335-36528637	0.224588	-0.257932	-0.0270981
ENSG00000080854.14	IGSF9B	chr11:133908563-133956985	0.154041	0.508775	0.219165
ENSG00000080947.14	CROCCP3	chr1:16467435-16499257	0.550528	-0.248891	0.119594
ENSG00000080986.12	NDC80	chr18:2571510-2616635	0.201876	0.0760894	-0.204833
ENSG00000081014.10	AP4E1	chr15:50908671-51005900	-0.203496	-0.345963	-0.115145
ENSG00000081019.13	RSBN1	chr1:113761831-113812476	0.123048	0.189612	-0.0796148
ENSG00000081026.18	MAGI3	chr1:113390748-113685923	0.174842	-0.292019	-0.147098
ENSG00000081051.7	AFP	chr4:73431137-73456174	1.32159	-0.592208	-1.06265
ENSG00000081059.19	TCF7	chr5:134114710-134151865	-0.18741	0.225505	-0.112244
ENSG00000081087.14	OSTM1	chr6:108041408-108165854	-0.250329	-0.324639	0.107802
ENSG00000081154.11	PCNP	chr3:101574094-101594437	0.109422	0.0212037	0.0759499
ENSG00000081177.18	EXD2	chr14:69191510-69244020	0.473792	0.0944258	0.133389
ENSG00000081181.7	ARG2	chr14:67619797-67651720	0.669566	-0.273069	-0.102262
ENSG00000081307.12	UBA5	chr3:132654445-132678097	-0.325915	-0.228067	0.0251242
ENSG00000081320.10	STK17B	chr2:196133565-196176503	-0.249041	-0.460662	0.0805517
ENSG00000081377.16	CDC14B	chr9:96490240-96619830	0.410495	0.110665	-0.0762936
ENSG00000081479.12	LRP2	chr2:169127108-169362685	0.467525	-1.83144	-0.26195
ENSG00000081665.13	ZNF506	chr19:19785838-19821751	-1.48326	-0.0979079	-0.121142
ENSG00000081692.12	JMJD4	chr1:227730424-227735411	-0.194481	-0.011111	-0.00256904
ENSG00000081721.11	DUSP12	chr1:161749757-161757238	-0.0610707	-0.0304939	-0.120081
ENSG00000081760.16	AACS	chr12:125065378-125143333	0.117255	0.165201	-0.0966795
ENSG00000081791.8	KIAA0141	chr5:141923807-141942047	0.189788	-0.033385	-0.0338879
ENSG00000081803.15	CADPS2	chr7:122318424-122886759	0.802107	0.371525	0.237777
ENSG00000081870.11	HSPB11	chr1:53916573-53945929	0.237881	-0.326964	0.192162
ENSG00000081913.13	PHLPP1	chr18:62715449-62980433	0.617684	0.214695	0.0518993
ENSG00000081923.11	ATP8B1	chr18:57646425-57803101	-0.621851	0.335862	-0.186648
ENSG00000082014.16	SMARCD3	chr7:151238763-151277896	0.716445	-1.19384	0.295273
ENSG00000082068.8	WDR70	chr5:37379211-37753435	0.143228	0.121867	-0.112971
ENSG00000082146.12	STRADB	chr2:201387857-201480846	0.160837	-0.0822832	0.0700895
ENSG00000082153.17	BZW1	chr2:200810593-200827338	0.0509714	-0.211202	-0.208935
ENSG00000082212.12	ME2	chr18:50878733-50954257	0.422035	0.116236	0.347336
ENSG00000082213.17	C5orf22	chr5:31532265-31555058	-0.061942	0.26663	-0.0633808
ENSG00000082258.12	CCNT2	chr2:134918234-134959342	-0.0110035	0.0789682	-0.0545779
ENSG00000082269.16	FAM135A	chr6:70412940-70561174	0.00922794	-0.164218	0.396214
ENSG00000082397.17	EPB41L3	chr18:5392380-5630700	1.34922	0.278784	-0.284529
ENSG00000082438.15	COBLL1	chr2:164653623-164843679	1.1551	-1.08684	-0.722761
ENSG00000082458.11	DLG3	chrX:70444860-70505490	-0.559346	0.529926	0.0259246
ENSG00000082512.14	TRAF5	chr1:211326614-211374946	1.26265	-0.184958	0.155534
ENSG00000082515.17	MRPL22	chr5:154941069-154969411	-0.016857	0.0206432	0.1083
ENSG00000082516.8	GEMIN5	chr5:154887415-154938209	-0.0913017	0.114043	-0.0776618
ENSG00000082641.15	NFE2L1	chr17:48048328-48061487	0.0110966	0.653911	-0.327062
ENSG00000082684.14	SEMA5B	chr3:122909192-123028605	1.26991	0.249627	0.285611
ENSG00000082701.14	GSK3B	chr3:119821322-120094417	0.0527923	-0.133267	-0.00453161
ENSG00000082781.11	ITGB5	chr3:124761947-124901418	-0.296623	0.156384	0.00154498
ENSG00000082805.19	ERC1	chr12:990508-1495933	-0.0534518	0.041922	-0.460232
ENSG00000082898.16	XPO1	chr2:61477848-61538626	0.204934	0.444741	-0.199998
ENSG00000082996.19	RNF13	chr3:149812707-149962139	0.164451	0.132006	0.171372
ENSG00000083093.9	PALB2	chr16:23603159-23641310	0.268838	0.73251	-0.265181
ENSG00000083097.14	DOPEY1	chr6:83067665-83171350	0.0730598	0.103303	-0.0133296
ENSG00000083099.10	LYRM2	chr6:89568143-89638753	-0.058636	0.0600611	-0.185751
ENSG00000083123.14	BCKDHB	chr6:80106646-80346270	0.643844	0.186512	-0.073601
ENSG00000083168.9	KAT6A	chr8:41929478-42051990	-0.162289	-0.0326825	-0.242375
ENSG00000083223.17	ZCCHC6	chr9:86287732-86354454	-0.0748625	-0.0146906	0.27521
ENSG00000083290.19	ULK2	chr17:19770828-19867936	0.208581	0.0605653	-0.0237905
ENSG00000083307.10	GRHL2	chr8:101492431-101669726	-0.240284	0.309862	0.617248
ENSG00000083312.17	TNPO1	chr5:72816311-72916733	0.336407	-0.198219	-0.329581
ENSG00000083444.16	PLOD1	chr1:11934204-11975538	-0.71544	-0.270759	0.340796
ENSG00000083457.11	ITGAE	chr17:3714627-3801243	0.404931	0.249333	-0.186117
ENSG00000083520.14	DIS3	chr13:72752168-72782096	-0.0835998	0.0564013	0.0563357
ENSG00000083535.15	PIBF1	chr13:72782058-73016461	0.441832	-0.0390721	-0.00155105
ENSG00000083544.13	TDRD3	chr13:60396456-60573878	-0.0440776	0.18592	0.0886472
ENSG00000083635.7	NUFIP1	chr13:44939248-44989483	-0.0179426	0.270805	0.0265509
ENSG00000083642.18	PDS5B	chr13:32586426-32778019	0.458316	0.00842667	-0.241571
ENSG00000083720.12	OXCT1	chr5:41730064-41870519	1.30534	-0.0548426	0.0484864
ENSG00000083750.12	RRAGB	chrX:55717738-55758774	0.35092	-0.0467143	0.045244
ENSG00000083799.17	CYLD	chr16:50742049-50801935	0.301373	-0.220266	0.0658667
ENSG00000083807.9	SLC27A5	chr19:58479511-58512413	0.328232	0.423815	0.108402
ENSG00000083812.11	ZNF324	chr19:58467044-58475436	-0.360867	-0.118062	-0.249268
ENSG00000083814.13	ZNF671	chr19:57719750-57727624	0.585677	-0.0991662	-0.112053
ENSG00000083817.8	ZNF416	chr19:57571565-57578927	-0.207433	0.199977	-0.0788219
ENSG00000083828.15	ZNF586	chr19:57769654-57819939	-0.403487	0.164476	-0.396916
ENSG00000083838.15	ZNF446	chr19:58474016-58481230	0.145311	-0.307573	-0.180377
ENSG00000083844.10	ZNF264	chr19:57191499-57222846	-0.328546	0.0941087	0.026638
ENSG00000083845.8	RPS5	chr19:58386399-58394806	-0.318583	0.17378	0.0748137
ENSG00000083857.13	FAT1	chr4:186587782-186726722	1.1638	0.211515	-0.0862185
ENSG00000083896.12	YTHDC1	chr4:68310386-68350089	0.116862	0.0267167	-0.047722
ENSG00000083937.8	CHMP2B	chr3:87227270-87255548	0.134797	0.213449	0.134095
ENSG00000084070.11	SMAP2	chr1:40344849-40423326	-0.0224639	-0.407134	-0.191617
ENSG00000084072.16	PPIE	chr1:39692181-39763914	-0.0988985	0.080541	-0.109174
ENSG00000084073.8	ZMPSTE24	chr1:40258106-40294184	-0.09954	-0.280682	0.0385691
ENSG00000084090.13	STARD7	chr2:96184858-96208825	-0.0109334	0.243206	-0.252893
ENSG00000084092.6	NOA1	chr4:56963369-56978823	-0.404607	0.344365	0.0185244
ENSG00000084093.16	REST	chr4:56907875-56966678	-0.38509	0.84592	-0.638751
ENSG00000084112.14	SSH1	chr12:108778191-108857590	0.381691	-0.535053	-0.474182
ENSG00000084207.15	GSTP1	chr11:67583594-67586660	0.240966	0.202414	0.139519
ENSG00000084234.16	APLP2	chr11:130069836-130144811	-0.249621	-0.71573	-0.0182405
ENSG00000084444.13	FAM234B	chr12:13044283-13142521	0.513055	0.0608898	-0.129425
ENSG00000084453.16	SLCO1A2	chr12:21264599-21419594	0.529097	0.118757	-0.194166
ENSG00000084463.7	WBP11	chr12:14784578-14803540	0.122133	0.0959072	-0.144813
ENSG00000084623.11	EIF3I	chr1:32221927-32231604	-0.139856	0.0155877	0.125549
ENSG00000084628.9	NKAIN1	chr1:31179744-31239554	1.3252	0.146087	0.349904
ENSG00000084636.17	COL16A1	chr1:31652246-31704319	1.14797	0.00173839	0.814498
ENSG00000084652.15	TXLNA	chr1:32179685-32198285	-0.184752	-0.0509581	-0.00757466
ENSG00000084676.15	NCOA1	chr2:24491913-24770702	-0.231288	0.0458504	-0.644956
ENSG00000084693.15	AGBL5	chr2:27042363-27070622	0.724229	0.329772	-0.0465783
ENSG00000084710.13	EFR3B	chr2:25042129-25159137	-1.0409	0.454851	-0.264822
ENSG00000084731.14	KIF3C	chr2:25926595-25982749	0.375369	-0.109737	0.180763
ENSG00000084733.10	RAB10	chr2:26034106-26137454	-0.262351	-0.311527	0.11771
ENSG00000084734.8	GCKR	chr2:27496841-27523684	-0.172047	-0.746763	0.396148
ENSG00000084754.10	HADHA	chr2:26190634-26244726	0.3031	0.175368	0.0111967
ENSG00000084764.10	MAPRE3	chr2:26970611-27027196	0.019206	-0.751338	-0.124677
ENSG00000084774.13	CAD	chr2:27217389-27243943	-0.22595	0.275161	0.029831
ENSG00000085063.14	CD59	chr11:33698260-33736445	0.0364965	-0.156832	0.137666
ENSG00000085117.11	CD82	chr11:44564426-44620363	-0.0570903	0.597143	-0.0261864
ENSG00000085185.15	BCORL1	chrX:129981106-130058083	0.361205	-0.697964	-0.054747
ENSG00000085224.21	ATRX	chrX:77504877-77786269	0.190627	-0.210909	-0.213792
ENSG00000085231.13	AK6	chr5:69350983-69370013	-0.135743	0.125178	-0.0285155
ENSG00000085274.15	MYNN	chr3:169772830-169789716	-0.173136	0.141008	0.0535648
ENSG00000085365.17	SCAMP1	chr5:78360582-78479071	-0.500169	0.224129	-0.331616
ENSG00000085377.13	PREP	chr6:105277564-105403084	0.398459	0.138489	0.0961469
ENSG00000085382.11	HACE1	chr6:104728092-104859919	0.256359	0.159189	0.0270156
ENSG00000085415.15	SEH1L	chr18:12947132-12987536	-0.493	0.0345219	-0.00531819
ENSG00000085433.15	WDR47	chr1:108970213-109042113	-0.64322	0.186765	-0.173164
ENSG00000085449.14	WDFY1	chr2:223855715-223945387	0.272219	0.105404	0.239578
ENSG00000085465.12	OVGP1	chr1:111414313-111427777	-0.415813	-0.134583	0.268345
ENSG00000085491.15	SLC25A24	chr1:108134035-108200849	1.07904	-0.426697	0.159845
ENSG00000085511.19	MAP3K4	chr6:160991726-161117385	0.177321	0.187237	-0.339783
ENSG00000085662.13	AKR1B1	chr7:134442349-134459284	0.710193	0.0445173	-0.0242132
ENSG00000085719.12	CPNE3	chr8:86514426-86561498	-0.181293	0.030873	-0.0199643
ENSG00000085721.12	RRN3	chr16:15060021-15094317	-0.236738	0.159509	0.117004
ENSG00000085733.15	CTTN	chr11:70398403-70436584	-0.289983	-0.113906	-0.0139842
ENSG00000085741.12	WNT11	chr11:76186324-76210736	0.100428	-1.38687	-0.949359
ENSG00000085760.14	MTIF2	chr2:55236594-55269347	-0.471948	0.526441	-0.155088
ENSG00000085788.13	DDHD2	chr8:38225217-38275558	0.396896	-0.243258	0.0757641
ENSG00000085831.15	TTC39A	chr1:51287257-51345116	0.212452	-0.234568	0.7104
ENSG00000085832.16	EPS15	chr1:51354262-51519328	0.082728	-0.190319	0.223326
ENSG00000085840.12	ORC1	chr1:52372828-52404459	0.0246735	0.43703	-0.296919
ENSG00000085871.8	MGST2	chr4:139665767-139740745	-0.154115	-1.32931	0.666577
ENSG00000085872.14	CHERP	chr19:16517888-16542530	-0.206262	-0.0493801	0.135443
ENSG00000085978.21	ATG16L1	chr2:233210050-233295674	-0.287108	0.237076	-0.094441
ENSG00000085982.13	USP40	chr2:233475519-233566782	0.110153	-0.197336	-0.11831
ENSG00000085998.13	POMGNT1	chr1:46188681-46220305	0.0461369	-0.320404	0.206803
ENSG00000085999.11	RAD54L	chr1:46247687-46278473	-0.571875	-0.261219	0.213389
ENSG00000086015.20	MAST2	chr1:45786986-46036124	-0.271504	-0.294011	0.00749707
ENSG00000086061.15	DNAJA1	chr9:33025210-33039907	0.236795	-0.169782	-0.288015
ENSG00000086062.12	B4GALT1	chr9:33104081-33167356	-0.682395	-0.75463	-0.0472955
ENSG00000086065.13	CHMP5	chr9:33264878-33282069	-0.129241	-0.10515	0.203608
ENSG00000086102.18	NFX1	chr9:33290510-33371157	-0.215703	0.178849	-0.0604485
ENSG00000086189.9	DIMT1	chr5:62387253-62403939	-0.235507	-0.0511963	-0.0538358
ENSG00000086200.16	IPO11	chr5:62403971-62628582	-0.0810841	-0.0321958	-0.115371
ENSG00000086232.12	EIF2AK1	chr7:6022243-6059230	0.0871654	0.150496	0.0770402
ENSG00000086300.15	SNX10	chr7:26291894-26374329	-0.151981	0.521701	-0.00479433
ENSG00000086475.14	SEPHS1	chr10:13317423-13348298	0.50505	0.5082	0.201631
ENSG00000086504.15	MRPL28	chr16:367383-370527	0.0122371	0.0897964	0.028982
ENSG00000086544.2	ITPKC	chr19:40717102-40740860	-0.0198226	-0.360227	-0.177909
ENSG00000086548.8	CEACAM6	chr19:41750976-41772208	-0.767689	-0.106156	0.0642328
ENSG00000086589.11	RBM22	chr5:150690793-150701107	-0.0991456	-0.00280713	-0.062361
ENSG00000086598.10	TMED2	chr12:123584530-123598577	-0.142862	-0.119277	0.086669
ENSG00000086666.18	ZFAND6	chr15:80059567-80138393	0.120779	0.296105	0.0289173
ENSG00000086712.12	TXLNG	chrX:16786426-16844519	0.135464	0.377382	0.24448
ENSG00000086758.15	HUWE1	chrX:53532095-53686729	-0.473772	-0.146545	-0.0884227
ENSG00000086827.8	ZW10	chr11:113733186-113773811	0.306474	0.0541589	-0.272016
ENSG00000086848.14	ALG9	chr11:111782194-111871581	0.0234155	-0.0483063	-0.108218
ENSG00000087008.15	ACOX3	chr4:8366281-8440723	0.334756	-0.314748	0.135422
ENSG00000087053.18	MTMR2	chr11:95832881-95925315	0.480921	-0.235796	0.119093
ENSG00000087074.7	PPP1R15A	chr19:48872391-48876057	-0.202972	-0.710439	0.00815021
ENSG00000087076.8	HSD17B14	chr19:48813016-48836678	0.435438	-0.140501	0.532732
ENSG00000087077.13	TRIP6	chr7:100867137-100873454	0.131126	0.123256	0.0221399
ENSG00000087085.13	ACHE	chr7:100889993-100896974	-0.240511	0.182206	-0.31471
ENSG00000087086.14	FTL	chr19:48965300-48966878	0.531017	-0.717848	0.324413
ENSG00000087087.19	SRRT	chr7:100875110-100888664	0.0625274	-0.0144362	0.00442598
ENSG00000087088.19	BAX	chr19:48954814-48961798	-0.125927	-0.00684363	0.25195
ENSG00000087095.12	NLK	chr17:28041736-28196381	0.202097	-0.305948	0.191837
ENSG00000087111.20	PIGS	chr17:28553382-28571872	0.167161	0.11561	-0.159888
ENSG00000087116.14	ADAMTS2	chr5:179110850-179345430	0.576027	-0.0178522	0.0929123
ENSG00000087128.9	TMPRSS11E	chr4:68447448-68497604	0.181416	-0.460837	0.220551
ENSG00000087152.15	ATXN7L3	chr17:44191804-44200113	0.10706	-0.24227	0.152706
ENSG00000087157.18	PGS1	chr17:78378639-78425114	0.246528	-0.19462	0.0476848
ENSG00000087191.12	PSMC5	chr17:63827151-63832026	-0.0118018	-0.003243	-0.0846249
ENSG00000087206.16	UIMC1	chr5:176905004-177022633	-0.0848414	-0.146792	0.0756518
ENSG00000087245.12	MMP2	chr16:55389699-55506691	0.989322	-0.278347	0.0774385
ENSG00000087263.16	OGFOD1	chr16:56451489-56479100	-0.123094	0.024218	-0.0546527
ENSG00000087266.15	SH3BP2	chr4:2793022-2841098	-0.382279	0.228714	-0.228921
ENSG00000087269.15	NOP14	chr4:2937932-2963385	-0.277476	-0.0496591	-0.182498
ENSG00000087274.16	ADD1	chr4:2843856-2930076	0.210396	-0.0153014	-0.0519438
ENSG00000087299.11	L2HGDH	chr14:50237562-50312548	-0.422602	0.800971	-0.319867
ENSG00000087301.8	TXNDC16	chr14:52430589-52552522	0.240948	-0.151274	0.050839
ENSG00000087302.8	C14orf166	chr14:51989474-52010691	0.237892	0.111482	0.0380874
ENSG00000087303.17	NID2	chr14:52004802-52069228	0.273328	-2.24207	-0.0943203
ENSG00000087338.4	GMCL1	chr2:69829641-69881396	-0.227086	-0.181634	0.39264
ENSG00000087365.15	SF3B2	chr11:66050728-66069308	-0.130527	-0.0678462	0.0948688
ENSG00000087448.9	KLHL42	chr12:27780019-27803040	-0.0845869	-0.309749	0.18831
ENSG00000087460.24	GNAS	chr20:58839717-58911192	0.530915	-0.0712452	-0.242627
ENSG00000087470.17	DNM1L	chr12:32679199-32745650	-0.0860847	-0.214544	0.0475162
ENSG00000087502.17	ERGIC2	chr12:29337351-29381189	-0.231813	-0.0322508	0.0659872
ENSG00000087510.6	TFAP2C	chr20:56629301-56639283	-0.398692	1.6461	0.0792471
ENSG00000087586.17	AURKA	chr20:56369388-56392337	0.219714	0.0957942	-0.348213
ENSG00000087842.10	PIR	chrX:15384798-15493564	0.69487	0.101558	-0.134597
ENSG00000087884.14	AAMDC	chr11:77821108-77918432	-0.231152	-0.286161	-0.227865
ENSG00000087903.12	RFX2	chr19:5993163-6199572	-0.232388	0.160776	-0.231174
ENSG00000087995.15	METTL2A	chr17:62423866-62450822	-0.1372	0.329726	-0.119346
ENSG00000088035.15	ALG6	chr1:63367589-63438562	-0.0939093	0.33877	-0.0930947
ENSG00000088038.17	CNOT3	chr19:54137727-54155681	0.126246	-0.0546527	0.00456992
ENSG00000088179.8	PTPN4	chr2:119759630-119983818	0.231336	0.160961	-0.0017336
ENSG00000088205.12	DDX18	chr2:117814649-117832379	-0.0781538	0.0545453	0.0156129
ENSG00000088247.17	KHSRP	chr19:6413347-6424794	-0.189739	0.143386	-0.178929
ENSG00000088256.8	GNA11	chr19:3094409-3124004	-0.415691	-0.47431	-0.0520443
ENSG00000088280.18	ASAP3	chr1:23428562-23484568	0.0630224	-0.215785	0.16769
ENSG00000088298.12	EDEM2	chr20:35115356-35147364	-0.214004	-0.127044	0.00141594
ENSG00000088305.18	DNMT3B	chr20:32762384-32809356	-0.680375	0.126629	0.791357
ENSG00000088320.3	REM1	chr20:31475292-31484905	-0.632816	0.582445	-0.588469
ENSG00000088325.15	TPX2	chr20:31739270-31801805	0.0228859	-0.00838721	-0.288318
ENSG00000088356.5	PDRG1	chr20:31944341-31952092	0.00219825	0.352184	-0.0231263
ENSG00000088367.21	EPB41L1	chr20:36091503-36232799	-0.791555	-0.285694	0.534638
ENSG00000088387.18	DOCK9	chr13:98793428-99086625	-0.0374626	-0.0691688	-0.84184
ENSG00000088448.14	ANKRD10	chr13:110878539-110915069	0.668296	0.25951	0.0879135
ENSG00000088451.10	TGDS	chr13:94574050-94596257	-0.270733	0.202066	0.159139
ENSG00000088538.12	DOCK3	chr3:50675240-51384198	0.371475	0.470939	0.471656
ENSG00000088543.14	C3orf18	chr3:50558024-50571027	0.128765	0.353407	-0.0364693
ENSG00000088682.13	COQ9	chr16:57447424-57461275	-0.119679	0.203678	-0.199647
ENSG00000088727.12	KIF9	chr3:47228025-47283451	-0.57949	0.374028	-0.128604
ENSG00000088756.12	ARHGAP28	chr18:6729717-6915716	1.25091	-0.217217	-0.325457
ENSG00000088766.11	CRLS1	chr20:6006089-6040053	0.163191	-0.0728996	0.0798822
ENSG00000088808.16	PPP1R13B	chr14:103733751-103847590	-0.34428	-0.298905	0.100909
ENSG00000088812.17	ATRN	chr20:3471039-3651122	-0.16276	-0.0900444	-0.101025
ENSG00000088826.17	SMOX	chr20:4120979-4187747	-0.711559	-1.05561	0.551865
ENSG00000088832.16	FKBP1A	chr20:1368977-1393172	0.225928	0.100182	-0.180501
ENSG00000088833.17	NSFL1C	chr20:1442161-1473842	0.0509485	0.047301	-0.164441
ENSG00000088836.12	SLC4A11	chr20:3227416-3239190	-1.28035	-0.088166	0.479396
ENSG00000088854.12	C20orf194	chr20:3249304-3407625	0.353164	-0.0717535	-0.187203
ENSG00000088876.11	ZNF343	chr20:2481816-2524702	-0.796872	-0.316106	-0.294391
ENSG00000088881.20	EBF4	chr20:2692877-2760108	-0.222922	-0.22794	0.249736
ENSG00000088882.7	CPXM1	chr20:2794068-2800637	0.598806	0.197026	-0.23128
ENSG00000088888.17	MAVS	chr20:3846798-3876123	-0.104905	-0.286297	0.0811638
ENSG00000088899.14	LZTS3	chr20:3162616-3173592	0.27194	0.395926	0.00391428
ENSG00000088930.7	XRN2	chr20:21303303-21389827	0.164961	0.0727488	-0.0114801
ENSG00000088970.15	KIZ	chr20:21125982-21246622	0.529897	0.877021	0.275014
ENSG00000088986.10	DYNLL1	chr12:120469849-120498493	0.387729	0.163326	-0.252058
ENSG00000088992.17	TESC	chr12:117038922-117099479	0.136931	0.657314	0.495305
ENSG00000089006.16	SNX5	chr20:17941596-17968980	-0.500219	0.0147497	0.176811
ENSG00000089009.15	RPL6	chr12:112405189-112418838	-0.205655	0.18265	-0.0373912
ENSG00000089022.13	MAPKAPK5	chr12:111841977-111902238	-0.19163	0.18016	0.0337766
ENSG00000089048.14	ESF1	chr20:13714321-13784886	-0.154883	0.146113	0.0675722
ENSG00000089050.15	RBBP9	chr20:18486539-18497243	-0.404261	0.56436	-0.565871
ENSG00000089053.12	ANAPC5	chr12:121308244-121399896	-0.0210306	0.218091	-0.0635049
ENSG00000089057.14	SLC23A2	chr20:4852355-5010293	-0.831651	0.24301	-0.380935
ENSG00000089060.11	SLC8B1	chr12:113298758-113359493	-1.62232	0.416816	-0.116951
ENSG00000089063.14	TMEM230	chr20:5068231-5113103	0.177338	0.140393	-0.173308
ENSG00000089091.16	DZANK1	chr20:18383366-18467281	0.105085	0.5518	-0.135759
ENSG00000089094.18	KDM2B	chr12:121429096-121581015	0.153368	0.235351	0.026453
ENSG00000089123.15	TASP1	chr20:13389391-13638940	-0.0675223	0.0923284	0.0113031
ENSG00000089154.10	GCN1	chr12:120127202-120194710	-0.341309	-0.0231139	0.0879586
ENSG00000089157.15	RPLP0	chr12:120196685-120201235	-0.194363	0.367094	0.0281678
ENSG00000089159.16	PXN	chr12:120210438-120265771	-0.0147445	-0.290619	0.242641
ENSG00000089177.18	KIF16B	chr20:16272103-16573434	-0.633175	-0.176504	0.129689
ENSG00000089195.14	TRMT6	chr20:5937234-5950558	-0.177998	0.00812898	-0.131405
ENSG00000089220.4	PEBP1	chr12:118135857-118145584	-0.0693705	0.460716	-0.12904
ENSG00000089234.15	BRAP	chr12:111642145-111685986	-0.260987	-0.133446	-0.0150036
ENSG00000089248.6	ERP29	chr12:112013315-112023451	-0.138647	0.183392	-0.289401
ENSG00000089280.18	FUS	chr16:31180109-31194871	0.115376	0.0101259	-0.242231
ENSG00000089289.15	IGBP1	chrX:70133448-70166324	-0.27079	0.0426365	0.141309
ENSG00000089327.14	FXYD5	chr19:35154729-35169883	-0.329117	0.779126	0.17421
ENSG00000089335.20	ZNF302	chr19:34677638-34686397	0.278968	0.337161	-0.233396
ENSG00000089351.14	GRAMD1A	chr19:34994783-35026471	0.171602	-0.014955	0.429221
ENSG00000089356.18	FXYD3	chr19:35115878-35124324	-0.841932	0.131381	0.240662
ENSG00000089472.16	HEPH	chrX:66162548-66268867	2.36161	-0.0716446	0.0696356
ENSG00000089486.16	CDIP1	chr16:4510674-4538828	0.577515	0.159044	0.247418
ENSG00000089597.16	GANAB	chr11:62624825-62646726	-0.0238842	0.113127	-0.0998957
ENSG00000089639.10	GMIP	chr19:19629475-19643667	-0.161693	0.264519	0.0845977
ENSG00000089682.16	RBM41	chrX:107064419-107118823	0.482654	-0.0288806	0.0259821
ENSG00000089685.14	BIRC5	chr17:78214185-78225636	0.304396	0.256764	-0.297151
ENSG00000089692.8	LAG3	chr12:6772511-6778455	0.378448	-0.480606	-0.0534216
ENSG00000089693.10	MLF2	chr12:6747995-6767475	0.0295096	-0.0717114	0.085934
ENSG00000089737.16	DDX24	chr14:94048290-94081245	0.065909	-0.0387469	0.122634
ENSG00000089775.11	ZBTB25	chr14:64449105-64505213	-0.255478	0.488162	-0.267545
ENSG00000089818.17	NECAP1	chr12:8076938-8097859	-0.329538	0.0281155	-0.0146723
ENSG00000089820.15	ARHGAP4	chrX:153907366-153934999	0.41664	0.508511	0.374029
ENSG00000089876.11	DHX32	chr10:125836336-125896436	0.0135968	-0.0621375	0.18759
ENSG00000089902.9	RCOR1	chr14:102592660-102730576	-0.629416	-0.181124	-0.048336
ENSG00000089916.17	GPATCH2L	chr14:76151915-76254342	-0.0504641	-0.132784	-0.0063646
ENSG00000090006.17	LTBP4	chr19:40592882-40629818	-0.703271	0.581112	0.380168
ENSG00000090013.9	BLVRB	chr19:40447788-40465840	-0.31096	0.704479	0.164292
ENSG00000090020.10	SLC9A1	chr1:27098814-27166981	-0.629934	-0.0998033	-0.162573
ENSG00000090054.13	SPTLC1	chr9:92031998-92115384	-0.300357	-0.00696414	0.0300367
ENSG00000090060.17	PAPOLA	chr14:96501432-96567111	-0.377711	0.0878408	0.0295256
ENSG00000090061.17	CCNK	chr14:99481168-99535044	-0.0353823	0.00362753	0.0753935
ENSG00000090097.21	PCBP4	chr3:51957453-51974016	0.502853	-0.855629	0.450424
ENSG00000090238.11	YPEL3	chr16:30092313-30096915	-0.176547	-0.320958	0.587113
ENSG00000090263.15	MRPS33	chr7:141002609-141015228	-0.164308	0.298957	-0.0290655
ENSG00000090266.12	NDUFB2	chr7:140690776-140722790	-0.0529644	0.194077	-0.309129
ENSG00000090273.13	NUDC	chr1:26900237-26946862	-0.0463854	0.107492	-0.1994
ENSG00000090316.15	MAEA	chr4:1289850-1340147	0.293733	0.125562	-0.21474
ENSG00000090339.8	ICAM1	chr19:10270834-10286615	-1.16952	0.179599	0.515027
ENSG00000090372.14	STRN4	chr19:46719506-46746994	0.101791	-0.0329174	-0.0526852
ENSG00000090432.6	MUL1	chr1:20499447-20508161	-0.238136	-0.079501	-0.109778
ENSG00000090447.11	TFAP4	chr16:4257185-4273075	0.201664	0.310718	-0.231857
ENSG00000090470.14	PDCD7	chr15:65117378-65133836	-0.208485	0.0614914	0.0863948
ENSG00000090487.10	SPG21	chr15:64963020-64990310	0.136985	0.133173	-0.0973892
ENSG00000090520.11	DNAJB11	chr3:186567402-186585800	-0.0110217	-0.141816	-0.166378
ENSG00000090530.9	P3H2	chr3:189956727-190122437	1.72676	-0.731559	1.45119
ENSG00000090565.15	RAB11FIP3	chr16:425618-523011	0.144735	-0.225854	-0.222326
ENSG00000090581.9	GNPTG	chr16:1351922-1364113	-0.339241	-0.0552288	-0.120213
ENSG00000090612.20	ZNF268	chr12:133181408-133214831	-0.128855	0.129037	-0.308277
ENSG00000090615.14	GOLGA3	chr12:132768908-132828858	-0.122963	-0.110358	0.11019
ENSG00000090621.13	PABPC4	chr1:39560815-39576790	-0.186284	-0.255099	0.0130905
ENSG00000090661.11	CERS4	chr19:8206735-8262421	-0.0450146	0.117394	0.488542
ENSG00000090674.15	MCOLN1	chr19:7522625-7534009	-0.382557	-0.398885	-0.309972
ENSG00000090686.15	USP48	chr1:21678297-21783606	0.00441572	0.221229	0.0378712
ENSG00000090776.5	EFNB1	chrX:68828996-68842147	0.996084	-0.686911	-0.760748
ENSG00000090857.13	PDPR	chr16:70113625-70162537	0.139131	0.40358	-0.188162
ENSG00000090861.15	AARS	chr16:70252294-70289543	-0.421117	0.387783	0.186532
ENSG00000090863.11	GLG1	chr16:74447426-74607144	-0.0228331	0.0296084	0.0903162
ENSG00000090889.11	KIF4A	chrX:70290089-70420832	0.298796	-0.011722	-0.242197
ENSG00000090905.18	TNRC6A	chr16:24610208-24827632	0.180988	0.257337	0.00393772
ENSG00000090924.14	PLEKHG2	chr19:39412584-39428415	0.292082	-0.891855	0.435461
ENSG00000090932.10	DLL3	chr19:39498894-39508481	-0.848253	0.726817	-0.105906
ENSG00000090971.4	NAT14	chr19:55485003-55487568	0.147687	0.213194	-0.0502073
ENSG00000090975.12	PITPNM2	chr12:122983479-123150015	-0.899085	-0.273887	-0.0234823
ENSG00000090989.17	EXOC1	chr4:55853615-55905034	-0.00903445	0.149833	-0.0486946
ENSG00000091009.7	RBM27	chr5:146203599-146289132	0.0266478	0.063453	0.0211659
ENSG00000091039.16	OSBPL8	chr12:76351796-76559809	-0.00851451	-0.222639	0.0338395
ENSG00000091073.19	DTX2	chr7:76461675-76505995	0.0459253	-0.10539	0.318546
ENSG00000091127.13	PUS7	chr7:105439660-105522267	0.099591	0.172903	-0.149439
ENSG00000091129.19	NRCAM	chr7:108147622-108456717	0.547997	-0.408933	-0.137436
ENSG00000091136.13	LAMB1	chr7:107923798-108003255	-0.138391	-1.12699	0.240745
ENSG00000091140.13	DLD	chr7:107890969-107931730	-0.257691	0.149935	-0.085018
ENSG00000091157.13	WDR7	chr18:56651342-57036606	0.00577461	-0.0979903	-0.117319
ENSG00000091164.12	TXNL1	chr18:56597207-56651600	0.00955641	-0.0498866	-0.00657076
ENSG00000091317.7	CMTM6	chr3:32481311-32503408	-0.13687	-0.606238	-0.00821419
ENSG00000091409.14	ITGA6	chr2:172427353-172506282	-0.0873667	-0.0561941	0.7373
ENSG00000091428.17	RAPGEF4	chr2:172735273-173052893	-0.217941	0.0617266	0.0828817
ENSG00000091436.16	MAP3K20	chr2:173075434-173268010	0.663437	0.0415207	-0.0979887
ENSG00000091483.6	FH	chr1:241497602-241519761	0.179528	0.184514	-0.164024
ENSG00000091490.10	SEL1L3	chr4:25747426-25863760	-0.0405487	-0.162374	1.22344
ENSG00000091527.15	CDV3	chr3:133573729-133590261	-0.367983	0.0259793	-0.097129
ENSG00000091542.8	ALKBH5	chr17:18183077-18209954	-0.0685258	0.14223	-0.106518
ENSG00000091592.15	NLRP1	chr17:5499426-5619424	-0.102298	-0.48774	0.250652
ENSG00000091640.7	SPAG7	chr17:4959225-4967872	0.0254941	0.132831	-0.0765422
ENSG00000091651.8	ORC6	chr16:46689642-46698394	0.202249	-0.0247118	-0.128051
ENSG00000091732.15	ZC3HC1	chr7:130018285-130051451	0.260681	-0.051831	-0.101255
ENSG00000091879.13	ANGPT2	chr8:6499650-6563409	0.780146	-0.603694	-0.00345112
ENSG00000091947.9	TMEM101	chr17:44011187-44023946	-0.180002	0.396688	0.0356317
ENSG00000091972.18	CD200	chr3:112332346-112362812	1.43731	1.33564	-0.24774
ENSG00000091986.15	CCDC80	chr3:112596793-112649530	-0.143796	-0.858964	-0.652376
ENSG00000092010.14	PSME1	chr14:24136157-24138967	0.701943	0.137208	0.212967
ENSG00000092020.10	PPP2R3C	chr14:35085466-35122517	-0.146607	0.180601	-0.0987915
ENSG00000092036.18	HAUS4	chr14:22946227-22957161	-0.0312032	0.781925	-0.330951
ENSG00000092051.16	JPH4	chr14:23568034-23578800	0.415742	0.63172	0.520798
ENSG00000092068.19	SLC7A8	chr14:23125294-23183674	-0.767577	-1.55722	0.756572
ENSG00000092094.10	OSGEP	chr14:20446410-20455105	-0.361945	-0.10205	-0.142773
ENSG00000092096.16	SLC22A17	chr14:23346305-23352912	1.49011	-0.734655	0.257965
ENSG00000092098.16	RNF31	chr14:24146682-24160661	-0.256367	0.0555544	-0.0350664
ENSG00000092108.20	SCFD1	chr14:30622111-30735812	0.126373	0.0555007	0.00879513
ENSG00000092140.14	G2E3	chr14:30559122-30620063	0.0970479	-0.163632	0.0798023
ENSG00000092148.12	HECTD1	chr14:31100111-31207804	-0.026471	-0.0480945	0.0846399
ENSG00000092199.17	HNRNPC	chr14:21209135-21269494	0.121755	0.157288	-0.061605
ENSG00000092201.9	SUPT16H	chr14:21351471-21384266	0.044958	0.00498034	0.0529917
ENSG00000092203.13	TOX4	chr14:21476596-21499175	-0.164888	-0.101607	-0.0993788
ENSG00000092208.16	GEMIN2	chr14:39114222-39136973	-0.336104	0.387966	-0.0865904
ENSG00000092330.15	TINF2	chr14:24239642-24242674	-0.186839	0.142923	-0.137531
ENSG00000092421.16	SEMA6A	chr5:116443615-116574934	-0.513656	0.727778	0.66245
ENSG00000092439.13	TRPM7	chr15:50552472-50686815	-0.157102	-0.0375273	-0.111007
ENSG00000092445.11	TYRO3	chr15:41557674-41583586	0.0278216	-1.05639	0.656379
ENSG00000092470.11	WDR76	chr15:43826962-43868419	0.0324422	0.173018	-0.260496
ENSG00000092531.9	SNAP23	chr15:42491232-42545356	-0.741384	-0.412042	0.0598311
ENSG00000092621.12	PHGDH	chr1:119648410-119744226	0.333066	0.526859	-0.0117722
ENSG00000092758.15	COL9A3	chr20:62816243-62841159	-0.676476	0.578047	-0.143283
ENSG00000092820.17	EZR	chr6:158765740-158819412	-0.355329	0.0548337	0.221518
ENSG00000092841.18	MYL6	chr12:56158160-56163496	0.446723	-0.123393	-0.14635
ENSG00000092847.11	AGO1	chr1:35869807-35930528	-0.271339	0.412982	-0.0211763
ENSG00000092853.13	CLSPN	chr1:35720217-35769967	-0.0506659	0.0184995	-0.2719
ENSG00000092871.16	RFFL	chr17:35005989-35089319	0.146647	0.0236306	0.0696749
ENSG00000092929.11	UNC13D	chr17:75827224-75844717	-0.605043	0.759884	0.258296
ENSG00000092931.11	MFSD11	chr17:76735864-76781449	-0.112888	-0.000616898	-0.278454
ENSG00000092964.17	DPYSL2	chr8:26514021-26658178	1.27502	0.104251	0.111957
ENSG00000092978.10	GPATCH2	chr1:217426991-217631082	0.103605	-0.235577	0.0390836
ENSG00000093000.18	NUP50	chr22:45163840-45188015	-0.308631	-0.383959	-0.062139
ENSG00000093009.9	CDC45	chr22:19479458-19520612	0.188067	0.306133	-0.258491
ENSG00000093010.13	COMT	chr22:19941606-19969975	-1.69419	-0.0200742	0.913569
ENSG00000093072.15	ADA2	chr22:17178789-17221989	-0.205499	0.253604	0.314319
ENSG00000093144.18	ECHDC1	chr6:127288709-127343609	1.03441	0.571164	-0.628839
ENSG00000093167.17	LRRFIP2	chr3:37052655-37183689	0.00284947	-0.0488433	-0.0627849
ENSG00000093183.13	SEC22C	chr3:42547968-42601080	0.390062	0.166437	0.0993915
ENSG00000094631.18	HDAC6	chrX:48801376-48824982	-0.0250975	-0.19633	-0.317501
ENSG00000094755.16	GABRP	chr5:170763349-170814047	0.29499	0.672412	0.213327
ENSG00000094804.9	CDC6	chr17:40287632-40304657	-0.00330303	0.237353	-0.221641
ENSG00000094841.13	UPRT	chrX:75274084-75304600	0.302741	0.0387685	0.151033
ENSG00000094880.10	CDC23	chr5:138187647-138213343	0.0167547	0.0808691	0.0309866
ENSG00000094914.12	AAAS	chr12:53307455-53324864	-0.0617979	0.146707	-0.237396
ENSG00000094916.15	CBX5	chr12:54230939-54280133	0.651427	-0.137165	-0.28163
ENSG00000094975.13	SUCO	chr1:172532348-172611833	0.329536	-0.46969	-0.0459647
ENSG00000095002.13	MSH2	chr2:47402968-47562311	-0.0413395	0.239945	0.0393177
ENSG00000095015.5	MAP3K1	chr5:56815573-56896152	0.140354	-0.298124	-0.261982
ENSG00000095059.15	DHPS	chr19:12675716-12681902	-0.0910362	-0.182013	0.166138
ENSG00000095066.11	HOOK2	chr19:12763002-12872740	-0.606111	0.17348	0.529889
ENSG00000095139.13	ARCN1	chr11:118572389-118603033	0.238288	-0.0917861	0.0268027
ENSG00000095203.14	EPB41L4B	chr9:109171974-109320964	-0.383291	0.903355	0.504426
ENSG00000095209.11	TMEM38B	chr9:105694543-105776612	-0.479921	-0.163923	-0.118971
ENSG00000095261.13	PSMD5	chr9:120815495-120842984	-2.227	-0.213952	0.170338
ENSG00000095319.14	NUP188	chr9:128947698-129007096	-0.195476	-0.0972952	-0.0690885
ENSG00000095321.16	CRAT	chr9:129094809-129111189	0.383624	-0.103081	0.0448451
ENSG00000095380.10	NANS	chr9:98056738-98083075	-0.12274	0.412194	-0.283707
ENSG00000095397.13	WHRN	chr9:114402079-114505450	0.105585	0.410133	0.0108936
ENSG00000095485.17	CWF19L1	chr10:100232297-100267680	-0.0133159	0.0983148	-0.103063
ENSG00000095539.15	SEMA4G	chr10:100969517-100985871	-0.118582	0.26329	-0.16257
ENSG00000095564.13	BTAF1	chr10:91923768-92030325	0.163838	0.00512859	-0.00504009
ENSG00000095574.11	IKZF5	chr10:122990805-123008817	-0.00219369	-0.137493	0.0292309
ENSG00000095596.11	CYP26A1	chr10:93073474-93077890	1.08249	-0.540266	1.46539
ENSG00000095637.21	SORBS1	chr10:95311770-95561414	-0.681698	0.331638	0.410208
ENSG00000095739.10	BAMBI	chr10:28677341-28682939	0.309038	-1.34872	-0.0364645
ENSG00000095787.21	WAC	chr10:28532492-28623112	0.200691	-0.179283	0.14707
ENSG00000095794.19	CREM	chr10:35126790-35212958	0.150373	0.00271333	-0.318347
ENSG00000095906.16	NUBP2	chr16:1782900-1789191	-0.137834	0.138281	-0.20202
ENSG00000095932.6	SMIM24	chr19:3473985-3480542	0.488044	-0.00296413	0.851492
ENSG00000095951.16	HIVEP1	chr6:12008761-12164999	0.183085	-0.168522	-0.12405
ENSG00000096060.14	FKBP5	chr6:35573584-35728583	-0.0425997	0.923368	-0.335563
ENSG00000096063.15	SRPK1	chr6:35832965-35921342	-0.00663256	0.144943	-0.0556152
ENSG00000096070.19	BRPF3	chr6:36196743-36232790	-0.0500239	-0.143673	-0.269922
ENSG00000096080.11	MRPS18A	chr6:43671302-43687791	-0.24745	0.186407	-0.105152
ENSG00000096092.5	TMEM14A	chr6:52671108-52686588	0.138894	0.217085	-0.0327766
ENSG00000096093.15	EFHC1	chr6:52362122-52529886	0.714881	0.110293	-0.259005
ENSG00000096384.19	HSP90AB1	chr6:44246165-44253888	0.0652644	0.41708	-0.00224623
ENSG00000096401.7	CDC5L	chr6:44387524-44450426	-0.102465	0.213293	-0.298647
ENSG00000096433.10	ITPR3	chr6:33620364-33696574	-1.20409	0.0336208	0.891161
ENSG00000096696.13	DSP	chr6:7541574-7586717	-0.178869	0.131657	-0.413918
ENSG00000096717.11	SIRT1	chr10:67884668-67918390	-0.0917102	0.366548	0.214189
ENSG00000096746.17	HNRNPH3	chr10:68331173-68343191	0.397116	-0.0311136	0.0658686
ENSG00000096872.15	IFT74	chr9:26947038-27062930	0.161129	0.138054	-0.201582
ENSG00000096968.13	JAK2	chr9:4984389-5128183	0.0542823	-0.559746	0.0813729
ENSG00000097007.17	ABL1	chr9:130713945-130887675	0.230394	-0.0907336	-0.194979
ENSG00000097021.19	ACOT7	chr1:6264268-6394391	0.213674	0.0897096	-0.114828
ENSG00000097033.14	SH3GLB1	chr1:86704569-86748184	0.422491	-0.657244	0.125333
ENSG00000097046.12	CDC7	chr1:91500892-91525764	0.551797	0.316553	-0.344976
ENSG00000097096.8	SYDE2	chr1:85156872-85201046	0.332032	-0.166031	0.0518357
ENSG00000099139.13	PCSK5	chr9:75890643-76362339	-0.588481	0.300686	-0.189778
ENSG00000099194.5	SCD	chr10:100347123-100364834	-0.211708	-0.424576	-0.0662036
ENSG00000099203.6	TMED1	chr19:10832437-10836318	-0.1077	-0.108484	-0.0739148
ENSG00000099204.18	ABLIM1	chr10:114431112-114685003	0.895525	-0.392861	-0.387156
ENSG00000099219.13	ERMP1	chr9:5765075-5833117	-0.138546	-0.0757522	0.381886
ENSG00000099246.16	RAB18	chr10:27504173-27542237	0.274391	-0.261409	0.0521784
ENSG00000099250.17	NRP1	chr10:33177491-33336262	1.64952	-0.665994	-0.778377
ENSG00000099256.18	PRTFDC1	chr10:24848606-24952604	1.18346	-0.265779	-0.03916
ENSG00000099282.9	TSPAN15	chr10:69451472-69507669	-0.522872	-0.0347121	0.4537
ENSG00000099284.13	H2AFY2	chr10:70052795-70112280	0.86434	-0.609588	-0.230521
ENSG00000099290.15	WASHC2A	chr10:50067887-50133506	-0.355393	0.02674	-0.243209
ENSG00000099326.8	MZF1	chr19:58561930-58573575	0.3052	-0.0953302	-0.168622
ENSG00000099330.8	OCEL1	chr19:17226203-17229219	-0.744005	0.452505	0.206397
ENSG00000099331.13	MYO9B	chr19:17075780-17214537	0.0740552	-0.140785	-0.130616
ENSG00000099337.4	KCNK6	chr19:38319843-38332076	-0.968815	0.0707257	0.315899
ENSG00000099341.11	PSMD8	chr19:38374535-38383824	-0.134182	0.0333468	-0.010574
ENSG00000099364.16	FBXL19	chr16:30923054-30948783	0.173849	-0.121762	-0.00497646
ENSG00000099365.10	STX1B	chr16:30989255-31010661	-0.0875063	-0.0643812	0.510018
ENSG00000099377.13	HSD3B7	chr16:30985206-30989152	0.309577	0.300074	0.333767
ENSG00000099381.17	SETD1A	chr16:30957293-30984664	0.0133025	0.0150565	-0.164549
ENSG00000099385.11	BCL7C	chr16:30833625-30894960	0.0892364	-0.392665	-0.123412
ENSG00000099399.5	MAGEB2	chrX:30215559-30220089	-1.74669	-0.112708	0.0123444
ENSG00000099617.3	EFNA2	chr19:1286153-1300237	-0.867231	-0.200667	0.141904
ENSG00000099622.13	CIRBP	chr19:1259383-1274880	0.346955	0.271422	-0.272541
ENSG00000099624.7	ATP5D	chr19:1241745-1244826	-0.156413	0.141792	-0.185618
ENSG00000099625.12	CBARP	chr19:1228286-1238027	-0.229402	-0.177275	0.553059
ENSG00000099783.11	HNRNPM	chr19:8444766-8489114	0.249219	0.0356915	-0.219257
ENSG00000099785.10	MARCH2	chr19:8413269-8439017	0.103076	0.400701	0.235534
ENSG00000099795.6	NDUFB7	chr19:14566077-14572062	-0.237942	0.348396	-0.230421
ENSG00000099797.13	TECR	chr19:14517084-14565980	-0.120689	-0.0765209	-0.168344
ENSG00000099800.7	TIMM13	chr19:2425623-2427894	-0.219102	0.166909	-0.0692467
ENSG00000099804.8	CDC34	chr19:531711-542092	-0.0160092	-0.0627243	0.0656959
ENSG00000099810.18	MTAP	chr9:21802542-21937651	0.680734	0.0443312	-0.0352851
ENSG00000099814.15	CEP170B	chr14:104865279-104896770	-0.335162	-0.144002	0.405747
ENSG00000099817.11	POLR2E	chr19:1086578-1095380	-0.170528	0.0643404	-0.125896
ENSG00000099821.13	POLRMT	chr19:617223-633604	-0.467115	0.0980778	0.0611448
ENSG00000099822.2	HCN2	chr19:589892-617159	-1.00747	0.448135	-0.208261
ENSG00000099849.14	RASSF7	chr11:560403-564021	-0.65337	0.102909	0.150324
ENSG00000099860.8	GADD45B	chr19:2476121-2478259	0.828888	0.628372	0.404684
ENSG00000099864.17	PALM	chr19:708938-748329	0.542645	0.0624211	0.315222
ENSG00000099875.14	MKNK2	chr19:2037464-2051244	-0.0877789	0.0701286	0.182762
ENSG00000099889.13	ARVCF	chr22:19969895-20016808	0.653985	0.167565	0.158561
ENSG00000099899.14	TRMT2A	chr22:20111865-20117392	-0.586236	-0.0772132	0.0993381
ENSG00000099901.16	RANBP1	chr22:20115937-20127357	-0.00446676	0.182556	-0.199443
ENSG00000099904.15	ZDHHC8	chr22:20129455-20148007	-0.0963013	-0.287413	0.173942
ENSG00000099910.16	KLHL22	chr22:20441518-20495883	0.663589	-0.15752	-0.160037
ENSG00000099917.17	MED15	chr22:20495912-20587632	-0.781928	-0.218483	-0.0894477
ENSG00000099940.11	SNAP29	chr22:20858982-20891218	-0.458744	-0.230242	-0.258899
ENSG00000099942.12	CRKL	chr22:20917425-20953749	0.0156169	0.00766264	-0.164972
ENSG00000099949.18	LZTR1	chr22:20979461-20999038	-0.235737	-0.510958	-0.0793519
ENSG00000099954.18	CECR2	chr22:17359948-17558149	0.320406	0.368818	0.188707
ENSG00000099956.18	SMARCB1	chr22:23786962-23834516	0.118747	0.0576388	-0.178825
ENSG00000099958.14	DERL3	chr22:23834502-23839128	0.264151	0.179676	-0.35034
ENSG00000099968.17	BCL2L13	chr22:17628854-17730855	-0.133043	0.190675	-0.00560873
ENSG00000099977.13	DDT	chr22:23971364-23980469	-0.310911	0.315582	-0.158023
ENSG00000099991.17	CABIN1	chr22:24011191-24178628	0.238026	0.221615	-0.222601
ENSG00000099992.15	TBC1D10A	chr22:30291989-30327046	-0.249996	-0.430875	0.123826
ENSG00000099994.10	SUSD2	chr22:24181258-24189110	-1.97051	1.30321	-1.03375
ENSG00000099995.18	SF3A1	chr22:30331987-30356947	-0.0481598	-0.0557354	-0.102197
ENSG00000099998.17	GGT5	chr22:24219653-24245142	-0.531479	0.216765	-0.581633
ENSG00000099999.14	RNF215	chr22:30368810-30421771	0.0448545	-0.10807	0.175745
ENSG00000100014.19	SPECC1L	chr22:24270816-24417740	-0.0114636	0.0998763	-0.324376
ENSG00000100023.18	PPIL2	chr22:21666008-21700015	-0.290011	-0.0534361	-0.298413
ENSG00000100027.14	YPEL1	chr22:21697543-21735834	0.411901	0.420921	0.174268
ENSG00000100028.11	SNRPD3	chr22:24555502-24609980	-0.048101	-0.00759822	0.00926725
ENSG00000100029.17	PES1	chr22:30576624-30607083	-0.150276	-0.0160797	-0.0461157
ENSG00000100030.14	MAPK1	chr22:21754499-21867680	-0.414187	-0.139861	0.064824
ENSG00000100031.18	GGT1	chr22:24583749-24629005	-0.279202	0.264815	0.0446232
ENSG00000100033.16	PRODH	chr22:18912776-18936553	-0.462411	0.0695801	0.360553
ENSG00000100034.13	PPM1F	chr22:21919419-21952837	-0.184712	-0.179939	-0.0280117
ENSG00000100036.12	SLC35E4	chr22:30635651-30669016	-0.828369	-0.481139	0.768804
ENSG00000100038.19	TOP3B	chr22:21957024-21982816	0.0574837	-0.158717	-0.0907535
ENSG00000100056.11	ESS2	chr22:19130278-19144684	-0.125751	-0.184517	-0.0741027
ENSG00000100058.12	CRYBB2P1	chr22:25448104-25520854	0.136904	-0.0990538	-0.139212
ENSG00000100065.14	CARD10	chr22:37490361-37519542	-0.431823	0.08748	0.356018
ENSG00000100075.9	SLC25A1	chr22:19175574-19178830	0.173223	-0.0766468	-0.257052
ENSG00000100077.14	GRK3	chr22:25564848-25729294	0.015208	0.384313	-0.163658
ENSG00000100079.6	LGALS2	chr22:37570245-37582616	-0.26197	-0.959575	0.29451
ENSG00000100083.18	GGA1	chr22:37608474-37633564	0.0352077	-0.0261184	0.0980763
ENSG00000100084.14	HIRA	chr22:19330697-19447450	0.121855	0.0982211	-0.162419
ENSG00000100092.20	SH3BP1	chr22:37634653-37666932	0.21571	0.0782978	0.092289
ENSG00000100097.11	LGALS1	chr22:37675607-37679806	0.376518	-0.0785687	0.377588
ENSG00000100099.20	HPS4	chr22:26443422-26483837	0.0426034	0.271997	0.058858
ENSG00000100100.12	PIK3IP1	chr22:31281592-31292534	-0.385716	0.0440139	0.144367
ENSG00000100104.13	SRRD	chr22:26483876-26494658	-0.24601	0.189826	-0.316601
ENSG00000100105.17	PATZ1	chr22:31325803-31346232	0.452652	-0.0958187	0.11566
ENSG00000100106.19	TRIOBP	chr22:37697003-37776556	0.740979	-0.246781	-0.28869
ENSG00000100109.16	TFIP11	chr22:26491224-26512505	-0.389127	-0.187336	-0.064936
ENSG00000100116.16	GCAT	chr22:37807904-37817176	-0.037777	0.644476	-0.164036
ENSG00000100124.14	ANKRD54	chr22:37830854-37849327	-0.187107	0.120988	-0.200998
ENSG00000100129.17	EIF3L	chr22:37848867-37889407	-0.178408	0.356846	0.0115177
ENSG00000100138.13	SNU13	chr22:41673929-41690504	-0.441414	0.0465701	0.0146344
ENSG00000100139.13	MICALL1	chr22:37905656-37942822	0.0108091	-0.316159	0.0085647
ENSG00000100142.14	POLR2F	chr22:37952606-38041915	0.00744288	0.151578	-0.0939261
ENSG00000100147.13	CCDC134	chr22:41800678-41826299	-0.122301	0.132847	-0.17223
ENSG00000100150.16	DEPDC5	chr22:31753950-31907034	-0.632161	-0.0954806	0.0469953
ENSG00000100151.15	PICK1	chr22:38056310-38075701	-0.0346919	-0.15949	0.165772
ENSG00000100154.14	TTC28	chr22:27978013-28679865	0.152045	-0.289458	-0.081686
ENSG00000100162.14	CENPM	chr22:41938720-41947164	0.223312	0.624432	-0.616763
ENSG00000100167.19	SEPT3	chr22:41976271-41998221	1.09468	0.491533	0.110199
ENSG00000100181.22	TPTEP1	chr22:16601886-16698742	-1.88585	-0.402356	0.00749456
ENSG00000100196.10	KDELR3	chr22:38468061-38483447	0.240631	-0.276534	0.264572
ENSG00000100201.20	DDX17	chr22:38483439-38507660	0.259251	-0.0858744	-0.154388
ENSG00000100206.9	DMC1	chr22:38518948-38570286	0.63306	0.370139	-0.0627761
ENSG00000100207.18	TCF20	chr22:42160012-42343616	-0.0069748	0.0239455	0.055239
ENSG00000100209.9	HSCB	chr22:28742030-28757515	0.228496	0.132228	0.216641
ENSG00000100211.10	CBY1	chr22:38656635-38673854	0.682451	0.376682	-0.33334
ENSG00000100216.5	TOMM22	chr22:38681947-38685421	-0.282151	0.109209	-0.157981
ENSG00000100219.16	XBP1	chr22:28794554-28800597	-0.542882	0.0353601	-0.022704
ENSG00000100220.11	RTCB	chr22:32387581-32412255	0.146306	0.130625	-0.159497
ENSG00000100221.10	JOSD1	chr22:38685542-38701556	0.0282155	-0.0388946	-0.306953
ENSG00000100225.17	FBXO7	chr22:32474675-32498829	-0.105898	0.0233763	-0.180546
ENSG00000100226.15	GTPBP1	chr22:38705722-38738299	0.321584	0.287306	-0.109466
ENSG00000100227.17	POLDIP3	chr22:42583720-42614962	-0.167433	0.099221	-0.137824
ENSG00000100234.11	TIMP3	chr22:32801700-32863043	0.741553	-0.329681	-0.219341
ENSG00000100239.15	PPP6R2	chr22:50343303-50445090	0.0548763	-0.0663599	-0.129971
ENSG00000100241.20	SBF1	chr22:50444999-50475024	-0.0769033	-0.190081	0.111677
ENSG00000100242.15	SUN2	chr22:38734724-38794143	0.540492	-0.796503	0.248402
ENSG00000100243.20	CYB5R3	chr22:42617839-42649568	0.35979	-0.057193	-0.231531
ENSG00000100246.12	DNAL4	chr22:38778507-38794198	0.256232	0.178766	-0.160229
ENSG00000100258.17	LMF2	chr22:50502948-50507691	-0.260668	-0.443993	-0.241209
ENSG00000100263.13	RHBDD3	chr22:29259851-29268209	0.354936	0.158244	0.0875835
ENSG00000100266.18	PACSIN2	chr22:42835411-43015145	-0.481623	-0.253213	-0.0108496
ENSG00000100276.9	RASL10A	chr22:29312932-29319679	-0.546359	0.352323	-0.398904
ENSG00000100280.16	AP1B1	chr22:29327679-29423179	-0.235188	0.0651548	-0.0659869
ENSG00000100281.13	HMGXB4	chr22:35257451-35295807	0.142682	0.185907	-0.222128
ENSG00000100284.20	TOM1	chr22:35299274-35347994	-0.143167	-0.194672	-0.180227
ENSG00000100285.9	NEFH	chr22:29480229-29491390	-1.50759	0.801277	-0.244348
ENSG00000100288.19	CHKB	chr22:50578948-50601455	-0.19422	-0.118561	-0.089593
ENSG00000100290.2	BIK	chr22:43110747-43129712	0.039296	0.506398	-0.0267239
ENSG00000100292.16	HMOX1	chr22:35380360-35394214	-0.653108	-0.566905	0.107466
ENSG00000100294.12	MCAT	chr22:43132205-43143394	-0.065839	0.162983	-0.296258
ENSG00000100296.13	THOC5	chr22:29505878-29555216	-0.485495	-0.16608	-0.0301987
ENSG00000100297.15	MCM5	chr22:35400062-35425430	0.0369907	0.301696	-0.128677
ENSG00000100299.17	ARSA	chr22:50622753-50628173	-0.00400119	-0.489254	-0.132246
ENSG00000100300.17	TSPO	chr22:43151513-43163242	-0.300455	0.350321	0.504412
ENSG00000100304.12	TTLL12	chr22:43166621-43187133	-0.501795	0.213267	-0.0406766
ENSG00000100311.16	PDGFB	chr22:39223358-39244751	0.731015	0.541953	0.611608
ENSG00000100316.15	RPL3	chr22:39312881-39320389	-0.0493715	0.358115	0.0868228
ENSG00000100319.12	ZMAT5	chr22:29730955-29767011	0.363666	-0.0133564	-0.0662817
ENSG00000100320.22	RBFOX2	chr22:35738735-36028425	0.52448	-0.161642	-0.243664
ENSG00000100321.14	SYNGR1	chr22:39349924-39385588	0.0774628	-0.194438	0.323471
ENSG00000100324.13	TAB1	chr22:39399740-39437060	0.0553773	0.0678017	-0.183745
ENSG00000100325.14	ASCC2	chr22:29788607-29838304	-0.347564	-0.159634	-0.115631
ENSG00000100330.15	MTMR3	chr22:29883154-30030866	-0.189658	0.225745	-0.140018
ENSG00000100335.13	MIEF1	chr22:39499431-39518132	-0.211348	-0.358839	-0.210004
ENSG00000100344.10	PNPLA3	chr22:43923738-43964488	0.659151	-0.284408	-0.306303
ENSG00000100345.20	MYH9	chr22:36281280-36388018	-0.107405	-0.587853	0.0111436
ENSG00000100347.14	SAMM50	chr22:43955420-44010531	0.0918541	0.169055	-0.121403
ENSG00000100348.9	TXN2	chr22:36467035-36482030	-0.156974	0.136696	-0.246344
ENSG00000100350.14	FOXRED2	chr22:36487189-36507101	0.153601	0.360226	-0.317243
ENSG00000100353.17	EIF3D	chr22:36510849-36529436	-0.34564	0.227673	0.0394804
ENSG00000100354.20	TNRC6B	chr22:40044816-40335808	-0.403567	0.149956	0.239413
ENSG00000100359.20	SGSM3	chr22:40370590-40410289	-0.419752	0.187409	0.105514
ENSG00000100360.14	IFT27	chr22:36758201-36776256	0.400204	0.230253	-0.12657
ENSG00000100362.12	PVALB	chr22:36800683-36819479	0.558459	0.595561	0.502251
ENSG00000100364.18	KIAA0930	chr22:45190337-45240769	-0.17545	0.0596164	-0.256775
ENSG00000100372.14	SLC25A17	chr22:40769629-40819399	-0.0765466	0.202244	0.103015
ENSG00000100376.11	FAM118A	chr22:45308967-45341955	-0.327362	-0.882693	-0.232856
ENSG00000100379.17	KCTD17	chr22:37051735-37063390	0.432809	-0.321319	-0.0490391
ENSG00000100380.13	ST13	chr22:40824534-40857022	-0.24532	0.235915	0.0440978
ENSG00000100387.8	RBX1	chr22:40951346-40973309	0.065444	0.0990702	0.192717
ENSG00000100393.12	EP300	chr22:41091785-41180079	-0.156897	0.145243	0.0446083
ENSG00000100395.14	L3MBTL2	chr22:41205204-41231271	-0.123499	0.323069	-0.0358485
ENSG00000100401.19	RANGAP1	chr22:41245610-41286251	-0.185601	-0.0930113	0.0897752
ENSG00000100403.11	ZC3H7B	chr22:41301521-41360147	0.0661605	0.0408735	-0.00309651
ENSG00000100410.7	PHF5A	chr22:41459716-41468725	-0.00141212	0.350719	-0.0764454
ENSG00000100412.15	ACO2	chr22:41469124-41528989	-0.315781	0.218557	-0.282852
ENSG00000100413.16	POLR3H	chr22:41525803-41544606	0.0139598	-0.116105	-0.210737
ENSG00000100416.12	TRMU	chr22:46330874-46357340	-0.26885	-0.339743	0.0282081
ENSG00000100417.11	PMM1	chr22:41576893-41589890	-0.180797	-0.09698	-0.265435
ENSG00000100418.7	DESI1	chr22:41598027-41621096	-0.204508	-0.0477984	-0.167595
ENSG00000100422.13	CERK	chr22:46684410-46738261	0.736751	0.512151	-0.457615
ENSG00000100425.18	BRD1	chr22:49773282-49827512	-0.0139754	-0.157174	-0.120253
ENSG00000100426.6	ZBED4	chr22:49853841-49890078	0.150015	-0.0218197	-0.0769431
ENSG00000100429.17	HDAC10	chr22:50245182-50251405	-0.324544	-0.34878	0.00622121
ENSG00000100439.10	ABHD4	chr14:22598236-22613215	0.46422	-0.855635	0.03551
ENSG00000100441.9	KHNYN	chr14:24429285-24441834	0.0849938	-0.251577	0.127168
ENSG00000100442.10	FKBP3	chr14:45115599-45135319	0.500733	0.224516	-0.216572
ENSG00000100445.17	SDR39U1	chr14:24439765-24442905	0.182749	-0.0908308	-0.0119138
ENSG00000100461.17	RBM23	chr14:22893205-22919184	-0.0375801	-0.180383	-0.600873
ENSG00000100462.15	PRMT5	chr14:22920510-22929585	-0.0636977	0.0930569	-0.103363
ENSG00000100473.15	COCH	chr14:30874513-30895065	0.143491	-0.00205815	0.325073
ENSG00000100478.14	AP4S1	chr14:31025105-31096450	0.085475	0.00313897	-0.12358
ENSG00000100479.12	POLE2	chr14:49643554-49688422	-0.103235	0.453756	-0.236902
ENSG00000100483.13	VCPKMT	chr14:50108631-50116600	-0.0220688	0.0577292	-0.0507259
ENSG00000100485.11	SOS2	chr14:50117119-50231558	0.35133	-0.151487	-0.0582546
ENSG00000100490.9	CDKL1	chr14:50329403-50416461	0.151322	-0.172039	-0.137466
ENSG00000100503.23	NIN	chr14:50719762-50831121	0.406403	0.0563942	-0.354614
ENSG00000100504.16	PYGL	chr14:50857890-50944736	-1.05414	0.682042	0.381127
ENSG00000100519.11	PSMC6	chr14:52707171-52728587	-0.00617021	0.0577378	-0.113568
ENSG00000100522.8	GNPNAT1	chr14:52775193-52791668	-0.880046	0.0948974	0.27961
ENSG00000100523.14	DDHD1	chr14:53036744-53153282	-0.438405	-0.370708	-0.0101372
ENSG00000100526.19	CDKN3	chr14:54396848-54420218	0.488632	0.299659	-0.24687
ENSG00000100528.11	CNIH1	chr14:54423559-54441431	-0.0562056	0.111053	-0.0147034
ENSG00000100532.11	CGRRF1	chr14:54509811-54539309	0.146988	0.138684	0.0520375
ENSG00000100554.11	ATP6V1D	chr14:67294370-67360265	0.194424	-0.38966	-0.0978474
ENSG00000100558.8	PLEK2	chr14:67386982-67412200	-0.85191	-1.17384	0.583103
ENSG00000100564.8	PIGH	chr14:67581954-67600287	-0.221756	-0.311978	-0.149395
ENSG00000100567.12	PSMA3	chr14:58244830-58272012	0.154344	0.122397	-0.0120277
ENSG00000100568.10	VTI1B	chr14:67647074-67674831	0.0123997	0.172246	-0.163595
ENSG00000100575.13	TIMM9	chr14:58408493-58427614	-0.21216	0.43905	-0.114336
ENSG00000100577.18	GSTZ1	chr14:77320883-77331597	0.0317627	0.39828	-0.223296
ENSG00000100578.14	KIAA0586	chr14:58427384-58551289	0.34221	0.0888143	-0.21326
ENSG00000100580.7	TMED8	chr14:77335020-77377109	-0.199827	-0.530663	0.277704
ENSG00000100591.7	AHSA1	chr14:77457869-77469474	-0.304647	-0.0938211	0.124495
ENSG00000100592.15	DAAM1	chr14:59188645-59371405	0.298354	-0.734615	0.00402364
ENSG00000100596.6	SPTLC2	chr14:77505996-77616773	-0.857826	0.184714	-0.333062
ENSG00000100600.14	LGMN	chr14:92703806-92748702	-0.549001	-0.267787	0.21123
ENSG00000100601.9	ALKBH1	chr14:77672403-77708020	-0.202115	0.360925	-0.155404
ENSG00000100603.13	SNW1	chr14:77717598-77761207	-0.297726	0.10428	-0.0938231
ENSG00000100605.16	ITPK1	chr14:92936913-93116320	0.0143334	0.191599	0.0626389
ENSG00000100612.13	DHRS7	chr14:60144119-60169856	0.0613819	-0.0123946	0.27633
ENSG00000100614.17	PPM1A	chr14:60245751-60299087	-0.146552	-0.0965531	0.0426893
ENSG00000100625.8	SIX4	chr14:60709527-60724348	0.146143	0.515003	0.192908
ENSG00000100629.16	CEP128	chr14:80476982-80959517	0.336166	0.104749	-0.166649
ENSG00000100632.10	ERH	chr14:69380122-69398627	0.121075	0.16755	-0.12642
ENSG00000100644.16	HIF1A	chr14:61695512-61748259	0.659789	-0.40172	0.16472
ENSG00000100650.15	SRSF5	chr14:69726899-69772005	0.0912592	0.00755756	-0.0563403
ENSG00000100664.10	EIF5	chr14:103333543-103345025	-0.143192	0.150975	-0.0602209
ENSG00000100697.14	DICER1	chr14:95086227-95158010	0.452958	0.147818	-0.0640441
ENSG00000100711.13	ZFYVE21	chr14:103715729-103733668	-0.0360696	0.253665	-0.0323075
ENSG00000100714.15	MTHFD1	chr14:64388030-64463457	-0.262914	0.71353	-0.27492
ENSG00000100722.18	ZC3H14	chr14:88562908-88627596	0.025488	-0.23632	0.04885
ENSG00000100726.14	TELO2	chr16:1493343-1510457	-0.240747	-0.110163	-0.182825
ENSG00000100731.15	PCNX1	chr14:70907404-71115382	0.338072	-0.0444163	-0.0827231
ENSG00000100744.14	GSKIP	chr14:96363451-96387288	-0.167754	-0.0892219	0.0140683
ENSG00000100749.7	VRK1	chr14:96797303-96931722	0.235402	0.32989	-0.0760969
ENSG00000100764.13	PSMC1	chr14:90256494-90275429	0.0952491	-0.041335	-0.128465
ENSG00000100784.10	RPS6KA5	chr14:90847861-91060636	-0.431606	-0.584073	0.431855
ENSG00000100796.17	PPP4R3A	chr14:91457610-91510554	-0.0878629	0.147309	0.0199321
ENSG00000100802.14	C14orf93	chr14:22985907-23010166	0.0505554	0.360006	-0.281853
ENSG00000100804.18	PSMB5	chr14:23016542-23035230	0.125667	0.0272995	-0.0333478
ENSG00000100811.12	YY1	chr14:100238297-100282792	-0.0693532	0.102484	-0.0493853
ENSG00000100813.14	ACIN1	chr14:23058563-23095614	0.114597	-0.314776	-0.0844255
ENSG00000100814.17	CCNB1IP1	chr14:20311367-20333312	0.150633	0.581898	0.0599661
ENSG00000100815.12	TRIP11	chr14:91965990-92040896	0.00584978	0.0726291	-0.298506
ENSG00000100823.11	APEX1	chr14:20455190-20457772	-0.0299233	0.11219	-0.102334
ENSG00000100836.10	PABPN1	chr14:23321288-23326185	0.162439	-0.0325594	0.0132681
ENSG00000100842.12	EFS	chr14:23356401-23365752	1.75261	-0.400605	-0.046842
ENSG00000100852.12	ARHGAP5	chr14:32076113-32159728	-0.283145	-0.415243	0.0230066
ENSG00000100865.14	CINP	chr14:102341101-102362916	-0.122756	0.31708	-0.167432
ENSG00000100883.11	SRP54	chr14:34981956-35029567	0.0820513	0.00191779	0.039796
ENSG00000100888.12	CHD8	chr14:21385193-21456126	-0.0102834	-0.0955968	0.143431
ENSG00000100889.11	PCK2	chr14:24094052-24110598	-0.00414618	1.16705	0.124343
ENSG00000100890.15	KIAA0391	chr14:35121845-35277614	-0.0980644	0.0619758	-0.0415681
ENSG00000100897.17	DCAF11	chr14:24114194-24125242	0.18968	0.233867	-0.0394093
ENSG00000100902.10	PSMA6	chr14:35278632-35317493	-0.0320598	0.222382	-0.100341
ENSG00000100906.10	NFKBIA	chr14:35401510-35404749	-0.772783	-0.255838	0.133599
ENSG00000100908.13	EMC9	chr14:24138958-24141588	0.3364	0.148255	0.1252
ENSG00000100911.15	PSME2	chr14:24143361-24147570	0.247202	0.18065	-0.0866186
ENSG00000100916.13	BRMS1L	chr14:35826317-35932325	-0.0400183	-0.0716666	-0.0545427
ENSG00000100918.12	REC8	chr14:24171852-24180257	-0.0727387	0.351149	-0.663751
ENSG00000100926.14	TM9SF1	chr14:24189142-24195687	-0.253925	0.0441378	-0.371801
ENSG00000100934.14	SEC23A	chr14:39031918-39109646	-0.325586	-0.0850041	0.105737
ENSG00000100938.17	GMPR2	chr14:24232421-24239242	0.14889	0.30213	-0.0945099
ENSG00000100941.8	PNN	chr14:39175182-39183218	0.0656962	0.00162775	0.118886
ENSG00000100949.14	RABGGTA	chr14:24265537-24271739	-0.255256	-0.0505765	0.0609016
ENSG00000100968.13	NFATC4	chr14:24365672-24379604	1.11937	0.269117	0.765141
ENSG00000100979.14	PLTP	chr20:45898620-45912155	-0.351076	-0.412173	0.2532
ENSG00000100982.11	PCIF1	chr20:45934627-45948023	-0.0129202	0.030057	0.083625
ENSG00000100983.9	GSS	chr20:34928429-34955817	-0.0584477	0.380068	-0.110891
ENSG00000100985.7	MMP9	chr20:46008907-46016561	-0.285171	0.93386	0.249568
ENSG00000100991.11	TRPC4AP	chr20:35002403-35092871	0.21544	0.195001	-0.0410942
ENSG00000100994.11	PYGB	chr20:25248068-25298014	-1.16907	0.213737	-0.600841
ENSG00000100997.18	ABHD12	chr20:25294742-25390983	0.137964	0.30624	-0.204788
ENSG00000101000.5	PROCR	chr20:35172072-35216240	-1.13773	-0.828348	0.783335
ENSG00000101003.9	GINS1	chr20:25407726-25452628	0.197499	0.391176	-0.37982
ENSG00000101004.14	NINL	chr20:25452704-25585517	0.36017	-0.0871328	0.0967759
ENSG00000101017.13	CD40	chr20:46118271-46129863	0.688181	0.469021	0.564117
ENSG00000101019.21	UQCC1	chr20:35302565-35412141	0.0280387	0.462421	-0.164291
ENSG00000101040.19	ZMYND8	chr20:47209213-47356889	0.463177	0.158143	-0.292611
ENSG00000101052.12	IFT52	chr20:43590930-43647296	0.297723	0.206228	-0.17045
ENSG00000101057.15	MYBL2	chr20:43667018-43716496	-1.08046	-0.147673	-0.0256704
ENSG00000101076.16	HNF4A	chr20:44355699-44434596	-1.41832	-1.22277	-0.194646
ENSG00000101079.20	NDRG3	chr20:36651765-36746078	-0.146843	0.21174	-0.0277901
ENSG00000101082.13	SLA2	chr20:36612317-36646216	0.00513474	0.110145	0.0217239
ENSG00000101084.17	C20orf24	chr20:36605733-36612557	-0.108444	0.115554	-0.0557615
ENSG00000101104.12	PABPC1L	chr20:44910061-44959035	-0.118825	-0.309438	0.116136
ENSG00000101109.11	STK4	chr20:44966473-45079959	-0.00407671	-0.21294	0.0511476
ENSG00000101115.12	SALL4	chr20:51782330-51802520	0.0824635	0.134745	0.562419
ENSG00000101126.15	ADNP	chr20:50888918-50931240	0.234785	0.295884	-0.267468
ENSG00000101132.9	PFDN4	chr20:54207846-54228052	0.316137	0.224974	0.160647
ENSG00000101138.11	CSTF1	chr20:56392370-56406369	0.1259	0.304539	-0.223149
ENSG00000101144.12	BMP7	chr20:57168747-57266629	0.699622	-0.215843	0.553863
ENSG00000101146.12	RAE1	chr20:57351009-57379211	0.117768	0.0884093	-0.00738602
ENSG00000101150.17	TPD52L2	chr20:63865227-63891545	-0.0648012	0.212927	-0.180544
ENSG00000101152.10	DNAJC5	chr20:63895181-63936031	-0.0364323	-0.26699	-0.0474905
ENSG00000101158.13	NELFCD	chr20:58981207-58995133	-0.263773	-0.445108	-0.294599
ENSG00000101160.13	CTSZ	chr20:58995184-59007247	-0.394616	-0.614749	-0.0775929
ENSG00000101161.7	PRPF6	chr20:63981134-64033100	-0.153034	0.179293	0.0658039
ENSG00000101166.15	PRELID3B	chr20:59033144-59042909	-0.512214	0.100905	-0.0996475
ENSG00000101181.17	MTG2	chr20:62183028-62203568	-0.313725	-0.124914	-0.0322932
ENSG00000101182.14	PSMA7	chr20:62136734-62143440	0.103579	-0.00689725	-0.072602
ENSG00000101189.6	MRGBP	chr20:62796452-62801738	-0.0635752	-0.0448754	0.0235793
ENSG00000101190.12	TCFL5	chr20:62841114-62861763	-0.0054061	0.8287	-0.256877
ENSG00000101191.16	DIDO1	chr20:62877737-62937952	0.437068	0.410639	0.101027
ENSG00000101193.7	GID8	chr20:62938118-62948475	0.123978	0.332151	-0.0300602
ENSG00000101194.17	SLC17A9	chr20:62952646-62969585	0.585016	0.172959	0.865755
ENSG00000101199.12	ARFGAP1	chr20:63272784-63289793	-0.128936	-0.127091	0.225223
ENSG00000101210.10	EEF1A2	chr20:63488012-63499315	-1.2635	-0.21082	0.892574
ENSG00000101216.10	GMEB2	chr20:63587601-63627041	-0.004335	0.149861	-0.169064
ENSG00000101220.17	C20orf27	chr20:3753507-3768387	-0.170364	0.497921	-0.0944512
ENSG00000101224.17	CDC25B	chr20:3786771-3806121	-0.297282	-0.0749428	-0.252059
ENSG00000101230.5	ISM1	chr20:13221770-13300651	0.602637	-0.513815	-0.22678
ENSG00000101236.16	RNF24	chr20:3927308-4015582	0.0856959	-0.0559534	-0.18445
ENSG00000101246.19	ARFRP1	chr20:63698641-63708025	-0.375893	-0.192454	-0.0284379
ENSG00000101247.17	NDUFAF5	chr20:13784949-13821582	-0.0909336	0.166566	0.0727847
ENSG00000101255.10	TRIB3	chr20:362834-397559	-1.59127	0.710387	-0.512526
ENSG00000101266.17	CSNK2A1	chr20:473590-543821	0.101505	-0.0571458	0.027611
ENSG00000101276.14	SLC52A3	chr20:760079-776015	0.749831	1.11142	-0.0696735
ENSG00000101282.8	RSPO4	chr20:958451-1002264	0.889984	0.00502294	-0.267152
ENSG00000101290.13	CDS2	chr20:5126785-5197887	0.0292718	-0.752637	0.452137
ENSG00000101294.16	HM13	chr20:31514427-31577923	-0.606266	-0.325963	-0.0994739
ENSG00000101310.14	SEC23B	chr20:18507492-18561415	-0.30741	0.243875	-0.124187
ENSG00000101333.16	PLCB4	chr20:9068762-9481242	0.845042	-0.332116	0.328385
ENSG00000101335.9	MYL9	chr20:36541483-36551447	1.52135	-0.31798	0.108859
ENSG00000101337.15	TM9SF4	chr20:32109505-32167258	-0.111039	0.132395	0.00789367
ENSG00000101343.14	CRNKL1	chr20:20034367-20056046	-0.00934993	-0.114283	0.133816
ENSG00000101346.13	POFUT1	chr20:32207879-32238667	-0.323242	0.0759168	-0.198423
ENSG00000101347.8	SAMHD1	chr20:36890228-36951843	-0.80527	1.19103	-0.472605
ENSG00000101350.7	KIF3B	chr20:32277663-32335011	-0.435772	-0.155434	-0.18342
ENSG00000101361.16	NOP56	chr20:2652144-2658393	-0.345172	0.145454	0.0168589
ENSG00000101363.12	MANBAL	chr20:37289637-37317260	0.0853211	-0.0893682	-0.108494
ENSG00000101365.20	IDH3B	chr20:2658394-2664219	-0.134062	0.183466	-0.159755
ENSG00000101367.8	MAPRE1	chr20:32819892-32850405	-0.407502	0.0684923	-0.277462
ENSG00000101384.11	JAG1	chr20:10637683-10674107	0.650341	0.943237	-0.119509
ENSG00000101391.20	CDK5RAP1	chr20:33358838-33401561	-0.449791	0.0862477	-0.0646371
ENSG00000101400.5	SNTA1	chr20:33407954-33443892	-0.432984	0.291661	-0.033738
ENSG00000101405.3	OXT	chr20:3071619-3072517	-1.36029	-0.0250009	0.0692071
ENSG00000101407.12	TTI1	chr20:37983006-38033468	0.00571491	0.174209	0.0390196
ENSG00000101412.12	E2F1	chr20:33675682-33686404	-0.429969	0.349784	-0.224414
ENSG00000101413.11	RPRD1B	chr20:38033545-38127780	-0.0178616	0.176069	-0.238218
ENSG00000101417.11	PXMP4	chr20:33702753-33720319	-1.21057	0.448791	-0.248943
ENSG00000101421.3	CHMP4B	chr20:33811303-33854366	-0.36296	-0.0631957	-0.0566323
ENSG00000101439.8	CST3	chr20:23626705-23638473	1.21963	-1.18673	-0.05951
ENSG00000101442.9	ACTR5	chr20:38748441-38772520	-0.175917	0.0943108	-0.122372
ENSG00000101443.17	WFDC2	chr20:45469705-45481532	0.988783	0.0378194	0.798422
ENSG00000101444.12	AHCY	chr20:34280267-34311802	-0.341133	0.269551	0.0247636
ENSG00000101445.9	PPP1R16B	chr20:38805704-38923024	-0.147128	1.12543	0.57253
ENSG00000101447.14	FAM83D	chr20:38926311-38953106	-0.291855	0.0997404	-0.313488
ENSG00000101452.14	DHX35	chr20:38962298-39039723	0.11134	0.340125	-0.185847
ENSG00000101457.12	DNTTIP1	chr20:45791936-45811427	0.0722264	0.0349596	-0.132975
ENSG00000101460.12	MAP1LC3A	chr20:34546853-34560345	-0.351358	-0.0666374	0.0100942
ENSG00000101464.10	PIGU	chr20:34560541-34698790	0.249407	0.112533	0.0948452
ENSG00000101470.9	TNNC2	chr20:45823213-45833745	-0.772965	1.11928	-0.145251
ENSG00000101473.16	ACOT8	chr20:45841720-45857406	-0.322141	0.458028	0.00929448
ENSG00000101474.11	APMAP	chr20:24962924-24992979	0.562305	-0.000743307	-0.0461489
ENSG00000101493.10	ZNF516	chr18:76358189-76495190	0.338743	-0.16041	-0.299081
ENSG00000101544.8	ADNP2	chr18:80109030-80147523	0.0812953	0.279695	-0.186625
ENSG00000101546.12	RBFA	chr18:80034357-80046397	0.0436406	0.095547	-0.477675
ENSG00000101557.14	USP14	chr18:158382-214629	0.0220161	-0.134203	-0.08883
ENSG00000101558.13	VAPA	chr18:9914001-9960021	-0.106437	-0.355983	0.174201
ENSG00000101574.14	METTL4	chr18:2537524-2571509	-0.0184582	0.0444932	-0.0921804
ENSG00000101577.9	LPIN2	chr18:2916993-3013315	-0.652642	-0.0858292	-0.0771277
ENSG00000101596.14	SMCHD1	chr18:2655737-2805017	-0.0395334	-0.0942346	-0.00167625
ENSG00000101608.12	MYL12A	chr18:3247480-3256236	0.250472	-0.281343	0.0889922
ENSG00000101624.10	CEP76	chr18:12661832-12702777	-0.0983788	-0.203723	0.172974
ENSG00000101639.18	CEP192	chr18:12991361-13125052	-0.116885	0.118956	-0.200388
ENSG00000101654.17	RNMT	chr18:13726659-13764558	-0.151807	0.135366	-0.0128939
ENSG00000101665.8	SMAD7	chr18:48919852-48950711	0.0859158	0.112945	-0.176361
ENSG00000101670.11	LIPG	chr18:49560698-49599182	0.941015	-1.23301	0.445394
ENSG00000101680.14	LAMA1	chr18:6941743-7117814	-0.27206	-1.98687	0.157404
ENSG00000101695.8	RNF125	chr18:32018371-32073213	-1.38744	-0.101101	0.315914
ENSG00000101745.16	ANKRD12	chr18:9136227-9285985	-0.0102883	0.112293	-0.0329293
ENSG00000101751.10	POLI	chr18:54269403-54321266	0.452171	0.341244	0.0820414
ENSG00000101752.11	MIB1	chr18:21704956-21870957	0.166858	-0.0450628	0.163633
ENSG00000101773.18	RBBP8	chr18:22798260-23026488	0.282779	0.0773546	-0.0547435
ENSG00000101782.14	RIOK3	chr18:23452822-23486603	-0.556461	-0.412574	0.0539827
ENSG00000101811.13	CSTF2	chrX:100820358-100840932	-0.163909	0.305846	-0.10858
ENSG00000101825.7	MXRA5	chrX:3308564-3346641	0.784323	-0.367239	-0.882168
ENSG00000101843.18	PSMD10	chrX:108084206-108091618	0.460941	0.123756	0.0243734
ENSG00000101844.17	ATG4A	chrX:108091667-108154671	-0.125644	-0.501665	0.00815556
ENSG00000101849.15	TBL1X	chrX:9463294-9719743	1.03819	-0.276924	-0.172209
ENSG00000101850.12	GPR143	chrX:9725345-9786297	1.21654	0.580079	0.502047
ENSG00000101856.9	PGRMC1	chrX:119236244-119244466	0.830788	0.120324	-0.0644609
ENSG00000101868.10	POLA1	chrX:24693918-24996986	0.445786	0.225792	-0.161161
ENSG00000101871.14	MID1	chrX:10445309-10833654	1.30397	-0.270908	-0.426961
ENSG00000101882.9	NKAP	chrX:119920671-119943772	-0.185222	0.047188	0.11492
ENSG00000101888.11	NXT2	chrX:109535780-109544690	0.614822	0.468083	-0.244817
ENSG00000101898.5	MCTS2P	chr20:31547503-31548049	-1.92126	-0.0299527	-0.230124
ENSG00000101901.11	ALG13	chrX:111665810-111760649	0.389469	0.252736	0.169665
ENSG00000101911.12	PRPS2	chrX:12791354-12824222	0.24881	0.136429	0.208872
ENSG00000101928.12	MOSPD1	chrX:134887625-134915267	-0.668944	-0.687515	0.463366
ENSG00000101935.9	AMMECR1	chrX:110194185-110440233	0.806821	0.034756	-0.109194
ENSG00000101938.14	CHRDL1	chrX:110673855-110795819	0.73956	0.590682	0.462953
ENSG00000101940.17	WDR13	chrX:48590041-48608867	-0.0420126	-0.387408	-0.109122
ENSG00000101945.16	SUV39H1	chrX:48695553-48709012	0.0632276	-0.0976388	-0.0865417
ENSG00000101951.16	PAGE4	chrX:49829259-49833973	0.770615	-0.537574	-0.518176
ENSG00000101955.14	SRPX	chrX:38149335-38220924	0.75486	-0.112655	-0.0344227
ENSG00000101966.12	XIAP	chrX:123859723-123913979	-0.926723	-0.258462	0.0829749
ENSG00000101972.18	STAG2	chrX:123960211-124422664	0.0669203	0.0856535	0.0550816
ENSG00000101974.14	ATP11C	chrX:139726345-139945276	0.127528	-0.0660808	0.0377764
ENSG00000101986.11	ABCD1	chrX:153724867-153744762	-0.675798	-0.386376	0.0720132
ENSG00000101997.12	CCDC22	chrX:49235466-49250526	-0.0645096	-0.127742	-0.23601
ENSG00000102007.10	PLP2	chrX:49171925-49175239	0.146293	-0.0663008	0.733484
ENSG00000102024.17	PLS3	chrX:115561173-115650861	0.650929	0.107721	-0.213853
ENSG00000102030.15	NAA10	chrX:153929241-153935223	-0.338939	-0.1464	0.0247444
ENSG00000102032.12	RENBP	chrX:153935262-153944691	-0.995763	0.599055	0.354844
ENSG00000102034.16	ELF4	chrX:130064873-130110716	-0.313106	-0.741853	0.0595729
ENSG00000102038.15	SMARCA1	chrX:129446500-129523500	1.70719	-0.295323	0.187866
ENSG00000102054.17	RBBP7	chrX:16839282-16870414	0.539242	0.0888551	-0.0973867
ENSG00000102057.9	KCND1	chrX:48961377-48971569	0.648903	0.4951	0.106608
ENSG00000102078.15	SLC25A14	chrX:130339887-130373361	0.800567	-0.0847621	-0.12927
ENSG00000102081.13	FMR1	chrX:147911950-147951125	-0.238274	0.186237	-0.124096
ENSG00000102096.9	PIM2	chrX:48913181-48919024	0.500365	1.80005	0.629117
ENSG00000102098.17	SCML2	chrX:18239313-18354727	0.426882	-0.0608187	0.0650892
ENSG00000102100.15	SLC35A2	chrX:48903179-48911958	0.0630671	0.249686	0.260308
ENSG00000102103.15	PQBP1	chrX:48897911-48903143	-0.325261	0.0452369	-0.286294
ENSG00000102109.8	PCSK1N	chrX:48831093-48835633	-0.5489	-0.141515	0.0381401
ENSG00000102119.10	EMD	chrX:154379196-154381523	-0.178318	0.206083	0.173208
ENSG00000102125.15	TAZ	chrX:154411517-154421726	-0.207172	0.0519193	0.173854
ENSG00000102144.13	PGK1	chrX:78065187-78129296	-0.0958512	0.410867	0.107372
ENSG00000102158.19	MAGT1	chrX:77826363-77895593	0.033813	0.106112	-0.222874
ENSG00000102172.15	SMS	chrX:21940572-21994835	1.61015	-0.0441468	0.270343
ENSG00000102178.12	UBL4A	chrX:154483716-154486670	-0.346001	0.027157	0.116211
ENSG00000102181.20	CD99L2	chrX:150766336-150898816	1.31522	0.185792	-0.467333
ENSG00000102189.16	EEA1	chr12:92770636-92929331	-0.601985	-0.232644	-0.113138
ENSG00000102195.9	GPR50	chrX:151176652-151181465	1.01497	0.507576	0.360652
ENSG00000102218.5	RP2	chrX:46836939-46882358	-0.0806829	-0.588897	-0.00187676
ENSG00000102221.13	JADE3	chrX:46912275-47061242	0.259912	-0.306015	0.186895
ENSG00000102225.15	CDK16	chrX:47217859-47229997	0.297814	0.124338	-0.0299384
ENSG00000102226.9	USP11	chrX:47232689-47248328	0.99673	-0.19172	0.0666283
ENSG00000102230.13	PCYT1B	chrX:24558086-24672677	1.56327	-0.0310617	-0.125602
ENSG00000102241.11	HTATSF1	chrX:136497078-136512346	0.226669	0.199497	-0.0914357
ENSG00000102265.11	TIMP1	chrX:47582312-47586789	0.511788	-1.03174	0.843603
ENSG00000102271.13	KLHL4	chrX:87517748-87670050	2.01353	-0.313455	-0.460674
ENSG00000102290.22	PCDH11X	chrX:91779260-92623230	1.06984	0.244333	0.208661
ENSG00000102302.7	FGD1	chrX:54445453-54496166	0.271218	-0.13025	0.153424
ENSG00000102309.12	PIN4	chrX:72181352-72302926	0.0228107	0.122569	-0.197711
ENSG00000102312.21	PORCN	chrX:48508961-48520814	-0.261968	-1.47322	0.45885
ENSG00000102316.16	MAGED2	chrX:54807598-54816012	0.478272	-0.117296	-0.167716
ENSG00000102317.17	RBM3	chrX:48574448-48579066	-0.20916	-0.0437653	-0.248114
[truncated: 12,481 more rows]
