# Supplementary material for: Hypoblast from human pluripotent stem cells regulates epiblast development
Source: Nature. 2023 Dec 5;626(7998):357–66. doi: 10.1038/s41586-023-06871-2 (PMC10849967; doi:10.1038/s41586-023-06871-2)
Supplement: Supplementary file 5 — Supplementary Table 3 [file 41586_2023_6871_MOESM5_ESM.xlsx]

## Sheet: DEGs_EpivsHypo (Fig 2d)
DEG between EPI and Hypo_Stirparo etal
Ensembl ID	Gene
ENSG00000001036	FUCA2
ENSG00000001626	CFTR
ENSG00000002586	CD99
ENSG00000002587	HS3ST1
ENSG00000004660	CAMKK1
ENSG00000004777	ARHGAP33
ENSG00000004846	ABCB5
ENSG00000004848	ARX
ENSG00000004897	CDC27
ENSG00000004948	CALCR
ENSG00000005020	SKAP2
ENSG00000005059	MCUB
ENSG00000005238	FAM214B
ENSG00000006125	AP2B1
ENSG00000006468	ETV1
ENSG00000006606	CCL26
ENSG00000006652	IFRD1
ENSG00000007038	PRSS21
ENSG00000007237	GAS7
ENSG00000007372	PAX6
ENSG00000008083	JARID2
ENSG00000008513	ST3GAL1
ENSG00000010278	CD9
ENSG00000010671	BTK
ENSG00000011028	MRC2
ENSG00000011332	DPF1
ENSG00000011638	TMEM159
ENSG00000013016	EHD3
ENSG00000013364	MVP
ENSG00000013583	HEBP1
ENSG00000014216	CAPN1
ENSG00000015153	YAF2
ENSG00000015520	NPC1L1
ENSG00000017427	IGF1
ENSG00000019485	PRDM11
ENSG00000019505	SYT13
ENSG00000019582	CD74
ENSG00000022556	NLRP2
ENSG00000027075	PRKCH
ENSG00000029534	ANK1
ENSG00000034510	TMSB10
ENSG00000035928	RFC1
ENSG00000036054	TBC1D23
ENSG00000038427	VCAN
ENSG00000039068	CDH1
ENSG00000042493	CAPG
ENSG00000043355	ZIC2
ENSG00000046653	GPM6B
ENSG00000047346	FAM214A
ENSG00000048028	USP28
ENSG00000048140	TSPAN17
ENSG00000048545	GUCA1A
ENSG00000049449	RCN1
ENSG00000049759	NEDD4L
ENSG00000050393	MCUR1
ENSG00000050438	SLC4A8
ENSG00000050730	TNIP3
ENSG00000050767	COL23A1
ENSG00000051128	HOMER3
ENSG00000052344	PRSS8
ENSG00000053254	FOXN3
ENSG00000054277	OPN3
ENSG00000057294	PKP2
ENSG00000057663	ATG5
ENSG00000058056	USP13
ENSG00000059769	DNAJC25
ENSG00000059804	SLC2A3
ENSG00000060566	CREB3L3
ENSG00000060762	MPC1
ENSG00000060982	BCAT1
ENSG00000061455	PRDM6
ENSG00000061676	NCKAP1
ENSG00000062038	CDH3
ENSG00000062282	DGAT2
ENSG00000064012	CASP8
ENSG00000064300	NGFR
ENSG00000064651	SLC12A2
ENSG00000064666	CNN2
ENSG00000064999	ANKS1A
ENSG00000065054	SLC9A3R2
ENSG00000065154	OAT
ENSG00000065559	MAP2K4
ENSG00000065618	COL17A1
ENSG00000065717	TLE2
ENSG00000065809	FAM107B
ENSG00000065882	TBC1D1
ENSG00000066135	KDM4A
ENSG00000066248	NGEF
ENSG00000066468	FGFR2
ENSG00000066933	MYO9A
ENSG00000067082	KLF6
ENSG00000067141	NEO1
ENSG00000067177	PHKA1
ENSG00000067225	PKM
ENSG00000067715	SYT1
ENSG00000068697	LAPTM4A
ENSG00000068724	TTC7A
ENSG00000068831	RASGRP2
ENSG00000069011	PITX1
ENSG00000069018	TRPC7
ENSG00000069482	GAL
ENSG00000069812	HES2
ENSG00000069956	MAPK6
ENSG00000069998	CECR5
ENSG00000070182	SPTB
ENSG00000070778	PTPN21
ENSG00000070831	CDC42
ENSG00000070915	SLC12A3
ENSG00000071054	MAP4K4
ENSG00000071073	MGAT4A
ENSG00000071127	WDR1
ENSG00000071205	ARHGAP10
ENSG00000071242	RPS6KA2
ENSG00000071575	TRIB2
ENSG00000072071	ADGRL1
ENSG00000072364	AFF4
ENSG00000072422	RHOBTB1
ENSG00000072518	MARK2
ENSG00000072571	HMMR
ENSG00000073712	FERMT2
ENSG00000074047	GLI2
ENSG00000074416	MGLL
ENSG00000074590	NUAK1
ENSG00000074695	LMAN1
ENSG00000075142	SRI
ENSG00000075340	ADD2
ENSG00000075388	FGF4
ENSG00000075426	FOSL2
ENSG00000075618	FSCN1
ENSG00000075673	ATP12A
ENSG00000075945	KIFAP3
ENSG00000076248	UNG
ENSG00000076356	PLXNA2
ENSG00000076641	PAG1
ENSG00000076770	MBNL3
ENSG00000076826	CAMSAP3
ENSG00000077009	NMRK2
ENSG00000077044	DGKD
ENSG00000077235	GTF3C1
ENSG00000078699	CBFA2T2
ENSG00000078725	BRINP1
ENSG00000078808	SDF4
ENSG00000079102	RUNX1T1
ENSG00000079385	CEACAM1
ENSG00000079462	PAFAH1B3
ENSG00000079691	CARMIL1
ENSG00000079739	PGM1
ENSG00000080007	DDX43
ENSG00000080345	RIF1
ENSG00000081307	UBA5
ENSG00000082293	COL19A1
ENSG00000082458	DLG3
ENSG00000082516	GEMIN5
ENSG00000083444	PLOD1
ENSG00000084093	REST
ENSG00000084234	APLP2
ENSG00000084676	NCOA1
ENSG00000084710	EFR3B
ENSG00000084734	GCKR
ENSG00000085365	SCAMP1
ENSG00000085741	WNT11
ENSG00000085871	MGST2
ENSG00000086062	B4GALT1
ENSG00000086548	CEACAM6
ENSG00000086598	TMED2
ENSG00000086696	HSD17B2
ENSG00000086712	TXLNG
ENSG00000087074	PPP1R15A
ENSG00000087076	HSD17B14
ENSG00000087085	ACHE
ENSG00000087086	FTL
ENSG00000087303	NID2
ENSG00000088256	GNA11
ENSG00000088280	ASAP3
ENSG00000088320	REM1
ENSG00000088826	SMOX
ENSG00000089050	RBBP9
ENSG00000089091	DZANK1
ENSG00000089127	OAS1
ENSG00000089327	FXYD5
ENSG00000090060	PAPOLA
ENSG00000090097	PCBP4
ENSG00000090520	DNAJB11
ENSG00000090530	P3H2
ENSG00000090661	CERS4
ENSG00000090924	PLEKHG2
ENSG00000090975	PITPNM2
ENSG00000091136	LAMB1
ENSG00000091317	CMTM6
ENSG00000091972	CD200
ENSG00000091986	CCDC80
ENSG00000092068	SLC7A8
ENSG00000092140	G2E3
ENSG00000092445	TYRO3
ENSG00000092847	AGO1
ENSG00000092964	DPYSL2
ENSG00000093072	CECR1
ENSG00000095002	MSH2
ENSG00000095015	MAP3K1
ENSG00000095397	WHRN
ENSG00000095587	TLL2
ENSG00000095739	BAMBI
ENSG00000096060	FKBP5
ENSG00000096395	MLN
ENSG00000096717	SIRT1
ENSG00000099139	PCSK5
ENSG00000099250	NRP1
ENSG00000099284	H2AFY2
ENSG00000099814	CEP170B
ENSG00000099954	CECR2
ENSG00000099992	TBC1D10A
ENSG00000099994	SUSD2
ENSG00000100031	GGT1
ENSG00000100036	SLC35E4
ENSG00000100065	CARD10
ENSG00000100079	LGALS2
ENSG00000100116	GCAT
ENSG00000100284	TOM1
ENSG00000100285	NEFH
ENSG00000100292	HMOX1
ENSG00000100335	MIEF1
ENSG00000100372	SLC25A17
ENSG00000100376	FAM118A
ENSG00000100439	ABHD4
ENSG00000100504	PYGL
ENSG00000100714	MTHFD1
ENSG00000100784	RPS6KA5
ENSG00000100918	REC8
ENSG00000100979	PLTP
ENSG00000100985	MMP9
ENSG00000101003	GINS1
ENSG00000101040	ZMYND8
ENSG00000101076	HNF4A
ENSG00000101084	C20orf24
ENSG00000101276	SLC52A3
ENSG00000101290	CDS2
ENSG00000101347	SAMHD1
ENSG00000101384	JAG1
ENSG00000101405	OXT
ENSG00000101439	CST3
ENSG00000101470	TNNC2
ENSG00000101558	VAPA
ENSG00000101670	LIPG
ENSG00000101680	LAMA1
ENSG00000101782	RIOK3
ENSG00000102096	PIM2
ENSG00000102109	PCSK1N
ENSG00000102225	CDK16
ENSG00000102349	KLF8
ENSG00000102554	KLF5
ENSG00000102760	RGCC
ENSG00000102804	TSC22D1
ENSG00000102879	CORO1A
ENSG00000103067	ESRP2
ENSG00000103202	NME4
ENSG00000103257	SLC7A5
ENSG00000103355	PRSS33
ENSG00000103365	GGA2
ENSG00000103449	SALL1
ENSG00000103485	QPRT
ENSG00000104044	OCA2
ENSG00000104164	BLOC1S6
ENSG00000104267	CA2
ENSG00000104327	CALB1
ENSG00000104331	IMPAD1
ENSG00000104341	LAPTM4B
ENSG00000104388	RAB2A
ENSG00000104419	NDRG1
ENSG00000104518	GSDMD
ENSG00000104679	R3HCC1
ENSG00000104723	TUSC3
ENSG00000104728	ARHGEF10
ENSG00000104804	TULP2
ENSG00000104814	MAP4K1
ENSG00000104827	CGB3
ENSG00000105131	EPHX3
ENSG00000105143	SLC1A6
ENSG00000105173	CCNE1
ENSG00000105251	SHD
ENSG00000105258	POLR2I
ENSG00000105355	PLIN3
ENSG00000105370	LIM2
ENSG00000105549	THEG
ENSG00000105559	PLEKHA4
ENSG00000105576	TNPO2
ENSG00000105639	JAK3
ENSG00000105656	ELL
ENSG00000105750	ZNF85
ENSG00000105755	ETHE1
ENSG00000105810	CDK6
ENSG00000105825	TFPI2
ENSG00000105894	PTN
ENSG00000105928	DFNA5
ENSG00000105939	ZC3HAV1
ENSG00000105993	DNAJB6
ENSG00000106266	SNX8
ENSG00000106278	PTPRZ1
ENSG00000106348	IMPDH1
ENSG00000106384	MOGAT3
ENSG00000106524	ANKMY2
ENSG00000106537	TSPAN13
ENSG00000106605	BLVRA
ENSG00000106609	TMEM248
ENSG00000106635	BCL7B
ENSG00000106636	YKT6
ENSG00000106638	TBL2
ENSG00000106723	SPIN1
ENSG00000106772	PRUNE2
ENSG00000106789	CORO2A
ENSG00000106948	AKNA
ENSG00000106991	ENG
ENSG00000107104	KANK1
ENSG00000107372	ZFAND5
ENSG00000107485	GATA3
ENSG00000107562	CXCL12
ENSG00000107611	CUBN
ENSG00000107731	UNC5B
ENSG00000107745	MICU1
ENSG00000107859	PITX3
ENSG00000107862	GBF1
ENSG00000107957	SH3PXD2A
ENSG00000108219	TSPAN14
ENSG00000108239	TBC1D12
ENSG00000108370	RGS9
ENSG00000108379	WNT3
ENSG00000108551	RASD1
ENSG00000108639	SYNGR2
ENSG00000108679	LGALS3BP
ENSG00000108691	CCL2
ENSG00000108828	VAT1
ENSG00000108852	MPP2
ENSG00000108861	DUSP3
ENSG00000108960	MMD
ENSG00000108984	MAP2K6
ENSG00000109089	CDR2L
ENSG00000109189	USP46
ENSG00000109323	MANBA
ENSG00000109466	KLHL2
ENSG00000109586	GALNT7
ENSG00000109654	TRIM2
ENSG00000109756	RAPGEF2
ENSG00000109790	KLHL5
ENSG00000109814	UGDH
ENSG00000109917	ZPR1
ENSG00000110090	CPT1A
ENSG00000110169	HPX
ENSG00000110400	NECTIN1
ENSG00000110492	MDK
ENSG00000110675	ELMOD1
ENSG00000110786	PTPN5
ENSG00000110880	CORO1C
ENSG00000110934	BIN2
ENSG00000110944	IL23A
ENSG00000111252	SH2B3
ENSG00000111266	DUSP16
ENSG00000111269	CREBL2
ENSG00000111275	ALDH2
ENSG00000111319	SCNN1A
ENSG00000111405	ENDOU
ENSG00000111412	C12orf49
ENSG00000111432	FZD10
ENSG00000111665	CDCA3
ENSG00000111670	GNPTAB
ENSG00000111674	ENO2
ENSG00000111704	NANOG
ENSG00000111731	C2CD5
ENSG00000111879	FAM184A
ENSG00000111913	FAM65B
ENSG00000111962	UST
ENSG00000112078	KCTD20
ENSG00000112137	PHACTR1
ENSG00000112195	TREML2
ENSG00000112320	SOBP
ENSG00000112394	SLC16A10
ENSG00000112419	PHACTR2
ENSG00000112658	SRF
ENSG00000112759	SLC29A1
ENSG00000112773	FAM46A
ENSG00000112796	ENPP5
ENSG00000113070	HBEGF
ENSG00000113161	HMGCR
ENSG00000113328	CCNG1
ENSG00000113356	POLR3G
ENSG00000113384	GOLPH3
ENSG00000113532	ST8SIA4
ENSG00000113575	PPP2CA
ENSG00000113594	LIFR
ENSG00000113648	H2AFY
ENSG00000113742	CPEB4
ENSG00000113889	KNG1
ENSG00000114019	AMOTL2
ENSG00000114021	NIT2
ENSG00000114062	UBE3A
ENSG00000114378	HYAL1
ENSG00000114529	C3orf52
ENSG00000114541	FRMD4B
ENSG00000114698	PLSCR4
ENSG00000114850	SSR3
ENSG00000115112	TFCP2L1
ENSG00000115138	POMC
ENSG00000115226	FNDC4
ENSG00000115414	FN1
ENSG00000115457	IGFBP2
ENSG00000115474	KCNJ13
ENSG00000115539	PDCL3
ENSG00000115594	IL1R1
ENSG00000115738	ID2
ENSG00000115828	QPCT
ENSG00000115840	SLC25A12
ENSG00000115993	TRAK2
ENSG00000116017	ARID3A
ENSG00000116039	ATP6V1B1
ENSG00000116044	NFE2L2
ENSG00000116062	MSH6
ENSG00000116473	RAP1A
ENSG00000116691	MIIP
ENSG00000116704	SLC35D1
ENSG00000116731	PRDM2
ENSG00000116791	CRYZ
ENSG00000116833	NR5A2
ENSG00000116871	MAP7D1
ENSG00000116906	GNPAT
ENSG00000116962	NID1
ENSG00000117054	ACADM
ENSG00000117091	CD48
ENSG00000117114	ADGRL2
ENSG00000117245	KIF17
ENSG00000117318	ID3
ENSG00000117385	P3H1
ENSG00000117399	CDC20
ENSG00000117448	AKR1A1
ENSG00000117450	PRDX1
ENSG00000117472	TSPAN1
ENSG00000117519	CNN3
ENSG00000117632	STMN1
ENSG00000117643	MAN1C1
ENSG00000117650	NEK2
ENSG00000117758	STX12
ENSG00000117791	MARC2
ENSG00000117906	RCN2
ENSG00000118137	APOA1
ENSG00000118231	CRYGD
ENSG00000118263	KLF7
ENSG00000118513	MYB
ENSG00000118680	MYL12B
ENSG00000118689	FOXO3
ENSG00000118690	ARMC2
ENSG00000118785	SPP1
ENSG00000119138	KLF9
ENSG00000119535	CSF3R
ENSG00000119599	DCAF4
ENSG00000119630	PGF
ENSG00000119699	TGFB3
ENSG00000119801	YPEL5
ENSG00000119866	BCL11A
ENSG00000120054	CPN1
ENSG00000120063	GNA13
ENSG00000120093	HOXB3
ENSG00000120129	DUSP1
ENSG00000120149	MSX2
ENSG00000120159	CAAP1
ENSG00000120519	SLC10A7
ENSG00000120533	ENY2
ENSG00000120693	SMAD9
ENSG00000120709	FAM53C
ENSG00000120738	EGR1
ENSG00000120875	DUSP4
ENSG00000120889	TNFRSF10B
ENSG00000120899	PTK2B
ENSG00000120913	PDLIM2
ENSG00000120949	TNFRSF8
ENSG00000121210	KIAA0922
ENSG00000121297	TSHZ3
ENSG00000121316	PLBD1
ENSG00000121361	KCNJ8
ENSG00000121570	DPPA4
ENSG00000121578	B4GALT4
ENSG00000121690	DEPDC7
ENSG00000121769	FABP3
ENSG00000121774	KHDRBS1
ENSG00000122390	NAA60
ENSG00000122417	ODF2L
ENSG00000122545	SEPT7
ENSG00000122547	EEPD1
ENSG00000122642	FKBP9
ENSG00000122756	CNTFR
ENSG00000122786	CALD1
ENSG00000122863	CHST3
ENSG00000122870	BICC1
ENSG00000122877	EGR2
ENSG00000122884	P4HA1
ENSG00000123066	MED13L
ENSG00000123094	RASSF8
ENSG00000123119	NECAB1
ENSG00000123144	C19orf43
ENSG00000123243	ITIH5
ENSG00000123360	PDE1B
ENSG00000123560	PLP1
ENSG00000123609	NMI
ENSG00000123684	LPGAT1
ENSG00000123843	C4BPB
ENSG00000124019	FAM124B
ENSG00000124145	SDC4
ENSG00000124171	PARD6B
ENSG00000124225	PMEPA1
ENSG00000124302	CHST8
ENSG00000124493	GRM4
ENSG00000124532	MRS2
ENSG00000124570	SERPINB6
ENSG00000124766	SOX4
ENSG00000124788	ATXN1
ENSG00000124942	AHNAK
ENSG00000125266	EFNB2
ENSG00000125354	SEPT6
ENSG00000125378	BMP4
ENSG00000125735	TNFSF14
ENSG00000125740	FOSB
ENSG00000125798	FOXA2
ENSG00000125844	RRBP1
ENSG00000125845	BMP2
ENSG00000125848	FLRT3
ENSG00000125898	FAM110A
ENSG00000125944	HNRNPR
ENSG00000125967	NECAB3
ENSG00000126016	AMOT
ENSG00000126524	SBDS
ENSG00000127074	RGS13
ENSG00000127152	BCL11B
ENSG00000127328	RAB3IP
ENSG00000127528	KLF2
ENSG00000127831	VIL1
ENSG00000128016	ZFP36
ENSG00000128040	SPINK2
ENSG00000128283	CDC42EP1
ENSG00000128294	TPST2
ENSG00000128335	APOL2
ENSG00000128340	RAC2
ENSG00000128394	APOBEC3F
ENSG00000128567	PODXL
ENSG00000128656	CHN1
ENSG00000128708	HAT1
ENSG00000129187	DCTD
ENSG00000129194	SOX15
ENSG00000129353	SLC44A2
ENSG00000129473	BCL2L2
ENSG00000129521	EGLN3
ENSG00000129538	RNASE1
ENSG00000129562	DAD1
ENSG00000129646	QRICH2
ENSG00000129680	MAP7D3
ENSG00000129682	FGF13
ENSG00000129932	DOHH
ENSG00000130005	GAMT
ENSG00000130055	GDPD2
ENSG00000130066	SAT1
ENSG00000130147	SH3BP4
ENSG00000130158	DOCK6
ENSG00000130182	ZSCAN10
ENSG00000130203	APOE
ENSG00000130208	APOC1
ENSG00000130309	COLGALT1
ENSG00000130396	AFDN
ENSG00000130429	ARPC1B
ENSG00000130513	GDF15
ENSG00000130635	COL5A1
ENSG00000130669	PAK4
ENSG00000130700	GATA5
ENSG00000130726	TRIM28
ENSG00000130829	DUSP9
ENSG00000130958	SLC35D2
ENSG00000131016	AKAP12
ENSG00000131148	EMC8
ENSG00000131149	GSE1
ENSG00000131171	SH3BGRL
ENSG00000131238	PPT1
ENSG00000131370	SH3BP5
ENSG00000131389	SLC6A6
ENSG00000131437	KIF3A
ENSG00000131446	MGAT1
ENSG00000131459	GFPT2
ENSG00000131507	NDFIP1
ENSG00000131711	MAP1B
ENSG00000131724	IL13RA1
ENSG00000131725	WDR44
ENSG00000131771	PPP1R1B
ENSG00000131828	PDHA1
ENSG00000131871	SELENOS
ENSG00000131969	ABHD12B
ENSG00000132297	HHLA1
ENSG00000132329	RAMP1
ENSG00000132359	RAP1GAP2
ENSG00000132510	KDM6B
ENSG00000132646	PCNA
ENSG00000132688	NES
ENSG00000132792	CTNNBL1
ENSG00000132970	WASF3
ENSG00000133067	LGR6
ENSG00000133083	DCLK1
ENSG00000133131	MORC4
ENSG00000133317	LGALS12
ENSG00000133401	PDZD2
ENSG00000133477	FAM83F
ENSG00000133657	ATP13A3
ENSG00000133703	KRAS
ENSG00000133937	GSC
ENSG00000133980	VRTN
ENSG00000134109	EDEM1
ENSG00000134138	MEIS2
ENSG00000134153	EMC7
ENSG00000134324	LPIN1
ENSG00000134352	IL6ST
ENSG00000134363	FST
ENSG00000134508	CABLES1
ENSG00000134569	LRP4
ENSG00000134686	PHC2
ENSG00000134780	DAGLA
ENSG00000134853	PDGFRA
ENSG00000134871	COL4A2
ENSG00000134954	ETS1
ENSG00000134962	KLB
ENSG00000134986	NREP
ENSG00000135002	RFK
ENSG00000135046	ANXA1
ENSG00000135048	TMEM2
ENSG00000135052	GOLM1
ENSG00000135074	ADAM19
ENSG00000135097	MSI1
ENSG00000135111	TBX3
ENSG00000135116	HRK
ENSG00000135324	MRAP2
ENSG00000135346	CGA
ENSG00000135404	CD63
ENSG00000135424	ITGA7
ENSG00000135547	HEY2
ENSG00000135605	TEC
ENSG00000135636	DYSF
ENSG00000135678	CPM
ENSG00000135736	CCDC102A
ENSG00000135862	LAMC1
ENSG00000135919	SERPINE2
ENSG00000135926	TMBIM1
ENSG00000136141	LRCH1
ENSG00000136159	NUDT15
ENSG00000136205	TNS3
ENSG00000136235	GPNMB
ENSG00000136240	KDELR2
ENSG00000136244	IL6
ENSG00000136273	HUS1
ENSG00000136286	MYO1G
ENSG00000136504	KAT7
ENSG00000136574	GATA4
ENSG00000136630	HLX
ENSG00000136732	GYPC
ENSG00000136810	TXN
ENSG00000136848	DAB2IP
ENSG00000136868	SLC31A1
ENSG00000136938	ANP32B
ENSG00000136940	PDCL
ENSG00000136943	CTSV
ENSG00000137198	GMPR
ENSG00000137261	KIAA0319
ENSG00000137509	PRCP
ENSG00000137563	GGH
ENSG00000137648	TMPRSS4
ENSG00000137693	YAP1
ENSG00000137710	RDX
ENSG00000137714	FDX1
ENSG00000137726	FXYD6
ENSG00000137831	UACA
ENSG00000137936	BCAR3
ENSG00000137942	FNBP1L
ENSG00000137962	ARHGAP29
ENSG00000137996	RTCA
ENSG00000138035	PNPT1
ENSG00000138069	RAB1A
ENSG00000138079	SLC3A1
ENSG00000138119	MYOF
ENSG00000138134	STAMBPL1
ENSG00000138166	DUSP5
ENSG00000138308	PLA2G12B
ENSG00000138315	OIT3
ENSG00000138449	SLC40A1
ENSG00000138600	SPPL2A
ENSG00000138617	PARP16
ENSG00000138639	ARHGAP24
ENSG00000138646	HERC5
ENSG00000138685	FGF2
ENSG00000138750	NUP54
ENSG00000138757	G3BP2
ENSG00000138758	SEPT11
ENSG00000138772	ANXA3
ENSG00000138778	CENPE
ENSG00000138794	CASP6
ENSG00000138801	PAPSS1
ENSG00000138821	SLC39A8
ENSG00000138823	MTTP
ENSG00000139132	FGD4
ENSG00000139173	TMEM117
ENSG00000139174	PRICKLE1
ENSG00000139263	LRIG3
ENSG00000139292	LGR5
ENSG00000139318	DUSP6
ENSG00000139540	SLC39A5
ENSG00000139644	TMBIM6
ENSG00000139697	SBNO1
ENSG00000139793	MBNL2
ENSG00000139915	MDGA2
ENSG00000139926	FRMD6
ENSG00000139946	PELI2
ENSG00000139990	DCAF5
ENSG00000140284	SLC27A2
ENSG00000140297	GCNT3
ENSG00000140307	GTF2A2
ENSG00000140350	ANP32A
ENSG00000140391	TSPAN3
ENSG00000140398	NEIL1
ENSG00000140416	TPM1
ENSG00000140443	IGF1R
ENSG00000140479	PCSK6
ENSG00000140564	FURIN
ENSG00000140612	SEC11A
ENSG00000140835	CHST4
ENSG00000140854	KATNB1
ENSG00000140937	CDH11
ENSG00000141179	PCTP
ENSG00000141255	SPATA22
ENSG00000141349	G6PC3
ENSG00000141441	GAREM1
ENSG00000141448	GATA6
ENSG00000141506	PIK3R5
ENSG00000141556	TBCD
ENSG00000141698	NT5C3B
ENSG00000141934	PLPP2
ENSG00000141959	PFKL
ENSG00000142089	IFITM3
ENSG00000142182	DNMT3L
ENSG00000142186	SCYL1
ENSG00000142494	SLC47A1
ENSG00000142627	EPHA2
ENSG00000142657	PGD
ENSG00000142789	CELA3A
ENSG00000142798	HSPG2
ENSG00000142910	TINAGL1
ENSG00000142949	PTPRF
ENSG00000143119	CD53
ENSG00000143147	GPR161
ENSG00000143153	ATP1B1
ENSG00000143158	MPC2
ENSG00000143164	DCAF6
ENSG00000143179	UCK2
ENSG00000143183	TMCO1
ENSG00000143199	ADCY10
ENSG00000143248	RGS5
ENSG00000143318	CASQ1
ENSG00000143321	HDGF
ENSG00000143324	XPR1
ENSG00000143341	HMCN1
ENSG00000143367	TUFT1
ENSG00000143418	CERS2
ENSG00000143494	VASH2
ENSG00000143515	ATP8B2
ENSG00000143549	TPM3
ENSG00000143633	C1orf131
ENSG00000143641	GALNT2
ENSG00000143753	DEGS1
ENSG00000143768	LEFTY2
ENSG00000143797	MBOAT2
ENSG00000143799	PARP1
ENSG00000143801	PSEN2
ENSG00000143816	WNT9A
ENSG00000144339	TMEFF2
ENSG00000144354	CDCA7
ENSG00000144355	DLX1
ENSG00000144410	CPO
ENSG00000144596	GRIP2
ENSG00000144668	ITGA9
ENSG00000144677	CTDSPL
ENSG00000144730	IL17RD
ENSG00000144749	LRIG1
ENSG00000144771	LRTM1
ENSG00000144824	PHLDB2
ENSG00000144848	ATG3
ENSG00000144893	MED12L
ENSG00000145113	MUC4
ENSG00000145332	KLHL8
ENSG00000145349	CAMK2D
ENSG00000145495	MARCH6
ENSG00000145555	MYO10
ENSG00000145604	SKP2
ENSG00000145675	PIK3R1
ENSG00000146021	KLHL3
ENSG00000146243	IRAK1BP1
ENSG00000146250	PRSS35
ENSG00000146352	CLVS2
ENSG00000146374	RSPO3
ENSG00000146386	ABRACL
ENSG00000146409	SLC18B1
ENSG00000146530	VWDE
ENSG00000146776	ATXN7L1
ENSG00000147003	TMEM27
ENSG00000147145	LPAR4
ENSG00000147202	DIAPH2
ENSG00000147224	PRPS1
ENSG00000147234	FRMPD3
ENSG00000147255	IGSF1
ENSG00000147257	GPC3
ENSG00000147324	MFHAS1
ENSG00000147457	CHMP7
ENSG00000147459	DOCK5
ENSG00000147526	TACC1
ENSG00000147596	PRDM14
ENSG00000147649	MTDH
ENSG00000147854	UHRF2
ENSG00000148143	ZNF462
ENSG00000148175	STOM
ENSG00000148200	NR6A1
ENSG00000148248	SURF4
ENSG00000148337	CIZ1
ENSG00000148408	CACNA1B
ENSG00000148600	CDHR1
ENSG00000148677	ANKRD1
ENSG00000148700	ADD3
ENSG00000148702	HABP2
ENSG00000148737	TCF7L2
ENSG00000148842	CNNM2
ENSG00000148908	RGS10
ENSG00000148926	ADM
ENSG00000149177	PTPRJ
ENSG00000149257	SERPINH1
ENSG00000149480	MTA2
ENSG00000149571	KIRREL3
ENSG00000149591	TAGLN
ENSG00000149658	YTHDF1
ENSG00000149932	TMEM219
ENSG00000150048	CLEC1A
ENSG00000150275	PCDH15
ENSG00000150459	SAP18
ENSG00000150510	FAM124A
ENSG00000150556	LYPD6B
ENSG00000150867	PIP4K2A
ENSG00000150907	FOXO1
ENSG00000150977	RILPL2
ENSG00000151135	TMEM263
ENSG00000151327	FAM177A1
ENSG00000151388	ADAMTS12
ENSG00000151650	VENTX
ENSG00000151651	ADAM8
ENSG00000151687	ANKAR
ENSG00000151715	TMEM45B
ENSG00000151718	WWC2
ENSG00000151726	ACSL1
ENSG00000151849	CENPJ
ENSG00000151929	BAG3
ENSG00000152056	AP1S3
ENSG00000152104	PTPN14
ENSG00000152127	MGAT5
ENSG00000152137	HSPB8
ENSG00000152208	GRID2
ENSG00000152463	OLAH
ENSG00000152558	TMEM123
ENSG00000152661	GJA1
ENSG00000152669	CCNO
ENSG00000152705	CATSPER3
ENSG00000153048	CARHSP1
ENSG00000153093	ACOXL
ENSG00000153162	BMP6
ENSG00000153246	PLA2R1
ENSG00000153250	RBMS1
ENSG00000153253	SCN3A
ENSG00000153294	ADGRF4
ENSG00000153339	TRAPPC8
ENSG00000153551	CMTM7
ENSG00000153707	PTPRD
ENSG00000153814	JAZF1
ENSG00000153822	KCNJ16
ENSG00000153832	FBXO36
ENSG00000154096	THY1
ENSG00000154370	TRIM11
ENSG00000154380	ENAH
ENSG00000154447	SH3RF1
ENSG00000154645	CHODL
ENSG00000154678	PDE1C
ENSG00000154734	ADAMTS1
ENSG00000155366	RHOC
ENSG00000155463	OXA1L
ENSG00000155465	SLC7A7
ENSG00000155629	PIK3AP1
ENSG00000155760	FZD7
ENSG00000155850	SLC26A2
ENSG00000155980	KIF5A
ENSG00000156011	PSD3
ENSG00000156026	MCU
ENSG00000156113	KCNMA1
ENSG00000156299	TIAM1
ENSG00000156427	FGF18
ENSG00000156453	PCDH1
ENSG00000156463	SH3RF2
ENSG00000156471	PTDSS1
ENSG00000156475	PPP2R2B
ENSG00000156500	FAM122C
ENSG00000156535	CD109
ENSG00000156574	NODAL
ENSG00000156671	SAMD8
ENSG00000156873	PHKG2
ENSG00000156925	ZIC3
ENSG00000156966	B3GNT7
ENSG00000156990	RPUSD3
ENSG00000157168	NRG1
ENSG00000157216	SSBP3
ENSG00000157303	SUSD3
ENSG00000157368	IL34
ENSG00000157404	KIT
ENSG00000157613	CREB3L1
ENSG00000157764	BRAF
ENSG00000157978	LDLRAP1
ENSG00000158019	BRE
ENSG00000158055	GRHL3
ENSG00000158122	AAED1
ENSG00000158186	MRAS
ENSG00000158220	ESYT3
ENSG00000158246	FAM46B
ENSG00000158270	COLEC12
ENSG00000158458	NRG2
ENSG00000158553	POM121L2
ENSG00000158615	PPP1R15B
ENSG00000158683	PKD1L1
ENSG00000158825	CDA
ENSG00000158856	DMTN
ENSG00000158859	ADAMTS4
ENSG00000158874	APOA2
ENSG00000158966	CACHD1
ENSG00000159128	IFNGR2
ENSG00000159147	DONSON
ENSG00000159184	HOXB13
ENSG00000159210	SNF8
ENSG00000159216	RUNX1
ENSG00000159231	CBR3
ENSG00000159267	HLCS
ENSG00000159335	PTMS
ENSG00000159388	BTG2
ENSG00000159403	C1R
ENSG00000159459	UBR1
ENSG00000159640	ACE
ENSG00000160050	CCDC28B
ENSG00000160145	KALRN
ENSG00000160293	VAV2
ENSG00000160584	SIK3
ENSG00000160710	ADAR
ENSG00000160712	IL6R
ENSG00000160801	PTH1R
ENSG00000160808	MYL3
ENSG00000160932	LY6E
ENSG00000161203	AP2M1
ENSG00000161265	U2AF1L4
ENSG00000161281	COX7A1
ENSG00000161542	PRPSAP1
ENSG00000161618	ALDH16A1
ENSG00000161638	ITGA5
ENSG00000162407	PLPP3
ENSG00000162437	RAVER2
ENSG00000162458	FBLIM1
ENSG00000162490	DRAXIN
ENSG00000162493	PDPN
ENSG00000162496	DHRS3
ENSG00000162551	ALPL
ENSG00000162616	DNAJB4
ENSG00000162639	HENMT1
ENSG00000162783	IER5
ENSG00000162882	HAAO
ENSG00000162909	CAPN2
ENSG00000162949	CAPN13
ENSG00000162976	PQLC3
ENSG00000162998	FRZB
ENSG00000163032	VSNL1
ENSG00000163072	NOSTRIN
ENSG00000163376	KBTBD8
ENSG00000163435	ELF3
ENSG00000163501	IHH
ENSG00000163530	DPPA2
ENSG00000163541	SUCLG1
ENSG00000163558	PRKCI
ENSG00000163659	TIPARP
ENSG00000163686	ABHD6
ENSG00000163710	PCOLCE2
ENSG00000163825	RTP3
ENSG00000163827	LRRC2
ENSG00000163900	TMEM41A
ENSG00000163932	PRKCD
ENSG00000164007	CLDN19
ENSG00000164076	CAMKV
ENSG00000164093	PITX2
ENSG00000164099	PRSS12
ENSG00000164111	ANXA5
ENSG00000164125	FAM198B
ENSG00000164136	IL15
ENSG00000164171	ITGA2
ENSG00000164181	ELOVL7
ENSG00000164237	CMBL
ENSG00000164256	PRDM9
ENSG00000164265	SCGB3A2
ENSG00000164266	SPINK1
ENSG00000164292	RHOBTB3
ENSG00000164299	SPZ1
ENSG00000164300	SERINC5
ENSG00000164318	EGFLAM
ENSG00000164393	ADGRF2
ENSG00000164442	CITED2
ENSG00000164466	SFXN1
ENSG00000164530	PI16
ENSG00000164591	MYOZ3
ENSG00000164649	CDCA7L
ENSG00000164651	SP8
ENSG00000164736	SOX17
ENSG00000164741	DLC1
ENSG00000164744	SUN3
ENSG00000164764	SBSPON
ENSG00000164794	KCNV1
ENSG00000164822	DEFA6
ENSG00000164897	TMUB1
ENSG00000164975	SNAPC3
ENSG00000164983	TMEM65
ENSG00000165092	ALDH1A1
ENSG00000165113	GKAP1
ENSG00000165140	FBP1
ENSG00000165152	TMEM246
ENSG00000165156	ZHX1
ENSG00000165169	DYNLT3
ENSG00000165186	PTCHD1
ENSG00000165188	RNF183
ENSG00000165240	ATP7A
ENSG00000165288	BRWD3
ENSG00000165312	OTUD1
ENSG00000165406	MARCH8
ENSG00000165424	ZCCHC24
ENSG00000165434	PGM2L1
ENSG00000165449	SLC16A9
ENSG00000165476	REEP3
ENSG00000165480	SKA3
ENSG00000165588	OTX2
ENSG00000165591	FAAH2
ENSG00000165617	DACT1
ENSG00000165650	PDZD8
ENSG00000165695	AK8
ENSG00000165757	KIAA1462
ENSG00000165795	NDRG2
ENSG00000165868	HSPA12A
ENSG00000165905	LARGE2
ENSG00000165972	CCDC38
ENSG00000165997	ARL5B
ENSG00000166025	AMOTL1
ENSG00000166035	LIPC
ENSG00000166128	RAB8B
ENSG00000166165	CKB
ENSG00000166206	GABRB3
ENSG00000166347	CYB5A
ENSG00000166352	C11orf74
ENSG00000166387	PPFIBP2
ENSG00000166394	CYB5R2
ENSG00000166426	CRABP1
ENSG00000166444	ST5
ENSG00000166450	PRTG
ENSG00000166510	CCDC68
ENSG00000166527	CLEC4D
ENSG00000166592	RRAD
ENSG00000166669	ATF7IP2
ENSG00000166689	PLEKHA7
ENSG00000166710	B2M
ENSG00000166716	ZNF592
ENSG00000166750	SLFN5
ENSG00000166794	PPIB
ENSG00000166825	ANPEP
ENSG00000166900	STX3
ENSG00000166922	SCG5
ENSG00000166949	SMAD3
ENSG00000167081	PBX3
ENSG00000167105	TMEM92
ENSG00000167244	IGF2
ENSG00000167291	TBC1D16
ENSG00000167306	MYO5B
ENSG00000167460	TPM4
ENSG00000167525	PROCA1
ENSG00000167552	TUBA1A
ENSG00000167614	TTYH1
ENSG00000167641	PPP1R14A
ENSG00000167705	RILP
ENSG00000167759	KLK13
ENSG00000167775	CD320
ENSG00000167780	SOAT2
ENSG00000167792	NDUFV1
ENSG00000167874	TMEM88
ENSG00000168016	TRANK1
ENSG00000168079	SCARA5
ENSG00000168148	HIST3H3
ENSG00000168214	RBPJ
ENSG00000168237	GLYCTK
ENSG00000168297	PXK
ENSG00000168306	ACOX2
ENSG00000168314	MOBP
ENSG00000168374	ARF4
ENSG00000168502	MTCL1
ENSG00000168505	GBX2
ENSG00000168615	ADAM9
ENSG00000168754	FAM178B
ENSG00000168907	PLA2G4F
ENSG00000168918	INPP5D
ENSG00000168924	LETM1
ENSG00000169071	ROR2
ENSG00000169213	RAB3B
ENSG00000169299	PGM2
ENSG00000169435	RASSF6
ENSG00000169439	SDC2
ENSG00000169442	CD52
ENSG00000169495	HTRA4
ENSG00000169550	MUC15
ENSG00000169562	GJB1
ENSG00000169641	LUZP1
ENSG00000169692	AGPAT2
ENSG00000169764	UGP2
ENSG00000169826	CSGALNACT2
ENSG00000169855	ROBO1
ENSG00000169957	ZNF768
ENSG00000170017	ALCAM
ENSG00000170085	SIMC1
ENSG00000170113	NIPA1
ENSG00000170345	FOS
ENSG00000170385	SLC30A1
ENSG00000170412	GPRC5C
ENSG00000170485	NPAS2
ENSG00000170522	ELOVL6
ENSG00000170540	ARL6IP1
ENSG00000170542	SERPINB9
ENSG00000170558	CDH2
ENSG00000170577	SIX2
ENSG00000170677	SOCS6
ENSG00000170684	ZNF296
ENSG00000170776	AKAP13
ENSG00000170852	KBTBD2
ENSG00000171033	PKIA
ENSG00000171100	MTM1
ENSG00000171105	INSR
ENSG00000171316	CHD7
ENSG00000171385	KCND3
ENSG00000171444	MCC
ENSG00000171476	HOPX
ENSG00000171492	LRRC8D
ENSG00000171530	TBCA
ENSG00000171533	MAP6
ENSG00000171552	BCL2L1
ENSG00000171557	FGG
ENSG00000171564	FGB
ENSG00000171617	ENC1
ENSG00000171621	SPSB1
ENSG00000171631	P2RY6
ENSG00000171714	ANO5
ENSG00000171766	GATM
ENSG00000171794	UTF1
ENSG00000171872	KLF17
ENSG00000171914	TLN2
ENSG00000172164	SNTB1
ENSG00000172215	CXCR6
ENSG00000172292	CERS6
ENSG00000172301	COPRS
ENSG00000172339	ALG14
ENSG00000172469	MANEA
ENSG00000172985	SH3RF3
ENSG00000173065	FAM222B
ENSG00000173157	ADAMTS20
ENSG00000173214	MFSD4B
ENSG00000173320	STOX2
ENSG00000173402	DAG1
ENSG00000173442	EHBP1L1
ENSG00000173530	TNFRSF10D
ENSG00000173540	GMPPB
ENSG00000173559	NABP1
ENSG00000173597	SULT1B1
ENSG00000173930	SLCO4C1
ENSG00000174233	ADCY6
ENSG00000174500	GCSAM
ENSG00000174640	SLCO2A1
ENSG00000174749	C4orf32
ENSG00000174804	FZD4
ENSG00000174807	CD248
ENSG00000174827	PDZK1
ENSG00000174899	PQLC2L
ENSG00000174946	GPR171
ENSG00000175040	CHST2
ENSG00000175084	DES
ENSG00000175106	TVP23C
ENSG00000175115	PACS1
ENSG00000175166	PSMD2
ENSG00000175220	ARHGAP1
ENSG00000175311	ANKS4B
ENSG00000175318	GRAMD2
ENSG00000175416	CLTB
ENSG00000175426	PCSK1
ENSG00000175556	LONRF3
ENSG00000175567	UCP2
ENSG00000175832	ETV4
ENSG00000175970	UNC119B
ENSG00000175984	DENND2C
ENSG00000176153	GPX2
ENSG00000176244	ACBD7
ENSG00000176371	ZSCAN2
ENSG00000176438	SYNE3
ENSG00000176871	WSB2
ENSG00000176928	GCNT4
ENSG00000177105	RHOG
ENSG00000177119	ANO6
ENSG00000177311	ZBTB38
ENSG00000177398	UMODL1
ENSG00000177519	RPRM
ENSG00000177606	JUN
ENSG00000177685	CRACR2B
ENSG00000178038	ALS2CL
ENSG00000178075	GRAMD1C
ENSG00000178150	ZNF114
ENSG00000178163	ZNF518B
ENSG00000178202	KDELC2
ENSG00000178252	WDR6
ENSG00000178381	ZFAND2A
ENSG00000178401	DNAJC22
ENSG00000178409	BEND3
ENSG00000178522	AMBN
ENSG00000178538	CA8
ENSG00000178947	SMIM10L2A
ENSG00000178982	EIF3K
ENSG00000179163	FUCA1
ENSG00000179314	WSCD1
ENSG00000179348	GATA2
ENSG00000179588	ZFPM1
ENSG00000179604	CDC42EP4
ENSG00000179715	PCED1B
ENSG00000179750	APOBEC3B
ENSG00000179918	SEPHS2
ENSG00000179934	CCR8
ENSG00000180044	C3orf80
ENSG00000180190	TDRP
ENSG00000180304	OAZ2
ENSG00000180346	TIGD2
ENSG00000180353	HCLS1
ENSG00000180530	NRIP1
ENSG00000180628	PCGF5
ENSG00000181019	NQO1
ENSG00000181035	SLC25A42
ENSG00000181218	HIST3H2A
ENSG00000181234	TMEM132C
ENSG00000181449	SOX2
ENSG00000181631	P2RY13
ENSG00000181649	PHLDA2
ENSG00000181652	ATG9B
ENSG00000181722	ZBTB20
ENSG00000181773	GPR3
ENSG00000182022	CHST15
ENSG00000182118	FAM89A
ENSG00000182158	CREB3L2
ENSG00000182197	EXT1
ENSG00000182240	BACE2
ENSG00000182287	AP1S2
ENSG00000182512	GLRX5
ENSG00000182551	ADI1
ENSG00000182628	SKA2
ENSG00000182718	ANXA2
ENSG00000182782	HCAR2
ENSG00000182871	COL18A1
ENSG00000182985	CADM1
ENSG00000183150	GPR19
ENSG00000183255	PTTG1IP
ENSG00000183337	BCOR
ENSG00000183454	GRIN2A
ENSG00000183688	RFLNB
ENSG00000183691	NOG
ENSG00000183696	UPP1
ENSG00000183722	LHFP
ENSG00000183765	CHEK2
ENSG00000183807	FAM162B
ENSG00000183831	ANKRD45
ENSG00000183853	KIRREL
ENSG00000184005	ST6GALNAC3
ENSG00000184012	TMPRSS2
ENSG00000184207	PGP
ENSG00000184344	GDF3
ENSG00000184349	EFNA5
ENSG00000184500	PROS1
ENSG00000184557	SOCS3
ENSG00000184640	SEPT9
ENSG00000184752	NDUFA12
ENSG00000184867	ARMCX2
ENSG00000184979	USP18
ENSG00000184988	TMEM106A
ENSG00000185008	ROBO2
ENSG00000185022	MAFF
ENSG00000185070	FLRT2
ENSG00000185187	SIGIRR
ENSG00000185201	IFITM2
ENSG00000185215	TNFAIP2
ENSG00000185222	TCEAL9
ENSG00000185236	RAB11B
ENSG00000185527	PDE6G
ENSG00000185551	NR2F2
ENSG00000185565	LSAMP
ENSG00000185624	P4HB
ENSG00000185630	PBX1
ENSG00000185792	NLRP9
ENSG00000185885	IFITM1
ENSG00000185950	IRS2
ENSG00000185985	SLITRK2
ENSG00000186103	ARGFX
ENSG00000186197	EDARADD
ENSG00000186212	SOWAHB
ENSG00000186222	BLOC1S4
ENSG00000186265	BTLA
ENSG00000186350	RXRA
ENSG00000186376	ZNF75D
ENSG00000186377	CYP4X1
ENSG00000186469	GNG2
ENSG00000186575	NF2
ENSG00000186603	HPDL
ENSG00000186684	CYP27C1
ENSG00000186834	HEXIM1
ENSG00000187079	TEAD1
ENSG00000187140	FOXD3
ENSG00000187189	TSPYL4
ENSG00000187193	MT1X
ENSG00000187268	FAM9C
ENSG00000187498	COL4A1
ENSG00000187678	SPRY4
ENSG00000187764	SEMA4D
ENSG00000187866	FAM122A
ENSG00000188042	ARL4C
ENSG00000188215	DCUN1D3
ENSG00000188486	H2AFX
ENSG00000188613	NANOS1
ENSG00000188761	BCL2L15
ENSG00000188783	PRELP
ENSG00000188822	CNR2
ENSG00000188848	BEND4
ENSG00000188906	LRRK2
ENSG00000189052	CGB5
ENSG00000189067	LITAF
ENSG00000189159	HN1
ENSG00000189184	PCDH18
ENSG00000189308	LIN54
ENSG00000189334	S100A14
ENSG00000189337	KAZN
ENSG00000189369	GSPT2
ENSG00000189430	NCR1
ENSG00000196083	IL1RAP
ENSG00000196119	OR8A1
ENSG00000196141	SPATS2L
ENSG00000196182	STK40
ENSG00000196188	CTSE
ENSG00000196337	CGB7
ENSG00000196350	ZNF729
ENSG00000196422	PPP1R26
ENSG00000196470	SIAH1
ENSG00000196482	ESRRG
ENSG00000196526	AFAP1
ENSG00000196576	PLXNB2
ENSG00000196730	DAPK1
ENSG00000196743	GM2A
ENSG00000196776	CD47
ENSG00000196917	HCAR1
ENSG00000196924	FLNA
ENSG00000196935	SRGAP1
ENSG00000197006	METTL9
ENSG00000197043	ANXA6
ENSG00000197122	SRC
ENSG00000197273	GUCA2A
ENSG00000197343	ZNF655
ENSG00000197372	ZNF675
ENSG00000197408	CYP2B6
ENSG00000197415	VEPH1
ENSG00000197461	PDGFA
ENSG00000197587	DMBX1
ENSG00000197594	ENPP1
ENSG00000197635	DPP4
ENSG00000197721	CR1L
ENSG00000197746	PSAP
ENSG00000197747	S100A10
ENSG00000197859	ADAMTSL2
ENSG00000197860	SGTB
ENSG00000197872	FAM49A
ENSG00000197893	NRAP
ENSG00000197943	PLCG2
ENSG00000197965	MPZL1
ENSG00000198133	TMEM229B
ENSG00000198157	HMGN5
ENSG00000198162	MAN1A2
ENSG00000198171	DDRGK1
ENSG00000198286	CARD11
ENSG00000198324	FAM109A
ENSG00000198336	MYL4
ENSG00000198467	TPM2
ENSG00000198604	BAZ1A
ENSG00000198805	PNP
ENSG00000198814	GK
ENSG00000198843	SELENOT
ENSG00000198844	ARHGEF15
ENSG00000198898	CAPZA2
ENSG00000198900	TOP1
ENSG00000198951	NAGA
ENSG00000198964	SGMS1
ENSG00000203740	METTL11B
ENSG00000203783	PRR9
ENSG00000203857	HSD3B1
ENSG00000203880	PCMTD2
ENSG00000203907	OOEP
ENSG00000203908	KHDC3L
ENSG00000203909	DPPA5
ENSG00000203995	ZYG11A
ENSG00000204128	C2orf72
ENSG00000204140	CLPSL1
ENSG00000204335	SP5
ENSG00000204386	NEU1
ENSG00000204442	FAM155A
ENSG00000204516	MICB
ENSG00000204531	POU5F1
ENSG00000204538	PSORS1C2
ENSG00000204642	HLA-F
ENSG00000204644	ZFP57
ENSG00000204673	AKT1S1
ENSG00000204681	GABBR1
ENSG00000205302	SNX2
ENSG00000205362	MT1A
ENSG00000205542	TMSB4X
ENSG00000205777	GAGE1
ENSG00000206527	HACD2
ENSG00000213030	CGB8
ENSG00000213190	MLLT11
ENSG00000213585	VDAC1
ENSG00000213625	LEPROT
ENSG00000213626	LBH
ENSG00000213949	ITGA1
ENSG00000213996	TM6SF2
ENSG00000214274	ANG
ENSG00000219073	CELA3B
ENSG00000221869	CEBPD
ENSG00000221988	PPT2
ENSG00000226792	LINC00371
ENSG00000229544	NKX1-2
ENSG00000234127	TRIM26
ENSG00000235162	C12orf75
ENSG00000239264	TXNDC5
ENSG00000239713	APOBEC3G
ENSG00000240563	L1TD1
ENSG00000240891	PLCXD2
ENSG00000241186	TDGF1
ENSG00000242265	PEG10
ENSG00000242950	ERVW-1
ENSG00000243646	IL10RB
ENSG00000243811	APOBEC3D
ENSG00000243978	RGAG1
ENSG00000244187	TMEM141
ENSG00000244509	APOBEC3C
ENSG00000248485	PCP4L1
ENSG00000249861	LGALS16
ENSG00000250479	CHCHD10
ENSG00000254470	AP5B1
ENSG00000254858	MPV17L2
ENSG00000255192	NANOGP8
ENSG00000256162	SMLR1
ENSG00000256980	KHDC1L
ENSG00000258417	RP11-240B13.2
ENSG00000260916	CCPG1
ENSG00000261150	EPPK1
ENSG00000263465	SRSF8
ENSG00000265241	RBM8A
ENSG00000265972	TXNIP
ENSG00000267534	S1PR2
ENSG00000268089	GABRQ
ENSG00000269190	FBXO17
ENSG00000271601	LIX1L
ENSG00000272886	DCP1A
ENSG00000273274	ZBTB8B
ENSG00000273802	HIST1H2BG
ENSG00000274588	DGKK
ENSG00000274641	HIST1H2BO
ENSG00000275395	FCGBP
ENSG00000275410	HNF1B
ENSG00000276644	DACH1
ENSG00000277075	HIST1H2AE
ENSG00000277443	MARCKS
ENSG00000278053	DDX52
ENSG00000278570	NR2E3
ENSG00000283473	AC104304.4
ENSG00000283567	CTD-2537I9.19

## Sheet: Xiang_re_annotation (Fig 2h)
SampleID	annotation
D14A1S16	AME
D14A1B15	AME
D14A1B3	AME
D14A1B14	AME
D14A1B5	AME
D14A1B1	AME
D14A1S24	AME
D10A2S24	Hypo
D8A3B11	Hypo
D7A1S8	Hypo
D6A3S3	Hypo
D9A6S9	Hypo
D9A4B1	Hypo
D7A4S12	Hypo
D7A4S2	Hypo
D10A6S14	Hypo
D10A6S1	Hypo
D12A5S1	Hypo
D12A5S24	Hypo
D12A3B1	Hypo
D12A5S20	Hypo
D12A3S3	IntPostEPI
D14A1S43	IntPostEPI
D14A1S42	IntPostEPI
D14A1S39	IntPostEPI
D14A3S29	IntPostEPI
D14A1S57	IntPostEPI
D14A1S60	IntPostEPI
D12A4S7	IntPostEPI
D14A1S1	IntPSA
D14A1B6	IntPSA
D14A1S23	IntPSA
D14A1S5	IntPSA
D14A1S10	IntPSA
D14A1S32	IntPSA
D14A1S2	IntPSA
D14A1B9	IntPSA
D14A1S22	IntPSA
D14A1S25	IntPSA
D14A1S8	IntPSA
D9A1S8	PostCTB
D8A5B8	PostCTB
D8A5S14	PostCTB
D8A5S1	PostCTB
D8A6B3	PostCTB
D8A6S5	PostCTB
D8_8S1	PostCTB
D7A3S12	PostCTB
D7A3S3	PostCTB
D7A3S4	PostCTB
D7A4B5	PostCTB
D7A4B6	PostCTB
D7A4S13	PostCTB
D7A4S15	PostCTB
D7A4S1	PostCTB
D7A2S10	PostCTB
D7A3B1	PostCTB
D7A3B3	PostCTB
D7A1B5	PostCTB
D7A1S11	PostCTB
D7A4B3	PostCTB
D9A2S1	PostCTB
D8A6B1	PostCTB
D8_8S3	PostCTB
D7A3S1	PostCTB
D7A3S5	PostCTB
D7A4B8	PostCTB
D7A1S7	PostCTB
D7A1S9	PostCTB
D7A2S16	PostCTB
D7A3S10	PostCTB
D12A3B14	PostEPI
D12A5S5	PostEPI
D12A5S6	PostEPI
D12A5S19	PostEPI
D14A1S61	PostEPI
D14A1S62	PostEPI
D14A1S64	PostEPI
D14A1S33	PostEPI
D14A1S41	PostEPI
D14A1S45	PostEPI
D14A1S48	PostEPI
D14A1S51	PostEPI
D14A1B27	PostEPI
D12A4S26	PostEPI
D12A5S16	PostEPI
D12A3S15	PostEPI
D12A3S16	PostEPI
D12A3S23	PostEPI
D12A3S24	PostEPI
D12A3S26	PostEPI
D12A3S27	PostEPI
D12A3S2	PostEPI
D12A3S32	PostEPI
D12A3S13	PostEPI
D10A2S32	PostEPI
D10A1S31	PostEPI
D10A1S40	PostEPI
D10A1S21	PostEPI
D10A6S4	PostEPI
D7A1B7	PreCTB
D6A5S7	PreCTB
D6A5B3	PreCTB
D6A5B4	PreCTB
D6A3S1	PreCTB
D6A3S5	PreCTB
D6A3B2	PreCTB
D6A4S4	PreCTB
D6A4S6	PreCTB
D6A4S7	PreCTB
D6A4B3	PreCTB
D9A4S14	PreCTB
D7A1S1	PreCTB
D7A1S5	PreCTB
D7A1S6	PreCTB
D7A2B4	PreCTB
D7A2S14	PreCTB
D7A2S1	PreCTB
D6A1S1	PreCTB
D6A1S3	PreCTB
D6A1S4	PreCTB
D6A1B1	PreCTB
D6A1B2	PreCTB
D6A2S7	PreCTB
D7A1B1	PreCTB
D7A1B8	PreCTB
D7A1S14	PreCTB
D7A1S15	PreCTB
D6A2B1	PreCTB
D6A3B1	PreCTB
D9A4S4	PreCTB
D6A2S8	PreCTB
D7N1B7	PreEPI
D8A6S7	PreEPI
D7A1S13	PreEPI
D7N1S21	PreEPI
D6N1S42	PreEPI
D6N1S9	PreEPI
D6N3S40	PreEPI
D6N1S34	PreEPI
D7N1S19	PreEPI
D6N3B12	PreEPI
D6N1S33	PreEPI
D6N1S4	PreEPI
D6N3S22	PreEPI
D6A5S8	PreEPI
D9A1S10	PreEPI
D6N1S3	PreEPI
D6N3S2	PreEPI
D7N1B9	PreEPI
D7N1S27	PreEPI
D9A4S1	PreEPI
D7N1S9	PreEPI
D8_8B1	PreEPI
D14A1S11	PSA_EPI
D14A1S31	PSA_EPI
D14A1B2	PSA_EPI
D14A1S18	PSA_EPI
D14A1S19	PSA_EPI
D14A1S9	PSA_EPI
D14A1B13	PSA_EPI
D14A1S14	PSA_EPI
D14A1S28	PSA_EPI
D14A1S17	PSA_EPI
D14A1S13	PSA_EPI
D14A1S6	PSA_EPI
D14A1S26	PSA_EPI
D14A1S30	PSA_EPI
D14A1S21	PSA_EPI
D14A1B16	PSA_EPI

## Sheet: TF of DEGs (Ex Fig 3i)
Ensembl ID	Gene Symbol
ENSG00000004848.7	ARX
ENSG00000006468.13	ETV1
ENSG00000007372.21	PAX6
ENSG00000008083.13	JARID2
ENSG00000010671.15	BTK
ENSG00000011332.19	DPF1
ENSG00000015153.14	YAF2
ENSG00000035928.15	RFC1
ENSG00000043355.11	ZIC2
ENSG00000049759.17	NEDD4L
ENSG00000053254.15	FOXN3
ENSG00000060566.13	CREB3L3
ENSG00000061455.10	PRDM6
ENSG00000065717.14	TLE2
ENSG00000066135.12	KDM4A
ENSG00000067082.14	KLF6
ENSG00000069011.15	PITX1
ENSG00000069812.11	HES2
ENSG00000072364.12	AFF4
ENSG00000074047.21	GLI2
ENSG00000075426.11	FOSL2
ENSG00000077235.17	GTF3C1
ENSG00000079102.16	RUNX1T1
ENSG00000084093.16	REST
ENSG00000084676.15	NCOA1
ENSG00000086712.12	TXLNG
ENSG00000090060.17	PAPOLA
ENSG00000096717.11	SIRT1
ENSG00000101040.19	ZMYND8
ENSG00000101076.16	HNF4A
ENSG00000102349.17	KLF8
ENSG00000102554.13	KLF5
ENSG00000102804.14	TSC22D1
ENSG00000103449.11	SALL1
ENSG00000105258.8	POLR2I
ENSG00000105656.12	ELL
ENSG00000105750.14	ZNF85
ENSG00000106948.16	AKNA
ENSG00000107104.18	KANK1
ENSG00000107485.15	GATA3
ENSG00000107859.9	PITX3
ENSG00000108984.13	MAP2K6
ENSG00000111269.2	CREBL2
ENSG00000111704.10	NANOG
ENSG00000112658.7	SRF
ENSG00000113356.11	POLR3G
ENSG00000115112.7	TFCP2L1
ENSG00000116017.10	ARID3A
ENSG00000116044.15	NFE2L2
ENSG00000116731.22	PRDM2
ENSG00000116833.13	NR5A2
ENSG00000117318.8	ID3
ENSG00000118263.14	KLF7
ENSG00000118513.18	MYB
ENSG00000118689.14	FOXO3
ENSG00000119138.4	KLF9
ENSG00000119866.20	BCL11A
ENSG00000120093.11	HOXB3
ENSG00000120149.8	MSX2
ENSG00000120533.12	ENY2
ENSG00000120693.13	SMAD9
ENSG00000120738.7	EGR1
ENSG00000121297.6	TSHZ3
ENSG00000121570.12	DPPA4
ENSG00000121774.17	KHDRBS1
ENSG00000122877.15	EGR2
ENSG00000123066.7	MED13L
ENSG00000123609.10	NMI
ENSG00000124766.6	SOX4
ENSG00000124788.17	ATXN1
ENSG00000125798.14	FOXA2
ENSG00000127152.17	BCL11B
ENSG00000127528.5	KLF2
ENSG00000130182.7	ZSCAN10
ENSG00000130700.6	GATA5
ENSG00000130726.11	TRIM28
ENSG00000131771.13	PPP1R1B
ENSG00000134138.19	MEIS2
ENSG00000134324.11	LPIN1
ENSG00000134871.17	COL4A2
ENSG00000134954.14	ETS1
ENSG00000135111.15	TBX3
ENSG00000135547.8	HEY2
ENSG00000136504.11	KAT7
ENSG00000136574.17	GATA4
ENSG00000136630.12	HLX
ENSG00000136810.12	TXN
ENSG00000137693.13	YAP1
ENSG00000140307.10	GTF2A2
ENSG00000140350.15	ANP32A
ENSG00000141448.8	GATA6
ENSG00000142186.16	SCYL1
ENSG00000143321.18	HDGF
ENSG00000143799.12	PARP1
ENSG00000144354.13	CDCA7
ENSG00000144893.12	MED12L
ENSG00000146243.13	IRAK1BP1
ENSG00000147596.3	PRDM14
ENSG00000148143.12	ZNF462
ENSG00000148200.16	NR6A1
ENSG00000148677.6	ANKRD1
ENSG00000148737.16	TCF7L2
ENSG00000150459.12	SAP18
ENSG00000150907.7	FOXO1
ENSG00000153814.11	JAZF1
ENSG00000156925.11	ZIC3
ENSG00000157216.15	SSBP3
ENSG00000157613.10	CREB3L1
ENSG00000158055.15	GRHL3
ENSG00000159184.7	HOXB13
ENSG00000159210.9	SNF8
ENSG00000159216.18	RUNX1
ENSG00000159388.5	BTG2
ENSG00000163435.15	ELF3
ENSG00000163530.4	DPPA2
ENSG00000164093.15	PITX2
ENSG00000164256.10	PRDM9
ENSG00000164299.6	SPZ1
ENSG00000164442.9	CITED2
ENSG00000164649.19	CDCA7L
ENSG00000164651.16	SP8
ENSG00000164736.5	SOX17
ENSG00000164975.15	SNAPC3
ENSG00000165156.14	ZHX1
ENSG00000165588.16	OTX2
ENSG00000166669.13	ATF7IP2
ENSG00000166716.9	ZNF592
ENSG00000166949.15	SMAD3
ENSG00000167081.16	PBX3
ENSG00000168214.20	RBPJ
ENSG00000168505.6	GBX2
ENSG00000169957.9	ZNF768
ENSG00000170345.9	FOS
ENSG00000170485.16	NPAS2
ENSG00000170684.8	ZNF296
ENSG00000171316.11	CHD7
ENSG00000171476.21	HOPX
ENSG00000171794.3	UTF1
ENSG00000171872.4	KLF17
ENSG00000175832.12	ETV4
ENSG00000176371.13	ZSCAN2
ENSG00000177311.11	ZBTB38
ENSG00000177606.6	JUN
ENSG00000178150.9	ZNF114
ENSG00000178163.7	ZNF518B
ENSG00000179348.11	GATA2
ENSG00000179588.8	ZFPM1
ENSG00000180530.10	NRIP1
ENSG00000180628.14	PCGF5
ENSG00000181449.3	SOX2
ENSG00000181722.16	ZBTB20
ENSG00000182158.14	CREB3L2
ENSG00000183337.16	BCOR
ENSG00000183765.20	CHEK2
ENSG00000185022.11	MAFF
ENSG00000185551.14	NR2F2
ENSG00000185630.18	PBX1
ENSG00000186103.3	ARGFX
ENSG00000186350.9	RXRA
ENSG00000186376.14	ZNF75D
ENSG00000186834.3	HEXIM1
ENSG00000187079.16	TEAD1
ENSG00000187140.5	FOXD3
ENSG00000189067.12	LITAF
ENSG00000189308.10	LIN54
ENSG00000196350.8	ZNF729
ENSG00000196482.16	ESRRG
ENSG00000197343.10	ZNF655
ENSG00000197372.9	ZNF675
ENSG00000197587.10	DMBX1
ENSG00000198157.10	HMGN5
ENSG00000198604.10	BAZ1A
ENSG00000204335.3	SP5
ENSG00000204531.17	POU5F1
ENSG00000204644.9	ZFP57
ENSG00000213626.11	LBH
ENSG00000214274.9	ANG
ENSG00000221869.4	CEBPD
ENSG00000255192.5	NANOGP8
ENSG00000265241.6	RBM8A
ENSG00000265972.5	TXNIP
ENSG00000273274.1	ZBTB8B
ENSG00000275410.4	HNF1B
ENSG00000276644.4	DACH1
ENSG00000278570.4	NR2E3
ENSG00000007237.18	GAS7
ENSG00000029534.19	ANK1
ENSG00000125740.13	FOSB
ENSG00000128016.5	ZFP36
ENSG00000129194.7	SOX15
ENSG00000132792.18	CTNNBL1
ENSG00000133937.4	GSC
ENSG00000144355.14	DLX1
ENSG00000147854.16	UHRF2
ENSG00000149480.6	MTA2
ENSG00000153048.10	CARHSP1
ENSG00000166128.12	RAB8B
ENSG00000169764.15	UGP2
ENSG00000170577.7	SIX2
ENSG00000180353.10	HCLS1
ENSG00000185236.11	RAB11B
ENSG00000229544.8	NKX1-2

## Sheet: Ontogenic gene(Ex Fig 5g)
Ontogenic gene_Nakamura etal
hg19_entrez_id	hg19_gene_symbol
201161	CENPV
11177	BAZ1A
8322	FZD4
9555	H2AFY
4267	CD99
80000	GREB1L
79026	AHNAK
8407	TAGLN2
284217	LAMA1
2348	FOLR1
6926	TBX3
283464	GXYLT1
23333	DPY19L1
94241	TP53INP1
6239	RREB1
152137	CCDC50
7324	UBE2E1
2355	FOSL2
154796	AMOT
55093	WDYHV1
7168	TPM1
307	ANXA4
57630	SH3RF1
83982	IFI27L2
1316	KLF6
643847	PGA4
643834	PGA3
2627	GATA6
10541	ANP32B
10395	DLC1
8867	SYNJ1
2004	ELK3
81035	COLEC12
5156	PDGFRA
1647	GADD45A
25897	RNF19A
57568	SIPA1L2
57608	KIAA1462
619279	ZNF704
2043	EPHA4
978	CDA
2000	ELF4
23254	KAZN
58476	TP53INP2
150465	TTL
8853	ASAP2
220963	SLC16A9
23175	LPIN1
85027	C5orf62
81839	VANGL1
55707	NECAP2
688	KLF5
7905	REEP5
65986	ZBTB10
11279	KLF8
51706	CYB5R1
1583	CYP11A1
290	ANPEP
1847	DUSP5
26509	MYOF
441027	TMEM150C
2519	FUCA2
1604	CD55
3936	LCP1
3321	IGSF3
51170	HSD17B11
30	ACAA1
3912	LAMB1
1824	DSC2
10409	BASP1
23119	HIC2
79596	RNF219
10628	TXNIP
1465	CSRP1
54790	TET2
3915	LAMC1
64065	PERP
64859	OBFC2A
6282	S100A11
387695	C10orf99
26191	PTPN22
2103	ESRRB
84063	KIRREL2
503582	ARGFX
28959	TMEM176B
360	AQP3
83858	ATAD3B
54884	RETSAT
1364	CLDN4
50617	ATP6V0A4
9374	PPT2
4747	NEFL
93663	ARHGAP18
90956	ADCK2
4088	SMAD3
162466	PHOSPHO1
525	ATP6V1B1
26762	HAVCR1
121599	SPIC
3172	HNF4A
7503	XIST
3695	ITGB7
55332	DRAM1
30848	CTAG2
118611	C10orf90
7850	IL1R2
4103	MAGEA4
7037	TFRC
91947	ARRDC4
65018	PINK1
1843	DUSP1
116447	TOP1MT
23130	ATG2A
285172	FAM126B
2820	GPD2
7832	BTG2
80021	TMEM62
81544	GDPD5
84102	SLC41A2
388403	YPEL2
391059	FRRS1
3373	HYAL1
645051	GAGE13
389860	PAGE2B
254065	BRWD3
56255	TMX4
2317	FLNB
51250	C6orf203
2261	FGFR3
10397	NDRG1
1044	CDX1
10924	SMPDL3A
220359	TIGD3
164668	APOBEC3H
116843	C6orf192
353189	SLCO4C1
728780	ANKDD1B
162461	TMEM92
7278	TUBA3C
84959	UBASH3B
676	BRDT
503834	DPRX
963	CD53
25791	NGEF
6286	S100P
29842	TFCP2L1
100505703	LOC100505703
100129128	KHDC1L
1803	DPP4
6579	SLCO1A2
51298	THEG
283131	NEAT1
91768	CABLES1
51460	SFMBT1
388610	TRNP1
1159	CKMT1B
55349	CHDH
51246	SHISA5
80223	RAB11FIP1
388588	LOC388588
1999	ELF3
6277	S100A6
200316	APOBEC3F
64388	GREM2
4067	LYN
145788	FLJ27352
144110	TMEM86A
9236	CCPG1
29103	DNAJC15
11228	RASSF8
7450	VWF
4502	MT2A
2040	STOM
6665	SOX15
53947	A4GALT
9052	GPRC5A
7022	TFAP2C
9111	NMI
126295	ZNF57
687	KLF9
4200	ME2
4668	NAGA
100132146	LOC100132146
2520	GAST
9518	GDF15
170482	CLEC4C
1269	CNR2
4013	VWA5A
55510	DDX43
92211	CDHR1
170712	COX7B2
121355	GTSF1
57380	MRS2
3303	HSPA1A
2494	NR5A2
22934	RPIA
359787	DPPA3
55655	NLRP2
29947	DNMT3L
199713	NLRP7
441161	OOEP
391712	TRIM61
3162	HMOX1
9314	KLF4
283150	FOXR1
9962	SLC23A2
84677	DSCR8
112714	TUBA3E
151871	DPPA2
205860	TRIML2
1396	CRIP1
26090	ABHD12
23277	KIAA0664
4942	OAT
84803	AGPAT9
83699	SH3BGRL2
54937	SOHLH2
125228	C18orf19
166655	TRIM60
115265	DDIT4L
79774	GRTP1
154150	HDGFL1
283677	C15orf60
91523	FAM113B
341947	COX8C
138009	DCAF4L2
4495	MT1G
4501	MT1X
94039	ZNF101
9590	AKAP12
3489	IGFBP6
23608	MKRN1
23081	KDM4C
3133	HLA-E
27113	BBC3
51191	HERC5
8604	SLC25A12
84265	POLR3GL
112937	GLB1L3
256356	GK5
2637	GBX2
154288	KHDC3L
340168	DPPA5
27287	VENTX
134147	CMBL
85315	PAQR8
2249	FGF4
81029	WNT5B
23329	TBC1D30
10235	RASGRP2
3956	LGALS1
59307	SIGIRR
63948	DMRTB1
23157	SEPT6
6696	SPP1
9244	CRLF1
8334	HIST1H2AC
3006	HIST1H1C
333926	PPM1J
4343	MOV10
27231	ITGB1BP3
6595	SMARCA2
56521	DNAJC12
51339	DACT1
10253	SPRY2
4534	MTM1
64777	RMND5B
8635	RNASET2
63978	PRDM14
9638	FEZ1
3855	KRT7
55124	PIWIL2
84451	KIAA1804
136	ADORA2B
9435	CHST2
23240	KIAA0922
10788	IQGAP2
6446	SGK1
2150	F2RL1
3655	ITGA6
999	CDH1
54996	MOSC2
54899	PXK
9573	GDF3
100506658	OCLN
58495	OVOL2
58528	RRAGD
440590	ZYG11A
2731	GLDC
79923	NANOG
55211	DPPA4
3720	JARID2
163223	ZNF676
57458	TMCC3
64207	IRF2BPL
6457	SH3GL3
2992	GYG1
9118	INA
83943	IMMP2L
5836	PYGL
3400	ID4
2651	GCNT2
389206	BEND4
114884	OSBPL10
117247	SLC16A10
79852	EPHX3
482	ATP1B2
29116	MYLIP
5789	PTPRD
120071	GYLTL1B
10507	SEMA4D
10124	ARL4A
445	ASS1
79012	CAMKV
57646	USP28
359845	FAM101B
53827	FXYD5
4860	PNP
2118	ETV4
1911	PHC1
7837	PXDN
1809	DPYSL3
57655	GRAMD1A
5355	PLP2
79989	TTC26
8767	RIPK2
81848	SPRY4
25914	RTTN
348094	ANKDD1A
6997	TDGF1
23043	TNIK
2886	GRB7
6657	SOX2
283209	PGM2L1
57718	PPP4R4
51361	HOOK1
51765	MST4
5366	PMAIP1
6387	CXCL12
151647	FAM19A4
79960	PHF17
132320	SCLT1
8611	PPAP2A
1789	DNMT3B
2562	GABRB3
2115	ETV1
27165	GLS2
79632	FAM184A
26085	KLK13
93185	IGSF8
27163	NAAA
595	CCND1
55203	LGI2
3897	L1CAM
547	KIF1A
53822	FXYD7
857	CAV1
347733	TUBB2B
25789	TMEM59L
8612	PPAP2C
113878	DTX2
8193	DPF1
23338	PHF15
64377	CHST8
11040	PIM2
79842	ZBTB3
8021	NUP214
3730	KAL1
23516	SLC39A14
5803	PTPRZ1
22929	SEPHS1
84891	ZSCAN10
6297	SALL2
7013	TERF1
11168	PSIP1
57633	LRRN1
57556	SEMA6A
83439	TCF7L1
27443	CECR2
219699	UNC5B
140606	SELM
93145	OLFM2
57181	SLC39A10
56171	DNAH7
56898	BDH2
79187	FSD1
51804	SIX4
5354	PLP1
10157	AASS
55190	NUDT11
6638	SNRPN
100506948	LOC100506948
7058	THBS2
4345	CD200
5577	PRKAR2B
79832	QSER1
84101	USP44
9603	NFE2L3
55612	FERMT1
119	ADD2
79668	PARP8
100526832	PHOSPHO2-KLHL23
9324	HMGN3
2628	GATM
56829	ZC3HAV1
158158	RASEF
2842	GPR19
8444	DYRK3
159371	TMEM20
3556	IL1RAP
7070	THY1
6764	ST5
220001	VWCE
5118	PCOLCE
7277	TUBA4A
5214	PFKP
23225	NUP210
1277	COL1A1
84962	JUB
710	SERPING1
23598	PATZ1
136227	EMID2
84707	BEX2
338707	B4GALNT4
54751	FBLIM1
1004	CDH6
6653	SORL1
9145	SYNGR1
80144	FRAS1
57460	PPM1H
3280	HES1
2736	GLI2
9079	LDB2
3791	KDR
55714	ODZ3
9965	FGF19
3679	ITGA7
26232	FBXO2
54932	EXD3
10459	MAD2L2
196500	C12orf53
84889	SLC7A3
5916	RARG
4854	NOTCH3
1191	CLU
25999	CLIP3
2775	GNAO1
6857	SYT1
2027	ENO3
54756	IL17RD
1400	CRMP1
64386	MMP25
192683	SCAMP5
376267	RAB15
6423	SFRP2
57595	PDZD4
6567	SLC16A2
55337	C19orf66
23025	UNC13A
4826	NNAT
384	ARG2
5142	PDE4B
83690	CRISPLD1
196475	RMST
11083	DIDO1
2273	FHL1
27065	D4S234E
214	ALCAM
1075	CTSC
122060	SLAIN1
4886	NPY1R
2824	GPM6B
80003	PCNXL2
8820	HESX1
23231	SEL1L3
3038	HAS3
11213	IRAK3
5579	PRKCB
4753	NELL2
3486	IGFBP3
24147	FJX1
2941	GSTA4
7216	TRO
10257	ABCC4
4237	MFAP2
9315	C5orf13
1462	VCAN
1382	CRABP2
894	CCND2
55701	ARHGEF40
100526694	C9orf30-TMEFF1
5090	PBX3
2239	GPC4
6422	SFRP1
6664	SOX11
114991	ZNF618
3667	IRS1
85439	STON2
6382	SDC1
5796	PTPRK
5793	PTPRG
4919	ROR1
91283	C9orf30
125058	TBC1D16
92312	MEX3A
157285	SGK223
196403	DTX3
89797	NAV2
4920	ROR2
23090	ZNF423
3291	HSD11B2
10916	MAGED2
11013	TMSB15A
10857	PGRMC1
5311	PKD2
9516	LITAF
282969	C10orf125
100533181	FXYD6-FXYD2
4833	NME4
4628	MYH10
83871	RAB34
3487	IGFBP4
7345	UCHL1
79921	TCEAL4
26227	PHGDH
6594	SMARCA1
1786	DNMT1
2946	GSTM2
2944	GSTM1
975	CD81
7991	TUSC3
5358	PLS3
26064	RAI14
6925	TCF4
10468	FST
64943	NT5DC2
3992	FADS1
165	AEBP1
10406	WFDC2
81618	ITM2C
3037	HAS2
9200	PTPLA
55237	VRTN
7547	ZIC3
26022	TMEM98
54407	SLC38A2
81539	SLC38A1
875	CBS
84188	FAR1
7205	TRIP6
4257	MGST1
7167	TPI1
871	SERPINH1
113246	C12orf57
27018	NGFRAP1
6510	SLC1A5
23526	HMHA1
9985	REC8
322	APBB1
1466	CSRP2
22873	DZIP1
10763	NES
9823	ARMCX2
8324	FZD7
387914	SHISA2
8325	FZD8
7546	ZIC2
770	CA11
2064	ERBB2
56963	RGMA
56952	PRTFDC1
1267	CNP
9805	SCRN1
146713	RBFOX3
6447	SCG5
2247	FGF2
57687	VAT1L
29940	DSE
374946	C1orf187
2149	F2R
2274	FHL2
347735	SERINC2
85364	ZCCHC3
9415	FADS2
128272	ARHGEF19
5947	RBP1
152007	GLIPR2
8728	ADAM19
79611	ACSS3
10184	LHFPL2
8091	HMGA2
7431	VIM
4313	MMP2
60681	FKBP10
4016	LOXL1
10160	FARP1
26071	FAM127B
55506	H2AFY2
10278	EFS
80055	PGAP1
550643	LOC550643
9452	ITM2A
54360	CYTL1
28996	HIPK2
54765	TRIM44
100132916	FAM159B
5727	PTCH1
158326	FREM1
171019	ADAMTS19
129642	MBOAT2
493869	GPX8
23089	PEG10
54331	GNG2
80781	COL18A1
115908	CTHRC1
10439	OLFM1
1284	COL4A2
26577	PCOLCE2
51411	BIN2
85460	ZNF518B
10138	YAF2
112752	IFT43
1912	PHC2
10052	GJC1
55636	CHD7
9960	USP3
7468	WHSC1
1592	CYP26A1
5962	RDX
26608	TBL2
80821	DDHD1
26010	SPATS2L
8793	TNFRSF10D
388	RHOB
9968	MED12
4082	MARCKS
51631	LUC7L2
1595	CYP51A1
91	ACVR1B
91461	PKDCC
154075	SAMD3
3170	FOXA2
23767	FLRT3
9350	CER1
8822	FGF17
3975	LHX1
345557	PLCXD3
2626	GATA4
64321	SOX17
1000	CDH2
51199	NIN
145258	GSC
3087	HHEX
5015	OTX2
6840	SVIL
57670	KIAA1549
57685	CACHD1
144348	ZNF664
8532	CPZ
51310	SLC22A17
64116	SLC39A8
2114	ETS2
26030	PLEKHG3
6862	T
389058	SP5
8320	EOMES
83881	MIXL1
5308	PITX2
23136	EPB41L3
10370	CITED2
283659	PRTG
51176	LEF1
79971	WLS
8828	NRP2
29957	SLC25A24
5587	PRKD1
652	BMP4
70	ACTC1
3399	ID3
3398	ID2
8507	ENC1
78989	COLEC11
5270	SERPINE2
80031	SEMA6D
140467	ZNF358
3678	ITGA5
8412	BCAR3
25925	ZNF521
6299	SALL1
1289	COL5A1
56114	PCDHGA1
134121	C5orf49
79695	GALNT12
133584	EGFLAM
5362	PLXNA2
650	BMP2
50859	SPOCK3
7852	CXCR4
8549	LGR5
26011	ODZ4
1593	CYP27A1
55214	LEPREL1
25891	PAMR1
3977	LIFR
8490	RGS5
22836	RHOBTB3
1404	HAPLN1
6591	SNAI2
2201	FBN2
9421	HAND1
92162	TMEM88
57722	IGDCC4
23024	PDZRN3
4921	DDR2
187	APLNR
168667	BMPER
7474	WNT5A
167410	LIX1
6482	ST3GAL1
