# Supplementary material for: Hypoblast from human pluripotent stem cells regulates epiblast development
Source: Nature. 2023 Dec 5;626(7998):357–66. doi: 10.1038/s41586-023-06871-2 (PMC10849967; doi:10.1038/s41586-023-06871-2)
Supplement: Supplementary file 6 — Supplementary Table 4 [file 41586_2023_6871_MOESM6_ESM.xlsx]

## Sheet: Annotation
	sample ID	Annotation
Bilaminoid D6	TO_1502	PriS
	TO_1503	Epi
	TO_1506	Epi
	TO_1507	Epi
	TO_1508	Epi
	TO_1509	PriS
	TO_1512	Epi
	TO_1523	Hyp
	TO_1533	AM
	TO_1538	AM
	TO_1539	Hyp
	TO_1544	Hyp
	TO_1553	AM
	TO_1554	Epi
	TO_1561	PriS
	TO_1564	Epi
	TO_1565	Hyp
	TO_1585	PriS
	TO_1586	Epi
	TO_1587	Hyp
	TO_1588	Hyp
	TO_1592	PriS
	TO_1594	Epi
	TO_1595	Epi
	TO_1596	Epi
	TO_1598	Epi
	TO_1599	Hyp
	TO_1601	Prelineage
	TO_1607	Epi
	TO_1620	Epi
	TO_1621	Hyp
	TO_1622	Epi
	TO_1625	Epi
	TO_1628	PriS
	TO_1631	Hyp
	TO_1633	Epi
	TO_1635	Hyp
	TO_1636	Epi
	TO_1638	Hyp
	TO_1639	Hyp
	TO_1640	Epi
	TO_1651	Epi
	TO_1656	Hyp
	TO_1657	Epi
	TO_1658	Hyp
	TO_1661	Epi
	TO_1669	Epi
	TO_1693	Mes
	TO_1697	Epi
	TO_1700	PriS
	TO_1720	Hyp
	TO_1721	Epi
	TO_1724	Epi
	TO_1728	Epi
	TO_1742	Epi
	TO_1750	Epi
	TO_1755	Hyp
	TO_1771	Hyp
	TO_1772	Epi
	TO_1773	Epi
	TO_1775	Hyp
	TO_1796	Epi
	TO_1801	Hyp
	TO_1802	Hyp
	TO_1806	Hyp
	TO_1809	Hyp
	TO_1822	Hyp
	TO_1823	Hyp
	TO_1824	Hyp
	TO_1827	Prelineage
	TO_1832	Hyp
	TO_1834	Epi
	TO_1839	Hyp
	TO_1841	Mes
	TO_1846	Epi
	TO_1852	Hyp
	TO_1869	Epi
	TO_1870	Epi
	TO_1872	Epi
	TO_1873	Hyp
	TO_1877	PriS
	TO_1882	PriS
	TO_1883	Hyp
	TO_1884	Hyp
	TO_1886	Hyp
	TO_1887	Hyp
	TO_1888	Hyp
	TO_1892	Epi
	TO_1894	Hyp
	TO_1921	Epi
	TO_1922	Epi
	TO_1923	Epi
	TO_1926	Epi
	TO_1947	Epi
	TO_1948	Hyp
	TO_1954	Epi
	TO_1956	Hyp
	TO_1958	Epi
	TO_1960	Hyp
	TO_1968	Epi
	TO_1972	Hyp
	TO_1980	Mes
	TO_1981	Hyp
	TO_1982	PriS
	TO_1983	PriS
	TO_1984	Epi
	TO_1989	Hyp
	TO_1990	Epi
	TO_1994	Hyp
	TO_1995	Hyp
	TO_1996	Hyp
	TO_1997	Hyp
	TO_1998	Hyp
	TO_1999	Hyp
	TO_2000	AM
	TO_2005	Hyp
	TO_2006	Hyp
	TO_2009	Epi
	TO_2010	Epi
	TO_2011	Hyp
	TO_2012	Epi
	TO_2013	Hyp
	TO_2014	Hyp
	TO_2074	Hyp
	TO_2084	Epi
	TO_2085	Epi
	TO_2092	Epi
	TO_2094	Epi
	TO_2259	PriS
	TO_2260	Hyp
	TO_2263	Mes
	TO_2264	Epi
	TO_2280	PriS
	TO_2285	Epi
	TO_2286	Epi
	TO_2289	Hyp
	TO_2290	Epi
	TO_2291	Epi
	TO_2292	Hyp
	TO_2293	PriS
	TO_2295	Hyp
	TO_2297	Hyp
	TO_2298	Hyp
	TO_2300	Hyp
	TO_2304	AM
	TO_2305	Epi
	TO_2306	Mes
	TO_2308	Mes
	TO_2309	PriS
	TO_2310	Hyp
	TO_2311	Mes
	TO_2312	Mes
	TO_2339	Hyp
	TO_2340	Mes
	TO_2341	Mes
	TO_2345	Mes
	TO_2346	Hyp
	TO_2347	Hyp
	TO_2348	Mes
	TO_2349	Hyp
	TO_2350	Hyp
	TO_2351	Mes
	TO_2352	Mes
	TO_2353	AM
	TO_2354	PriS
	TO_2355	PriS
	TO_2357	Mes
	TO_2360	Hyp
	TO_2361	Mes
	TO_2363	Hyp
	TO_2364	Hyp
	TO_2365	Epi
	TO_2366	Mes
	TO_2367	Hyp
	TO_2368	Mes
	TO_2370	Epi
	TO_2372	Mes
	TO_2373	Mes
	TO_2374	Hyp
	TO_2376	Mes
	TO_2377	Hyp
	TO_2378	Epi
	TO_2379	Hyp
	TO_2380	Epi
	TO_2381	Epi
	TO_2383	PriS
	TO_2384	Hyp
	TO_2385	Hyp
	TO_2386	Hyp
	TO_2387	Hyp
	TO_2388	Hyp
	TO_2390	Epi
	TO_2396	Epi
	TO_2397	Hyp
	TO_2398	Hyp
	TO_2399	Epi
	TO_2400	Epi
	TO_2405	Epi
	TO_2717	AM
	TO_2719	AM
	TO_2720	AM
	TO_2721	AM
	TO_2723	AM
	TO_2731	AM
	TO_2736	AM
	TO_2746	AM
	TO_2957	Hyp
	TO_2962	Hyp
	TO_2965	Hyp
	TO_2968	Hyp
	TO_2970	Hyp
	TO_2971	Hyp
	TO_2981	Hyp
	TO_2993	Hyp
	TO_2999	Hyp
Bialminoid D9	TO_2459	HEPLC
	TO_2461	HEPLC
	TO_2464	HEPLC
	TO_2469	HEPLC
	TO_2564	HEPLC
	TO_2639	HEPLC
	TO_2640	HEPLC
	TO_2641	HEPLC
	TO_2644	HEPLC
	TO_2646	HEPLC
	TO_2647	HEPLC
	TO_2648	HEPLC
	TO_2649	HEPLC
	TO_2651	HEPLC
	TO_2653	HEPLC
	TO_2658	HEPLC
	TO_2661	HEPLC
	TO_2663	HEPLC
	TO_2667	HEPLC
	TO_2670	HEPLC
	TO_2749	HEPLC
	TO_2750	HEPLC
	TO_2751	HEPLC
	TO_2752	HEPLC
	TO_2753	HEPLC
	TO_2757	HEPLC
	TO_2761	HEPLC
	TO_2762	HEPLC
	TO_2452	AMLC
	TO_2542	AMLC
	TO_2543	AMLC
	TO_2548	AMLC
	TO_2672	AMLC
	TO_2676	AMLC
	TO_2684	AMLC
	TO_2686	AMLC
	TO_2690	AMLC
	TO_2692	AMLC
	TO_3084	PGCLC
	TO_3085	PGCLC
	TO_3096	PGCLC
	TO_3136	PGCLC
	TO_3137	PGCLC
	TO_3141	PGCLC
	TO_3145	PGCLC
	TO_3146	PGCLC
	TO_3147	PGCLC

## Sheet: D6 rsem_tpm
gene_id	gene_name	TO_1502	TO_1503	TO_1506	TO_1507	TO_1508	TO_1509	TO_1512	TO_1523	TO_1533	TO_1538	TO_1539	TO_1544	TO_1553	TO_1554	TO_1561	TO_1564	TO_1565	TO_1585	TO_1586	TO_1587	TO_1588	TO_1592	TO_1594	TO_1595	TO_1596	TO_1598	TO_1599	TO_1601	TO_1607	TO_1620	TO_1621	TO_1622	TO_1625	TO_1628	TO_1651	TO_1656	TO_1657	TO_1658	TO_1661	TO_1669	TO_1693	TO_1697	TO_1700	TO_1720	TO_1721	TO_1724	TO_1728	TO_1742
ENSG00000000003	TSPAN6	95.61	199.95	97.98	207.74	136.1	65.54	240.47	45.48	20.81	88.66	18.16	40.68	115.14	31.07	103.66	65.3	83.39	26.67	153.81	66.02	56.35	87.94	89.1	98.5	101.13	157.65	87.21	74.03	112.55	102.54	63.93	105.79	135.07	198.22	145.63	99.99	12.73	59.09	172.38	15.04	8.6	40.03	48.52	83.86	43.03	55.85	14.9	109
ENSG00000000005	TNMD	0	29.65	0	34.46	18.57	0	56.93	0	0	0	0	0	0	0	0	0	0	0	0	0	0	0	0	0	0	0	0	0	0	0	0	78.17	6.36	0	0	0	0	0	0	0	0	0	0	0	0	0	12	0
ENSG00000000419	DPM1	40.55	85.51	133.41	150.93	108.82	114.96	126.02	73.13	112.79	73.46	98.84	93.45	99.09	122.87	113.63	90.98	192.55	27.21	117.68	99.98	102.24	56.83	52.92	37.55	94.47	5.6	94.45	69.99	157.69	136.68	25.93	65.11	70.22	106.48	105.14	43.2	189.74	91.54	29.09	31.72	84.96	130.16	50.37	31.51	71.35	74.13	113.15	119.49
ENSG00000000457	SCYL3	0	2.3	10.27	0	8.26	14.14	8.48	0	14.18	9.4	0	7.46	1.77	0	0.04	0.75	9.27	0.57	0	0	0	6.98	0	0	10.26	33.86	0	0	0	0	0	0	5.61	0	0	0	0	0	10.69	0	0	0	4.72	0	5.32	5.36	1.52	0
ENSG00000000460	C1orf112	0	23.65	18.73	0	12.35	0	18.65	0	9.83	17.91	0.33	0	0.26	4.23	0.76	0.35	0	8.47	12.96	9.89	8.75	5.69	0.24	0	10.51	0	28.71	0	0	1.35	0	7.89	13.39	0	21.06	7.55	0	0	9.83	0	0	18.77	14.97	0	0	6.36	4.1	17.21
ENSG00000000938	FGR	0	0	0	0	0	0	0	0	0	0	0	0	0	0	0	0	0	0	0	0	0	0	0	0	0	0	0	0	0	0	0	0	0	0	0	0	0	0	0	0	0	0	0	0	0	0	0	0
ENSG00000000971	CFH	0	0	0	0	0	0	0	0	0	0	0	0	0	0	0	0	0	0	0	0	0	0	0	0	0	0	0	0	0	0	0	0	0	0	0	0	0	0	0	0	0	0	0	0	0	0	0	0
ENSG00000001036	FUCA2	18.19	17.86	25.17	23.87	26.68	0	27.95	126.43	0	10.65	6.78	12.31	31	5.37	45.64	4.96	32.26	5.23	6.17	254.03	179.86	17.28	0	0	23.75	0	251.26	10.63	66.8	4.32	274.69	0	7.89	24.74	13.27	93.43	0	51.81	17.27	0.94	40.71	0	9.29	119.95	0.46	0	3.23	0
ENSG00000001084	GCLC	0	22.99	8	5.1	0	4.52	16.01	14.15	3.74	4.96	5.33	7.75	8.48	3.25	2	0.72	36.04	0	13.59	22.89	3.28	4.23	28.38	10.35	20.25	0	32.93	15.08	21.74	6.31	14.24	9.98	19.84	11.22	2.4	0.48	8.55	8.27	39.36	3.07	3.78	7.05	3.63	41.8	10.55	0	3.26	0.88
ENSG00000001167	NFYA	12.06	8	28.88	7.41	0	0	36.78	9.26	21.07	44.39	0	0	9.14	0	4.98	3.27	5.44	8.13	4.97	0.73	0	9.4	23.58	0	21	0	30.57	26.57	0	20.05	0	25.49	7.43	27	5.5	28.42	3.3	75.21	14.67	0.51	1.13	12.49	10.91	2.85	20.56	1.35	1.07	2.06
ENSG00000001460	STPG1	11.68	0	14.36	0	26.39	10	6.89	0	0.83	12.28	0	0.56	28.32	0	0	0	0	0	2.59	2.47	0	5.27	6.95	21.53	8.99	0	27.73	0	3.07	2.44	0	11.36	8.09	16.57	0.18	0	0	0	12.35	0	0	15.7	10.78	14.25	0	20.75	9.36	1.44
ENSG00000001461	NIPAL3	0	26.22	5.35	0	0	0.56	0	0.72	0	2.67	0.09	0	20.72	0	0	0.11	5.61	0	8.47	0	0	0	35.52	0	0	0	0	12.5	0	7.49	6.07	0	18.8	26.58	15.32	0	2.17	0.2	17.49	0.21	0	0	0	0	0	0	16.87	0
ENSG00000001497	LAS1L	157.86	80.19	133.79	99.78	131.93	149.77	182.95	46.7	71.78	80.12	5.82	45.52	195.31	20.04	79.26	28.42	8.85	36.87	362.64	64.3	72.62	112.09	106.44	175.92	170.61	44.82	234.34	42.39	146.23	17.83	99.99	106.61	127.38	80.69	76.51	13.58	0	0	184.21	2.74	9.88	356.08	114.92	35.8	31.41	148.37	6.6	38.08
ENSG00000001561	ENPP4	0	0.86	2.26	0	0	0	0	0	0	0	0	0	0	0.03	0	0	0	0	2.39	0	0	0	0	0	0	0	0	0	0	0	0	0	0	0	0	0	0	0	0	0	0	0	0	0	0	0	0	0
ENSG00000001617	SEMA3F	0	0	0	0	0	0	0	0	0	0	0	0	0.07	0	0	0	0	0	0	0	0	0	0	0	0	0	0	0	0	0	0	0	1.63	0	0	0	0	0	0	0.2	1.94	0	0	0	0	0	0.76	0
ENSG00000001626	CFTR	0	0	0	0	0	0	0	23.27	0	0	0	0	0	0	0	0	0	0	0	0	0	0	0	0	0	0	39.54	0	0	0	11.55	0	0	0	0	0	0.54	0	0	0	0	0	0	11.98	0	0	0	0
ENSG00000001629	ANKIB1	0.04	0	0	0	0.04	2.2	0	7.95	0.39	8.22	3.12	0.43	20.66	0	0	0.96	0.11	0	9.3	3.33	0	0.2	0	4.81	0.05	55.01	3.71	3.4	0	2	0	0.47	0.05	0	0	0	2.04	1.75	18.93	0.47	0	6.88	1.01	0	0.03	0	0	0.56
ENSG00000001630	CYP51A1	77.5	62.94	55.68	50.03	73.87	89.51	54.7	54.72	82.66	34.97	8.13	28.1	21.11	8.87	21.83	2.73	5.55	7.76	91.58	104.4	101.84	18.07	3.68	15.68	59	45.97	51.74	19.99	10.4	17.39	26.16	24.01	43.12	94.52	35.87	5.73	6.97	7.24	59.49	21.64	24.5	62.67	8.93	81.49	2.58	46.77	3.38	23.92
ENSG00000001631	KRIT1	0	8.84	8.74	61.81	17.12	7.75	34.09	82.72	28.59	12.31	4.13	1.38	35.69	1.73	23.48	12.21	9.09	23.16	36.29	36.29	29.77	3.18	52.46	34.14	4.53	0	28.05	6.95	23.31	27.16	25.02	20.64	14.49	5.88	10.71	32.38	5.26	0.56	39.04	3.3	30.64	19.07	22.09	24.08	19.23	17.01	13.98	9.37
ENSG00000002016	RAD52	0.77	0	0	0.73	0	3.24	0	0	0.15	2.59	0.19	0.34	1.78	0.22	0.27	0.06	0	0	0.38	0.27	0	0.13	0	0.08	0.63	0	0.11	0	0	0	2.29	0	0.93	0.61	0.17	0	3.25	0	14.85	0	0	0	0	0	0	0	1.07	9.53
ENSG00000002330	BAD	27	21.71	4.66	34.31	24.64	12.09	41.93	120	0	58.5	41.07	16.04	6.05	81.31	42.46	53.77	28.68	1.05	28.19	83.37	46.08	47.32	45.15	32	47.66	0	13.73	54.03	4.92	87.47	112.89	79.69	35.3	15.16	23.67	99.02	155.43	0.79	40.64	1.49	110.42	43.29	65.25	36.23	42.68	15.22	55.5	42.15
ENSG00000002549	LAP3	58.07	132.7	119.77	146.89	135.64	50.81	174.24	0	74.7	75.02	4.65	25.07	121.42	35.77	49.09	36.38	27.93	41.62	140.68	23.43	37.53	110.68	65.72	175.86	80.78	0.22	65.85	50.38	53.82	74.25	60.19	175.14	148.67	158.74	122	4.86	0	17.05	67	1.11	61.39	116.18	114.66	64.06	71.75	171.63	11.36	48.08
ENSG00000002586	CD99	0	0	0	0	0	0	0	1810.1	0	27.02	254.98	317.76	50.27	0	2.15	0	379.68	0	8.24	948.48	978.18	17.82	0	5.03	0	0	422.56	22.94	29.13	0	1350.14	0	4.5	0	0	418.63	0	1191.54	0	48.61	4.66	0	0	832.67	0.28	0	0	12.64
ENSG00000002587	HS3ST1	0	0	0	0	0	0	0	12.1	0	0	0.99	0	0	0	0	0	0	0	0	0.04	0	0	0	0	0	0	0	0	0	0	4.57	0	0	0	0	2.39	0	0	0	3.01	0	0	3.3	6.27	0	0	0	0
ENSG00000002726	AOC1	0	0	0	0	0	0	0	0	0	0	0	0	0	0	0	0	0	0	0	0	0	0	0	0	0	0	0	0	0	0	0	0	0	0	0	0	0	0	0	0	0	0	0	0	0	0	0	0
ENSG00000002745	WNT16	0	0	0	0	0	0	0	0	0	0	0	0	0	0	0	0	0	0	0	0	0	0	0	0	0	0	2.02	0	0	0	0	0	0	0	0	0	2.75	0	0	0	0	0	0	0	0	0	0	0
ENSG00000002746	HECW1	0	0	0	0	0	0	0	0	0	0	0	0	0	0	0	0	0	0	0	0	0	0	0	0	0	0	0	0	0	0	0	0	1.4	0	0	0	0	0	0	4.61	0	0	0	0	0	5.58	0	0
ENSG00000002822	MAD1L1	0	11.41	30.65	0	81.67	0	30.98	27.32	27.85	59.23	37.79	31.25	0	22.63	3.42	51.75	64.48	59.59	100.26	63.22	61.52	3.73	50.29	28.98	0	12.58	40.04	48.05	58.85	2.54	44.68	20.72	23	2.82	20.24	24.44	38.92	4.11	84.46	24.34	26.32	41.07	32.13	64.19	0	2.64	3.79	26.15
ENSG00000002834	LASP1	12.57	11.69	5.71	2.84	1.59	6.85	4.51	69.54	8.5	11.22	13.96	7.46	15.36	4.29	3.7	4.03	10.87	9.32	8.45	0	15.06	5.2	14.83	3.47	3.33	18.89	0.15	30	15.63	7.15	24.81	8	6.71	10.83	1.8	16.63	5.61	0	2.32	11.05	3.76	8.33	9.29	5.45	7.3	12.09	7.76	13.94
ENSG00000002919	SNX11	29.01	20.48	31.61	27.67	55.57	0	7.23	0	54.57	42.74	2.67	0	18.02	0	1.27	0	0	4.63	32.61	53.47	23.4	4.33	22.22	0	27.18	0	11.86	8.75	67.86	1.37	0	56.73	45.59	21.07	16.42	0.43	17.34	0.65	30.68	7.85	6.86	0	21.24	15.84	9.31	35.05	0	5.05
ENSG00000002933	TMEM176A	0	7.64	0	0	0	0	0	0	0	0	0	0	0	0	0	0	0	0	0	0	0	0	0	0	0	0	0	0	0	0	0	0	0	0	0	0	0	0	0	0	0	0	0	0	0	0	0	0
ENSG00000003056	M6PR	196.87	127.31	128.79	211.39	203.09	218.39	178.42	79.94	98.71	99.95	12.16	16.5	58.13	74.27	33.71	51.96	20.8	24.43	327.59	108.77	25.72	263.3	327.76	230.55	428.34	41.79	209.06	131.17	293.76	84.76	172.99	214.35	268.94	152.64	197.04	34.66	25.43	3.36	141.51	22.96	76.33	242.57	99.44	55.64	183.25	324.87	33	95.2
ENSG00000003096	KLHL13	0	0	0	0	0	0	0	0	0	0	0	0	0	0	0	0	0	0	0	0	0	0	0	0	0	0	0	0	11.76	0	0	0	0	1.82	0	0	0	0	0	0	0	0	0	0	0	0	0	0
ENSG00000003137	CYP26B1	0	0	0	0	0	0	0	0	0	0	0	0	0	0	0	0	0	0.04	0	0	0	0	0	0	0	0	0	0	0	0	0	0	0	0	0	0	0.9	0	0	0	0	0	0	0	0	0	0	0
ENSG00000003147	ICA1	0	0.51	0	0	0	0	0	0	0	0	0.83	0	0	5.58	0	2.16	2.35	0	5.76	0	0	0	0	0	8.7	0	0	0	0	7.3	0	1.08	0	24.65	0	0	0	0	0	0	0	0	0	0	0	4.29	11.82	0
ENSG00000003249	DBNDD1	0	11.26	0	0.49	1.55	15.49	20.47	2.17	8.01	0	12.01	0.15	0	10.12	1.73	0.43	0	0.1	25.03	0	23.03	2.93	0	0	21.45	0	0.13	0	2.1	2.27	0	19.52	75.26	9.79	0	2.29	0	0	2.56	0	0	0	3.55	3.7	0.97	47.4	4.54	0
ENSG00000003393	ALS2	9.98	2.21	0	0	0	0.12	0	0	8.11	13.07	5.36	0.04	8.16	0	0.53	0	8.91	0	6.91	0	4.79	4.08	8.18	0	13.44	0	24.44	29.17	3.88	0	0	0	0	10.55	10.34	18.56	0.94	28.96	9.89	0.21	0	17.16	7.33	12.97	11.27	4.91	4.89	0
ENSG00000003400	CASP10	0	5.02	0.83	18.45	0	0	0	0	0	0.05	0	4.73	0	14.32	13.35	0.2	2.51	7.76	10.64	0	19	4.45	6.47	0.16	0	0	0	0	0	0	0	1.4	0	0	5.64	0	0.48	0.58	7.64	12.51	0	1.35	0	0	0	0	0	3.32
ENSG00000003402	CFLAR	1.49	0.96	87.34	31.87	41.31	2.79	43.78	58.63	57.53	50.66	60.58	69.13	20.16	57.51	0.88	16.25	140.69	15.1	28.53	126.5	59.64	11.98	17.82	34.48	29.2	0.02	32.07	10.12	0.6	24.1	202.87	1.59	23.82	9.72	81.73	213.65	9.17	86.29	51.33	12.02	12.94	45.67	10.92	102.82	21.6	1.12	14.42	83.33
ENSG00000003436	TFPI	2.95	13.52	44.7	27.56	111.06	12.99	0.53	0	59.84	80.1	0	56.39	23.44	63.7	27.91	83.28	302.38	0.12	53.63	27.44	17.85	18.23	34.8	11.44	24.56	111.24	14.81	92.27	8.92	22.13	29.97	1.54	7.36	3.04	31.19	0	265.09	0	18.04	21.37	34.04	54.37	43.17	58.22	13.26	53.49	4.35	83.87
ENSG00000003509	NDUFAF7	0	23.7	66.44	104.66	58.71	39.38	36.74	0	109.33	146.94	17.3	98.47	39.71	57.32	30.61	15.49	58.45	41.96	81.49	21.65	0	38.61	104.06	109.12	164.87	0	77.98	94.31	35.3	50.14	39.3	50.77	54.64	59.99	88.61	14.7	216.29	41.01	62.55	60.95	56.38	0	24.46	1.25	22.68	73.78	18.74	60.57
ENSG00000003756	RBM5	16.61	13.29	14.26	67.97	22.46	56.21	36.85	50.36	198.29	142.49	28.71	58.86	135.37	3.81	21.19	7.72	6.3	52.39	33.22	6.49	17.03	39.73	29.82	24.46	41.24	105.09	66.6	58	61.58	5.05	35.89	22.88	10.1	42.24	41.54	16.17	28.97	0.48	93.07	15.41	8.86	46.29	30.79	43.75	40.1	12.85	1.37	20.88
ENSG00000003987	MTMR7	0	0	0	0	0	0	0	0	0.1	0	0	0	6.02	0	0	0	0	0	2.98	0	0	0	0	0	0	0	0	0	0	0	0	0	0	0	0	0	0	0	0	0	0	0	0	0	0	0	5.6	0
ENSG00000003989	SLC7A2	0	1.28	0.37	0	1.94	0	1.12	0	2.34	0	4.1	1.18	54.99	0.89	0.12	0.02	3.15	4.72	2.3	4.97	4.37	1.75	1.62	4.18	1.43	1.3	8.04	0	4.99	0	0	0	0	0	0	0.04	0	1.1	3.28	2.36	0	0	2.78	1.42	2.96	0	0.72	1.63
ENSG00000004059	ARF5	198.84	246.8	343.89	278.12	260.24	141.7	147.98	349.23	157.97	224.52	57.24	32.68	283.55	90.37	205.57	30.22	144.12	0.98	175.07	260.93	293.19	179.65	186.54	331.43	167.79	347.83	297.89	24.98	182.21	120.3	266.42	177.91	157.57	150.93	214.54	265.61	14.26	215.78	171.61	29.65	174.09	366.74	404.95	393.54	176.14	193.19	38.65	114.67
ENSG00000004139	SARM1	0	0	0	0	0	0	0	0	0	0	0	0	5.1	0.05	0	1.42	0	0	6.69	0	0	0	0	0	0	1.09	0	0	0	0.02	0	0	0	0	0	0	0	0	0	0	0	0	0	0	0	0	0	0
ENSG00000004142	POLDIP2	184.08	113.98	148.47	80.02	66.84	89.46	125.17	212.55	137.52	119.53	8.32	30.93	107.88	6.04	27.59	20.58	33.78	19.38	96.48	78.05	91.12	87.93	118.09	85.65	123.96	0	194.92	70.29	23.59	30.64	51.8	89.55	98.47	38.02	72.96	82.05	6.25	88.48	97.33	8.88	76.91	244.61	76.52	107.28	54.03	99.1	5.24	17.93
ENSG00000004399	PLXND1	22.81	0	0	0	0	0	0	0.7	0	5.82	52.92	0	14.22	0	0	0.11	11.39	7.57	18.19	1.46	0	3.17	0	0	0.98	0	6.34	0	21.57	0	14.12	0	0	0	0	5.12	6.48	59.71	3.87	0.82	0	1.5	0	0	30.37	5.78	22.67	0.24
ENSG00000004455	AK2	303.33	315.88	255.61	307.1	494.26	299.99	246.52	178.07	0.63	251.2	124.93	176.01	517.58	102.29	297.8	162.48	185.7	49.54	216.21	226.04	333.17	394.11	241.02	273.9	246.95	330.57	399.17	103.69	154.45	208.42	392.52	215.87	270.67	278.71	306.83	262.22	1.3	179.1	216.45	80	443.3	480.47	256.14	319.2	122.36	228.42	161.36	360.29
ENSG00000004468	CD38	0	0	0	0	0	0	0	0	0	0	0	0	16.89	0	0	0	0	0	0	0	0	0	0	0	0	0	0	0	0	0	0	0	0	0	0	0	0	0	0	0	0	0	0	0	0	0	0	0
ENSG00000004478	FKBP4	310.15	172.87	123.52	175.86	235.91	192.83	126.43	0	44.51	45.75	28.02	15.74	204.24	16.04	45.69	11.94	1.02	72.4	182.9	0	7.76	126.63	144.31	256.77	196.5	0	5.55	70.42	29.37	31.11	0	112.77	144.07	57.64	80.55	18.29	2.53	10.47	300.49	11.11	25.32	118.85	44.92	8.64	50.01	150.21	12.79	24.93
ENSG00000004487	KDM1A	101.83	9.73	40.24	32.65	74.7	84.75	26.63	42.84	26.32	104.67	39.81	65.41	28.01	4.18	21.19	18.68	16.28	36.1	49.3	32.34	48.03	14.27	41.21	50.15	62.6	0	29.04	45.41	17.15	9.63	29.33	43.92	65.2	6.53	8.28	25.22	41.61	23.04	70.67	4.37	5.26	15.85	39.36	54.97	20.79	13.71	4.03	34.27
ENSG00000004534	RBM6	27.28	13.21	17.05	15.91	27.66	13.08	7.3	43.77	23.8	35.65	3.05	15.38	31.61	3.28	19.07	11.51	10.81	25.71	27.59	15.87	31.37	7.06	12.58	13.95	27.33	13.76	5.94	29.21	24.91	11.75	6.81	12.86	19.38	7.59	16.39	27.58	0	1.86	16.72	3	3.18	35.24	22.67	6.1	23.59	6.61	6.45	6.37
ENSG00000004660	CAMKK1	0	0	4	0	0.46	0	0	0	0	0	0	0	0	0	0.75	0	0	0	0	0	0	0	0	0	0	0	0	4.49	0	0	0	0.51	0	0	0	0	0	0	0	2.35	0	0	0	0	0	0.11	0.15	0.37
ENSG00000004700	RECQL	40.97	72.96	41.49	28.05	79.13	32.32	84.34	0.54	20.88	12.9	13.11	16.63	35.8	3.64	6.39	9.3	0	22.44	44.25	46.88	25.26	20.71	13.04	13.88	34.67	113.83	23.06	15.58	46.98	2.75	0	10.69	14.09	57.22	40.61	0	0	13.87	57.68	0	5.27	54.19	46.8	16.69	0.08	38.87	4.33	10.63
ENSG00000004766	VPS50	0	7.95	1.28	0	0	0	1.74	3.89	0	18.88	0	0	0	0	0	0	0	0	5.83	0	0	0.89	13.05	0	14.15	0	9.62	0	0	0.04	0	0	14.1	7.34	0	12.1	1.52	0	10.91	0.3	0.17	0	0.76	3.03	0	0	0	0
ENSG00000004776	HSPB6	0	0	0	0	0	0	0	0	0	0	0	0	0	0	0	0	0	1.32	0.23	0	0	0	0	0	0	0	0	0	0	0	0	0	6.11	0	0	0	0	0	0	0	0	0	0	0	0	0	0	0
ENSG00000004777	ARHGAP33	3.47	0	0	0	0	0	0	0	0	0.51	0	0.2	0	0	0	0	0	0.26	0.1	0	0	0	0	0	0	0	0	0	0	0	0	0	0	0	0	0	0	0	0	0	0	0	0.18	0	0	0.89	0	0
ENSG00000004779	NDUFAB1	1437.71	948.55	900.76	1487.47	1281.26	1503.38	1299.6	382.89	931.15	640.42	1674.69	1688.63	886.96	2482.33	1313.19	2187.67	3488.48	1305.43	1157.48	716.28	633.41	1180.16	1865.87	1471.36	1391.66	336.77	647.71	448.97	735.42	1482.78	1340.3	1014.33	1176.56	1272.37	1279.24	734.52	620.99	489.38	926.8	695.13	1023.3	976.59	959.66	544.85	1371.93	1540.56	3099.86	1222.18
ENSG00000004799	PDK4	0	0	0	0	0	0	0	0	0	0	0	0	0	0	0	0	0	0	0	0	0	0	0	0	0	0	0	0	0	0	0	0	0	0	0	0	0	0	0	0	0	0	0	0	0	0	0	0
ENSG00000004809	SLC22A16	0	0	0	0	0	0	0	0	0	0	0	0	0	0	0	0	0	0	0	0	0	0	0	0	0	0	0	0	0	0	0	0	0	0	0	0	0	0	0	0	0	0	0	0	0	0	0	0
ENSG00000004838	ZMYND10	0	0	0	0	23.93	0	0	0	0	0	0	0	0	0	0	0	0	0	0	0	0	0	0	0	0	0	0	0	0	0	0	0	0	0	0	0	0	0	0	0	0	0	0	0	0	0	0	0
ENSG00000004846	ABCB5	0	0	0	0	0	0	0	0	0	0	0	1.38	0	0	0	0	0	0	0	0	0	0	0	0	0	0	0.9	0	0	0	0.3	0	0	0	0	0	0	0	0	0	0	0	0	0	0	0	0	0
ENSG00000004848	ARX	0	0	0	0	0	0	0	0	0	0	0.18	1.58	0	0	0	0	0	0	0	0	0	0	0	0	0	0	0	0	0	0	0	0	0	0	0	0	0	0	0	0	0	0	0	0	0.07	0	0	0
ENSG00000004864	SLC25A13	27.68	36.99	48.12	53.08	22.86	9.81	30.1	33.87	0	24.24	9.54	21.06	77.63	16.62	6.85	9.47	23.18	24.05	49.59	55.46	39.18	10.87	17.91	27	43.8	45.92	48.18	8.95	23.58	8.4	20.38	17.39	51.82	30.24	44.78	51.63	0	5.01	48.38	9.19	3.26	26.05	12.41	56.13	25.57	18.77	2.63	9.66
ENSG00000004866	ST7	0	0	28.71	0	0	0	39.99	12.69	15.33	20.6	8.98	7.24	42.24	0	0	0	2.24	0	0	21.04	21.74	14.78	9.96	46.78	12.04	6.17	18.65	9.27	0	9.94	0	2.95	0	0.97	40.78	28.48	0	87.59	21.33	3.72	0	0	3.69	16.01	0	12.3	1.75	12.88
ENSG00000004897	CDC27	17.61	78.4	1.04	0	79.06	49.5	65.23	36.98	38.1	71.03	31.68	45.35	67.82	9.57	39.36	0.35	21.89	17.73	48.46	123.91	119.24	16.19	0	45.93	51.08	0	162.64	44.13	12.79	52.82	56.27	68.15	89.97	30.76	22.12	312.87	128.75	160.14	5.26	10.94	1.28	17.51	89.12	30.41	0	22.64	70.87	58.29
ENSG00000004939	SLC4A1	0	0	0	0	0	0	0	0	0	0	0	0	0	0	0	0	0	0	0	0	0	0	0	0	0	0.26	0	0	0	0	0	0	0	20.95	0	0	0	0	0	0	0	0	0	0	0	0	0	0
ENSG00000004948	CALCR	0	0	0	0	0	0	0	0	0	0	0	0	0	0	0	0	0	0	0	0	0	0	0	0	0	0	0	0	0	0	0	0	0	0	0	0	0.64	0	0	0	0	0	0	0	0	0	0	0
ENSG00000004961	HCCS	149.6	143.08	92.44	63.72	187.92	60.92	179.62	43.89	697.43	148.43	57.65	121.07	281.66	118.16	303.63	201.07	38.84	42.13	306.31	238.89	230.65	132.93	144.18	218.3	303.33	42.44	179.59	192.43	208.54	177.72	131.6	187.68	129.93	61.27	47.2	49.97	232.71	138.22	217.25	7.72	63.22	441.46	129.84	190.25	259.27	252.08	132.62	215.01
ENSG00000004975	DVL2	1.37	4.34	1.96	1.71	0.87	9.59	3.78	0	4.43	14.93	15.44	0.1	16.77	0.58	0.64	0.98	2.92	1.96	4.5	3.77	38.03	2.47	12.73	2.13	5.13	8.44	3.53	4.38	12	0	3.39	2.57	6.93	1.82	0.68	6.67	6.41	8.04	15.41	16.27	0	17.01	0.63	5.96	1.79	4.03	0.82	1.18
ENSG00000005001	PRSS22	0	0	0	0	0	0	0	0	0	0	0	0	0.55	0	0	0	0	0.23	0	1.3	0	0	1.08	0	0	0	0	0	0	0	0	0	0	0	0	0	0	0	0	0	0	0	0	0	0.68	0	0	0
ENSG00000005007	UPF1	0	4.15	4.97	0.13	0	0	0.1	10.24	0.4	1.86	6.85	5.46	2.72	0	0	1.35	2.51	19.54	1	4.64	12.38	0	4.49	0	0	0	0	6.93	0	3.63	15.64	0.15	0.06	0	0	16.89	2.66	35.75	5.76	8.61	0	0	0	0.7	0.19	20.94	3.11	1.86
ENSG00000005020	SKAP2	25.63	0	0	0	4.92	0	0	21.38	0	0	1.43	0	0	0	0	0	8.22	0	0	0	8.28	6.11	0	0	0	0	0.26	0	0	3.99	0	0	0	0	0	3.09	0	0	0.9	1.52	0	21.97	1.33	3.75	10.54	0	0	0
ENSG00000005022	SLC25A5	2446.15	3083.94	2876.44	3410.23	2648.98	3152.09	2171.47	1022.56	519.72	1547.72	498.88	991.88	2587.13	2163.09	3725.5	2878.29	2101.4	855.8	2531.76	2927.22	1420.15	2560.58	3423.24	3245.77	2405.82	533.67	3047.84	2379.7	4251.81	3301.76	1976.16	2811.02	2472.89	3214.99	2255.79	1952.54	816.09	1357.11	2173.06	278.52	937.55	3551.01	2319.61	1195.24	3265.04	3336.28	1333.3	1754.67
ENSG00000005059	MCUB	0	14.84	0	7.5	0	0	0	0	0	13.79	3.94	0	0	3.88	0.44	10.08	0	0	32.35	0	0	1.32	9.33	22.72	24.92	0	0	0	0	0	14.26	2.4	43.34	7.14	0	0	0	12.81	3.56	1.91	1.51	0	7.21	0	13.54	12.5	6.4	0
ENSG00000005073	HOXA11	0	0	0	0	0	0	0	0	0	1.47	0	0	0	0	0	0	0	0	0.15	0	0	0.32	0	0	0	0	0.26	0	0	0	0	0	0	0	0	1.43	0	0	0	0	1.76	12.44	0	0	0	0	0	0
ENSG00000005075	POLR2J	121.65	159.27	156.72	125.21	183.39	187.8	111.83	133.79	117.72	202.18	140.06	160.31	211.69	86.92	117.03	138.77	189.07	142.9	160.61	159.4	113.23	119.89	159.35	172.86	124.52	161.25	173.07	51.35	163.7	147.11	136.84	114.88	142.21	189.96	144.03	140.33	79.18	155.73	97.61	87.25	159.28	176.97	154.13	116.6	166.4	103.18	108.61	144.68
ENSG00000005100	DHX33	7.39	2.19	1.3	5.59	5.99	8.94	3.22	3.31	2.76	4.33	12.86	4.32	4.74	1.76	1.38	0.42	5.8	2.33	0.85	7.4	3.43	8.28	9.11	2.34	2.51	13.48	0	9.39	4.11	1.72	0	0.31	4.55	0.2	8.25	1.16	2.05	9.32	2.16	5.43	3.48	0.17	2.15	1.04	3.5	3.99	0.8	2.37
ENSG00000005102	MEOX1	0	8.01	0	0	0	0	0	0	0	0	0	0	0	0	0	0	0	0	0	0	0	0	0	0	0	0	0	0	0	0	0	0	0	0	0	0	0	0	0	0	0	0	0	0	0	0	0	0
ENSG00000005108	THSD7A	0	0	0	0	0	0	0	0	0	0	0	0	0	0	0	0	0	0	0	0	0	0	0	0	0	0	0	0	0	0	0	0	0	0	0	0	0.05	0	0	0	0	0	0	0	0	0	0	0
ENSG00000005156	LIG3	2.2	12.98	17.45	10.95	7.15	11.44	16.85	0	6.52	45.9	2.58	2.49	6.07	6.12	5.28	0.74	0.96	0	11.64	8.75	3.19	2.12	18.1	0	13.51	0	18.73	36.43	15.58	1.55	1.88	0	24.57	5.35	6.82	0	0.09	1.18	46.13	0.21	0	62.98	8.92	0	0	7.3	0.22	5.53
ENSG00000005175	RPAP3	20.89	103.73	40.92	18.96	53.64	15.53	54.19	31.99	29.84	86.83	17.48	6.95	40.52	23.33	25.22	34.41	76.64	1.68	57.76	86.48	21.59	22.81	10.65	0	30.71	9.4	40.27	99.17	35.78	27.1	37.66	14.41	49.96	30.12	34.16	55.51	13.27	9.94	85.41	17.84	2.91	8.15	7.98	70.24	7.89	44.6	7.24	43.66
ENSG00000005187	ACSM3	0	0	0	0	0	0	0	0	0.8	0	0	3.89	0	0	2	0	1.79	0	0	0	0	0	0	0	0	0	17.88	0	0	0	0	0	1.68	0	0	0	0	0	0	0.48	0	0	0	0	0.06	0	0	0
ENSG00000005189	REXO5	0	0	0	11.52	0	5.72	0	0	10.32	10.76	10.56	5.63	0	0	14.36	0	0	5.9	0	6.79	11.33	4.19	0	0	26.01	0	6.85	1.78	28.13	1.1	0	0	0	31.21	14.82	4.19	15.99	0	0	5.96	0	16.47	0	8.39	0	15.4	0.98	0.6
ENSG00000005194	CIAPIN1	375.99	210.69	226.82	366.06	333.71	197.47	346.39	151.18	212.72	258.95	27.09	65.1	248.76	40.47	196.79	95.38	44.28	42.85	267.42	185.42	235.33	281	251.83	235.52	136.56	131.07	267.71	135.59	115.76	152.48	127.8	261.14	278.37	221.03	300.75	168.27	6.15	112.67	233.4	40.94	165.39	138.97	293.08	204.65	131.14	195.05	15.76	222.43
ENSG00000005206	SPPL2B	9.61	1.34	1.18	4.76	5.96	2.56	16.26	0	2.12	0	0	0	0.89	0.05	1.53	0.88	0	9.99	3.34	0	0	1.43	4.26	0	1.41	0	0	0	2.8	0	1.16	0	1.61	0	1.87	4.31	1.32	0	1.67	0.26	0.79	1.76	0.77	0.61	2.36	0	0	0.94
ENSG00000005238	FAM214B	16.13	1.87	11.74	16.29	0.22	0	5.19	0	1.89	0.84	0.1	0	0	0.75	0	0.14	1.36	2.5	0.49	0	0	0.13	5.86	19.98	2.93	21.3	0	0	0	0.09	0	0.18	7.81	0	3.46	2.97	5.62	2.08	0.56	2.7	0	5.51	1.81	0	8.01	0.45	0	0.12
ENSG00000005243	COPZ2	0	0	0	0	0	0	0	0	0	0	0	0	0	0	13.06	0	0	0	0	0	0	0	0	13.47	0	0	0	0	0	0	0	0	0	0	0	34.88	0	0	0	0	0	0	0	0	0	0	0	0
ENSG00000005249	PRKAR2B	0	1.57	0	2.69	6.09	6.51	0	0	0	1.91	0	0	0	0	0	0	0	0.31	0	0	0	0	0	0	2.74	0	0	0	0	0	12.86	0	2.36	3.27	0.12	0	0	0	0	1.16	0	0	0	0	0	0	0	0
ENSG00000005302	MSL3	12.26	27.02	15.63	23.79	3.04	22.41	9.84	15.57	10.62	37.97	12.69	24.37	18.68	0	30.76	10.94	36.01	13.99	25.3	22.44	12.22	0.3	2.82	39.07	21.52	191.26	0.9	2.45	47.85	1.96	0	31.14	47.02	0	18.02	0	9.38	0.94	66.03	8.81	0	20.44	4.45	43.99	19.95	14.08	14.53	4.89
ENSG00000005339	CREBBP	1.01	0.87	0	0	5.42	0.37	13.86	52.86	2.5	0.19	0.82	0.21	1.62	0.01	1.24	0	16.69	2.08	1.28	0.22	17.06	6.76	0.08	0	2.37	2.49	0	0.31	0.36	1.02	0.99	0	2.83	0	0.04	19.29	1.02	2.16	0.18	2.44	11.83	19.39	20.16	12.38	0.2	7.42	0.36	0.36
ENSG00000005379	TSPOAP1	0	0	0	0	0	0	0	0	0	0	0	0	0	0	0	0	0	0	0	0	0	0	0	0	0	0	0	0	0	0	0	0	0	0	0	0	0	0	0	0	0	0	0	0	0	0	0	0
ENSG00000005381	MPO	0	0	0	0	0	0	0	0	0	0	0	0	0	0	0	0	0	0	0	0	0	2.01	0	0	0	0	0	0	0	0	0	0	0	0	0	0	0	0	0	0	0	0	0	0	0	0	0	0
ENSG00000005421	PON1	0	0	0	0	0	0	0	0	0	0	0	0	0	0	0	0	0	0	0	0	0	0	0	0	0	0	0	0	0	0	0	0	0	0	0	0	0	0	0	0	0	0	0	0	0	0	0	0
ENSG00000005436	GCFC2	11.32	5.61	10.99	0	0	9.74	10.64	17.78	40.94	0	0	0	0	5.64	2.83	13.4	0.19	0.64	0.42	5.44	0	0.81	44.17	0	21.47	34.85	6.05	0	16.47	10.56	39.42	15.9	12.92	25.14	26.47	0.38	1.01	0	12.49	5.81	0	0	1.62	5.72	0	9.07	9.67	23.31
ENSG00000005448	WDR54	72.07	32.32	32.94	99.42	116.36	53.57	64.69	3.89	29.37	0	17.99	0	78.36	17.74	55.09	26.9	50.84	14.95	28.66	3.63	0.33	48.33	63.32	1.12	40.69	0	0	0	28.56	44.87	0	44.61	72.15	0	0	0	0	79.97	24.16	0.55	59.84	0	51.24	12.38	137.75	58.8	37.26	50.36
ENSG00000005469	CROT	0	3.77	5.42	0	0	0	0	0	0	0	0.46	0	0	9.31	0	0	0	0	0	0	0	0	0	0	2.57	0	4.11	0	0	0	0	3.9	0	0	0	0	0	0	3.28	0.15	0	0	0	1.96	6.78	10.94	0	0.29
ENSG00000005471	ABCB4	0	0	0	0	0	0	0	0	0	0	0	0	0	0	0	0	0	0	0	0	0	0	0	0	0	0	0	0	0	0	0	0	0	0	0	0	0	0	0	0	0	0	0	0	0	0	0	0
ENSG00000005483	KMT2E	37.91	22.9	27.24	0	34.51	14.37	13.77	42.47	13.27	70.15	0.46	1.11	46.77	0	43.34	6.46	0	6.48	12.25	23.08	18.17	16.11	42.68	0.56	42.74	3.27	22.29	12.93	61.36	30.98	0	0	37.94	0	20.42	0	57.28	3.22	21.5	23.68	90.18	0	45.13	18.72	5.29	18.74	4.13	32.27
ENSG00000005486	RHBDD2	139.35	48.51	79.97	35.08	85.52	45.78	55.11	78.89	28.1	60.19	6.99	8.3	93.76	11.61	35.05	16.82	3.87	16.25	48.25	41.31	25.72	30.23	71.76	33.45	34.21	0	44.68	18.45	12.59	12.16	22.53	118.27	16.63	74.66	33.94	20.67	16.07	12.84	26.07	18.88	29.01	39.07	36.27	46.82	130.95	52.65	18.28	38.32
ENSG00000005513	SOX8	0	4.83	0	0	0	0	0	0	0.68	0	0	0	0	0.22	0	0	0	5.04	0	0	0	0	0.1	0	0	0	0	0	0	0	0	0	2.75	0	0	0	11.56	0	0	1.55	0	0	0	0	0	0.87	0	0
ENSG00000005700	IBTK	8.2	11.33	11.85	5.61	21.4	2.81	4.26	7.99	8.55	11.6	11.81	6.33	0	1.71	3.25	2.14	36.15	2.69	2.65	0	23.66	2.61	8.94	13.53	9.18	0	4.55	1.41	18.29	3.47	18.07	12.72	6.38	6.62	0	3.29	12.79	0.35	6.69	5.36	6.81	20.3	7.4	2.59	0	8.17	0.12	0
ENSG00000005801	ZNF195	32.73	128.5	87.68	138.94	37.67	131.71	167.79	35.51	36.71	162.35	26.71	45.55	22.38	15.37	11.29	3.93	6.6	12.25	104.81	18.67	75.16	36.78	38.98	32.47	74.3	71.21	44.61	44.2	38.09	49.44	42.27	77.63	104.3	83.88	73.53	82.14	13.89	28.44	88.86	3.63	3.52	46.07	85.47	39.88	27.01	20.96	8.32	16.89
ENSG00000005810	MYCBP2	0	0	0	0	0	0	0	2.1	4.62	6.59	2.7	0.8	13.97	0	0.05	1.84	4.92	2	5.57	0.1	1.58	4.54	1.1	0	9.08	0	0	2.13	2.55	0	0	0	0	0	6.07	0	0	1.39	0	4.8	0.02	0	0.92	0	0.05	0	1.36	0
ENSG00000005812	FBXL3	0.29	1.94	0	7.77	15.56	14.52	1.8	0.06	2.74	13.49	2.49	8.16	28	0.46	0.7	0.37	0.67	0	0	4.08	14.19	0	0	4.43	6.93	0	7.6	0.08	2.6	2.34	17.26	6.05	9.16	15.71	10.64	0	3.75	9.23	4.27	1.66	7.52	7.07	0.76	20.22	1.43	2.87	0.08	0.08
ENSG00000005844	ITGAL	0	0	0	0	0	0	0	0	0	0	0	0	0	0	0	0	0	0	0	0	0	0	0	0	0	0	0	0	0	0	0	0	0	0	0	0	0	0	0	0	0	0	0	0	0	0	0	0
ENSG00000005882	PDK2	0	14.76	1.95	11.77	0	0	15.9	0	0	0	0	0	0	0	0	0	0	0	0	0	0	1.97	4.44	0	0	0	2.06	0	0	3.44	10.57	0	9.69	0	2.27	0	0	19.79	0	0	0	0	0	0	13.86	2.27	0	0
ENSG00000005884	ITGA3	0	0	0	0	0	0	0	11.05	0	0	0	0	0	0	0	0	0	0	0	0	0.66	0	0	0	0	0	0	0	0	0	0	0	0	0	0	0	0	17.2	0	1.12	0	0	0	0	0	0	0	0
ENSG00000005889	ZFX	8.22	0.27	17.7	9.94	12.99	12.79	0.92	7.39	39.06	6.08	2.76	1.01	14.5	3.71	11.56	2.81	7.52	0.8	2.57	31.28	78.92	3.5	0.26	2.65	11.48	5.99	10.3	22.54	7.37	6.14	26.15	1.42	11.68	0	15.44	9.5	5.73	3.98	15.93	2.87	14.06	29.87	35.93	12.35	11.37	9.78	3.95	8.71
ENSG00000005893	LAMP2	55.1	68.01	66.1	95.61	95.35	61.13	88.9	30.61	47.61	128.57	11.2	80.18	244.8	21.23	63.46	10.14	111.76	5.02	57.89	256.83	103.55	77.8	19.35	122.48	84.79	294.26	233.41	282.87	164.55	13.08	161.47	89.94	70.19	35.62	75.79	2.23	34.49	4.09	58.07	11.66	25.87	125.92	45.46	104.78	16.35	53.21	6.85	26.76
ENSG00000005961	ITGA2B	0	1.71	9.35	5.29	0	0	0	0	0	0	0	0	11.3	18.46	0.08	0	0	0	0	0	0	0.39	1.1	0	3.9	0	0	0	0	0	0	6.94	3.05	0	0	0	0	0	0	0	0.25	10.56	0.53	0	0	0	0	0.46
ENSG00000005981	ASB4	0	0	0	0	0	0	0	0	0	0	0	0	0	0	0	0	0	0	0	0	0	0	0	0	0	0	0	0	0	0	0	0	0	0	0	0	0	0	0	0	0	0	0	0	0	0	0	0
ENSG00000006007	GDE1	11.11	34.6	102.99	58.99	112.27	19.26	85.62	0	192.61	20.01	30.17	0	26.28	20.08	33.82	44.4	43.47	24.98	104.62	22.3	59.17	51.63	49.77	86.21	50.72	0	15.96	65.04	39.35	10.8	54.87	85.31	48.48	27.22	55.9	19.66	53.61	97.47	25.69	3.98	27.63	12.86	19.43	9.31	92.41	62.48	10.29	22.01
ENSG00000006015	REX1BD	189	209.5	122.78	126.47	230.89	149.47	235.48	408.13	179.4	152.32	219.97	89.88	387.09	372	278.78	323.95	358.71	416.81	147.45	276.55	328.18	163.44	200.59	442.18	101.25	170.55	184.21	53.59	207.36	276.79	192.86	59.98	208.5	135.4	169.49	233.95	135.55	74.72	136.77	76.05	105.11	275.28	358.08	212.46	162.81	209.18	217.65	186.35
ENSG00000006016	CRLF1	0	15.21	0	0	0	19.9	4.61	0	67.37	19.06	0	0.36	0	0	0	0.31	0	96.57	9.26	19.14	7.15	20.12	15.82	15.52	0	12.3	3.08	1.64	0	0.57	9.51	17.3	25.99	48.52	0.62	0	0	0	2.32	63.79	0	33.57	0	0	0	8.87	2.94	0
ENSG00000006025	OSBPL7	0	0	0	0	0	0	0	0	0	0	0	0	0	0	0	0	0	0	0	0	0	0	0	0	0	0	0	0	0	0	0	0	1.85	0	0	0	0	0	0	0	0	0	0	0	0	0	4.57	0
ENSG00000006042	TMEM98	0	7.27	56.09	16.09	21.75	64.5	29.41	32.99	0	41.79	0.15	0.33	0	12.08	3.75	18.38	4.66	4.65	30.07	43.61	0	13.62	19.47	53.08	120.3	0	138.93	0	0	21.9	109.66	64.73	72.19	30.74	25.18	0.21	0	0	0	0	8.01	0	9.76	84.03	13.33	115.34	9.49	0
ENSG00000006047	YBX2	0	0	0	0	0.71	0	0	0	0	0	0	0	0	0	0.32	0.65	0	0	0	0	0	0	0	0.15	1.43	0	0	0	0	0	0	0	0	0	0	0	0	0	0	0	0	0	0	0	0	0	0	0
ENSG00000006059	KRT33A	0	0	0	0	0	0	0	0	0	0	0	0	0	0	0	0	0	0	0	0	0	0	0	0	0	0	0	0	0	0	0	0	0	0	0	0	0	0	0	0	0	0	0	0	0	0	0	0
ENSG00000006062	MAP3K14	0	0	0	0	0	0	0	0	10.47	0	0	0	0	0	0	0	0	0	0.1	0	0	0	0	3.45	0	0	0	0	0	0	0	0	0	0	0	0	0	0	0	0	0	0	0	0	0	0	5.03	2.13
ENSG00000006071	ABCC8	0	0	0	0	0	0	0	0	0	0	0	0	0	0	0	0	0	0	0	0	0	0	0	0	0	0	0	0	0	0	0	0	0	0	0	0	0	0	0	0	0	0	0	0	0	0	0	0
ENSG00000006116	CACNG3	0	0	0	0	0	0	0	0	0	0	0	0	0	0	0	0	0	0	0	0	0	0	0	0	0	0	0	0	0	0	0	0	0	0	0	0	0	0	0	0	0	0	0	0	0	0	0	0
ENSG00000006118	TMEM132A	0	0	2.38	0	0	0	0	25.21	0	7.47	10.87	12.8	0	0	0.45	0.66	0	6.7	0.48	0	13.61	0.85	0.18	0	0.7	0	3.08	0	0	0	9.79	0	0.63	0	0	10.7	4.49	12.02	1.67	2.79	0	0.93	0	10.2	0	0	0	0
ENSG00000006125	AP2B1	128.48	97.36	255.71	102.08	153.11	94.33	127.91	19.45	228.19	135.95	29.44	19.4	41.55	10.34	90.38	14.23	22.45	27.78	120.42	17.48	14.83	50.48	65.64	146.75	131.21	5.8	55.9	220.63	171.71	29.41	16.24	50.16	71.34	39.81	44.09	0	96.44	17.68	105.58	19	22.82	213.8	17.76	31.73	32.31	162.41	8.58	38.86
ENSG00000006128	TAC1	0	0	0	0	0	0	0	0	0	0	0	0	0	0	0	0	0	0	0	0	0	0	0	0.56	0	33.48	0	0	13.13	0	0	0	0	0	0	0	53.92	0	0	0	0	0	0	0	0	0	0	0
ENSG00000006194	ZNF263	37.67	36.31	18.19	10	83.31	84.39	4.31	0.17	133.87	34.26	0.71	1.78	31.52	0.88	1.63	4.45	13.57	3.29	37.85	18.77	95	14.38	9.76	7.14	27.56	56.9	16.32	97.41	63.56	8.03	8.89	49.29	60.68	12.03	52.5	33.02	12.22	0	11.56	1.22	0	220.05	9.45	32.27	9.11	4.95	0.17	1.86
ENSG00000006210	CX3CL1	0	0	0	0	0	0	0	0	0	0	0	0	0	0	0	0	0	0	0	0	0	0	0	0	0	0	0	0	0	0	0	0	0	0	0	0	0	0	0	0	0	0	0	0	0	0	0	0
ENSG00000006282	SPATA20	0	0	0	1.4	0	0	0	3.4	0	2.14	0	0	27.37	0	0	1.83	0	3.71	1.44	12.26	0	1.91	0	4.99	11.83	0	7.49	0	0	0	0	3.31	0	0	0	0	0	0.86	6.75	0.13	0	0	0	0	0	0	0	0
ENSG00000006283	CACNA1G	0	0	0	0	0	0	0	0	0	0	0	0	0	0	0	0	0	0	0	0	0	0	0	0	0	0	0	0	0	0	0	0.06	0	0	0	0	0	0	0	0	0	0	0	0	0	0	0	0
ENSG00000006327	TNFRSF12A	22.05	177.63	64.7	170.65	62.57	116.92	117.19	388.28	1365.89	0	60.26	29.77	197.54	131.8	45.61	30.97	50.62	32.31	76.81	429.24	257.36	186.16	29.67	180.63	82.05	852.02	138.15	228.13	293.99	234.59	744.66	259.19	131.86	162.96	181.93	218.17	1835.38	630.73	50.79	28.67	47.93	64.42	101.61	302	116.37	75.55	68.11	203.06
ENSG00000006377	DLX6	0	0	0	0	0	0	0	0.31	31.63	0	0	0	0	0	0	0	0	0	0	0	0	0	0	0.52	0	0	0	0	0	0	0	0	0	0	0	0	4.29	0	0	0	0.51	0	0.12	0	1.58	0.34	0	0.8
ENSG00000006432	MAP3K9	0	0	0	0.14	0.05	0	1.86	9.19	1.44	0	0.02	0.46	0.34	0	0.09	0.13	0	0	0.45	5.73	1.15	0	0	0	1.9	0	0	0	0	0	0	0	1.36	0	0	0	0.21	0.08	0	0	0	0	0.98	1.48	0	0	0	0
ENSG00000006451	RALA	17.67	95.23	74.14	58.9	111.27	43.8	38.52	75.88	68.59	111	87.49	13.44	72.04	31.4	201.2	36.95	114.68	21.56	102.46	53.79	149.76	26.96	54.09	64.57	79.2	137.81	71.22	32.54	141.48	85.47	162.97	92.1	50.29	127.36	64.2	73.32	113.01	169.95	50.33	17.07	105.33	87.18	74.96	91.99	39.4	113.09	82.82	68.12
ENSG00000006453	BAIAP2L1	0	0.43	16.81	1.48	5.84	0	0.88	11.7	16.4	20.9	3.44	1.31	67.79	2.24	2.36	0.95	6.93	14.87	18.17	8.84	11.31	3.26	4.1	11.55	28.3	10.84	13.81	0	0.49	9.56	21.35	0	18.78	11.41	0	18.73	0.5	9.36	2.45	2.31	3.17	12.04	13.4	28.81	0	11.95	0.15	0.76
ENSG00000006459	KDM7A	1.82	0	0.04	0.44	2.43	3.43	0	0	16.01	1.4	5.25	1.01	0	2.35	0	1.37	0.75	0	1.49	0.22	0.07	0.04	5.13	4.26	0.99	0	0.29	0.57	0	0	16.59	1.48	0.31	0	0	6.39	0.19	0.1	1.83	12.53	0.03	0.43	0	13.88	1.08	0	1.28	4.62
ENSG00000006468	ETV1	21.56	19.16	19.29	64.17	32.66	52.45	21.9	0	9.53	0	0.67	14.61	1.15	0	0	1.58	0	0	22.69	0	0	0	0	6.26	9.25	0	0	0	17.36	3.76	0	63.66	17.88	50.06	42.88	0	0	0	43.32	13.56	0	0	1.11	0	0	4.12	0.66	0
ENSG00000006530	AGK	0	0	15.02	59.81	19.09	10.72	31.73	57.56	55.26	18.64	0	0.33	101.09	8.89	34.28	7.53	0	3.09	41.82	0	35.79	29.18	30.34	0.4	8.05	0	38.47	0	21.56	0	0	5.9	7.28	0.18	29.75	17.99	0	16.57	41.46	0.06	0.2	0	20.9	26.16	0	40.98	1.68	18.31
ENSG00000006534	ALDH3B1	0	0	0	0	0	0	0	0	0	0	0	0	0	0	0	0	0	0	0	0	0	0	0	0	0	0	0	0	0	0	0	0	0	0	0	0	0	0	0	0.12	0	0	0	0	0	0	0	0
ENSG00000006555	TTC22	0	3.27	0	0.23	0	0	0	0	0	0	0	0	0	0	0	0.21	0	0	0	0	0	0	0	0	0	0	0	0	0	0	0	0	0	0	9.85	0	0	0	0	0	0	0	0	0	0	0	0	0
ENSG00000006576	PHTF2	3.18	7.67	12.11	5.67	5.48	13.8	0.2	21.62	24.31	32.74	0.92	2.71	7.24	0.72	4.51	0.83	0	2.07	11.06	0.39	11.99	2.5	12.82	0	11.61	3.55	14.14	48.82	2.69	0	2.71	0	1.45	0	13.75	1.59	0	0	16.47	0.96	16.61	22.57	9.65	14.19	0	8.26	0	7.02
ENSG00000006606	CCL26	0	0	36.61	37.68	14.61	0	0	0	0	12.86	17.75	2.86	0	0	0	0	0	0	0	0	0	0	15.48	0	29.2	0	0	0	0	0	0	57.95	11.96	0	0	0	0	0	20.13	5.61	88.69	0	171.24	0	0	12.21	0	18.27
ENSG00000006607	FARP2	21.41	28.17	0	2.55	0	41.75	0	27.39	0	19.65	0.2	0	13.51	0	4.86	11.1	7.52	0.19	0.44	22.91	6.16	4.63	0	59.38	19.49	0	9.14	3.17	0	17	0	0	0.98	0	1.37	0.61	12.99	0.46	3.18	0	0	67.99	27.08	11.19	18.41	1.3	0	29.79
ENSG00000006611	USH1C	0	0	0	0	0	0	0	0	0	0	0	0	0	0	0	0	0	0	0	0	0	0	0	0	26.87	0	0	0	0	0	0	0	0	0	0	0	0	0	0	0	0	0	0	0	0	0	0	0
ENSG00000006625	GGCT	146.82	60.01	198.8	99.58	103.79	110.76	152.77	63.74	78.85	92.53	33.09	58.07	245.15	136.59	148.38	31.32	109.82	67.83	132.21	34.63	27.41	121.33	41.54	118.67	146.5	21.82	90.5	10.56	142.95	117.88	0	110.4	103	235.55	90.08	45.75	0	132.76	36.3	59.63	160.24	146.61	62.12	40.87	88.16	111.35	68.63	81.01
ENSG00000006634	DBF4	140.21	94.67	49.74	53.15	85.6	82.28	96.48	0	132.74	161.42	16.79	4.37	62.49	40.56	78.29	13.5	4.33	24.88	53.55	53.58	62.89	30.19	33.63	0.1	78.71	81.09	61.98	104.84	198.22	14.44	0	128.92	83.86	60.66	33.69	9.86	287.35	0	96.44	6.05	9.42	34.01	51.58	13.76	97.75	97.42	19.81	57.26
ENSG00000006638	TBXA2R	0	4.2	0.66	0	0	0	0	0	0	0	0	0	0.94	0	0	0	0	0	0	0	0	0	0	0	0	13.2	0.54	0	0	0	0	0	0.12	0	0	0	0	0	0	0	0.21	18.39	0	0	5.48	0	0	0
ENSG00000006652	IFRD1	65.81	23.5	35.41	55.83	74.69	25.29	37.04	1.84	110.03	137.03	22.38	20.01	14.52	2.46	11.08	1.69	15.58	13.85	65.9	216.42	139.14	30.55	1.16	8.05	28.26	100.6	29.15	127.28	271.15	19.28	56.01	107.19	124.66	80.56	26.09	61.39	12.03	9.28	60.34	13.12	30.28	57.83	57.24	56.83	5.81	25.52	1	84.61
ENSG00000006659	LGALS14	0	0	0	0	0	0	0	0	0	0	0	0	0	0	0	0	0	0	0	0	0	0	0	0	0	0	0	0	0	0	0	0	0	0	0	0	0	0	0	0	0	0	0	0	0	0	0	0
ENSG00000006695	COX10	26.43	47.52	2.07	27.29	30.62	40.5	40.14	2.95	67.3	50.03	17.32	3.48	25.94	9.63	1.15	16.81	14.2	3.38	24.3	35.72	30.09	9.94	59.77	38.63	27.51	34.4	26.28	8.85	36.9	2.47	18.89	25.26	42.48	6.3	16.64	19.35	0.77	0	43.81	7.01	0.4	22.51	6.36	12.53	16.36	62.14	0.41	22.87
ENSG00000006704	GTF2IRD1	0	5.2	0	0	0	0	0	6.36	0.98	13.71	0	7.73	2.51	0	2.5	0	0	0	2.03	5.49	4.81	0.11	0.72	0	0	0	0.89	5.96	2.98	0	0	8.01	9.51	0	0	5.65	0	43.86	0	0	0.09	0	0.57	2.29	0	0	0	0.27
ENSG00000006712	PAF1	59.68	101.6	47.24	28.34	62.07	57.48	64.08	72.34	144.58	49.24	14.73	1.41	58.65	4.37	28.27	20.07	8.05	14.8	86.44	57.96	13.58	55.15	27.25	22.16	42.88	77.2	83.02	154.32	37.6	34.15	54.4	74.92	67.03	71.19	0.39	54	28.01	3.44	77.01	10.17	0	56.02	50.94	28.9	71.8	38.18	4.16	55.33
ENSG00000006715	VPS41	0	14.63	30.71	30.51	57.93	54.2	36.69	60.51	17.77	11.17	11.6	12.29	34.56	5.81	13.52	5.2	2.05	0.71	15.14	115.7	22.35	12.26	25.22	12.2	34.93	221.88	26.39	0	0	9.74	5.57	10.74	29.24	4.6	17.64	0.41	0	0.14	7.49	5.7	0	0	74.44	6.32	6.17	13.03	0	31.73
ENSG00000006740	ARHGAP44	0	0	0.16	0	0	0.09	3.02	0	0	0.07	2.63	0	0	0.14	0.23	0	0	0	8.85	0	3.41	0.07	2.64	0	1.27	0	0	0.07	0	0	0.37	3.22	0	9.01	0	0	0.12	0	5.36	0	0	0	0.35	0.36	0	0	0	0
ENSG00000006744	ELAC2	79.43	110.23	139.48	64.67	157.95	116.6	94.54	45.5	28.44	169.39	10.02	14.25	84.54	9.46	12.69	1.64	16.85	22.69	92.99	25.33	65.63	53.53	61.43	93.07	96.58	13.33	71.22	33.03	7.89	9.61	71.9	104.27	63.36	46.11	96.77	81.22	24.19	0.54	110.21	13.26	25.4	138.68	28.1	26.37	49.7	67.95	0.11	15.33
ENSG00000006747	SCIN	0	0	0	0	0	0	0	0	0	0	0	0	0	0	0	0	0	0	0	0	0	0	0	0	0	0	0	0	0	0	0	0	0	0	0	0	0	0	0	0	0	0	0	0	0	0	0	0
ENSG00000006756	ARSD	0	0	0	0	0	16.54	0	0	3.25	19.94	0	0	48.61	17.37	17.25	0	0	0	18.14	0	0	8.87	3.87	0	20.3	0	0	0	0	0	0	0	0	0	0	0	0	0.65	0	0.09	0	50.98	0	0	0	0	0	0
ENSG00000006757	PNPLA4	78.77	52.19	16.54	0	23.34	24.73	25.66	1.27	9.47	19.38	80.58	50.36	102.18	61.13	100.47	65.52	66.6	0	0	8.88	11.74	100.83	71.56	56.15	32.24	0	16.41	41.14	59.29	28.35	151.74	0	15.2	60.87	32.46	26.53	0	60.89	28.2	19.53	143.33	46.37	54.36	41.55	74.21	34.11	51.8	31.92
ENSG00000006788	MYH13	0.08	0	0	0	0	0	0	0	0	0	0	0	0	1.52	0	2.68	0	2.75	0	0	0	0	0	4.08	0	0	0	0	0	0	0	0	0	0	0	0	0	0	0	0.05	0	0	0	0	0	0.79	0	0
ENSG00000006831	ADIPOR2	7.46	4.43	7.25	9.98	6.38	1.04	0.54	15.79	32.16	1.03	13.81	2.28	17.68	0	1.13	1.1	0.77	9.41	6.03	13.99	52.55	6.87	3.9	0.63	3.03	10	0.45	5.89	0.81	0	7.19	1.65	4.38	0.86	0.66	20.73	1.07	7.75	2.88	9.97	0.21	0	0.13	16.67	4.15	4.25	0	3.96
ENSG00000006837	CDKL3	0	0	0	0	0	0	0	0	0.1	0	0.12	4.71	0	0	0	0	38.24	0	0	0	54.16	0	0	0.75	0	8.73	0.26	0.21	11.58	0	0	0	1.56	0	19.29	0	0.52	0	0	44.18	0	0.32	0	0	0	0	0	12.27
ENSG00000007001	UPP2	0	0	0	0.18	0	0	0	0	0	0	0	0	0	0	0	0	0	0	0	0	0	0	0	0	0	0	0	0	0	0	0	0	0	0	0	0	0	0	0	0	0	0	0	0	0	0	0	0
ENSG00000007038	PRSS21	0	0	0	0	27.79	1.01	0	0	0	0	0	0	0	5.27	0	0	0	0	0	0	0	0	0	0	0	0	0	0	0	0	0	0	0	0	0	0	0	0	0	0	0	0	0	0	0	0	0	0
ENSG00000007047	MARK4	0	1.35	0	0	0	0	0	0	0	0	0	0	2.6	0	3.35	0	0	0	0	0.1	2.08	0	0	0	0	0.91	0	0	0	0.12	0.63	0	1.54	0	0	1.29	0	0	0	1.28	0	0	0	2.15	0	0	0	0
ENSG00000007062	PROM1	11.19	26.2	2.37	14.98	15.34	16.21	10.41	46.41	0	7.1	45.59	44.63	54.26	2.74	0	0.12	173.53	9.56	8.54	107.78	53.8	0	2.27	0	35.9	0	64.53	6.71	1.56	3.74	20.23	4.14	11.74	12.52	1.35	2.53	0	2.39	50.1	44.5	0	0	6.3	37.65	0	25.82	0.14	0.51
ENSG00000007080	CCDC124	266.5	193.83	306.92	257.62	327.08	196.06	254.67	137.46	143.31	164.15	25.42	66.41	390.52	73.03	118.6	142.29	85.44	198.66	161.94	219.92	202.78	180.95	258.6	388.51	97.5	30.56	423.29	107.41	329.91	186.65	260.91	173.72	222.52	155.47	213.52	362.44	110.89	187.21	207.86	26.76	186.96	379.67	193.96	262.56	267.5	254.22	69.34	337.41
ENSG00000007129	CEACAM21	33.71	0	0	0	0	0	0	0	0	0	0	0	0	0	0	0	0	0	0	0	0	0	0	0	0	0	0	0	0	0	0	0	0	0	0	0	0	0	0	0	0	0	0	0	0	0	0	0
ENSG00000007168	PAFAH1B1	79.07	78.57	31.51	53.66	32.22	15.56	39.51	177.67	326.94	87.9	86.03	102.54	121.51	19.72	81.31	52.57	89.13	86.83	65.54	121.15	253.78	37.2	23.15	51.26	103.92	22.39	76.74	148.24	200.96	105.56	58.82	100.87	63.99	86.41	116.76	268.63	303.1	124.75	36.18	202.79	127.21	17.45	122.76	203.64	22.51	49.44	22.72	136.73
ENSG00000007171	NOS2	0	0	0	0	0	0	0	0	0	0	0	0	0	0	0	0	0	0	0	0	0	0	0	0	0	0	0	0	0	0	0	0	0	0	0	0	0	0	0	0	0	0	0	0	0	0	0	0
ENSG00000007174	DNAH9	0	0	0	0	0	0	0	0	0	0	0	0	0	0	0	0	0	0	0	0	0	0	0	0	0	0	0	0	0	0	0	0	0	0	0	0	0	0	0	0	11.11	0	0	0	0	0	0	0
ENSG00000007202	KIAA0100	24.64	10.37	3.65	25.58	7.64	0.26	5.47	1.34	0.13	32.42	1.54	0.81	0.46	6.8	4.48	6.97	0.03	5.22	5.23	23.02	12.42	13.32	4.35	35.55	6.96	1.33	14.52	21.65	0	0.57	4.47	0	5.04	2	0	0.54	0	2.62	19.01	0.63	4.3	27.15	0	0	21.21	1.29	0	7.78
ENSG00000007216	SLC13A2	0	0	0	0	0	0	0	0	0	0	0	0	0	0	0	0	0	0	0	0	0	0	0	0	0	0	0	0	0	0	0	0	0	0	0	0	0	0	0	0.81	0	0	0	0	0	0	0	0
ENSG00000007237	GAS7	0.4	1.07	6.69	1.35	6.59	0.92	0	7.24	0.24	3.78	1.78	6.56	10.87	2.39	0	1.47	1.32	9.67	0.18	0	0	2.6	2.93	14.3	3.06	1.55	0.22	0	0.04	0	0	0	4.49	0.69	2.29	0	0	6.4	5.25	4.44	0	1.55	1.93	0.3	1.6	2.63	1.17	1.35
ENSG00000007255	TRAPPC6A	156.37	243.56	142.2	183.77	129.26	150.67	20.45	0	39.18	96.56	58.51	71.29	179.71	618.35	329.33	423.51	176.37	175.71	210.13	53.27	35.74	258.18	267.39	135.72	384.02	143.11	0	0	76.16	344.01	106.04	176.48	185.18	358.98	155.48	55.03	0	527.61	95.83	14.59	555.5	25.58	309.36	28.52	454.22	289.32	185.29	70.93
ENSG00000007264	MATK	33.7	17.37	14.83	11.98	3.4	11.17	11.59	0	0	0	0	0	0	4.17	2	6.87	0	41.12	14.53	0	0	1	14.25	30.81	6.57	25.61	0	0	26.98	0	0	15.24	9.08	16.9	0	0	0	0	8.19	0.49	2.17	0	0	0	6.38	2.72	0	7.47
ENSG00000007306	CEACAM7	0	0	0	0	0	0	0	0	0	0	0	0	0	0	0	0	0	0	0	0	0	0	0	0	0	0	0	0	0	0	0	0	0	0	0	0	0	0	0	0	0	0	0	0	0	0	0	0
ENSG00000007312	CD79B	0	11.63	0	0	0	0	0	0	0	0	0	0	0	0	0	0	0	0	0	0	0	0	0	0	0	0	0	0	0	0	0	0	0	0	0	0	0	0	0	0	48.75	0	0	0	0	0	0	0
ENSG00000007314	SCN4A	0	2.62	0	0	0	0	0	0	0	0	0	0	0	0	0	0	0	0	0	0	0	0	0	0	0	0	0	0	0	0	0	0	0	0	0	0	0	0	0	0	0	0.12	0	0	0	13.85	0	0
ENSG00000007341	ST7L	35.3	0	13.32	16.54	32.64	31.68	0	0	19.46	10.06	1.92	14.98	10.51	0.57	5.55	0	0	2.52	12.07	0	2.21	9.59	14.11	0	7.42	0	48.02	26.72	14.04	3.05	0	7.32	5.58	94.1	40.6	48.68	22.65	0	16.81	1.16	6.91	0	29.55	28.86	0	9	5.04	6.91
ENSG00000007350	TKTL1	0	0	0	13.8	0	0	0	0	0	0	0	0	0	0	32.9	0	0	0	0.12	0	0	4.39	0	0	10.98	0	0	7.69	0	0	0	0	0	0	0	0	0	0	0	0	0	0	0	0	0	5.84	0	0
ENSG00000007372	PAX6	0	0	0	0	0	0	0	0	0	0	0	1.07	0	0	0	0	0	0	0	0	0	0	0	0	0	0	0	0	0	0	0	0	0	0	0	114.39	0	0	0	0	0	0	0	0	0	0	0	0
ENSG00000007376	RPUSD1	45.63	24.62	23.59	27.81	33.71	40.05	28.56	27.33	36.82	6.67	0.82	0.77	17.31	2.53	15.98	1.68	0	49.05	50.27	37.08	29.08	24.21	56.9	13.09	33.59	0	28.6	17.95	18.14	6.29	3.47	0	20.39	9.57	22.83	7.56	0.96	45.73	19.07	26.09	0.41	45.39	15.12	25.17	17.18	13.71	0.85	12.83
ENSG00000007384	RHBDF1	0	3.12	22.41	8.54	0	0	6.89	14.82	1.49	10.13	0	15.57	22.05	0	5.68	0	12.04	0	0.8	7.22	24.47	35.46	0	0	17.38	0	8.11	0	2.53	0	19.81	0	3.97	16.78	0	69.6	0	25.16	21.38	3.48	15.86	9.66	9.5	6.47	0	7.06	0	0
ENSG00000007392	LUC7L	132.56	169.12	64.85	97.39	46.91	134.51	163.35	92.66	48	153.81	53.86	103.27	20.35	82.08	79.69	119.85	61.72	37.68	106.29	141.08	104.51	118.74	186.45	67.32	131.06	22.81	89.47	100.88	71.03	110.62	71.81	198.43	135.87	138.51	144.77	35.54	19.67	268.08	151.41	58.85	65.99	67.08	225.22	157.05	138.03	80.19	67.34	177.17
ENSG00000007402	CACNA2D2	0	0	0	0	0	0	0	12.71	0	0.97	0.05	1.7	0	0.12	0	0.14	6.12	2.69	1.86	0	0	0	0	3.08	1.9	0	0	0	0	0	0	0	3.14	3.11	0	0	0	0	0.57	0.72	0	2.68	0	0	0	0	0	0
ENSG00000007516	BAIAP3	0	0	0	0	0	0	6.65	0.1	0.09	0	0.06	0.09	0	0.03	0	0.04	0	0	0	0	0	0.35	0	0	0	0	0	0	0	0	0	0	0	0	0	0	2.65	0.19	0	0.04	0	14.97	0	0	0.04	0	0	0
ENSG00000007520	TSR3	0.24	3.34	8.76	2.55	2.04	0	3.24	40.08	47.04	9.34	32.57	1.56	14.79	6.23	9.71	10.92	7.82	59.55	17.38	8.33	38.96	9.33	73.96	21.83	15.27	0	1.99	4.72	0	4.93	7.96	5.53	13.68	0.86	0	6.5	0	22.13	1.59	5.1	31.83	22.54	11.17	75.71	16.94	9.93	7.59	1.7
ENSG00000007541	PIGQ	13.09	2.04	8.6	0.47	54.86	7.12	0	5.21	12.84	3.71	0.45	0.39	5.72	0	0	0.1	0	1.32	19.33	0	0.29	2.45	22.83	0	10.23	2.4	0	0	6.72	0	19.9	0	0.16	0	1.44	17.78	0	0	5	0.19	0	0	0	0	0.88	0	0	1.49
ENSG00000007545	CRAMP1	0.32	0	0	0	0	0	0	0	0	2.41	1.23	0.56	0	0.02	1.19	0	0.57	0.81	0.59	0	0	0.91	0.3	0	0.04	0.13	0	0	4.07	0	7.61	0	0	0	0	0.28	0.07	0	2.6	0.29	0	0	2.21	3.21	0.6	0	0	0
ENSG00000007866	TEAD3	5.87	0	0	0	0	0	0	0	1	1.03	3.25	0	6.9	0	1.52	0	0	0	0	0	0	3.61	0	0.81	0	0	0	0	4.3	1.99	0	0	0	0	0	0	0	0	0	5.12	0	10.65	0	0	8.25	0	0	0
ENSG00000007908	SELE	0	0	0	0	0	0	0	0	0	0	0	0	0	0	0	0	0	0	0	0	0	0	0	0	0	0	0	0	0	0	0	0	0	0	0	0	0	0	0	0	0	0	0	0	0	0	0	0
ENSG00000007923	DNAJC11	92.55	43.53	26.34	44.48	69.41	45.16	31.59	4.57	30.17	54.19	10.75	11.15	36.23	20.58	2.62	10.65	0.7	8.49	56.67	12.48	27.8	21.93	70.36	33.45	80.96	44.84	33.72	42.01	6.78	3.96	2.31	63.68	42.51	46.49	11.06	8.76	0.88	12.84	46.95	20.87	4.81	68.77	11.89	21.59	32.64	15.83	8.65	27.03
ENSG00000007933	FMO3	0	0	0	0	0	0	0	0	0	0	0	0	0	0	0	0	0	0	0	0	0	0	0	0	0	0	0	0	0	0	0	0	0	0	0	0	0	0	0	0	0	0	0	0	0	0	0	0
ENSG00000007944	MYLIP	29.87	0	0	0	5.77	1.6	3.42	9.17	389.75	20.78	0.54	4.88	53.02	3.69	1.23	10.42	5.8	0.14	24.92	0	11.68	15.4	14.62	0.39	10.07	25.62	4.84	88.83	35.43	11.42	0	12.38	12.24	0	0	13.82	9.87	2.65	8.03	5.39	2.87	25.92	11.44	5.67	15.01	30.7	3.43	16.54
ENSG00000007952	NOX1	0	0	0	0	0	0	0	0	0	0	0	0	0	0	0	0	0	0	0	0	0	0	0	0	0	0	0	0	0	0	0	0	0	0	0	0	0	0	0	0	0	0	0	0	0	0	0	0
ENSG00000007968	E2F2	0	0	0	0	0	0	0.06	0	0	0	2.59	0	0	1.46	0	0	0	0.04	0.35	0	0	0	0.86	0	0	0	1.17	0	0	0	0	0	0	0	0	0	0	0	0	0	0	0	0	0	0	6.43	0	0
ENSG00000008018	PSMB1	759.86	901.23	649.84	416.88	472.54	564.67	514.57	1693.17	1646.04	1077.17	1147.8	914.74	608.49	1584.74	1063.89	1429.2	1264.37	947.56	1011.11	753.3	1035.71	1432.04	1527.86	1447.86	942.94	443.58	1209.17	308.12	1152.11	909.62	1279.44	769.97	492.38	866.57	608.02	1279.67	2829.55	1014.55	1147.47	515.54	1328.55	1402.85	1064.55	1268.77	1298.5	1353.4	2061.18	1629.07
ENSG00000008056	SYN1	0	0	0	0	0	0	0	0	0	0	0	0.09	0	0	0	0	0	0.74	3.81	0	0	0	10.2	0	0	0	0	0	0	0	0	0	0.1	0	0	0	0	0	0	0	0	0	0	0	0	0	0	0
ENSG00000008083	JARID2	30.15	18.91	17.53	16.42	8.71	2.33	30.7	3.71	14.48	3.3	9.47	6.16	2.21	14.5	3.47	9.44	3.43	22.53	1.81	3.96	15.64	8.06	24.84	4.26	28.68	12.71	4.48	3.68	8.27	11.32	2.13	20.57	18.7	23.41	22.54	3.99	11.11	8.47	38.02	30.72	0.63	3.15	15.78	0.11	8.34	16.75	18.75	8.4
ENSG00000008086	CDKL5	0	0	0.33	0	0	1.44	0	22.02	0	7.34	0.04	3.27	0	0.05	3.14	0.41	3.4	0.49	0	23.15	0.93	6.39	0	2.38	4.79	0	2.39	0	0	0.03	0	9.86	0.3	0.09	0	0	0	0.35	7.21	0.19	0	0	0	0	0	14.09	0.72	0.04
ENSG00000008118	CAMK1G	0	0	0	0	0	0	0	0	0	0	0	0	0	0	0	0	0	0	0	0	0	0	0	0	0	0	0	0	0	0	0	0	0	0	0	0	0	0	0	0	0	0	0	0	0	0	0	0
ENSG00000008128	CDK11A	0	0	3.5	0	2.25	6.3	1.22	7.65	0	6.4	10.42	1.11	0.1	4.31	0.4	3.33	0	2.82	4.58	7.53	5.03	2.95	4.99	1.74	4.87	15.87	5	4.4	3.47	0.1	13.8	0	0	0	4.75	0	12.15	0	9.55	37.77	3.38	0.14	10.16	0	8.94	4.45	4.42	1.96
ENSG00000008130	NADK	25.09	39.75	25.96	16.77	35.7	26.82	16.62	10.48	0.3	38.19	2.01	4.3	0.51	3.71	4.76	0.58	11.1	0	45.47	0	11.15	10.08	27.6	38.48	25.65	10.73	2.98	1.08	18.01	8.96	0.2	12.46	14.24	0	32.54	8.23	0.17	0	31.37	0	6.94	67.05	2.87	4.02	33.76	10.02	0.58	22.26
ENSG00000008196	TFAP2B	0	0	0.06	0	0	0	0	0	0	4.35	0	0	0	0	0	0.85	0	0	0.57	0	0	0	0.51	0.54	1.28	0	0	0	0	0	0	0	0	0	0	0	3.6	0	0	0	1.74	0	1.51	0	0.71	1	0	0
ENSG00000008197	TFAP2D	0	0	0	0	0	0	0	0	23.84	0	0	0	0	0	0	0	0	0	0	0	0	0	0	0	0	0	0	0	0	0	0	0	0	0	0	0	0	0	0	0	0	0	0	0	0	0	0	0
ENSG00000008226	DLEC1	0	0.25	0	0.46	0	0.16	0	0	0	0	0.54	0.17	0.01	0	0	0	0.19	0	0.12	0	0	0	0.11	0	0	0	0	0	0.23	0	0	0	0	0	0	0	0	0.2	0.11	0.09	0.11	0	0	0	0	0	0	0
ENSG00000008256	CYTH3	0	0	0	0.08	0	0	0	1.36	10.32	0.84	0.33	0	0	3.86	0	0	0	0.26	0.13	0	0	2.38	0	4.13	0	0	12.59	0	0.06	0	0	0	0	0	0	7.04	0	0.94	0	0.71	0	0	0	2.78	0	0	0.47	1.67
ENSG00000008277	ADAM22	0	0	0	0	0	0	0	0	0	0	0	0	0	0	0	0	0	0	0	0	0	0	0	0	0	0	0	0	0	0	0	0	0	0	0	0	0	0	0	0	0	0	0	0	0	0	0	0
ENSG00000008282	SYPL1	156.63	135.38	66.85	97.96	73.46	54.94	138.45	84.05	101.83	118.12	56.22	64.74	80.28	18.63	63.2	7.32	47.57	0	163.22	153.87	47.03	10.88	56.03	30.96	51.31	167.37	69.33	25.3	105.48	32.99	53.22	64.14	90.61	57.43	109.11	58.68	124.62	65.28	49.87	22.19	28.02	238.2	89.14	59.85	40.38	126.11	10.02	61.37
ENSG00000008283	CYB561	0	7.95	7.17	18.83	17.29	20.56	6.08	18.56	0	0	1.43	0	0	0.56	0	0	0.64	4.21	17.99	0	0	5.09	0	12.76	35.03	0	3.07	0	0.5	0.41	0	10.84	7.78	4.1	14.56	0	0	7.79	0	0	0	9.47	2.87	0	11.58	9.94	0	1.02
ENSG00000008294	SPAG9	0	0	0	4.84	0	2.85	2.77	24.16	4.05	0.1	5.16	1.95	29.87	0.06	11.4	0	9.36	0.3	3.55	1.91	0.7	2.61	10.27	0	0	0.67	4.03	14.32	0	0.79	0.91	5.62	0.51	1.66	0	0.81	24.17	62.45	0.94	0.02	62.78	0	1.99	0.13	9.85	0	0.06	5.1
ENSG00000008300	CELSR3	0	0	2.94	0	0	0	0	0	0	0.77	0	0	0	0.03	0	0	0	0.03	0.02	0	0	1.41	0	0	2.37	0.24	2.13	0	6.7	0	2.24	0.61	0	0	0	0	8.82	0	0	0.22	0	0	0	0	0.58	0	0.59	0
ENSG00000008311	AASS	19.63	7.6	26.64	9.15	7.09	24.62	22.88	0	0	1.54	0	0.52	0	20.3	2.29	0	4.45	10.15	61.31	0	15.29	9.84	0	8.52	42.06	0	0	0	15.25	7.62	0	8.88	21.51	6.85	3.01	0	0	0	25.03	0	0	0	3.97	0	21.07	23.46	0.64	4.07
ENSG00000008323	PLEKHG6	0.73	0	0	0	0	0	0	0	0	0	0.77	7.68	0	0	0	0	0	20.54	0	0	0	0	17.15	0	3.4	0	0	0.68	16.21	0	0	0	6.86	0	0	0	0	0	11.63	2.49	0	0	0	4.02	26.93	0.92	0	0
ENSG00000008324	SS18L2	62.3	68.64	108.59	145.1	141.56	106.26	120	51.24	379.53	137.53	66.3	92.29	55.23	45.84	77.87	125.78	175.01	55.23	101.93	76.33	90.94	71.49	57.44	11.29	99.33	31.34	42.18	192.18	75.4	91.5	74.32	91.71	107.89	289.26	101.06	99.59	753.5	61.32	65.32	99.44	40.66	13.89	29.58	72.1	105.31	66.16	66.13	81.22
ENSG00000008382	MPND	0.18	0	0	19.09	0	0	0	18.35	0	0	12.92	1.57	6.24	0	0	0	36.35	0	0	11.46	0	0	0	0	0	0	0	0	0	1.3	0	0	3.62	0	0	8.29	0	0	3.21	24.85	0	0	0	3.17	0	0	0	0
ENSG00000008394	MGST1	180.21	326.4	81.57	410.11	342.25	443.8	298.57	167.11	31.36	15.34	127.77	94.85	52.18	596.02	143.77	410.66	381.57	121.68	488.82	270.12	160.06	434.5	221.85	424.44	486.91	50.88	122.23	102.51	97.15	411.3	182.97	158.41	230.79	299.4	231.07	106.04	139.6	5.78	158.85	41.82	386.75	18.28	96.2	202.47	270.24	447.3	373.2	94.03
ENSG00000008405	CRY1	5.63	6.14	19.91	8.77	27.18	28.59	25.91	0	30.1	5.8	10.2	0	12.2	0	0.15	1.79	4.65	0	11.46	15.08	14.09	7.33	20.39	5.21	22.26	16.03	14.4	18.45	19.96	3.02	4.66	18.88	13.12	9.85	13.6	15.18	6.85	0	11.41	3.53	1.19	0	7.93	9.84	0	20.93	0	10.52
ENSG00000008438	PGLYRP1	0	0	0	0	0	0	0	0	0	0	0	0	0	0	0	0	0	0	0	0	0	0	0	0	0	0	0	0	0	0	0	0	0	0	0	0	0	0	0	0	0	0	0	0	0	0	0	0
ENSG00000008441	NFIX	0	0	0	0	0	0.07	0	0	0	0	0	0	0	0	0	0	0	0	0	0	0	0	0	0	0	38.09	0	0	0	0	0	0	0	0	0	0	0	0	0	0	0	0	0	0	0	0	0	0
ENSG00000008513	ST3GAL1	0	0	0	6.38	0	0	0	0	8.85	3.99	2.48	0	2.03	0	2.43	0	0.12	0.06	0	0.1	1.37	0	0	1.19	0	8	21.82	12.7	0	3.26	13.43	0	16.07	0	0	0	0	11.8	0	0.34	4.94	0	10.92	36.06	0	0	0	1.51
ENSG00000008516	MMP25	0	0	0	0	0	0	2.57	0	0	0	0	0	0.58	2.37	0	0.26	0	0	0	0	0	0.54	0	0	2.15	0	0.07	0	0	0	0	0	12.09	0	2.11	0	0	0	0	0	0	0	0	0	0	0	0	0
ENSG00000008517	IL32	0	1.57	0	11.15	0	9.33	6.78	0	0	0	0	0	0	50.47	3.81	0	30.25	5.85	0	0	0	3.42	7.11	10	1.55	141.2	0	0	14.94	3.9	5.04	9.23	6.09	0	12.01	0	17.76	0	0	0	0	0	0	0	13.63	39.79	8.66	18.43
ENSG00000008710	PKD1	0	5.77	0	0	0	0	0	0	6.2	0	0.1	0	3.4	2.09	1.05	0.36	0.26	1.4	0.18	0.19	0	2.65	0	0.68	1.45	47.46	0.31	0.91	0	0	6.67	0	0.18	0	0	2.04	0	0	0.12	0.08	0	5.27	0.63	0	1.35	0.08	0	0
ENSG00000008735	MAPK8IP2	0	0	0	0	0	0	0	0	0.21	0	1.55	1.32	0	0.68	0.21	0	0	2.31	0	0	0	0	0	0	0	0	0	0	0	0	0	0.8	0	0	0	0	0	0	0	0	0.58	0.19	0	0	0	0	0	0.09
ENSG00000008838	MED24	89.01	34.22	16.76	50.96	125.97	67.84	41.86	70.13	21.39	28.8	30.56	29.01	73.85	1.18	0.47	23.65	19.05	36.91	29.84	10.85	0	7.94	21.74	0	32.52	0	34.91	17.37	18.16	4.5	0	17.49	40.15	4.93	14.18	32.76	68.19	23.12	35.19	12.29	0.38	43.45	11.43	18.16	32.67	3.19	5.24	2.37
ENSG00000008853	RHOBTB2	0	0	0	0	0	0	0	0	0	0	0	1.18	5.33	0	0	0	0	0	0	0	0	0	0	0	4.83	0	0	0	0.17	0	0	0	0	0	0	0	0	11.15	2.94	0.09	0.08	0	0	0	0	1.07	0	0
ENSG00000008869	HEATR5B	0	0	0.31	0	0	0	0	0	0.88	0.04	0.56	3.12	4.01	0.58	0	0	3.13	0	0	2.04	0	0	1.91	0	0	0	0	0	0	0	1.46	0	0	0	0	0	0	0	5.69	1.14	0	0.14	0	1.64	0	0	0	0.77
ENSG00000008952	SEC62	106	84.99	114.51	98.25	154.15	64.75	120.25	67.37	175.45	75.2	246.95	201.94	216.58	127.41	288.75	110.16	271.14	41.05	91.63	73.12	147.61	73	61.33	100.66	70.27	79.15	101.7	68.7	68.71	188.36	217.34	185.51	89.75	105.21	81.15	169.66	675.3	491.47	88.98	138.89	174.82	31.48	95.31	102.69	22.96	55.27	190.29	93
ENSG00000008988	RPS20	1223.87	935.89	757.28	568.27	838.32	797.69	737.16	424.45	886.14	923.17	1944.95	1981.99	1488.44	1810.32	933.55	2035.09	444.13	2535.34	786	532.36	586.64	1589.9	1100.84	1247.49	1036.95	2438.62	629.64	1132.9	1107.57	1551.01	593.17	728.65	658.47	792.64	678.95	673.78	1192.32	1503.95	1052.48	3500.21	1202.15	966.82	1184.68	410.21	1651.06	1164.92	2672.09	1824.98
ENSG00000009307	CSDE1	193.46	190.4	247.44	216.75	278.09	391.89	282.88	58.78	91.84	351.04	26.98	43.33	292.81	7.93	28.61	17.27	44.6	37.82	331.83	158.72	135.91	110.9	167.32	101.16	307.46	149.54	122.59	286.93	267.12	21.06	83.1	312.89	212.34	134.31	175.51	207.13	29.22	111.64	279.54	37.16	36.48	284.95	149.73	121.29	88.28	225.4	2.61	30.51
ENSG00000009335	UBE3C	0	0	2.89	0	30.66	0.27	16.51	6.41	11.45	4.02	0.75	23.46	15.87	2.61	13.13	0.75	2.88	2.49	4.99	21.22	0.05	5.21	3.12	1.8	1.61	0	0.05	0	0.27	0	0.7	1.6	0.06	1.04	4.66	18.34	0	0.54	5.91	0.97	0	2.62	16.96	4.86	0	0.26	1.08	0.33
ENSG00000009413	REV3L	0	0	10.09	15.35	1.08	0	30.19	0	8.12	11.85	0.02	10.82	4.59	5.02	4.76	1.12	1.79	0	0.78	6.33	0	0.13	0	0	0.82	16.29	0.43	9.76	0.6	0	0	20.97	0.38	0	0	4.82	0.22	2.73	2.13	0.37	2.02	0	0.22	0.74	1.57	0	0	0.03
ENSG00000009694	TENM1	0	0	0	0	0	0	0	0	0	0	0	0	0	0	0	0	0	0	0	0	0	0	0	0	0	0	0	0	0	0	0	0	0	0	0	0	0	0	0	0	0	0	0	0	0	0	0	0
ENSG00000009709	PAX7	0	0	0	0	0	0	0	0	1.05	0	0	0	0	0	0	0	0	0	1.99	0	0	0	1.37	0	0	0	0	0	0	0	0	0	0	0	0	0	0	0	0	0	0	0	0	0	0	0	0	9.7
ENSG00000009724	MASP2	0	0	0	0	0	0	0	0	0	0	0	0	0	0	0	0	0	0	0	0	5.95	0	0	0	0	0	6.44	0	0	0	0	0	0	0.69	0	0	0	0	0	0	0	0	0	0	0	0	0	0
ENSG00000009765	IYD	0	0	0	0	0	0	0	0	0	0	0	0	0	0	0	0	0	0	0	0	0	0	0	0	0	0	0	0	0	0	0	0	0	0	0	0	0	0	0	0	0	0	0	0	0	0	0	0
ENSG00000009780	FAM76A	4.15	0.35	0.41	9.29	20.33	1.32	2.03	8.37	0.13	17.77	17.27	0.19	35.79	9.78	3.37	0.24	0.84	0	0.34	1.31	9.52	4.67	0.43	0	5.49	0	2.81	0	20.79	11.3	0.14	0.63	0.34	0	6.08	7.87	8.43	0	0.86	3.03	0.55	0	15.09	1.36	19.62	0	1.97	0.57
ENSG00000009790	TRAF3IP3	0	0	0	0	0	0	0	0	0	0	0	0	0	0	0	0	0	0	0	0	0	0	0	0	0	0	0.16	0	0	0	0	0	0	0	0	0	0	0	0	0	0	0	0	0	0	0	0	0
ENSG00000009830	POMT2	0	0.88	35.95	1.97	0	24.4	18.11	0	0	25.86	3.56	1.79	52.87	0.2	1.84	0	28.8	0	5.18	0	93.08	5.81	5.44	1.36	6.84	2.8	11.69	0	4.72	0	0	23.36	0	0	0	36.02	0	0	6.79	52.49	0	37.9	0	15.72	20.64	7.19	0.05	3.04
ENSG00000009844	VTA1	93.54	223.32	311.18	240.74	208.54	245.38	187.19	9.63	298.5	257.95	13.51	23.34	115.47	49.83	141.53	162.38	36.75	1.17	159.12	139.48	128.03	163.53	207.21	42.98	199.76	142.88	172.61	79.39	236.2	138.14	135.16	133.83	223.88	163.76	187.2	50.16	182.06	15.75	210.35	7.62	32.69	155.38	160.88	136.2	86.6	175.64	67.97	196.74
ENSG00000009950	MLXIPL	0	0	0	0	0	0	0	0	0	0	0	0	0	0	0	0	0	0.06	0	0	0	0	0	0	0	2.46	0	0	0	0	0	0	0	0	0	0	0	0	0	0	0	0	0	0	0	0	0	0
ENSG00000009954	BAZ1B	17.58	5.87	8.06	8.1	8.2	6.76	3.45	5.76	12.21	6.48	4.03	17.46	14.04	2.81	4.25	5.7	4.12	5.32	6.27	5.65	12.93	2.23	5.26	8.31	10.03	10.32	11.53	11.81	6.95	0.87	0.51	6.67	9.38	4.38	3.36	30.86	4.35	12.73	3.64	11.87	9.42	16.46	11.07	3.58	0.97	1.94	0.05	0.92
ENSG00000010017	RANBP9	5.72	0	1.56	0.13	9.58	0.26	0	13.71	0.07	2.93	2.61	0.29	15.05	0.09	6.92	2.48	0.07	0.19	9.46	0	12.52	0.31	0	0	8.95	0	0	0	0.86	0	11	5.85	0	0.6	0.44	9.99	0.25	2.34	0.27	1.2	0.69	0	11.31	10.66	1.24	0	1.05	1.24
ENSG00000010030	ETV7	0	0	0	0	0	0	0	0	0	0	0.65	0	0	0	0	0	0	0	0	0	0	0	0	0	0	0	0	0	0	0	0	0	0	0	0	0	0	0	0	0	0	0	0	0	0	0	0	0
ENSG00000010072	SPRTN	12.44	9.81	17.7	6.7	7.15	10.35	33.93	0.13	90.43	16.78	1.66	0	9.98	6.91	9.41	0.05	0	0	29.23	10.64	11.33	3.71	0.53	0	0.8	0.2	0	0	0	5.78	0	10.32	10.52	0	5.61	8.03	11.3	0	16.23	0.05	1.63	6.78	4.21	11.55	20.17	26.59	1	0.73
ENSG00000010165	METTL13	64.24	97.57	44.69	100	165.93	55.38	94.13	0	296.38	114.85	93.59	42.12	119.41	7.02	20.69	5.37	0	13.49	158.76	75.27	45.92	93.16	121.2	71.84	135.57	0	104.03	28.25	81.8	11.86	0	59.04	73.71	90.04	10.88	37.91	11.51	0.77	248.96	11.55	8.72	81.38	40.33	28.86	105.72	41.06	20.34	23.25
ENSG00000010219	DYRK4	0	0	12.31	0	35.79	27.1	21.46	0	67.62	0	9.16	0	33.72	5.5	0	12.41	0	0	8.59	22.19	0	54.99	53.61	30.33	19.91	0	15.63	0.46	0	0	24.41	30.66	0	0	42.15	33.86	0	0	0	1.81	0	0	27.96	0	1.47	33.47	35	16.87
ENSG00000010244	ZNF207	224.48	258.07	273.98	138.87	209.95	265.14	250.71	195.55	338.07	283.48	80.48	88.52	346.8	22.19	72.71	31.95	35.74	68.74	301.69	179.65	157.36	247.61	261.78	108.24	356.06	34.62	233.34	513.55	282.19	74.48	217.51	241.8	225.81	211.97	423	199.64	102.78	125.45	372.78	72.89	62.18	176.33	168.19	213.54	114.3	240.18	39.41	132.53
ENSG00000010256	UQCRC1	843.06	806.72	871.6	1072.67	868.1	1010.73	886.53	420.42	440.82	878.52	141.4	349.08	1533.19	283.18	778.37	243.75	173.96	380.87	834.68	539.42	756.58	787.36	877.61	915.18	633.85	0	445.3	453.81	901.23	501.99	408.94	907.49	975.97	948.51	1149.3	376.67	131.42	604.33	1071.46	40.51	522.33	730.93	893.69	563.81	379.99	786.57	69.18	1097.02
ENSG00000010270	STARD3NL	50.67	37.11	21.95	30.07	21.1	22.14	68.73	0	7.95	58.39	2.15	10.62	21.65	32.88	24.31	9.16	5.89	3.65	24.18	72.64	37.17	16.76	38.13	18.34	83.09	6.08	15.81	8.45	0	11.37	37.66	12.83	29.98	14.77	20.44	30.09	3.38	27.77	10.77	5.38	64.52	0	16.59	69.34	1.2	33.68	5.69	33.5
ENSG00000010278	CD9	488.31	762	601.36	679.84	607.86	428.22	828.31	17.45	445.42	231.91	72.84	275.51	107.53	605.43	306.13	419.2	40.78	98.49	303.09	20.67	0	198.11	391.79	251.31	314.16	1135.51	15.81	106.78	331.03	897.73	0	662.25	464.54	525.07	1000.39	69.45	754.37	0	559.13	87.98	270.19	230.55	135.06	8.82	128.83	506.21	226.53	447.52
ENSG00000010282	HHATL	0	0	0	0	0	0	0	0	0	0	0	0	0	0	0	0	0	0	0	0	0	0	0	0	0	0	0	0	0	0	0	0	0	0	0	0	0	0	0	0	0	0	0	0	0	0	0	0
ENSG00000010292	NCAPD2	1.85	5.65	3.9	4.96	27.07	16.06	24.81	2.01	0.33	20.36	17.86	5.2	29.55	0.02	0.95	0	2.31	5.93	12.55	5.79	24.97	1.77	0.06	13.32	14.36	0.06	19.08	24.42	4.13	0.99	0	3.01	20.92	1.21	0.16	10.15	84.09	9.56	37.95	1.76	1.76	2.82	3.05	3.63	2.1	1.32	2.22	3.08
ENSG00000010295	IFFO1	0	0	0	0	0	0	16.97	0	0	0	1.59	0	0	0	0	0	0	7.06	0	0	0	0	0	0.39	0	0	0	0	0	0	0	0	8.12	0	0	0	0	0	5.14	0	0	0	8.47	0	0	0	0	0
ENSG00000010310	GIPR	0	0.29	0	0	0	0.12	0	0	0	0	0	0	0	0	0	0	2.02	0	0	0	0	0	0	0	0	0.63	0	0	0	0	0	0	0	0	0	0	0	0	0	0	0	0	0	0	0	0	0	0
ENSG00000010318	PHF7	21.96	0	15.84	0	0	0	0	0	0	21.32	0	0	0	0.35	0	0	0	0	0	18.2	0	0	0	0.65	0	44.93	11.51	0	0	5.11	0	0	9.38	0	24.57	0	0	0	0	0	0	0	0	0	0	0	0	7.03
ENSG00000010319	SEMA3G	0	0	0	0	0	0	0	0	0	0	0	0	0	0	0	0	0	0	0	0	0	0	0	0	0	0	0	0	0	0	0	0	0	0	0	0	0	0	0	0	0	0	0	0.06	0	0	0	0
ENSG00000010322	NISCH	28.2	6.27	13.45	0	0.05	8.49	0.06	9.37	0	18.97	0	6.69	32.77	0	0	0.79	6.93	7.76	16.4	8.83	6.3	4.17	0.06	0	12	0	0.41	13.59	0	0.28	2.44	11.41	0.58	0	0.76	2.89	0	0.11	16.89	4.36	8.19	0	0	5.31	1.37	12.15	0	0.97
ENSG00000010327	STAB1	0	0	0.85	0	0	0	0	0	0	0	0	0	0	0	0	0	0	0	0	0	0	0.4	0	0	0.14	0	0	0	0	0	0	0	0	0	0	0	0	0	0	0	0	0	0	0	0	0	0	0
ENSG00000010361	FUZ	0	2.67	4.16	1.91	14.01	10.41	3.49	3.16	0	9.71	0.18	0.59	42.17	0.72	2.91	1.08	1.33	1.22	4.09	1.72	0	8.51	2.73	15.43	3	1.06	3.05	2.19	4.5	0.67	3.23	4.6	3.12	0.17	13.61	0	0	0.02	4.56	0	0	0	9.85	0	0.29	0	0	0.98
ENSG00000010379	SLC6A13	0	0	0	0	0	0	0	0	0	0	0	0	0	0	0	0	0	0	0	0	0	0	0	0	0	0	0	0	0	0	0	0	0	0	0	0	0	0	0	0	1.23	0	0	0	0.42	0	0	0
ENSG00000010404	IDS	0	35.8	0.19	32.63	4.68	17.03	23.14	2.06	0	6.14	10.9	0	9.92	0	12.4	0	0	0.02	0.43	130.72	10.77	5.63	0	0	13.78	119.72	41.75	0	0	2.74	10.46	0.73	0	0	8.11	47.77	0.43	0	0	0	0	1.61	0	0	0	0	0	0
ENSG00000010438	PRSS3	0	0	0	0	0	0	0	0	0	0	0	0	0	0	0	0	0	0	0	0	0	0	0	0	0	0	0	0	0	0	0	0	0	0	0	0	0	0	0	0	0	0	0	0	0	0	0	0
ENSG00000010539	ZNF200	0	9.58	19.96	62.03	14.48	37.8	5.85	23.99	149.77	17.86	0	0	0	10.51	9.97	9.03	0.37	0	33.04	33.31	40.57	3.87	14.46	6.71	5.2	11.23	31.07	27.2	50.58	12.85	12.14	39.57	4.15	31.52	16.83	25.35	28.66	0.79	0	0	15.63	68.65	7.38	11.77	12.09	20.96	0.37	10.15
ENSG00000010610	CD4	0	0	0	0	0	0	0	0	0	0	0	0	0	0	0	0	0	0	0	0	0	0.21	0	0	0	0	0	0	0	0	0	0	0	0	0	0	0	0	0	0	0	0	0	0	0	0	0	0
ENSG00000010626	LRRC23	6.76	0	5.34	1.51	0	0	7.3	0	0.8	1.07	6.46	1.69	39.25	7.56	1.16	23.41	99.26	0.89	4.29	2.38	0	0	0.6	1.3	27.03	3.5	5.49	0.59	1.42	0	4.06	0	0.62	0.44	2.06	1.31	0.82	1.37	7.11	4.67	0	31.58	0.22	11.1	9.26	2.32	2.62	23.6
ENSG00000010671	BTK	0	0	7.68	0	0	0	0	0	0	0	1.15	0	14	0	0	0	0	0	0	35.77	18.22	11.62	0	0	0	0	9.24	0	0	0	3.01	0	0	0	0	17.05	0	0	0	0	0	0	0	36.53	0	0	0	0
ENSG00000010704	HFE	0	0	0	0	0	0	0	0	0	0	0	0	0	0	0	0	0	0	0	0	0	0	0	0	0	0	0	0	0	0	0	0	0	0	0	0	0	0	0	0	0	0	0	0	0	0	0	0
ENSG00000010803	SCMH1	0	0	0	0	0	0	0	0	0.78	0	26.16	0	2.75	0	0	0	0	0	0	0	0	0	0	0.08	4.21	0	0	0	0	0	0	0	1.53	0	0	0	0	55.61	0.39	0	0	0	3.6	0	0	0.12	0	0
ENSG00000010810	FYN	0	5.29	0	0	0	0	0	14.71	0	2.36	0	39.71	1.31	0	0	0	1.17	0	0	0.76	7.66	0	13.88	7.75	3.13	37.82	1.47	0	0	0	0.17	0	5.73	0	0	25.33	0	98.07	11.85	58.15	0	31.29	6.39	69.46	0	2.76	0	0
ENSG00000010818	HIVEP2	0	0	0	0	0	0	0	0	0	0	0	0	0	0	0	0	0	0	0	0	0	0	0	0	0	0	0	0	0	0	0	0	0	0	0	0	0.08	0	0	0	0	0	0	0	0	0	0	0
ENSG00000010932	FMO1	0	0	0	0	0	0	0	0	0	0	0	0	0	0	0.08	0	0	0	0	0	0	0	0	0	0	0	0	0	0	0	0	0	0	0	0	0	0	0	0	0	0	0	0	0	0	0	0	0
ENSG00000011007	ELOA	110.65	45.88	57.71	93.51	123.72	131.56	63.93	4.49	35.57	59.12	5.7	3.49	48.68	7.12	0.73	13.03	8.37	14.72	74.23	68.2	141.99	55.43	16.25	70.9	90.04	11.56	83.39	67.26	57.98	9.21	28.83	57.88	70.74	45.1	42.12	82.72	0.91	2.99	62.86	5.24	11.25	28.69	24.5	35.29	48.87	61.74	4.9	42.57
ENSG00000011009	LYPLA2	146.42	168.5	46.52	109.37	352.24	116.44	99.04	171.03	29.91	488.2	22.18	16.76	195.11	36.01	178.02	74.01	12.48	17.67	105.06	220.21	46.18	127.99	267.99	121.96	181.32	388.7	302.81	3.9	13.3	57.48	204.96	180.53	150.76	181.86	272.8	126.58	0	87.34	231.3	5.77	125.25	136.72	149.75	150.79	168.28	205.77	14.35	104.47
ENSG00000011021	CLCN6	0	0	0	0	0	20.81	0	4.45	0	0	1.71	13.05	5.3	0	0	0.27	9.68	0	7.32	0	2.78	5.71	0	9.09	0	0	2.26	0	0	4.33	32.31	0.16	7.46	0.24	20.87	1.66	0	1.26	2.66	5.46	0	0	3.44	0.53	0	0	0	0
ENSG00000011028	MRC2	0	0	5.44	0	12.29	0	2.35	0	0	0	4.31	0	0	4.3	0	0.11	0	0.12	16.52	0	0	0	5.78	9.19	10.23	0	0	0	1.37	0	0	0	14.35	0.14	0.14	0	0	0	0.09	0	1.48	0	0.33	0	0.72	4.92	0	5.24
ENSG00000011052	NME1-NME2	99.89	0	0	40.67	62.25	0	0	0	31.13	0	28.87	0	139.41	8.38	123.54	27.04	0	0	64.17	15.49	36.52	120.33	27.97	90.84	38.6	0	35.67	0	111.6	77.27	0	2.85	25.96	68.42	53.22	63.84	147.28	0	42.2	1.03	106.48	80.31	18.56	122.07	51.7	99.6	102.95	0
ENSG00000011083	SLC6A7	0	0	0	0	0	0	0	0	0	0	0	0	0	0	0	0	0	0	0	0	0	0	0	0	0	0	0	0	0	0	0	0	0	0	0	0	0	0	0	0	0	0	0	0	0	1.27	0	0
ENSG00000011105	TSPAN9	0	0	8.77	2.04	12.73	0	0	2.6	0	2.87	4.9	0.75	0.05	1.06	0	0.51	0.15	0.27	0	6.08	3.75	1.96	4.54	2.08	9.27	0	12.32	1.92	0	2.49	3.94	4.29	0.92	1.92	0	10.07	0	5.45	3.47	0	0.06	1.12	0	9.53	0	4.3	0	0.13
ENSG00000011114	BTBD7	0	1.1	0.05	9.22	0	0	0	2.85	0.78	21.59	2.09	0	5.56	1.46	6.22	0.15	0.06	10.85	0.12	0.91	16.9	1.45	21.9	0	3.4	0	2.04	2.11	0.66	3.37	0.04	0	3.71	0	0.19	0	0.07	32.08	3.85	6.15	0.04	50.88	0	0	0.76	13.55	4.46	4.12
ENSG00000011132	APBA3	0	21.22	12.11	1.52	5.67	14.49	0	30.31	18.91	17.14	14.49	0	51.36	1.09	4.99	3.04	0.54	14.56	2.51	7.79	0	21.12	30.06	0	13.82	0	0	0	46.79	2.85	3.08	10.54	14.63	0	9.33	0	0	0	18.74	6.7	6.2	0	18.55	6.56	22.09	2.73	0.14	13.87
ENSG00000011143	MKS1	0	21.3	48.3	8.96	20.31	0	14.03	53.02	0	36.5	0	0	0	0.37	3.78	0	1.04	0	11.04	0	39.75	18.18	8.51	0	6.22	0.51	23.07	0	7.39	24.13	34.07	9.57	31.73	0	16.98	0	21.27	3.05	17.52	0	3.68	49.14	4.14	0	0	7.46	0	5.84
ENSG00000011198	ABHD5	0	30.02	1.69	14.45	0	47.89	5.76	91.89	0	7.74	23.07	34.66	4.05	9.07	0.08	5.83	59.28	0.1	2.28	88.72	155.18	1.57	9.71	0	4.27	0	93.27	11.08	28.82	10.34	56.67	0	25.08	22.48	22.52	100.34	13.03	54.95	27.11	25.51	6.43	27.51	0	142.24	5.89	0	5.91	23.94
ENSG00000011201	ANOS1	0	0	0	0	0	0	0	0	0	0	0	0	0	0	0	0	0	0	0	0	0.04	0	0	0	0	0	0	0	0	0.07	0	0	0	0	0	0	0	0	0	0	0	0	0	0	0	0	0	0
ENSG00000011243	AKAP8L	117.09	58.38	104.29	38.81	145.95	151.19	54.77	50.93	65.64	50.94	0	9.13	112.63	6.08	49.11	70.1	4.82	26.45	75.47	73.11	118.88	46.23	132.23	105.03	105.77	2.9	74.24	358.86	124.83	85.31	58.99	84.16	77.93	72.41	20.47	33.94	3.68	17.52	72.75	2.71	39.47	51.4	72.77	75.12	79.54	62.28	34.12	79.24
ENSG00000011258	MBTD1	5.03	0	0	0.35	0	0	1.63	0	0.33	0.12	3.17	4.28	1.15	1.62	0	0	0	0.11	2	0	0	0.98	0.12	0.32	7.15	0	0	6.17	8.54	0.21	0	0	0	1.46	1.83	2.08	0	0.85	2.82	0	0	0	0.05	0	0.18	4.43	0.05	6.02
ENSG00000011260	UTP18	56.19	95.24	97.36	13.64	119.29	87.56	114.98	68.33	156.13	166.55	20.97	19.79	71.73	20.91	70.43	15.12	4.57	39.98	74.79	49.7	43.68	125.65	56.17	29.47	56.75	73.27	113.58	212.61	187.43	25.85	49.45	127.9	98.05	56.75	153.93	117.95	47.02	0	165.04	38.03	7.86	89.76	63.03	82.98	65.65	55.04	11.63	106.64
ENSG00000011275	RNF216	27.14	12.97	9.76	9.64	0	9.43	3.76	29.58	16.4	9.34	1.9	0	12.9	2.7	3.56	2.04	1.52	4.36	29.32	5.13	0.18	8.6	3.41	46.16	9.59	0	4.86	28.62	6.35	3.78	15.92	22.68	1.68	3.01	11.5	24.14	11.86	0.66	31.49	2.16	0	16.56	5.55	4.93	3.46	27.13	1.87	7.21
ENSG00000011295	TTC19	23.7	3.04	6.81	15.9	31.65	29.09	8.01	16.31	16.34	37.41	7.08	12.49	7.76	8.57	19.46	18.35	46.05	11.05	21.68	7.25	23.06	5.09	14.02	28.75	40.58	76.19	12.02	22.43	5.73	6.37	16.15	34.2	41.51	4.11	0	32.81	0.82	0.24	52.98	19.56	70.33	19.39	21.46	72.48	28.66	29.8	11.84	9.75
ENSG00000011304	PTBP1	114.03	50.51	120.34	31.4	78.16	138.67	117.16	48.67	46.77	65.31	77.52	138.03	59.33	3.78	14.03	22.76	45.02	66.82	49.65	42.67	58.48	20.56	42.93	32.01	54.19	9.6	69.51	59.91	77.24	7.77	39.47	55.29	136.68	29.05	27.75	99.49	9.27	149.8	37.05	83.83	6.51	69.32	36.55	26.09	17.97	30.13	8.11	18.15
ENSG00000011332	DPF1	0	0.15	0	0	0	0	0	15.3	5	2.37	0	0	2.93	0.9	0.68	0	0	0.41	0	0	0	0	0	0	0	7.47	0	0	0	0	0	5.09	1.44	0	0	0.3	0	0	0.13	0	0	0	0	0	0	0	0	0.39
ENSG00000011347	SYT7	0	0.06	0	0	0.27	0	0	0	0	0	0	0	0.36	0	0	0	0	0	0	0	0	0	0	0.39	0	2.2	0	0	0	0	0	0.09	0	0	0	0	0	0	0	1.77	0	0.33	0	0	0	0.19	0	0
ENSG00000011376	LARS2	0.12	6.28	8.53	2.83	5.07	19.76	4.83	0	19.44	5.52	1.93	2.86	3.22	0	0	3.54	0.55	3.23	3.59	0	1.55	2.03	1.21	0	11.41	0	3.88	0	1.52	1.36	1.55	0	5.53	0.65	2.27	0	0	2.71	13.11	3.34	0	3.2	0.19	0	0	1.65	5.38	0.93
ENSG00000011405	PIK3C2A	0.48	3.61	7.75	5.17	7.18	31.26	2.34	6.07	6.95	0.81	1.94	19.34	5.86	0.06	0	0.66	2.52	2.5	8.53	6.21	24.88	0.3	1.84	4.62	2.23	8.26	3.06	0.52	0	0	6.68	4.47	0.25	0.16	0.78	15.74	1.79	4.1	6.81	3.95	0.39	0	0.61	2.39	19.19	7.2	5.2	2.54
ENSG00000011422	PLAUR	0	0	0	0	15.92	0	0	0	28.02	0	19.13	0	0	0	0	0	0	0.36	3.61	0	0	0	0	15.03	0	80.43	0	99.1	0	0	0	0	14.54	0	6.9	0	125.68	0	0	31.25	29.71	0	0	6.43	0	0	0.58	0
ENSG00000011426	ANLN	0	16.16	43.98	12.79	15.6	30.27	72.03	0	56.29	97.89	22.39	11.3	33.83	7.66	7.59	0	0.23	1.92	50.89	45.25	168.49	15.85	2.47	8	17.2	0	65.43	178.86	2.56	5.73	0	29.23	42.23	14.69	7.99	43.01	20.65	0	53.32	2.26	0	40.49	75	29.91	0	19.69	0.45	51.45
ENSG00000011451	WIZ	5.39	0	0	0	0	1	0.35	4.12	1.07	4.54	2.73	0.65	3.42	0	0	0	0	0	0	2.43	0.08	0.09	0	0	0.36	0	0	1.86	0.08	0	0	0	0	0	0.74	0	0.72	0.05	1.45	2.61	0.96	0.09	2.21	0	1.43	0	0	0
ENSG00000011454	RABGAP1	3.74	18.33	0	0	6.6	4.66	7.05	0	0	5.13	10.46	0	0	0	4.39	0.16	2.84	0.46	2.94	0	0	10.24	1.07	32.44	13.64	44.59	0.5	19.77	2.87	1.07	0	10.14	20.5	0	15.26	0	30.81	0	49.69	0.44	15.19	1.46	0	0	7.47	1.2	1.01	23.53
ENSG00000011465	DCN	0	0	0	0	0	0	0	0	0	0	0	0	0	0	0	0	0	0	0	0	0	0	0	0	0	0	0	0	0	0	0	0	0	0	0	0	0	0	0	0	0	0	0	0	0	0	0	0
ENSG00000011478	QPCTL	0	0	0	29.59	7.88	10.83	0	0	0	0	7.21	0.18	0	0	2.35	0	0	0	0	1.13	0	0	0	0	16.52	2.09	0	0	23.56	0	0	0	0	0	0	0	1.56	0	0	0	0	0	0	10.4	0	0	3.49	0
ENSG00000011485	PPP5C	44.89	32.57	43.27	35.43	47.03	44.4	63.01	10.77	15.24	28.51	3.11	1.89	45.48	2.68	6.88	11.74	3.79	2.92	68.29	65.1	47.94	44.57	37.58	28.64	36.39	13.82	76.53	30.65	61.21	6.59	14.64	35.52	64.87	11.81	56.42	100.02	0.25	1.95	41.34	0.62	3.67	59.34	48	23.04	26.76	70.76	0.88	17.88
ENSG00000011523	CEP68	22.16	23.96	0.27	0	0	31.67	6.4	18.04	0	2.63	0	0	6.76	0.41	1.28	4.71	0	8.47	0	5.51	0	3.84	19.65	0	16.63	0	0	0	12.86	0	0	10.38	4.04	0	0	12.43	0	0.95	7.98	0.97	0	0	3.86	29.41	19.2	4.94	0.48	1.68
ENSG00000011566	MAP4K3	3.23	0.8	0	8.67	0.07	3.28	2.43	62.28	11.98	32.86	4.45	3.46	6.25	0	4.57	0.04	9.02	1.97	1.26	5.24	8.91	8.88	7.09	1.9	0.84	0	13.34	4.39	0	4.02	6.19	7.71	3.11	0	0	6.42	0	0	15.04	4.4	0	0	0.07	2.46	3.59	0.38	5.36	0
ENSG00000011590	ZBTB32	0	0	0	0	0	0	0	0	0	0	0	0	0	0	0	0	0	0	0	0	0	0	0	0	0	0	0	0	0	0	0	0	0	0	0	0	0	0	0	0	0	0	0	0	0	0	0	0
ENSG00000011600	TYROBP	0	0	0	0	0	0	0	0	0	0	0	0	0	0	0	0	0	26.83	10.39	0	0	0	0	0	0	0	0	0	0	0	0	0	0	0	0	0	0	0	0	0	0	0	0	0	0	0	0	0
ENSG00000011638	TMEM159	0	0	43.54	19.83	15.86	0	5.68	33.27	0	0	4.52	0	8.66	0.58	0	18.68	17.27	0	6.44	10.46	0	0	30.24	0	31.02	0	0	0	0	24.19	0	18.16	18.78	0.14	0.55	29.28	23.41	0	8.16	0	28.96	0	10.42	0	0.11	0	4.51	0
ENSG00000011677	GABRA3	0	0	0	0	0	0	0	0	0	0	0.07	0	0	0.59	0.3	0	0	0	0	0	0	0	0	0	0	0	0	0	0.19	0	0	0	0	17.56	0	0	0	0	0	0	0	0	0	0	0	0	0	0
ENSG00000012048	BRCA1	0	0	0	0	0	2.58	0	0	20.81	2.35	2.37	4.85	0	13.7	0	6.97	4.7	0	22.52	0	25.9	20.7	7.89	11.98	21.2	31.32	1.65	46.01	0	0	0	22.98	0	20.49	33.47	0	1.06	0	0.81	38.96	30.01	0	14.8	0	3.01	23.08	6.11	0
ENSG00000012061	ERCC1	59.13	74.51	53.73	116.97	57.37	50.35	1.11	40.5	0.77	89.08	24.62	0.63	94.83	28.37	34.39	39.79	35.54	26.24	45.11	97.77	0	13.49	106.32	120.91	92.42	44.51	87.01	22.04	39.81	126.67	0.69	89.69	42.45	0.64	96.3	199.3	1.89	0.14	77.28	2.11	13.97	34.58	57.11	38.24	74.61	104.89	3.2	0.79
ENSG00000012124	CD22	0	0	0	0	0	0	0	0	0	0	0	0	0	0	0	0	0	0	0	0	0	0	0	0	0	0	0	0	0	0	0	0	0	0	0	0	0	0	0	0	0	0	0	0	0	0	0	0
ENSG00000012171	SEMA3B	3.1	7.95	22.38	0	4.46	36.78	9.89	0	0	16.38	1.13	0	0	2.05	0.29	0.48	3.01	0	11.81	0	21	0	22.54	0.59	15.01	7.75	0	0	41.03	0.11	0	8.1	0	17.19	0	0	0	42.81	7.27	0	0	6.79	0	0	12.4	0	0	11.94
ENSG00000012174	MBTPS2	0	4.53	2.87	8.22	3.27	0	0	0	7.03	6.52	1.06	1.26	18.56	0.18	2.75	5.86	3.74	0	0	0.32	0	1.68	0	14.86	12.03	3.86	3.55	0	21.42	0	11.58	0	0.88	0	4.18	0	0	0.58	2.16	0	5.79	15.24	4.24	0.07	0	2.04	0.06	0
ENSG00000012211	PRICKLE3	0	1.09	0	1.06	0.15	0	0	0	2.11	1.46	0	0	0.38	0	0	0	0	0.11	1.12	0	0.14	0	0	0	1.49	0	0	2.46	0.16	0	0	0	0	0	0	0	0	0	0.36	0	0	1.54	0	0.86	5	0	0	0
ENSG00000012223	LTF	0	0	0	0	0	0	0	0	0	0	0	0	0	0	0	0	0	0	0	0	0	0	0	0	0	3.38	0	0	0	0	0	0	0	0	0	0	0	0	0	0	0	0	0	0	0	0	0	0
ENSG00000012232	EXTL3	2.25	2.81	6.29	0	0	0	1.51	9.68	9.81	1.02	5.06	1.29	1.16	0.12	1.55	0	0.45	11.09	0.37	14.62	21.48	0	1.41	0	0	0	0.85	0.12	1.7	0	0.22	0	12.13	0	0	1.9	0.04	2.79	4.64	3.81	9.4	4.82	0	0.23	0	1.32	0	0.74
ENSG00000012504	NR1H4	0	0	0	0	0	0	0	0	0	0	0	0	0	0	0	0	0	0	0	0	0	0	0	0	0	0	0	0	0	0	0	0	0	0	0	0	0	0	0	0	0	0	0	0	0	0	0	0
ENSG00000012660	ELOVL5	31.01	105.78	120.85	54.17	111.14	50.42	68.67	1.05	43.51	60.79	5.37	3.43	133.96	16.01	22.67	5.6	0	77.72	136.14	27.56	12.63	31.67	70.16	85.46	128.52	15.67	20.21	61.79	125.13	6.23	42.67	22.12	64.68	82.02	72.31	2.2	1.32	1.77	70.81	3.06	0.91	77.33	21.37	22.85	2.6	50.04	5.17	35.79
ENSG00000012779	ALOX5	0	0	0	0	0	0	0	0	0	6.39	0	0	0	0	0	0	6.7	0	0	16.26	0	0	0	0	0	0	4.49	0.37	0	0	0	0	0	0	0	0	0	0	0	0	0	0	1.85	0	0	0	0	1.99
ENSG00000012817	KDM5D	0	0	0	0	0	0	0	0	0	0	0	0	0	0	0	0	0	0	0	0	0	0	0	0	0	0	0	0	0	0	0	0	0	0	0	0	0	0	0	0	0	0	0	0	0	0	0	0
ENSG00000012822	CALCOCO1	0	0	0	0	13.03	0	2.95	46.04	2	0	0	5.18	0	0	0.73	0	8.14	0	1.26	6.58	0	0	0	1.18	0	27.97	2.5	0	2.42	0	6.38	0	0	0	3.56	0	0	0.84	6.28	0	3.57	11.13	0	0	0	0	0	0.85
ENSG00000012963	UBR7	43.88	6.16	16.67	5.98	19.8	39.86	31.25	6.97	0.06	37.45	0.71	10.95	32.58	8.08	21.61	6.59	9.91	20.27	80.7	0	0	12.57	27.94	0	38.23	0	14.37	53.18	0	8.28	0	39.61	48.33	0	54	21.93	0	0	16.03	0	3.33	20.1	39.27	0.98	2.12	55.89	1	16.03
ENSG00000012983	MAP4K5	33.62	29.9	0.17	3.72	26.2	13.82	1.61	72.95	1.16	18.2	2.21	0	29.48	0.79	11.54	7.1	19.39	3.93	7.98	7.3	61.01	14.69	3.51	9.06	43.25	1.78	2.32	11.58	13.2	26.83	29.58	9.55	15.01	0.56	5.02	28.14	0.36	4.7	15.41	0.7	0.06	13.11	6.16	5.81	0	1.11	2.07	0.91
ENSG00000013016	EHD3	0	0	0	3.46	5.94	0	0	12.33	0	0	6.74	2.46	0	0.03	0	0.04	0	0	4.48	1.51	0.52	0	0	0	3.52	0	6.4	1.31	0	0.05	0	0.86	0.78	0	0	0	0	8	4.06	0	0	5.23	0	6.16	0	0.31	0	0
ENSG00000013275	PSMC4	615.03	691.18	845.29	597.86	434.69	734.02	435.79	687.77	351.05	218.99	127.35	236.18	303.42	287.08	354.73	960.27	217.07	369.71	475.24	416.14	264.75	574.71	1438.24	541.22	263.46	409.38	904.09	384.4	614.4	796.34	558.48	579.14	855.13	640.99	708.83	519.18	132.79	582.01	549.86	56.33	265.41	296.82	397.72	405.71	547.43	987.04	208.85	792.18
ENSG00000013288	MAN2B2	0	0.32	0	0.15	0	0	3.55	0	0	0	0	0.51	0	0	0	0	0	0	0.17	0	0.03	0	3.26	1.51	0	0	4.72	0	1.3	0	0.65	0	0	0	2.36	2.53	0.89	1.53	0	4.01	0	16.06	0.36	0	0	0.13	0.03	0
ENSG00000013293	SLC7A14	0	0	0	0	0	0	0	0	0	0	0	0	0	0	0	0	0	0	0	0	0	0	0	0	0	0	0	0	0	0	0	0	0	0	0	0	0	0	0	0	0	0	0	0	0	0	0	0
ENSG00000013297	CLDN11	0	0	0	0	0	0.24	0	0	0	0	0	0	0	0	0	0	0	0	0	0	0	0	0	0	0	0	2.43	0	0	0	0	0	0	0	0	0	0	0	0	0	0	0.38	0	0	0	0	0	0
ENSG00000013306	SLC25A39	954.88	603.89	389.15	444.01	545.67	437	378.99	156.07	177.12	344.06	43.38	96.48	633.59	101.96	424.22	103.27	123.4	167.91	422.7	238.37	190.23	623.12	524.97	776.6	537.28	0	510.67	103.07	562.44	202.78	746.47	501.14	727.88	516.73	511.42	668.31	60.52	150.73	576.87	34.34	289.22	969.84	487.73	213.63	444.76	552.54	35.22	300.3
ENSG00000013364	MVP	0	0	0	0	0	0	0	29.52	13.13	52.08	2.91	0	0	0.05	2.29	0.36	1.47	0	0	0	0	0.45	21.81	8.41	0	0	6.82	0	19.9	0	0	0	0	0	0	0	0	0	0	13.35	0	0	2.5	0	0	18.05	0	2.95
ENSG00000013374	NUB1	55.22	43.88	24.61	2.9	28.37	30.73	0	39.76	66.88	66.76	0.76	3.31	88.54	12.18	105.45	36.55	11.98	13.13	10.82	29.31	28.4	35.8	30.82	20.12	21.68	100.57	74.46	0	112.9	6.19	111.01	23.77	6.36	71.42	6.82	77.55	0.17	0	17.8	23.95	22.44	47.66	26.97	42.6	53.36	14.26	19.16	24.37
ENSG00000013375	PGM3	175.1	75.61	56.59	28.06	53.67	20.23	82.44	66.66	32.52	39.04	5.22	12.39	75.4	15.43	92.66	3.93	11.96	2.21	108.64	118.65	129.91	98.38	36	43.94	32.89	35.85	128.2	87.25	115.23	49.01	158.52	37.55	126.56	42.38	20.83	159.91	0	95.98	47.97	4.31	7.71	37.79	238.06	201.9	32.68	33.62	2.57	49.73
ENSG00000013392	RWDD2A	0	0	0	0	0	0	0	6.03	7.94	3.03	2.12	0.63	0	0	0	0	0	0	0	0	0	2.3	0	0	3.89	0	0.55	0	0	0	0	0	0	0	0	0	0	0	0	0.09	0	0	0	3.07	0	0.79	0	3.03
ENSG00000013441	CLK1	0	32.85	21.62	10.92	11.44	31.15	0	45.4	79.18	20.64	120.13	57.91	26.05	4.19	16.79	2.93	2.93	0	26.22	17.25	15.98	10.52	5.61	0	19.06	11.95	16.61	11.8	0.84	12.88	50.96	45.78	0	0	59.69	24.86	380.65	13.25	12.86	24.9	27.78	0	0	38.28	55.19	20.04	1.82	61.68
ENSG00000013503	POLR3B	28.68	3.63	8.73	0	0	8.91	17.51	6.04	0.05	13.32	0.24	1.29	34.6	11.79	0	0	5.65	0.59	15.57	0.34	0	1.74	7.59	1.19	9.2	0	3.79	1.21	2.64	2.74	6.16	3.43	3.97	0.39	4.35	0	0.06	0	13.63	4.32	0.2	0	0.06	3.42	2.61	2.68	0.56	1.15
ENSG00000013523	ANGEL1	2.21	1.78	1.55	6.77	0	0	0.06	0.09	0.79	6.32	0	0	0	0	1.29	1.84	0.58	2.28	9	1.18	0	0	0	0.16	0.54	0	0.58	0	0	0	5.26	10.24	1.33	0	0	0.09	0	0	1.2	1.87	0	0.06	0.88	0.16	6.28	2.02	0.1	0
ENSG00000013561	RNF14	45.65	14.62	21.83	0	30.1	38.91	11.07	0.71	45.52	98.17	0.96	14.25	62.91	0.52	19.09	11.01	28.35	0.05	19.81	44.34	130.59	16.6	32.15	0	20.86	60.64	67.79	72.14	128.5	10.42	34.79	18.49	54.62	36.92	37.32	98.37	3.74	39.62	58.52	0.06	17.03	48.06	0	49.54	0	76.09	0.74	45.25
ENSG00000013563	DNASE1L1	0	0	0	0	0	0	12.34	0	0	0	0	0	17.41	0	0	0	0	0	0	0	0.39	1.08	0	0	0	50.86	0	0.99	0	0	0	2.21	0	0	2.46	0	0	0	0	0	0	0	0	0	0	0	0	0
ENSG00000013573	DDX11	0	9.65	2.06	11.78	16.93	0	3.28	0	9.78	10.24	6.19	1.05	2.35	0	1.02	0	0	8.94	4.1	17.04	5.64	14.29	3.21	14.04	5.87	6.7	6.01	0.5	1.56	0	0	7.96	10.57	0.42	6.4	22.76	11.33	0	16.08	8.8	0.43	0	1.03	0.42	7.23	11.25	0.08	0
ENSG00000013583	HEBP1	0	16.37	0	3.14	9.06	0	0.32	0	0	17.11	7.95	29.79	24.73	3.63	0.49	1.84	22.45	9.5	9.93	0	0	1.95	0	45.16	26.15	1.68	13.16	0	0	0	68.35	0	0	0	0.96	10.9	3.45	50.32	8.57	1.72	22.99	0	25.89	12.65	0	13	0	0
ENSG00000013588	GPRC5A	0	13.55	25.72	1.47	0	0	0.08	0	296.76	0	0.74	3.12	6.6	0	0.32	4.37	0	4.14	206.11	0	0	67.5	79.3	32.3	1.69	35.54	0	0	24.06	0.11	0	0	0	0	3.54	0	2.93	0	16.22	3.08	0	8.88	0	0	86.95	22.3	0	105.37
ENSG00000013619	MAMLD1	0	0	0	0	0	0	0	0	0	0	0	0	0	0	0	0	0	0	0	0	0	0	0	0	0	0	0	0	0	0	0	0	0	0	0	0	0	0	0	0	0	0	0	0	0	0	0	0
ENSG00000013725	CD6	0	0	0	0	0	0	0	0	0	0	0	0	0	1.34	0	0	0	0	0	0	0	0	0	0	0	0	0	0	0	0	0	0	0	0	0	0	0	0	0	0	0	0	0	0	0	0	0	0
ENSG00000013810	TACC3	57.28	77.18	26.42	30.87	112.28	26.37	72.73	0	64.85	64.88	74.38	26.92	17.92	7.21	14.21	1.13	0	23.38	53.36	14.5	146.12	7.5	6.11	14.74	28.14	0	85.58	52.76	0	3.13	0	70.28	60.72	2.43	38.13	52.01	20.44	0	65.88	24.25	7.39	40.46	20.2	1.24	0	23.68	10.37	3.36
ENSG00000014123	UFL1	2.63	3.17	2.16	6.73	4.14	9.79	2.66	19.11	2.2	7.78	0.47	5.29	4.59	9.2	4.39	4.78	19.12	0.59	0	0.58	10.44	1.5	2.42	3.17	11.18	10.12	3.99	5.85	12.08	4.37	0	4.32	2.86	0	4.82	0.15	10.15	0.88	8.71	0.91	11.21	7.67	0.12	8.93	0	5.38	0	0.34
ENSG00000014138	POLA2	34.57	0	1.7	32.19	14.17	14.74	27.01	0	0	50.41	34.76	3.09	0	3.81	1.95	0.15	5.18	0	32.62	13.89	0	24.37	0	3.95	59.27	0	44.49	11.27	0	0	16.58	19.09	10.15	0.76	45.11	28.69	2.69	0	29.54	10.92	0	32.07	12.31	0	17.59	22.33	0	7.88
ENSG00000014164	ZC3H3	0	1.94	0.34	0.12	0.17	0	0.87	0.34	13.54	2.66	0.15	0.09	2.33	0.08	0	0.31	0	0	1.22	0.11	0.17	0.1	1.12	0.4	0	0.52	1.43	0	0	0	0.1	0	0.19	0.85	0	0.2	0.08	0	0.77	0.05	0	3.3	0	0	0.12	2.62	0	0.09
ENSG00000014216	CAPN1	62.99	20.93	18.02	26.78	56.51	22.83	29.8	128.44	0	26.91	59.59	6.6	12.3	2.57	2.24	5.7	26.89	2.16	31.13	56.51	47.72	2.7	2.02	8.36	51.81	0	58.52	21.53	57.57	8.53	53.32	15.69	30.97	0.59	12.97	61.14	0	281.9	13.03	24.96	8.37	52.89	1.07	40.71	14.61	9.68	0	1.83
ENSG00000014257	ACPP	0	0	0	0	0	0	0	0	0	12.11	0	0	86.93	0	0	0	0	0	0	0	4.72	0	0	0	0	0	9.31	0	0	0	0	0	0	0	0	3.73	44.01	0	4.41	0	0	0	0	6.27	0	0	0	0
ENSG00000014641	MDH1	250.13	581.89	572.06	556.73	849.34	498.11	610.95	567.78	127.81	488.81	491.15	440.24	1194.32	415.23	944.51	704.88	312.76	102.92	541.6	566.47	524.5	660.68	367.46	430.17	493.85	241.16	507.73	65.73	476.19	580.86	418.44	536.88	557.89	540.22	422.78	629.5	74.89	486.71	553.58	87.8	974.64	1148.14	499.95	496.37	420.27	594.66	387.33	454.15
ENSG00000014824	SLC30A9	41.61	36.15	28.95	51.08	23.47	69.89	43.77	0	26.2	44.72	0.55	13.23	54.96	0.7	33.85	12.49	9.21	10.92	48.3	23.92	7.96	16.79	43.25	40.6	44.47	45.32	80.87	4.56	82.2	40.69	4.44	42.51	41.71	98.57	53.31	56.19	5.57	33.02	18.84	11.28	29.35	83.05	17.92	25.35	39.5	43.54	2.22	1.53
ENSG00000014914	MTMR11	0	0	0	0	0	0	0	0	0.23	0	0	0	0	0.61	0	0	0	0	0	15.11	1.84	1.25	0	10.11	0	0	0	0	0	0	0	10.33	0	0	0	0	3.78	0	0	0	0	0	0	4.99	0	1.66	0	0
ENSG00000014919	COX15	16.16	0.37	7.42	28.61	19.23	7.89	11.6	5.27	9.96	47.63	0.22	0	29.08	1.29	1.96	9.01	14.32	2.78	16.26	20.96	1.62	20.71	10.51	0	17.02	25.76	25.06	0.25	0	0.08	0	0.89	38.2	33.14	0.6	6.67	0.19	15.15	19.53	0.65	10.77	17.63	3.82	11.17	6.73	17.55	0	12.25
ENSG00000015133	CCDC88C	0	0	0	0	2.14	0	0	0	0	4.97	0	0.58	5.83	0.7	0.43	0	0	0	3.71	0.12	0	0	4.86	0	2.67	40.17	0	0	11.01	0	0	0	1.41	0	0	0	0	0	3.01	0	5.33	0	0	0	0	3.14	0	0
ENSG00000015153	YAF2	0	6.31	0	0	0	0	0	70.06	8.06	0.95	23.13	54.19	0	0	0	0	0	0	0	7.22	13.51	0	0	12.59	0	0	27.36	28.21	0	0	27.29	0	0	0	0	12.04	43.01	120.3	0	41.89	0	0	0	6.77	0	0	0	7
ENSG00000015171	ZMYND11	0	0.4	0	12.91	6.06	0	0	36.32	6.22	10.82	4.89	0.45	9.16	0.16	0.47	0	0	0.65	6.16	0	6.24	0.19	0	1.3	1.13	0	7.71	0	0	0.79	1.87	19.27	0	3.78	0	29.32	5.86	0	0.21	0	29.6	0	8.7	7.62	0	23.6	0	0
ENSG00000015285	WAS	0	0	0	0	0	0	0	0	0	0	0	0	0	0	0	0	0	0	0	0	0	0	0	0	0	40.95	0	0	0	0	0	0	0	0	0	0	0	0	0	0	0	0	0	0	0	0	0	0
ENSG00000015413	DPEP1	0	0	0	0	0	0	0	0	0	0	9.84	18.94	0	0	6.96	0	0	0	0	32.9	184.97	0	0	0	0	0	0	0	0	0	30.27	0	0	0	0	119.96	0	0	0	45.55	0	0	0	78.05	0	0	0.33	0
ENSG00000015475	BID	64.86	78.56	48.14	0	48.79	68.75	54.48	58.51	49.37	24.03	121.4	27.67	0	114.43	11.13	0	0	49.05	30.74	0	4.9	58.85	57.76	10.01	35.57	8.26	1.05	20.65	19.13	21.14	0	39.66	11.94	58.71	94.19	29.4	0.15	0	51.56	0.35	69.21	0	17.86	0	74.67	36.28	30.02	167.43
ENSG00000015479	MATR3	355.78	220.59	414.99	218.75	183.91	367.96	304.43	86.94	205.33	288.54	66.07	61.08	118.85	22.14	122.31	13.43	39.71	50.7	181.63	86.72	119.02	112.23	143.62	78.67	179.12	118.99	101.8	409.79	224.34	66.76	72.65	225.94	208.3	219.11	255.15	165.88	36.55	33.6	284.63	36.44	45.39	386.43	102.3	67	46.56	112.89	15.85	55.62
ENSG00000015520	NPC1L1	0	0	0	0	0	0	0	0	4.58	0	0	0	3.35	0	0	0	0	0	0	0	0	0	0	0	0	0.76	0	2.96	0	0	0.24	0	0	0	0	0	0	0	0	0	0	0	0	0	0	0	0	0
ENSG00000015532	XYLT2	0	7.53	1.59	0	0	7.19	6.02	4.38	0.1	0	5.24	9.46	0	0.13	0	0.86	1.73	4.41	4.4	1.21	11.44	0	0	5.22	1.93	6.81	0.95	0	0	0	0	0	0	2.19	0	0	0	0.42	0.14	7.87	0	14.65	1.67	0.74	0	0	0.41	0
ENSG00000015568	RGPD5	0	0	0	0	0	0	0	0	0	0	0	0	0	0	0	0	0	0	0	0	0	0	0	0	0	0	0	0	0	0	0	0	0	0	0	0	0	0	0	0	0	0	0	0	0	0	0	0
ENSG00000015592	STMN4	0	0	0	0	0	0	0	0	0	0	0	0	0	0	0	0	0	0	0	0	0	0	0	0	0	0	0	0	0	0	0	0	0	0	0	0	0	0	0	0	0	0	0	0	0	0	0	0
ENSG00000015676	NUDCD3	0	15.54	25.43	15.09	0	19.8	64.48	2.32	5.23	26.98	27.37	27.34	16.38	2.18	3.62	1.32	0	12.45	10.82	0.04	12.49	1.41	12	11.89	17.64	0	9.63	7.76	0	2.8	11.76	15.69	14.47	0	1.11	56.32	8.51	3.64	40.32	2.48	0.46	124.96	6.26	3.47	10.83	13.92	1.22	0.44
ENSG00000016082	ISL1	6.33	0	0	0	6.65	0.17	21.08	0	35.02	0	9.58	0.62	0	9.23	84.72	1.5	0	0	0	0	0	0.14	11.27	28.43	0	0	5.7	5.13	0	0	0	40.16	0	27.3	0	0	20.1	0	16.6	0.2	60.91	0	55.26	0.51	0.24	31.8	1.62	13.95
ENSG00000016391	CHDH	0	0.35	0	0	0	0	0	0	0	0	0.28	0	0	0	0	0	0	1.3	0	0.09	0	0.28	0	0.05	0.94	0.04	4.53	0	0	0	0	0	0	1.16	0	0	0	0	0	0.08	0	0	0	0	0	0	0	0
ENSG00000016402	IL20RA	0	0	0	0	0	0	0	0	0	0	0	0	0	0	0	0	0	0	0	0	0	0	0	0	0	0	0	0	0	0	0	0	0	0	0	0	0	0	0	0	0	0	0	0	0	0	0	0
ENSG00000016490	CLCA1	0	0	0	0	0	0	0	0	0	0	0	0	0	0	0	0	9.09	0	0	0	0	0	0	0	0	0	6.39	0	0	0	0	0	0	0	0	0	0	0	0	0	0	0	0	0	0	0	0	0
ENSG00000016602	CLCA4	0	0	0	0	0	0	0	0	0	0	0	0	0	0	0	0	0	0	0	0	0	0	0	0	0	0	0	0	0	0	0	0	0	0	0	0	0	0	0	0	0	0	0	0	0	0	0	0
ENSG00000016864	GLT8D1	1.77	1.75	9.21	0	1.76	36.36	41.39	40.73	13.06	24.33	2.02	4.29	35.65	5.5	16.04	3.02	27.24	43.07	16.9	1.41	0	9.64	57.34	13.62	49.78	0	31.8	0	24.38	1.49	15.21	0	28.22	3.68	2.27	4.62	31.6	32.47	44.14	26.05	18.83	77.95	10.54	8.64	29.15	30.3	0.46	9.62
ENSG00000017260	ATP2C1	2.08	3.4	1.6	1.42	5.46	3.78	8.92	31.59	20.8	15.72	0.68	6.58	2.16	0	0.61	0.37	0	4.79	7.99	17.69	16.8	0.31	1.65	1.24	5.19	0	9.23	1.53	17.77	1.01	25.2	0.13	0.9	0.63	0.09	21.63	0.62	17.28	14.46	7.74	0	4.15	8.9	12.1	0.53	3.37	0.48	0.09
ENSG00000017427	IGF1	0	0	0	0	0	0	0	0	0	0	38.8	20.07	0	0	0	0	31.45	0	0	0	0.36	0	0	0	0	0	0	0	0.27	0	104.75	0	0	0	0	0	0	0	0	0	1.2	0	0	0	0.2	0	0	0
ENSG00000017483	SLC38A5	0	0	0	0	0	0	0	0	0	0	0	0	0	0	0	0	0	0	0	0	0	0	0	0	0	0	0	0	0	0	0	0	0	19.1	0	0	0	0	0	0	0	0	0	0	7.63	9.69	0	0
ENSG00000017797	RALBP1	78.12	22.81	16.38	47.09	67.85	27.04	0	18.05	85.74	56.19	34.52	0.77	188.16	8.79	50.57	77.55	34.93	44.34	66.16	53.52	28.71	46.7	54.01	29.38	47.16	0.65	10.73	7.6	6.15	6.45	0.68	11.31	21.9	20.96	44.87	25.73	72.37	20.98	15.13	81.65	15.48	23.28	12.9	22.11	40.6	30.75	20.55	22.41
ENSG00000018189	RUFY3	0	0	0	0	2.51	5.2	0.58	3.35	1.26	0	5.03	0	20.14	0.07	0.84	1.23	0	0	0.42	0	16.09	0	0	0	5.42	76.98	0.41	0	21.14	0.1	0	0	18.67	0	0	0.96	0	15.46	0.19	0	11.05	6.56	10.63	3.98	0	1.74	0.32	0
ENSG00000018236	CNTN1	0	0	0	0	0	0	0	0	0	0	0	0	0	0	0	0	0	0	0	0	0	0	0	0	0	0	0	0	0	0	0	0	0	0	0	0	0	0	0	0	0	0	0	0	0	0	0	0
ENSG00000018280	SLC11A1	0	0	0	0	0	0	0	0	0	0	0	0	0	0	0.64	0	0	0	0	0	0	0	0	0	1.8	0	0	0	0	0	0	0	0	0	0	0	0	0	0	0	0	0	0	0	0	0	0	3.07
ENSG00000018408	WWTR1	69.45	138.43	23.78	128.19	63.34	90.72	39.31	1.07	263.69	55.13	15.04	0	92.61	13.9	22.8	39.06	59.45	29.93	167.55	2.7	3.16	117.31	156.61	60.86	46.05	54.86	9.85	64.54	74.76	5.38	0	45.49	41.8	68.65	20.44	0	51.68	0.43	3.28	11.07	36.66	143.03	24.49	19.61	125.03	192.94	15.85	39.24
ENSG00000018510	AGPS	6.61	8.54	19.41	37.53	24.05	17.48	2.15	0.44	0	13.08	19.68	5.31	0	2.36	3.37	0.75	6.64	11.03	12.91	1.2	7.44	3.92	17.84	19.32	15.55	2.48	11.67	0	13.06	4.81	7.92	28.14	7.8	12.6	0.38	27.08	0	6.77	11.9	0.32	34.41	5.33	6.68	40.92	1.93	0.78	4.88	0.44
ENSG00000018610	CXorf56	25.08	18.02	25.94	22.28	33.53	18.97	23.56	0.2	50.38	16.81	16.73	15.6	40.89	0.59	65	15.77	17.84	12.02	36.34	8.65	27.78	35.97	27.85	35.64	41.93	1.5	30.95	11.23	7.69	24.87	0	64.38	54.92	46.7	64.26	0.56	0.46	0	13.99	4	15.31	0	8.76	35.25	16.77	40.51	15.18	57.81
ENSG00000018625	ATP1A2	0	0	0	0	0	0	0	0	0	0	0	0	0	0	0	0	0	0	0	0	0	0	0	0	0	0	0	0	0	0	0	0	0	0	0	0	0	0	0	0	0	0	0	0	0	0	0	0
ENSG00000018699	TTC27	1.65	33.61	38.2	10.47	17.54	20.71	68.85	23.11	26.56	47.25	1.93	34	39.38	3.41	17.17	4.84	0.15	0	33.11	10.93	12.78	10.89	24.46	27.07	12.34	0	27.77	0	14.16	2.39	0.66	43.56	14.22	17.49	45.5	21.02	0.19	47.45	41.75	0.06	5.08	36.72	23.31	18.56	7.71	11.01	5.63	17.28
ENSG00000018869	ZNF582	0	3.33	0	8.53	0	11.07	22.78	0	56.97	5.69	6.73	0	0	1.77	0	4.61	0	0	0	0	0	10.43	8.77	3.87	8.05	105.86	0	22.11	3.4	49.26	0	54.08	33.17	0	0	0	1.32	120.03	31.99	5.4	58.13	0	0	10.2	2.17	4.6	0	0
ENSG00000019102	VSIG2	0	0	0	0	0	0	0	0	0	0	0.25	0	0	0	0	0	0	10.76	0	0	0	0	0	0	0	0	2.37	0	0	0	0	0	0	0	0	0	0	0	0	1.13	0	0	0	0	0	0	0	0
ENSG00000019144	PHLDB1	17.49	0	0	0	11.28	5.41	0	0	0	9.08	1.63	0	0	7.03	0	0	0	0	2.14	0	0	0	0	7.77	1.56	2.93	0	0	4.85	10.65	6.04	0	2.08	0	0	0	0	0	1.33	0	0	0	0	0	1.91	0.66	2.12	0
ENSG00000019169	MARCO	0	0	0	0	0	0	0	0	0	0	0	0	0	0	0	0	0	0	0	0	0	0	0	0	0	0	0	0	0	0	0	0	0	0	0	0	0	0	0	0	0	0	0	0	0	0	0	0
ENSG00000019186	CYP24A1	0	0	0	0	0	0	0	0	0	0	0	0	0	0	0	0	0	0	0	0	0	0	0	0	0	0	0	0	0	0	0	0	0	0	0	0	0	0	0	0	0	0	0	0	0	0	0	0
ENSG00000019485	PRDM11	0	0	0	2.02	0	0	0	0	0	0	1.94	0	0	0	0	0	0.43	0.06	0	0	0	0	0	0	0	12	0	0	0	0	0	0	0	0	0	0	0	0	0	0.05	0	0	0	0	0	0	0	0.03
ENSG00000019505	SYT13	0	0	0	0	0	0	0	3.41	0	0	0	0	0	0.17	0	0	7.9	0.37	10.66	0	0	0	0	0	14.01	0	0.05	0	0	0	17.44	0	0	0	0	0	0	0	0	0	0	0	0	5.56	10.39	1.11	0	0
ENSG00000019549	SNAI2	0	0	0	0	0	0	0	0	0	0	0	0	0	0	0	0	0	0	0	0	0	0	10.08	0	0	0	0	0	0	0	0	0	0	0	0	0	7.04	0	0	0	11.73	0	0	0	0	0	0	0
ENSG00000019582	CD74	0	0	0	0	0	0	0	0	0	9.8	0	0	0	0	0.48	0	0	0	0	0	0	0	0	0	0	0	0	2.7	0	0	0	0	0	0	0	0	0	0	0	0	8.64	0	0	0	10.45	0	0	0
ENSG00000019991	HGF	0	0	0	0	0	0	0	0	0	1.35	0	0	0	0	0	0	0	0.07	0	0	0	0	0	0	0	0	0	0	0	0	0	0	0	0	0	0	0	0	0	0	0	0	0	0	0	0	0	0
ENSG00000019995	ZRANB1	0	0.96	4.12	4.84	0	0	0	0	7.93	7.3	7.68	0	0	0	0	0	0	0	1.05	0	0	1.11	0.07	0	0.95	0	0	0.39	2.93	0	0	0	0.75	0	0	13.03	0	7.6	6.01	2.74	0	5.83	1.79	1.57	0	0	0	0
ENSG00000020129	NCDN	0.35	0.09	1.94	0.23	12.17	2.25	1.38	0	9.11	0	5.09	0.26	6.53	0	0	0	0	0.97	0.27	0	0	0.85	2.04	0	0.1	0	1.06	0	0	0	0.09	1.18	1.43	0	0	0	0	0	0.89	4.62	0	0.95	0.08	0	0.22	14.91	0	3.25
ENSG00000020181	ADGRA2	0	0	0	0	0	0	0	0	0	0	0	0	0	0.02	0	0	0	0	0	0	0	0	0	2.05	0	0	0	0	0	0	0	1.55	0	5.16	0	0	0	0	0	0	0	0	0	0	0	0	0	0
ENSG00000020256	ZFP64	39.93	27.13	8.77	22.97	38.69	8.77	39.82	0	70.69	27.11	3.52	1.37	16.72	4.11	3.77	0	2.33	16.02	69.95	4.91	8.01	25.42	16.02	1.75	35.4	75.92	10.13	8.48	7.05	24.28	18.96	19.65	18.04	1.77	1.08	14.04	2.22	0	11.36	3.25	10.06	18.49	8.87	2.63	26.06	18.94	0.67	7
ENSG00000020426	MNAT1	29.69	100.95	44.73	28.78	91.11	45.29	33.07	0	64.21	56.83	74.68	91.53	112.9	103.37	101.54	23.74	57.94	22.43	70.08	22.98	19.17	55.3	72.12	62.75	72.73	41.81	21.83	41.05	72.12	23.12	9.69	69.73	45.04	82.98	77.7	50.49	45.08	0	32.46	55.2	72.88	0.96	54.43	26.38	77.67	140.93	39.58	30.25
ENSG00000020577	SAMD4A	0	0	0	0	0	0	0	0	0	1.5	0	0	0	0	0	0	0	6.67	0	0	0	0	0	0	0	0	0	0	0	0	0	0	0	0	0.87	0	0	0	0	0	0	0	0	0	0	0	0	0
ENSG00000020633	RUNX3	0	1.14	0	0.91	0	0	0	0	0	0	0	0	0	0	0	0	0	0.1	0	0	0	0	0.95	0	0	0.93	0	0	0	0	0	0	0	0	0	0	4.58	0	0	0	0	0	3.2	0	0	0	0	0
ENSG00000020922	MRE11	0	31.95	40.03	23.12	50.3	11.1	13.62	62.36	0	6.6	7.89	4.2	14.78	2.97	34.61	1.04	0	0.33	15.83	23.98	19.7	7.43	13.95	0.51	9.17	0	1.25	3.15	19.47	3.6	31.18	10.33	29.37	4.66	0	18.2	11.61	0.04	16.55	0	1.64	26.39	27.76	9.66	0.05	15.89	6.68	10.31
ENSG00000021300	PLEKHB1	0	21.84	0	1.9	0	0	0	0	0	0	0	0	0	0	10.46	0	0	0	0	0	0	0	0	0	0	0	0	0	0	0	0	0	0	0	0	0	0	0	0	0	0	0	0	0	0	0	0	0
ENSG00000021355	SERPINB1	0	12.34	1.09	18.54	9.57	17.22	8.43	67.72	0	0.75	46.42	7.22	0	5.62	0.47	9.78	55.59	0	15	25.76	50.98	0	0	14.09	0	0	12.57	0	38.18	0	71.47	6.19	7.62	0	13.82	18.47	0	30.89	11.62	9.9	1.88	22.47	28.59	30.16	23.68	3.51	1.93	0
ENSG00000021461	CYP3A43	0	0	0	0	0	0	0	0	0	0	0	0	0	0	0	0	0	0	0	0	0	0	0	0	0	0	0	0	0	0	0	0	0	0	0	0	0	0	0	0	0	0	0	0	0	0	0	0
ENSG00000021488	SLC7A9	0	0	0	0	0	0	0	0	0	0	0	0	0	0	0	0	0	0	0	0	0	0	0	0	0	0	13.77	0	0	0	0	0	0	0	0	0	0	0	0	3.14	0	0	0	0	0	0	0	0
ENSG00000021574	SPAST	2.08	0	0.84	18.17	4.34	12.16	8.18	3.01	17.22	3.1	0.05	0	16.72	2.97	2.37	1.29	12.88	0.69	9.88	0.89	2.6	0.91	3.02	6.77	6.56	3.96	1.99	1.76	0	1.67	0	0.54	0	1.22	0	0	1.46	0	5.4	0.03	0.57	4.87	0.06	3.7	0.24	0	1.64	1.3
ENSG00000021645	NRXN3	0	0	0	0	0	3.85	0	0	0	0	0	0	0	0.25	0	0	14.03	0	0	0	0	0	0	0	0	0	0	0	0	0	0	0	0	0	0	1.4	0	0	0	0.34	0	0	0	0	0	0	0	0
ENSG00000021762	OSBPL5	1.07	0.43	0.23	3.84	8.12	0	0	0	0	0.98	0	4.14	0	0	0	0	0	0	0	0	0	2.01	0	0	0	0	0	0	40.33	0	0	0	11.47	0	0	0	0	0	2.51	0	0	0	0	0	0	5.69	0	1.81
ENSG00000021776	AQR	14.1	5.42	8.62	9.64	11.91	22.97	5.21	0.34	4.99	3.99	1.61	53.88	26.2	0.07	13.73	7.79	25.02	20.12	10.06	0.99	5.98	3.86	5.26	1.53	16.79	20.01	9.57	8.54	6.66	4.08	0.99	7.79	8.32	17.49	14.75	3.47	2.35	4.18	21.16	19.15	3.26	12.04	1.51	6.21	1.69	8.61	1.96	6.83
ENSG00000021826	CPS1	0	0	0	0	0	0	0	1.3	0	0	0	0	0	0	3.88	0	0	0	0	0	0	0	0	0	0	0	0	0.05	0	0	0	0	0	0	0	0	0	0	0	0	0	0	0	0	0	0	0	0
ENSG00000021852	C8B	0	0	0	0	0	0	0	0	0	0	0	0	0	0	0	0	0	0	0	0	0	0	0	0	0	0	0	0	0	0	0	0	0	0	0	0	0	0	0	0	0	0	0	0	0	0	0	0
ENSG00000022267	FHL1	66.11	0	0	0	0	16.52	11.38	0	0	0	0	0	0	0	0	2.69	0	0	0	0	0	0	0	0	0	0	0	19.4	0	4.07	0	5	31.49	0	0	0	0	0	14.81	0	0	0	0	0	2.86	0	11.28	0
ENSG00000022277	RTF2	71.96	180.3	29.92	104.12	177.44	56.69	164.99	53.71	84.26	196.74	78.88	69.14	127.64	27.42	90.42	57.13	29.34	100.92	113.62	160.11	126.99	116.44	75.2	150.53	146.07	0	119.74	131.22	109.86	80.86	45.45	51.32	106.17	66.22	126.58	44.7	13.43	96.7	118.84	10.66	85.81	107.87	178.2	160.55	102.06	152.66	36.92	127.84
ENSG00000022355	GABRA1	0	0	0	0	0	0	0	0	0	0	0	0	0	0	0	0	0	0	0	0	0	0	0	0	0	0	0	0	0	0	0	0	0	0	0	0	0	0	0	0	0	0	0	0	0	0	0	0
ENSG00000022556	NLRP2	237.88	270.85	401	259.17	471.45	343.76	539.31	529.44	7.38	132.68	273.1	241.35	1107.17	69	61.82	99.69	210.02	344.67	249.41	145.97	285.31	41.66	502.95	159.95	243.88	17.3	410.56	13.13	77.7	60.37	84.05	307.86	345.85	113.21	154.78	710.69	0	714.75	324.85	274.15	57.41	336.43	28.57	294.23	118.22	213.97	58.6	13.08
ENSG00000022567	SLC45A4	0	0	0	0	0	0	0	0	0.35	0	2.59	2.4	5.67	0	0	0	0.98	0.28	0	0	4.45	0	0	0	0.94	0	0	0	0.42	0	0	0	0	0	0.26	2.22	0	0.33	3.28	0.89	3.41	0	0	1.94	0	1.74	1.09	1.35
ENSG00000022840	RNF10	101.3	37.1	41.95	48.94	88.16	68.43	20.89	130.6	89.52	54.59	5.42	6.17	47.99	2.93	1.97	2.29	58.9	127.24	29.73	19.64	16.74	4.46	27.07	35.61	27.05	117.28	24.68	77.54	25.42	2.2	55.87	53.12	34.66	6.47	14.14	73.12	116.67	0.94	42.54	19.11	1.04	87.54	13.52	31.74	1.26	31.41	0.37	18.55
ENSG00000022976	ZNF839	0	0	0	0	0	0	0	0	0	2.64	20.98	0	0.87	0.36	0	7.92	0	0	8.52	0	0	10.23	0	0	1.74	0	0	0	0	0	0	0	0.65	0	0	0	0	0	0	0.55	0	0	12.6	0	0	0	0.99	0
ENSG00000023041	ZDHHC6	51.72	42.52	71.84	10.9	28.18	19.47	41.99	0.11	30.17	40.51	9.42	12.89	6.72	14.2	48.59	6.08	10.29	0.94	82.08	45.28	19.45	34.51	24.53	37.85	35.37	55.06	11.23	26.96	68.9	17.33	33.4	49.52	25.56	56.18	6.78	43.44	12.86	12.17	41.09	8.35	10.31	43.59	30.34	52.38	5.61	72.15	7.91	12.68
ENSG00000023171	GRAMD1B	0	0	0	0	0	0	0	0	0	0	2.27	0.08	0	0	0	0	26.76	0	2.44	0	0	0	0	0	3.16	0	0	0	0	0	0	0	0	0	0	18.65	5.43	0	4	0.08	0	0	0	18.56	0	0	0	0
ENSG00000023191	RNH1	155.48	76.99	151.6	58.16	88.54	67.85	149.11	73.62	370.21	207.42	5.81	5.3	169.69	4.63	39.35	49.05	11.18	44.07	247.41	163.16	110.12	154.16	113.27	184.74	139.45	0	114.1	59.47	140.6	39.72	186.04	84.36	84.83	64.66	61.26	85.9	13.54	182.5	190.44	30.37	51.43	127.21	105.85	160.28	81.62	120.43	5.21	112.99
ENSG00000023228	NDUFS1	27.7	33.51	80.37	76.3	58.76	58.34	111.86	79.55	60.46	93.06	34.77	16.24	40.92	2.64	43.2	5.86	4.8	0.75	66.69	25.38	95.28	27.43	86.85	22.9	80.58	0	63.69	60.52	56.77	22.95	95.44	36.72	63.6	37.89	40.83	50.32	0.1	9.49	123.96	0.69	2.33	75.82	25.74	33.81	10.13	133.22	5.37	35.48
ENSG00000023287	RB1CC1	24.1	11.01	21.13	11.8	27.55	13.34	16.11	8.24	33.91	7.89	2.53	11.52	10.66	1.08	6.09	0.6	1.01	8.51	3.11	16.25	13.89	3.38	15.31	8.75	16.25	45.51	6.2	25.75	27.74	1.09	3.92	1.51	12.18	11.64	30.54	4.17	13.56	1.39	11.47	10.28	2.76	23.11	3.34	3.62	8.36	15.16	0.46	7.38
ENSG00000023318	ERP44	6.09	14.67	27.22	30.63	32.81	22.96	17.58	73.27	23.26	25.56	19.93	12.2	42.76	18.67	28.71	11.62	19.64	19.69	25.28	73.37	52.92	22.93	29.66	19.87	44.15	39.91	72.93	9.73	6.16	22.47	78.86	40.87	14.63	30.27	24.98	42.2	3.48	9.25	25.51	6.97	20.06	52.31	12.97	61.91	0.35	23.5	5.36	6.41
ENSG00000023330	ALAS1	27.23	10.02	43.13	90.4	12.46	84.95	51.52	132.24	88.41	41.81	12.25	23.22	41.05	0.97	22.32	7.44	1.48	17.26	27.39	60.84	109.05	4.11	29.57	34.07	46.85	49.4	0	86.59	137.68	17.75	59.56	17.08	58.65	69.6	36.61	35.98	4.43	108.27	37.72	6.31	23.47	1.85	26.22	69.14	34.67	0	0.13	20.29
ENSG00000023445	BIRC3	0	0	0	0	0	0	0	0	0	0	0	0	0	0	0	0	0	0	0	0	0	0	0	0	0	0	0	0	0	0	0	0	0	0	0	0	0	0	0	0	0	0	0	0	0	0	0	0
ENSG00000023516	AKAP11	0	0	0.35	0	0	3.75	0.24	1.99	0.47	0	0	0	0	0.77	0.12	0	1.41	0	0.41	0.82	3.35	0	1.99	0	0.96	0	0	0	0	0	0	0.69	0	0	0	0	0	0	0.53	0.05	0	0	0.13	0.75	0	0	0.39	0
ENSG00000023572	GLRX2	0.09	5.58	13.43	0.21	0.09	0.21	5.78	30.17	9.7	23.42	3.07	25.14	0.12	31.43	0.31	0	92.41	0	5.31	13.92	18.6	4.73	0	0	0	0	18.94	13.92	13.73	0	0.22	0	0.33	1.05	0.08	49.74	0.29	0.8	6.59	5.78	1.07	0	6.35	9.49	0.03	0.06	2.78	25.1
ENSG00000023608	SNAPC1	6.9	11.63	13	4.06	18.94	6.75	19.6	8.16	4.98	52.1	3.83	0.46	15.52	32.5	24.05	51.58	33.25	20.96	50.57	6.78	8.1	2.35	35.05	66.42	58.76	0	0	3.82	43.89	10.03	0.61	27.53	36.41	8.92	22.25	4.59	142.61	0	33.1	20.22	14.92	7.32	155.8	0.24	41.63	43.2	44.56	20.23
ENSG00000023697	DERA	167.78	66.12	20.83	60.31	19.18	62.14	0	19.01	112.74	44.52	31.18	32.2	0	62.05	32.61	49.06	74.3	0	113.24	8.2	67.61	55.26	94.83	58.4	43.55	167.15	100.67	15.86	112.52	12.13	157.89	0	27.99	0	163.08	0	94.24	0	56.36	20.35	29.9	30.24	77.21	111.87	7.96	64.73	4.04	49.3
ENSG00000023734	STRAP	254.3	281.06	185.54	299.17	364.51	238.94	296.04	251.16	284.55	233.67	251.24	280.86	225.04	92.83	93	84.7	118.43	147.16	327.97	157.47	91	189.71	167.07	180.09	224.88	349.66	284.46	147.85	169.53	66.84	173.57	191.83	198.08	188.78	263.63	197.19	127.89	96.68	285.58	118.76	127.96	310.28	196.52	207.33	192.49	224.33	23.82	157.55
ENSG00000023839	ABCC2	0	2.89	1.35	1.07	2.5	2.31	0.7	0	3.11	0	1.22	3.94	0	2.24	0	0.25	0.24	0.07	6.47	0	11.77	0.76	0.73	0.79	0.73	0	3	7.39	0	0.16	0	0	2.19	2.42	0	0	5.23	0	0	1.38	0	0	0	5.94	5.82	0.41	1.04	0
ENSG00000023892	DEF6	0	7.78	0	1.8	10.32	12.5	0	0	11.53	0	0	0	0	0	2.96	0	0.19	10.23	0	0	0	5.64	0	11.38	0	0	0	3.01	16.2	0	0	9.18	0	6.25	1.27	0	0	0	2.07	0.15	0.26	14.23	1.85	0.57	1.02	4.49	1	7.37
ENSG00000023902	PLEKHO1	0	1.67	0	0	0	2.52	0	0	16.62	0	1.17	4.48	0	0	0	0.87	0	0.69	9.33	0	0	0	2.1	2.84	2	0	0	0	0	0	0	0	0	2.62	0	10.92	0	2.1	0	0	0	0	0	2.64	0	0	0	17.19
ENSG00000023909	GCLM	0	0	0	0	0	2.02	0	2.76	0.14	0.7	4.03	1.02	0.53	0.36	0.88	0.42	1.34	0.39	0.21	17.41	111.62	0	0	0	2.23	0	2.09	0.1	0	0	19.77	0	0	0	0	0.86	0.71	4.94	0	5.52	0	0	0	54.13	0	0	0.09	0.89
ENSG00000024048	UBR2	0	5.43	0.45	0.05	7.34	0	0	5.67	0.3	8.44	0.06	0	0.46	0.18	1.21	2.04	12.91	0.67	2.06	5.21	6.38	3.03	2.31	5.45	0.61	0.46	13.83	5.7	10.96	0.32	0.96	0.55	2.28	0.42	0.43	0.47	3.03	0.12	7.87	8.87	0	0	0.13	5.5	0.61	4.46	0.89	2.65
ENSG00000024422	EHD2	9.18	0.86	5.45	2.82	0	0	5.54	0	0.13	0	0	0	6.36	0.41	1.46	0	0	0	0	6.57	0	0	0.85	0	3.05	4.04	0	5.25	0.08	3.99	0	1.98	10.67	0	0.61	12.89	0	11.01	0	0	3.91	0	0.16	0	0	0.72	0	0.28
ENSG00000024526	DEPDC1	0	13.39	8.52	0	8.87	4.75	44.62	0	16.8	59.53	4.13	5.96	15.33	0.09	10.1	0	0	5.55	4.82	0	13.5	4.71	0	0.32	10.87	3.43	2.33	10.41	10.41	2.35	0	16.64	23.07	0.71	3.45	5.7	42.47	0	7.06	5.64	0	0	4.28	0	0	0	0	1.37
ENSG00000024862	CCDC28A	35.2	44.78	28.48	18.58	78.58	91.3	14.17	33.37	86.89	32.81	14.43	0	23.46	59.93	26.39	108.07	41.11	7.96	9.84	5.9	54.55	10.92	26.39	44.5	70.65	137.19	9.99	0	44.1	0	0	43.54	18.1	12.04	32.14	0	0	0	25.08	4.1	0	20.06	35.06	58.79	63.28	70.43	13.77	21.02
ENSG00000025039	RRAGD	0	0	0	0	1	0	6.82	0	0	0	0	0	0	0	0	0	0	0	0	0	0	0	0	0	0	0	0	0	6.01	0	0	20.03	0	0	0	0	3.4	0	0	0	0	0	0	0	0	0	0	0
ENSG00000025156	HSF2	0	0	0	0	0	0	0	4.09	41.36	14.11	1	6.24	12.55	0	17.23	0	0	0	0	16.84	0	1.04	0	0	11.48	63.98	0	26.29	39.45	0	15.85	0	0	3.4	3.86	15.07	4.16	9.79	9.1	0.65	0	0	0.7	15.62	0	0	0	0
ENSG00000025293	PHF20	62.98	14.79	9.25	15.44	186.32	19.75	34.03	5.17	88.49	41.3	48.39	71.08	55.92	1.78	40.26	55.5	21.99	0	41.62	6.3	35.22	69.67	18.62	22.37	44.78	115.17	11.71	11.65	161.8	91.22	35.1	34.8	19.41	51.91	124.78	22.26	459.2	159.71	69.82	44.45	69.08	1.74	46.77	3.21	212.03	39.03	23.3	102.69
ENSG00000025423	HSD17B6	0	13.17	0	9.88	0	0	20.14	0	0	0	0	2.39	1.28	0	0	0	0	0	0	0	0	3.67	0	0	18.21	0	7.97	15.15	0	0	0	0	3.42	4.61	0	0	0	0	0	0	0	0	0	0	14.29	0	0	14.83
ENSG00000025434	NR1H3	0	14.16	0	47.71	25.95	0	18.31	43.97	58.16	16.34	0	44.84	18.4	62.86	25.47	25.32	36.78	5.25	16.28	0	22.9	5.84	31.73	0	11.24	0	43.61	42.16	28.31	0	0	0	23.33	41.19	0	0	0	0	5.15	0	0.29	36.74	12.03	19.45	0	0	0	23.89
ENSG00000025708	TYMP	0	0	0	0	0	2.94	0	0	2.91	0	0	0	8.18	0	4.38	0	0	0.88	2.66	0	6.14	0	0	0	0.34	0.27	0	0	0	0	0	0	0	0	0	17.47	0	0	0	0	9.82	6.56	5.88	7.8	0	0	0	0
ENSG00000025770	NCAPH2	61.11	55	86.65	18.06	86.01	16.78	68.12	84.16	74.57	79.34	150.55	32.9	63.56	35.63	36.19	10.43	47.38	1.24	36.72	72.51	41.67	24.53	14.12	47.52	16.61	24.91	34.36	69.23	156.94	8.66	8.99	112.56	11.07	42.55	52.15	140.09	45.4	124.58	80.49	34.02	7.6	153.27	43.32	68.76	52.52	33.78	23.33	37.48
ENSG00000025772	TOMM34	0	13.4	16.36	17.76	0	0	27.14	0	22.68	12.05	0	0	117.39	3.02	26.58	0	0	0	41.07	12.91	0	29.67	14.07	0	10.4	8.11	6.97	15.9	0	5.84	26.42	0	0	39.82	37.38	28.62	0	11.25	12.78	0.08	9.16	0	28.61	12.12	0	0	2.22	14.88
ENSG00000025796	SEC63	35.62	25.69	68.44	139.67	27	79.76	34.34	38.46	104.77	53.72	104.93	24.53	65.77	41.38	35.5	22.29	28.85	16.73	59.44	53.53	17.91	17.58	65.67	123.17	66.53	3.18	47.25	45.86	41.58	30.88	56.01	23.82	52.07	40.12	118.91	54	9.03	67.33	94.71	44.57	22.69	59.46	36.31	36.32	3.28	31.27	6.85	35.81
ENSG00000025800	KPNA6	1.67	25.87	34.46	1.57	78.1	13.73	41.52	17.16	7.22	26.07	6.59	3.5	14.73	1.98	4.31	3.1	2.71	7.28	24.57	8.53	11.15	28.92	10.39	2.96	14.28	3.76	34	45.92	13.22	3.55	8.49	10.16	31.81	0.45	51.89	10	0.71	2.33	17.07	5.25	2.84	38.11	18.78	14.87	25.72	26.72	1.5	6.19
ENSG00000026025	VIM	0	0	0	0	0	0	0	0	0	6.38	0	0	0	0	0	0	0	0	0	0	0	0	0	0	0	0	0	9.01	0	0	0	0	14.11	0	0	0	10.78	49.34	0	0	49.49	0	0	62.25	0	0	0	0
ENSG00000026036	RTEL1-TNFRSF6B	0	0	0	0	0	0	0	0	0	0	0	0	0	0	0	0	0.15	0.32	0	0	0	0	0	0	0	0	0.07	0	0	0	0	0	0	0	0	0.1	0	0	0.11	0	0	0	0	0.68	0	0	0	0
ENSG00000026103	FAS	0	0	0.51	0	0	0	24.19	0	0	0	0	0	0	0	0	0	3.26	0	0	0	0	0	0	0	11.08	0	0	0	0	0	0	0	0	0	0	0	10.38	0	0	2.51	5.65	0	0	0	0	0	0	0
ENSG00000026297	RNASET2	56.01	101.91	87.08	141.54	165.11	158.2	114.26	73.67	369.06	125.15	10.54	21.56	12.06	293.25	102.56	270.38	21.08	283.87	241.65	5.36	0	215.77	408.25	374.9	283.72	233.31	21.94	41.11	157.55	85.89	4.94	78.95	177.77	61.96	50.28	0	53.54	20.44	181.65	72.32	66.75	261.78	88.92	21.34	296.48	338.79	118.09	163.05
ENSG00000026508	CD44	101.4	58.55	21.61	0	0	0	23.88	0	95.95	0	0	17.16	0	0	0	0	0	0	0	5.84	0	0	0	0	6.34	147.5	21.64	157.12	0	5.61	34.23	0	29.73	33.18	0	0	59.4	0	29.45	0	0	0	0	0	0	28.44	4.25	0
ENSG00000026559	KCNG1	0	5.13	0	0	0	0	0	0	1.84	0.74	0	0	0	0	0	0	0	0	0	0	6.47	0	0	2.19	1.26	0	0	0	6.58	0	0	0	0	4.98	0	0	1.61	0.27	0	0.15	0	13.51	0	0	0	1.35	0	0.14
ENSG00000026652	AGPAT4	1.15	10.19	0	0	0	0.15	0	9.74	0	0	0	0	0	0	3.29	12.12	0	0	1.2	0	6.44	0.48	0	0	0	0	0	0	0.73	0	2.24	0	0.85	3.69	0	0	1.17	0	2.34	0	0	0	12.03	0.04	0	4.75	0	0
ENSG00000026751	SLAMF7	0	0	0	0	0	0	0	0	0	0	0	0	0	0	0	0	0	0	0	0	0	0	0	0	0	0	0	0	0	0	0	0	0	0	0	0	0	0	0	0	0	0	0	0	0	0	0	0
ENSG00000026950	BTN3A1	0	0	0	0	0	0	0	0	0	0	0	0	0	0	0	0	0	0	0	0	0	0	0	0	0	0	0	0	0	0	0	0	0	0	0	0	0	0	0	0	0	0	0	0	0	0	0	0
ENSG00000027001	MIPEP	21.38	16.47	22.41	30.92	39.45	41.13	26.29	0	1.04	52.84	24.33	0.13	0	3.53	16.14	0.88	3.31	1.39	35.37	0	6.8	20.08	21.33	19.51	30.34	0	16.56	10.53	0	8.37	16.85	30.91	45.42	19.44	15.55	23.36	0	42.71	31.35	1.55	17.95	49.66	39.77	0	3.97	25.33	0.8	9.17
ENSG00000027075	PRKCH	0	0	0	0	0.72	0	12.74	0	0	0	0	0	0.5	0	0.61	0	0	0	4.38	0	0	0	0	0	1.57	0	0	0	0	0	0	0	1.37	0	0	0	0	0	0	0	0	0	0	0	1.03	1.17	0	0
ENSG00000027644	INSRR	0	0	0	0	0	0	0	0	0	0	0	0	0	0	0	0	0	0	0	0	0	0	0	0	0	0	0	0	0	0	0	0	0	0	0	0	0.8	0	0	0	0	0	0	0	0	0	0	0
ENSG00000027697	IFNGR1	5.99	38.1	32.48	16.59	37.25	56.31	37.04	4.55	52.51	43.24	6.86	17.53	0.74	8.82	13.61	12.33	16.32	0.96	35.46	44.19	59.53	7.92	27.01	52	37.18	0	45.38	26.74	50.37	9.63	61.52	37.75	86.65	79.2	75.43	10.77	66.76	24.88	43.8	0.17	28.62	17.8	31.13	56.08	10.91	58.15	2.07	28.96
ENSG00000027847	B4GALT7	2.73	34.88	45.58	14.49	52.99	0.16	24.72	15.49	0	24.12	11.99	44.47	48.86	5.06	12.02	7.14	0.35	19.97	48.99	0	28.54	9.59	7.57	11.23	5.57	0.4	16.7	0	12.85	2.65	27.41	16.02	8.51	10.92	16.8	0.2	1.14	0	45.88	0	1.61	21.28	7.65	13.48	20.98	10.14	5.66	9.98
ENSG00000027869	SH2D2A	0	0	0	0	0	0	0	0	0	0	0	0	0	0	0	0	0	0	0.62	0	0	0	0	2.51	0	0	0	0	0	0	0	0	0	0	3.26	0	0	0	0.19	0	0	0	0	0	0.93	1.56	0	0
ENSG00000028116	VRK2	14.28	2.34	30.33	49.21	39.74	0	64.03	2.3	31.91	43.28	0.68	24.16	7.61	5.51	38.34	5.95	10.04	9.18	26.57	32.05	58.44	5.32	14.67	2.11	44.07	0	53.94	43.93	6.31	14.28	54.85	47.09	9.28	0	7.81	67.12	3.43	52.48	25.46	8.23	44.86	21.99	5.48	117.41	2	15.62	6.25	47.85
ENSG00000028137	TNFRSF1B	0	0	0	0	0	0	0	0	0	0	0	0	0	0	0	0	0	0	0	0	0	0	0	0	0	0	0	0	0	0	0	0	0	0	0	0	0	0	0	0	0	0	0	0	0	0	0	0
ENSG00000028203	VEZT	0	9.29	41.25	48	49.65	22.08	20.93	16.76	0.9	11.49	7.91	3.3	1.1	4.31	1.98	1.5	2.08	0	0	61.77	24.27	4.13	11.96	0.1	32.21	70.48	22.77	0	0	20.18	22.51	38.24	24.44	0.41	6.92	15.34	0.12	0	0.42	5.2	0	10.6	21.34	45.41	0.16	18.48	0.21	1.91
ENSG00000028277	POU2F2	0	2.74	0.72	0	0	0	0	0	0.03	0	0	0	0	0	0	0	0.18	0	0	0	0	0	0	0	0	0.05	0	0	0.56	0	0	0	0	0	0	0	0	0	0	0	0	0	0	0	0	0	0	0
ENSG00000028310	BRD9	50.6	15.78	26.19	0	10.71	16.76	12.09	1.25	0.6	22.74	3.59	8.59	26.83	7.83	2.22	6.11	1.42	11.13	27.02	5.81	0.27	12.59	38.83	0	31.59	0	37.97	3.95	0	0.22	4.35	35.07	0	1.12	2.42	17.27	7.63	75.82	21.37	8.71	5.04	54.72	7.08	20.53	12.31	12.86	3.01	0
ENSG00000028528	SNX1	46.56	15.67	22.25	2.62	49.42	25.25	45.79	5.29	0	67.5	16.75	11.39	72.93	1.3	2.11	2.95	14.14	1.11	27.05	51.9	7.62	2.75	11.77	3.04	16.06	0.6	62.06	11.44	34.62	11.51	0.33	25.22	5.71	1.85	19.04	57.33	0	6.79	29.64	1	0	0	13.01	31.26	0	0.86	2.41	10.57
ENSG00000028839	TBPL1	2.4	69.56	57.93	20.43	83.85	48.62	138.84	20.12	174.7	37.79	25.05	46.75	19.03	120.08	90.92	76.92	0	2.34	102.09	45.49	43.68	57.03	21.85	56.81	42.34	16.81	105.88	100.55	147.2	46.86	107.41	84.18	91.31	59.28	48.09	122.44	425.32	0.62	72.34	2.46	16.99	68.33	33.33	26.16	76.75	100.29	52.15	87.02
ENSG00000029153	ARNTL2	0.59	0	6.37	0	0.04	0	4.11	0	0	0	0	0.04	0	0.11	0	0	0	0	1.34	0	0	0	0	0.38	1.94	0	0	0	0.04	0.14	0	0	0	0	0	0	0	0	1.99	0.05	0	0	0	1.96	0.03	0	0	1.31
ENSG00000029363	BCLAF1	80.95	64.17	64.91	49.21	130.34	71.88	139.41	28.74	48.61	88.57	11.93	3.47	49.97	34.35	112.03	27.23	17.92	18.01	98	82.58	91.24	83.82	102	49.51	87.15	99.78	89.55	130.84	98.31	78.8	27.1	95.54	56.75	57.3	39.33	94.27	7.8	9.62	57.57	8.29	52.73	121.54	66.56	112.86	15.84	96.52	11.88	52.19
ENSG00000029364	SLC39A9	0	19.39	9.43	4.61	4.07	1.48	1.18	21.49	14.03	13.57	3.02	1.21	12.97	2.49	7.4	14.05	14.28	15.51	21.95	9.36	13.19	6.4	1.84	15.2	5.48	44.82	37.14	19.7	8.51	4.31	0.53	0.23	1.46	0	0	15.71	1.23	2.51	1.1	5.64	0	13.63	8.15	2.33	0.93	8.66	0.31	19.83
ENSG00000029534	ANK1	22.45	0	0	0	0	0	0	0	7.66	1.74	0	0	0	0.02	0	0	0	0.57	0.07	0	0	0.15	0.6	0.46	1.2	0	0	5.85	0	0	0	0	0	0	0	0	0.58	0	0.1	0	0	0	0	0	0.91	0	0	2.46
ENSG00000029559	IBSP	0	0	0	0	0	0	0	0	0	0	0	0	0	0	0	0	0	0	0	0	0	0	0	0	0	0	0	0	0	0	0	0	0	0	0	0	0	0	0	0	0	0	0	0	0	0	0	0
ENSG00000029639	TFB1M	0	43.44	15.56	16.63	46.12	0	22.16	28.1	0	43.05	2.37	42.72	21.87	7.55	61.09	17.47	3.49	14.92	58.54	21.76	21.17	11.58	97.09	24.82	48.26	0	41.68	0	24.41	0	0	42.09	16.46	0	17.45	0	77.63	0	36.32	17.48	0.84	39.18	31.6	29.24	0.15	34.2	10.71	7.84
ENSG00000029725	RABEP1	47.45	26.1	17.17	8.54	22.69	15.98	13.99	44.14	0	24.88	15.07	2.38	7.81	3.56	31.32	26.1	8.8	9.6	6.54	36.03	8.54	30.89	12.01	23.21	24.76	67.25	34.53	88.96	16.89	25.23	74.87	28.44	68.53	35.66	11.23	130.49	51.59	26.56	42.84	1.86	4.33	51.87	33.22	70.69	7.96	61.61	22.21	15.05
ENSG00000029993	HMGB3	1545.21	1664.02	1928.78	1545.71	1156.66	1276.59	1842.61	386.27	1344.52	1387.21	901.43	771.74	1026.88	1069.28	3121.4	1915.62	348.87	496.78	874.32	731.31	541.5	1054.76	1214.47	1170.39	843.55	266.67	584.53	3871.86	909.75	2441.13	279.69	1632.69	1599.39	1595.4	1643.84	646.96	1833.72	290.91	1213.04	2313.11	653.74	1476.6	1565.69	408.31	1166.09	873.71	1652.33	2511.07
ENSG00000030066	NUP160	5.41	28.57	14.54	44.78	25.74	20.64	28.63	0.81	26.81	27.53	5.39	10.32	12.86	15.76	0	0.31	2.98	26.98	29.44	47.37	13.59	0.91	10.35	23.98	32.71	117.96	66.66	50.13	7.88	22.44	0.34	24.6	23.84	7.09	32.68	22.76	1.94	23.1	39.11	6.65	67.84	15.67	13.65	2.52	11.59	4.12	0.29	25.49
ENSG00000030110	BAK1	41.12	61.49	42.3	71.73	49.53	27.86	92.85	93.55	39.51	32.17	27.86	20.19	11.55	3.49	5.97	9.12	2.11	5.45	32.99	110.25	81.66	25.88	167.36	95.12	71.37	31.49	128.37	72.37	45.05	6.27	62.49	43.85	51.76	10.22	26.2	100.06	2.33	9.97	105.82	13.88	2.93	49.32	36.58	86.58	23.69	42.01	1.07	22.6
ENSG00000030304	MUSK	0	0	0	0	0	0	0	0	0	0	0	0	0	0	0	0	0	0	0	0	0	0	0	0	0	0	0	0	0	0	0	0	0	0	0	0	0	0	0	0	0	0	0	0	0	0	0	0
ENSG00000030419	IKZF2	0	0	0	0	0	0	0	0	0	0	0	0	0	0	0	0	0	0	0	0	0	0	0	0	0	0	0	0	0	0	0	0	0	0	0	0	0	0	0	0	0	0	0	0	0	0	0	0
ENSG00000030582	GRN	296.24	349.31	154.21	144.43	318.15	327.98	298	524.59	125.41	231.41	27.75	17.02	119.48	17.56	48.07	19.23	95.6	59.12	300.56	82.4	216.53	111.97	113.06	200.53	243.63	477.23	87.22	67.87	423.33	22.48	262.08	203.14	121.04	163.47	195.49	163.6	86.85	69.12	191.43	68.91	39.42	205.54	131.89	163.51	174.69	261.35	14.15	21.83
ENSG00000031003	FAM13B	0	0.34	1.59	4.44	0	12.24	3	0	10.3	11.97	8.05	0	8.58	0	0.47	0	0	0	1.15	0	0	0	0	0.14	7.18	26.81	0	1.16	0.47	0.08	0.17	0.44	7.34	0	0	0	0	2.41	2.49	0.68	0	0	0	3.71	1.99	6.19	0.97	0.05
ENSG00000031081	ARHGAP31	0	0	0	0	0	0	0	0	0	0	2.22	0	0	0	0	0	0	0	0	1.19	0	0	0	0	0	0.03	0	0	0.9	0	2.09	0	0.28	0	0	0	0	0	0	0.05	0	0	0	0	0	0.72	0	0
ENSG00000031691	CENPQ	26.3	16.25	3.96	5.61	0.85	8.92	6.71	0	33.12	6.68	0.46	0.19	0	9.13	4.56	3.92	13.69	1.82	24.63	0	1.73	3.03	0	0	14.59	1.3	0	5.02	0	0	0	8.79	5.03	20.61	0	9.54	17.94	0	10.74	3.48	0	8.89	0.34	0	9.26	23.76	6.95	0
ENSG00000031698	SARS	494.72	597.82	285.73	422.04	363.56	115.93	466.31	101.24	133.41	309.41	44.98	105.29	264.27	163.48	132.79	87.31	57.96	166.63	176.49	268.98	465.27	272.63	266.28	667.59	270.49	395.24	162.89	253.11	930.78	221.62	258.35	313.62	528.04	281.82	343.93	187.39	285.01	118.14	186.6	82.12	203.92	354.65	228.88	439.79	414.73	254.79	22.37	340.35
ENSG00000031823	RANBP3	34.07	5.47	23.28	5.26	0.45	34.54	0.58	1.23	0	0	1.48	0.28	0.75	0.04	3.73	0	10.91	3.39	2.33	0.63	5.23	3.39	1.24	0.89	6.87	0	0	9.22	33.17	15.83	8.44	0	2.5	0.37	11.17	2.32	0	45.37	0.52	0.29	0	4.64	0	0	0.76	4.71	0.17	8.98
ENSG00000032219	ARID4A	8.51	5.75	19.91	14.72	8.66	17.02	2.96	0	28.64	10.74	0	0	0	1.13	0.2	2.39	1.69	3.19	13.68	13.17	6.68	8.56	8.74	0.04	18.62	42.31	0.7	31.05	0	16.98	0	23.52	10.73	0	0	0	21.94	0	29.51	4.63	15.09	0	1.23	0	9.82	14.51	1.74	12.11
ENSG00000032389	EIPR1	0	35.97	60.18	95.72	13.19	21.86	28.47	0.69	0	36.81	2.7	13.79	34.27	6.77	14.54	12.75	0	0	21.13	44.96	30.78	4.54	27.5	0	38.9	0	27.36	2.8	29.22	38.52	23.09	0	48.23	30.59	27.61	27.79	0	0	52.79	15.08	42.72	0	9.03	7.54	10.23	11.04	3.35	0
ENSG00000032444	PNPLA6	3.51	3.36	0	2.99	3.43	23.23	4.32	2.27	1.14	1.89	0.51	8.37	9.14	0	0.23	2.18	2.67	5.5	3.59	0	0.6	0.08	6.04	2.07	7.93	0	10.38	0	20.19	0	0.76	1.01	3.59	7.73	1.21	9.55	0	0	1.52	0.33	0	11.33	2.89	0	1.27	0.26	0.8	1.82
ENSG00000032742	IFT88	1.46	1.35	0	5.27	0	7.54	12.16	0	4.81	4.26	5.4	1.14	0	0	0.43	0	0	0	0.12	0	1.49	0.69	0	0	5.76	0	2.87	0	0	0.3	0	2.09	0	0	2.26	2.29	0	0	5.26	7.13	2.31	0	2.94	9.29	0	0	0	3.16
ENSG00000033011	ALG1	43.16	33.45	64.04	25.48	34.32	51.04	40.19	126.71	26.5	63.63	4.85	4.53	42.64	27.07	39.71	22.35	10.88	2	52.43	34.14	26.22	47.1	48.41	47.04	42.38	0	99.12	51.8	0	22.77	95.18	54.36	39.41	60.15	23.2	1.73	0	0	47.59	0.08	4.77	85.19	56.65	65.99	47.38	48.38	7.12	92.13
ENSG00000033030	ZCCHC8	3.53	40.39	50.88	32.38	60.03	23.33	22.09	21.04	33.72	31.15	4.28	4.22	23.32	7.11	4.85	6.87	0.07	12.46	50.63	3.71	23.57	11.8	6.95	18.3	55.44	0.06	12.89	64.61	81.03	4.45	11.64	63.33	8.54	31.33	36.54	13.93	34.21	39.4	21.61	3.25	5.37	0	16.75	8.58	6.32	18.66	1.02	10.89
ENSG00000033050	ABCF2	54.85	22.59	36.43	17.94	17.74	44.56	35.91	11.23	42.98	74.02	11.88	7.8	56.78	5.92	8.6	9.67	0.14	34.58	74.5	7.5	29.76	24.55	41.68	8.06	15.81	54.98	26.62	4.92	72.56	5.36	0	24.68	29.42	20.79	33.23	65.97	2.51	6.18	38.98	5.37	3.32	27.25	21.07	30.68	28.7	28.17	4.73	16.62
ENSG00000033100	CHPF2	0	0.47	0.09	0.59	7.11	1.11	0	9.93	0	0.52	5.06	0	9.58	0	0	0.19	0	0.07	0.92	6.5	1.15	0.24	3.8	0	1.14	10.62	6.89	0.85	0	0.08	0	0	0.12	0	0	7.04	0	12.65	1.53	0.12	0.96	0.89	0.6	2.77	2.86	1.13	0	0
ENSG00000033122	LRRC7	0	0	0	0	0	0.7	0	0	0	0	0	0	0	0	0	0	0	0	0	0	0	0	0	0	0	0.41	0	0	0	0	0	0	0	0	0	0	1.37	0	0	0.16	0	0	0	0	0	0	0	0
ENSG00000033170	FUT8	0.12	0	0.57	14.52	0	46.61	40.13	0.42	0	0	2.57	7.88	47.94	0.78	0	0.08	4.05	2.59	5.9	0.54	40.98	1.52	7.99	15.53	12.57	35.29	0	2.5	19.93	8.02	21.83	17.68	15.16	6.63	4.19	1.07	0	0	0	13.01	0.91	22.53	12.1	7.93	18.3	1.33	0	2.04
ENSG00000033178	UBA6	25.4	5.02	20.22	9.67	9.09	6.85	19.28	1.82	49.98	0.19	3.87	0.83	5.89	0.13	0.24	0.72	2.13	24.99	3.35	9.16	19.21	0.16	5.78	1.9	4.57	0.14	8.36	5.75	58.56	2.38	0.28	4.41	6.72	3.15	19.04	25.17	2.69	5.86	8.27	1.87	0.31	19.49	1.8	8.16	0.02	0.04	0.08	0.17
ENSG00000033327	GAB2	0	0	0	0	0	0	4.35	8.35	0	0	0.6	0	2.85	0	0	0	0.38	1	0	0	15.22	0	0	0	0	0	0	0	0	0	0	0	0	0	0	0.15	0	0	0	0.65	0	0	0	0	0	0	0	0
ENSG00000033627	ATP6V0A1	2.16	8.67	38.8	17.17	0	18.28	29.25	30.44	0	0	3.5	3.22	9.16	0	20.99	0	1.55	0.89	9.75	2.89	6.15	15.88	3.44	0	11.71	0	5.2	0	0	10.89	0	12.35	0	0	0	0	0	24.22	4.7	22.34	0	36.99	0	2.66	21.46	0.43	0	2.97
ENSG00000033800	PIAS1	36.15	31.97	36.71	65.42	57.91	23.37	76.63	10.72	80.49	116.54	22.03	11.33	104.33	11.25	37.51	1.87	8.65	8.3	35.12	37.37	17.73	39.33	30.62	15.55	59.33	47.79	82.61	122.75	0.24	38.59	22.83	40.35	74.62	54.64	3.13	47.07	0	6.17	85.25	10.23	41.33	68.33	80.77	6.09	11.17	54.33	1.5	51.83
ENSG00000033867	SLC4A7	15.42	0.99	1.57	12.32	0.43	0	3.35	1.52	0	0	0	0	0.5	0.18	0.25	1.07	0	1.81	0.21	2.87	9.06	0	8.45	3.97	1.3	3.31	0	2.25	11.02	0.64	0	2.53	0.96	1.04	0	0.05	2.09	0.73	3.11	0.76	1.71	6.63	7.75	1.85	7.6	4.09	0.49	42.73
ENSG00000034053	APBA2	0	0	0	0	0	0	0	0	0	0	0	0	0	0	0	0	0	1.71	0	0	0	0	0	0	2.56	0	0	5.19	0	0	0	0	1.05	0	0	0	0	0	0	0.06	0	0	3.76	0	0	0	0	0
ENSG00000034152	MAP2K3	39.32	18.21	26.15	13.54	8.24	40.29	19.58	0	6.76	30.53	0	3.55	49.74	5.81	7.12	0.54	0	0	23.34	14.52	13.95	23.99	28.28	16.24	15.59	0	14.6	30.58	9.88	2.66	12.07	11.07	21.71	0	16.01	20.94	0	0	27.45	0.33	1	46.28	15.87	27.26	8.08	2.92	0.68	1.08
ENSG00000034239	EFCAB1	0	0	0	0	0	0	0	0	0	0	0	0	0	0	0	0	0	0	0	0	0	0	0	0	0	0	0	0	0	0	0	0	0	0	0	0	0	0	0	0	0	0	0	0	0	0	0	0
ENSG00000034510	TMSB10	2992.94	2755.64	2975.49	2973.92	2485.73	2655.28	2598.54	9194.81	2659.88	3671.73	11979.6	10599.1	1658.31	4740.57	3517.08	4782.71	10220.1	5333.09	1753.89	5657.81	5503.1	2446.9	2543.38	3002.64	2154.36	2721.88	4178.59	3106.37	1207.15	5277.65	9969.57	3279.93	2515.12	2886.91	2308.81	5396.9	5426.99	17436.6	2081.35	8504.54	5214.26	904.24	3940.45	6251.74	3956.11	2830.8	3852.56	3738.27
ENSG00000034533	ASTE1	0	0	0	0	0.34	0	0	28.7	31.66	0	0	0	18.75	0	25.23	0	0	0.24	0	0	8.39	4.32	0	0	28.11	0	0	0	0	0	21.47	17.32	1.3	0	0	20.23	0	0	6.55	0	0	0	3.55	0.13	0	20.19	0.22	0
ENSG00000034677	RNF19A	26.61	4.36	3.85	8.02	0	0	0	4.3	3.16	31.52	2.45	4.34	10.68	0	0	0	23.72	0.04	10.58	42.17	5.55	3.43	6.78	0	3.44	0	5.54	1.9	0.46	0	2.67	5.73	3.34	0.73	0	0	0.36	0	14.51	0.04	4.69	0.07	15.15	9.06	0	1.75	0.43	5.99
ENSG00000034693	PEX3	6.26	35.43	48.44	32.75	91.59	24.2	45.28	26.01	50.85	29.2	1.33	0	0.12	19.23	69.42	20.6	7.52	0.1	22.12	13.32	42.51	19.83	6.26	35.57	46.83	40.8	17.92	128.48	31.42	39.05	13.21	13.48	16.37	53.59	27.87	65.61	11.54	78.5	45.37	4.28	18.32	35.1	7.22	21.23	0	16.89	4.18	22.61
ENSG00000034713	GABARAPL2	100.74	43	68.02	108.64	171.58	91.61	121.71	82.12	158.66	53.6	88.69	19.27	18.03	37.44	83.21	44.67	106.31	16.52	90.27	60.82	99.1	29.89	13.62	83.98	36.77	133.79	52.6	58.47	179.55	22.02	170.94	46.51	130.51	101.82	128.78	82.34	396.85	262.87	60.64	32.69	51.64	20.88	22.61	87.68	23.63	62	14.57	34.93
ENSG00000034971	MYOC	0	0	0	0	0	0	0	0	0	0	0	0	0	0	0	0	0	0	0	0	0	0	0	0	0	0	0	0	0	0	0	0	0	0	0	0	0	0	0	0	0	0	0	0	0	0	0	0
ENSG00000035115	SH3YL1	0	0	0	13.41	0	3.76	9.08	25.58	19.37	0	1.41	0.95	0	1.48	2.45	1.09	4.11	0	8.24	0	21.24	14	0	0	4.52	4.17	21.41	0	45.7	7.59	46.07	28.61	0	0	18.15	0	0	0	7.11	0	1.77	0	18.55	0.82	0	27.17	0	4.54
ENSG00000035141	FAM136A	151.76	364.39	255.67	394.19	259.14	181.79	232.9	36.99	47.36	171.76	122.53	88.2	81.9	145.76	79.38	92.29	47.61	79.78	204.41	132.35	25.73	139.56	237.85	106.19	251.41	157.08	170.09	81.6	149.13	169.74	50.68	245.87	155.28	388.39	256.19	56.18	184.82	0	388.68	85.32	86.76	54.21	168.97	85.23	152.07	140.24	97.03	138.97
ENSG00000035403	VCL	7.55	7.09	6.01	22.23	5.16	1.49	13.15	11	0	2.44	4.94	20.71	2.36	0.5	4.68	0.18	19.2	9.14	0.92	9.55	26.31	2.55	1.94	0.19	3.74	25.69	12.1	0.43	14.46	0.78	11.83	0.4	4.64	16.73	1.34	13.72	0	22.67	7.05	4.41	6.11	5.3	5.39	9.08	15.98	6.21	2.59	2.53
ENSG00000035499	DEPDC1B	2.32	73.47	14.26	17.44	16.97	10.71	43.75	0	11.84	43.31	1.84	10.31	11.12	1.82	7.59	0.14	0.26	0	38.53	20.04	56.99	6.11	5.33	6.96	25.58	0	41.49	35.06	28.77	5.51	0	76.12	49.06	38.38	34.83	0	19.16	0	48.47	6.46	0	16.7	10.57	4.04	0.16	0.88	2.07	12.84
ENSG00000035664	DAPK2	0	0	0	0	0	0	0	0	0	0	0	0	0	0	0	0	0	0	0	0	0	0	0	0	0	0	0	0	0	0	0	0	0	0	0	0	0	0	0	0	0	0	0	1.93	0	0	0	0
ENSG00000035681	NSMAF	32.04	48.91	35.6	54.54	48.82	34.62	24.05	0.63	36.94	61.01	25.55	18.86	11.79	0.39	2.75	7.13	7	12.94	49.43	43.84	56.52	6.27	63.55	12.38	71.31	59.41	19.99	28	36.86	0.49	17.38	29.82	41.49	13.04	19	23.04	6.98	20.11	65.03	15.4	3.56	34.82	1.13	11.1	0.72	15.45	4.92	4.91
ENSG00000035687	ADSS	4.87	38.74	11.14	15.5	45.97	18.24	30.07	2.23	38.69	43.38	8.02	5.78	17.87	7.13	27.54	5.96	2.85	6.93	16	20.52	35.02	11.78	5.14	7.61	16.84	0	18.72	51.84	2.16	12.94	13.95	20.03	14.6	14.38	18.13	5.42	14.04	0	31.25	11.59	0.85	37.98	9.03	2.46	6.47	35.28	0.71	1.73
ENSG00000035720	STAP1	0	0	0	0	0	0	0	0	0	0	0	0	0	0	0	0	0	0	0	0	0	0	0	0	0	0	0	0	0	0	0	0	0	0	0	0	0	0	0	0	0	0	0	0	0	0	0	0
ENSG00000035862	TIMP2	0	0	0	0	0	2.77	0	0	4.67	0	0	0	6.32	0	0	0	0	4.9	0	0	0	0	0	0	0.4	0	0	0	7.77	0	0	2.03	0	0	1.89	0	0	0	0	0	0	0	0.75	0	0	0.89	0	0
ENSG00000035928	RFC1	64.76	23.13	9.33	28.41	1.1	5.19	24.83	17.17	50.02	20.14	5.07	16.06	5.53	33.95	6.15	6.52	11.29	3.5	31.61	2.93	3.53	4.75	2.92	0	14.6	0	7.62	59.92	0	15.86	0.06	9.13	18.84	16.42	5.62	35.91	14.74	2.07	15.63	12.25	13.42	0	14.64	0.56	0	10.85	27.64	1.32
ENSG00000036054	TBC1D23	80.17	133.63	243.19	148.83	122.09	122.87	133.54	1.93	126.08	60.99	66.34	44.52	34.22	14.98	25.6	18.97	6.36	8.75	43.3	18.97	24.3	4.54	73.21	26.04	125.89	28.46	41.07	128.8	4.55	38.01	26.9	160.09	221.93	81.57	181.25	24.31	80.3	5.35	94.64	10.56	16.49	13.62	14.1	18.79	15.62	107.92	8.25	23
ENSG00000036257	CUL3	8.34	0.64	19.48	13.59	0	1.13	8.33	0	14.07	4.67	131.45	40.64	18.48	14.01	0.89	4.07	22.99	37.83	4.79	10.94	73.86	9.24	5.27	20.98	7.4	6.06	0.11	9.93	10.2	0	23.96	0	3.61	7.45	0	25.95	15.19	0	20.59	105.07	1.31	21.18	13.6	8.79	8.95	6.27	1.12	5.15
ENSG00000036448	MYOM2	60.13	0	0	0	0	0	0	0	37.47	0	0	0	0	0	25.38	7.17	0	0	0	0	0	0	0	0	0	0	0	0	0	0	0	0	0	0	0	0	0	0	0	0	0	0	0	0	31.69	0	0	0
ENSG00000036473	OTC	0	0	0	0	0	0	0	0	0	0	0	0	0	0	0	0	0	0	0	0	0	0	0	0	0	0	0	0	0	0	0	0	0	0	0	0	0	0	0	0	0	0	0	0	0	0	0	0
ENSG00000036530	CYP46A1	0	0	0	0	0	1.76	0	0	0	0	0	0	0	0	0	0	0	0	0	0	0	0	0	0	0	0	0	0	0	0	0	0	0	0	0	0	0	0	0	0	0	0	0	0	0	0	0	0
ENSG00000036549	AC118549.1	6.42	10.42	27.63	8.48	10.49	28.63	24.55	14.72	22.36	31.61	2.91	5.77	7.48	6.78	6.28	19.7	6.17	13.99	28.94	1.75	22.03	9.15	17.44	11.6	19.39	28.01	32.36	12.68	1.54	0.1	4.43	12.07	10.43	6.17	4.24	11.35	0.98	0	9.75	14.48	0	25.26	25.44	1.45	2.83	1.1	6.75	1.12
ENSG00000036565	SLC18A1	0	0	0	0	0	0	0	0	0	0	0	0	0	0	0	0	0	0	0	0	0	0	0	0	0	0	0	0	0	0	0	0	0	0	0	0	0	0	0	0	0	0	0	0	0	0	0	0
ENSG00000036672	USP2	0	0	0	0	2.86	0	0	8.42	0	0	3.92	7.29	0	0	0	0	0	0	0	0	2.41	0	0	0	0	0	0.18	0	0	0	0	0	0	0	0	13.55	0.09	0	0	0	0	0	0	0.43	0	0	0	0
ENSG00000036828	CASR	0	0	0	0	0	0	0	0	0	0	0	0	0	0	0	0	0	0	0	0	0	0	0	0	0	0	0	0	0	0	0	0	0	0	0	0	0	0	0	0	0	0	0	0	0	0	0	0
ENSG00000037042	TUBG2	0	15.71	0	35.18	0	17.76	27.28	17.28	0	0	0	0	12.38	6.08	0	0	1.41	12.4	7.81	0	0	5.73	0	44.81	21.68	30.32	12.44	32.69	0	4.98	0	0	1.71	0	26.45	0	0	0	23.31	0	3.32	26.96	7.58	0	13.45	58.79	0	8.79
ENSG00000037241	RPL26L1	132.42	148.03	156.03	174.69	251.09	163.38	100.39	218.83	265.5	130.89	127.63	141	94.34	184.67	264.62	225.29	423.69	109.16	164.98	117.21	135.52	170.54	101.74	100.65	181.79	180.06	158.39	185.86	154.73	102.32	97.92	210.17	82.7	117.98	187.59	44.73	606.46	127.07	84.54	203.04	109.71	112.3	184.13	57.37	152.57	157.39	233.27	64.74
ENSG00000037280	FLT4	0	0	0	0	0	0	0	0	0	0	0.46	0	0	0	0.04	0	0	0	4.97	0	0	0	0	0	6.73	0	0	0	0	0	0	0	0	0	0	0	0	0	0	0	0	0	0	0	0	0	0	0
ENSG00000037474	NSUN2	58.24	86.37	67.98	61.07	104.34	90.67	72.67	70.08	123.81	76.59	4.52	8.29	51.67	1.54	12.02	17.42	3.12	22.04	136.34	52.52	85.93	25.99	67.02	69.7	77.78	140.67	134.12	128.09	52.88	21.49	43.38	76.76	64.42	20.13	54.69	50.44	2.63	22.47	105.09	0	0.26	185.93	26.41	39.63	16.82	54.28	8.73	6.9
ENSG00000037637	FBXO42	0	5.53	0.69	0	0	31.83	21.57	0.14	72.03	15.57	2.86	0	22.36	0.54	1.19	0	0	0	21.03	13.38	11.71	0.41	17.74	0	12.06	22.58	0	0	31.37	0.03	19.35	7.66	0	12.55	12.33	1.94	0.44	0	13.07	0	3.32	22.29	1.81	0.91	12.96	12.85	0	1.14
ENSG00000037749	MFAP3	0	15.94	0.37	35.31	0	5.84	0	62.5	16.07	19.32	0	0.29	0	0.8	5.65	15.56	0	6.37	1.6	8.94	17.86	12.17	19.45	1.28	2.35	9.27	30.02	20.07	35.64	0	52.84	0	0	2.36	0.95	24.51	1.06	8.02	4.51	0	0	0	18.75	4.14	0	6.89	0	1.34
ENSG00000037757	MRI1	0	0	10.5	0	23.45	10.45	0	0	0	13.68	1	0.2	0	0	1.62	1.14	0.14	0	14.52	0	0	10.87	8.57	12.97	11.07	5.91	0	0	0	0.85	0	0	16.5	0	0	0	0	0	12.24	0.27	1.77	0	9.14	0	0	3.3	0	13.88
ENSG00000037897	METTL1	44.2	36.54	87.4	0	40.97	70.2	93.97	74.29	97.49	251	41.24	11.31	181	99.48	101.25	62.06	0	54.82	63.75	68.66	42.59	114.65	136.51	0	70.16	36.36	41.4	63.91	53.33	130.46	38.13	90.67	102.46	104.43	134.41	73.66	74.03	128.65	235.58	10.42	70.8	70.22	109.59	27.67	142.1	90.29	109.09	210.1
ENSG00000037965	HOXC8	0	0	0	0	0	0	0	0	0	0	0	0	0	0	0	0	0	0	0	0	0	0	0	0	0	0	0	0	0	0	0	0	0	0	0	0	0	0	0	0	0	0	0	0	0	0	0	0
ENSG00000038002	AGA	0	32.93	24.89	0	41.74	25.76	24.6	61.86	0	0	0	0	0	1.49	0	7.91	0	0.39	0	0	0	2.95	12.1	85.18	25	0	0	0	73.33	34.1	26.07	0	17.51	13.6	0	0	0	0	19.13	0	0	0	0	8.12	0	27.62	4.06	0
ENSG00000038210	PI4K2B	0	0	0	3.16	0.08	0.92	0	0	0	2.38	0.99	3.53	2.78	0.04	0	0.15	3.31	2.62	2.42	0	0	0.42	0	0	0.15	0	3.14	0	0	0	0.27	3.9	0	0	0	0	0	0.08	1.56	0	0.08	0	0	0.27	0	0.81	0	0
ENSG00000038219	BOD1L1	2.03	2.86	2.41	5.52	11.95	1.24	1.02	8.46	10.82	2.92	1.61	0.62	0.24	4.86	0.33	1.86	4.93	1.57	2.13	0	2.13	2.62	5.94	0.55	9.63	0.15	0.6	4.43	2.69	0.06	0	0.04	2.94	0	0	6.19	4.56	7.12	3.01	3.13	0.06	0	0.4	0	7.38	3.38	0.86	2.24
ENSG00000038274	MAT2B	67.38	100.45	89.34	77.53	62.65	90.65	143.94	33.26	284.91	130.71	9.38	9.52	88	31.34	83.78	24.32	3.5	3.52	108.8	147.72	77.96	97.32	67.25	23.11	132.45	0	26.34	46.98	183.33	50.73	15.74	150.54	72.63	136.32	185.52	78.64	226.62	26.04	42.22	2.29	38.28	0	60.12	30.64	70.24	98.88	16.58	134.98
ENSG00000038295	TLL1	0	0	0	0	0	0	0	0	0	0	0	0	0	0	0	0	0	0	0	0	0	0	0	0	0	0	0	0	0	0	0	0	0	0	0	0	0	0	0	0	0	0	0	0	0	0	0	0
ENSG00000038358	EDC4	1.07	0.16	14.46	24.18	22.71	14.02	15.45	1.61	0.09	32.65	7.77	0	39.5	0	0	20.96	15.58	11.56	9.51	13.78	2.29	37.34	18.01	5.02	12.9	40.52	4.72	2.13	0.07	8.83	0	28.19	13.23	12.67	2.4	19.83	0	8.92	4.22	4.8	0	4.83	3.82	1.07	3.18	3.05	2.38	14.64
ENSG00000038382	TRIO	0	0	0	0	0	0.45	0	5.48	0.2	0	0.45	0	1.51	0	0.36	0	0.99	0.05	0	0.09	0.4	0.23	0	0	0	0.61	0	9.53	0	0	0	0	0	0	0	0	0	31.02	0	0	21.48	0	0	21.52	0	3.24	0	5.49
ENSG00000038427	VCAN	159.91	24.67	63.66	72.7	146.75	93.8	55.81	463.86	0.4	0	24.51	22.14	0	40.69	0	26.47	32.64	21.37	13.11	380.76	80.34	17.17	60.11	78.37	85.12	85.96	150.86	0	8	60.15	292.47	86.09	76.97	3.53	110.52	99.33	4.2	207.61	28.41	12.37	35.9	0	56.21	220.59	28.91	14.47	33.18	8.77
ENSG00000038532	CLEC16A	0	2.74	7.5	7.91	15.3	0	3.57	1.93	0	0	0	0	8.07	0.81	1.12	0	1.33	0.35	6.56	15.67	15.53	0	11.28	8.23	3.04	22.61	16.81	21.06	4.81	0	0	0	0	0.05	0	0	0	8.75	9.82	0	0	22.93	2.04	0	0	2.62	0.23	1.08
ENSG00000038945	MSR1	0	0	0	0	0	0	0	0	0	0	0	0	0	39.52	29.44	0	0	0	0	0	0	0	0	0	0	0	0	0	0	0	0	0	0	0	0	0	0	0	0	0	0	0	0	10.75	0	0	0	0
ENSG00000039068	CDH1	65.88	19.63	42.57	35.02	22.2	32.32	77.78	13.86	78.1	167.92	10.91	1	145.17	1.55	40.36	26.13	2.85	4.86	61.57	10.92	1.84	19.11	43.26	17.8	24.21	83.57	5.51	77.51	17.77	10.72	0.48	15.49	20.15	5.38	33.01	0	16.55	1.5	22.96	9.77	14.46	335.92	18.67	4.44	11.91	6.79	0.49	15.78
ENSG00000039123	MTREX	27.93	22.59	43.82	24.57	18.04	34.95	40.06	32.21	52.1	37.52	2.19	1.21	65.85	49.07	38.89	0.11	37.24	6.51	35.91	12.4	24.19	18.39	13.41	0.06	23.27	32.32	25.74	37.64	40.81	27.96	36.79	24.81	38.11	14.6	49.77	24.09	0	2.56	46.7	27.76	2.54	29.1	8.7	10.58	1.38	13.97	0.85	26.12
ENSG00000039139	DNAH5	0	0	0	0	0	0	0	0	0	0	0	0	0	0	2.8	0	0	0	0	0	0	0	0	0	0	0	0	0	0	0	0	0	0	0	0	0	0	0	0	0	0	0	0	0	0	0	0	0
ENSG00000039319	ZFYVE16	29.29	0	3.98	5.59	0.36	4.82	3.35	0	25.41	12.61	2.35	0.08	7.13	2.43	0.05	0	16.06	3.62	4.31	0	0	0	0	1.91	3.99	3.92	5.98	0	13.38	5.89	13.08	6.23	3.88	0	11.39	0	0.14	30.39	2.34	1.06	0.74	0	7.52	11.41	0.41	0	0.29	0.77
ENSG00000039523	RIPOR1	4.93	0.18	0	0	12.38	0	1.42	0	0	0	0.07	0	0	0.72	0	0.56	0	0	0	0	0.41	0.64	0	0	0	0	0	1.41	0	0	27.18	0	0	0	0	0.16	0	0	0	0	0.08	0	15.51	17.05	44.62	1.77	0	1.15
ENSG00000039537	C6	0	0	0	0	0	0	0	0	0.68	0	0	0	0	0	0	0	0	0	0	0	0	0	0	0	0	0	0	0	0	0	0	0	0	0	0	0	0	0	0	0	0	0	0	0	0	0	0	0
ENSG00000039560	RAI14	11.19	0	9.39	14.21	0	1.68	7.05	0	0	24.56	12.34	19.16	17.4	1.2	0	0	21.78	4.52	0	20.4	16.56	0	0	6.95	31.51	51.63	29.85	0	8.69	19.53	2.94	70.48	52.4	38.93	37.15	0	0	0.17	7.98	0.25	11.5	40.82	0	26.82	0	0	0.84	1.05
ENSG00000039600	SOX30	0.33	0	0	0	0	0	0	0	0	0	0	0	0	1.36	0	0	0	0	0	0	0	0	0	0	0	0	0	0	0	0	0	0	0	0	0	0	0	0	0	0	0	0	0	0	0	0	0	0
ENSG00000039650	PNKP	49.2	50.53	34.67	32.95	54.22	35.12	25.71	0.99	13.76	11.23	15.37	21.95	109.79	17.89	14.81	22.31	1.74	16.93	57.18	32.53	7.48	38.18	57.07	35.82	92.66	294.27	20.92	59.47	205.31	20.56	110.3	34.69	72.09	27.45	42.32	0	65.5	0	27.38	2.13	37.74	34.91	38.17	19.43	52.04	29.97	3.43	20.86
ENSG00000039987	BEST2	0	0	0	0	0	0	0	0	0	0	0	0	0	0	0	0	0	0	0	0	0	0	0	0	0	0	0	0	0	0	0	0	0	0	0	0	0	0	0	0	0	0	0	0	0	0	0	0
ENSG00000040199	PHLPP2	0	0	9.76	0	0	0	0	7.92	0	3.19	0	0	0	1.98	1.09	0	0.35	0.05	0.19	0	0	0	0	0	0.57	5.75	0	0	0	0	3	0	1	0.59	0	2.82	0	0.63	0	0.13	0	0	0	0	2.53	0	0	0
ENSG00000040275	SPDL1	140.38	77.75	63.14	96.8	63.81	89.02	90.28	32.15	220.66	118.32	12.46	60.71	125.21	126.74	127.16	65.72	12.37	12.76	90.46	78.77	152.25	54.1	38.49	55.15	143	15.52	118.52	63.39	203.35	41.08	54.05	139.98	75.73	69.04	19.15	112.29	168.1	0	100.47	19.39	51.12	26.81	96.39	26.95	41.07	101.23	17.36	78.32
ENSG00000040341	STAU2	75.46	41.75	28.73	45.12	152.76	22.12	59.47	52.48	136.63	38.09	1.88	2.7	67.32	40.49	29.76	31.14	0	38.36	38.57	2.64	8.16	23.11	9.94	0	50.61	1.48	43.77	51.72	0	16.25	24.34	35.4	42.37	18.11	58.37	0	1.29	0.56	25.54	1.99	38.55	24.73	32.88	15.09	24.14	51.42	27.88	9.14
ENSG00000040487	PQLC2	0	14.52	16.22	0	0	0	11.92	0	0.3	9.06	0	8.68	0	2.16	0.92	0	2.22	0	12.45	1.93	38.49	10	0	36.44	30.59	51.49	17.25	0	0	3.15	0	5.5	11.51	0	0	25.71	0	0	0.41	0	0	0	5.6	20.2	0	0.3	0	1.07
ENSG00000040531	CTNS	4.14	0	0	16.02	0	18.82	8.06	74.8	0	25.19	0.62	1.27	19.2	0.68	0	0.86	13.69	0	15.45	14.64	3.85	14.36	0	4.2	21.24	0	0.9	0	27.82	0.78	0	2.61	21.85	5.09	0	5.25	0	0	24.32	0.6	0.78	12.64	0	44.14	7.11	6.88	1.67	8.22
ENSG00000040608	RTN4R	0.15	0	0	0	0	0	0	0	0	14.98	0	0	0	0	0.59	0	0	0.12	0	0	3.54	0	0	0	0	0	0	0	0	0	0	0	0	0	0	0.39	1.6	0	0	0	0	0	0	0	0	0	0	0
ENSG00000040633	PHF23	45.31	62.8	45.22	34	49.8	77.2	34.87	3.85	75.65	23.67	28.59	20.48	17.43	4.03	3.24	13.21	0	14.45	18.06	27.28	7.99	29.64	25.27	28.31	18.27	33.84	12.9	39.19	119	36.48	31.19	35.6	56.8	29.43	37.83	44.64	23.81	128.98	48.51	53.57	3.55	17.31	0	11.56	88.42	11	6.77	26.62
ENSG00000040731	CDH10	0	0	0	0	0.39	0	0	0	0	0	0	0	0	0	0	0	0	0	3.91	0	0	0	1.09	0	13.23	0	0	0	0	0	0	0	0	0	0	0	0	0	0	0	4.02	0	0	0	0.06	0	0	0
ENSG00000040933	INPP4A	0.44	0	0	0	0	5.33	0	0	1.26	1.92	4.56	0	6.56	0	0	0.25	0.31	7.13	0.1	1.56	3.66	0	1.48	0	2.07	0	0.41	0	0	0	0	0.16	0.22	0.48	0	0.1	0.04	12.81	1.01	8.14	3.55	0	0	8.09	0.07	1.33	0	0.04
ENSG00000041353	RAB27B	0	0	0	0	0	0	0	0	1.09	0	0	0	0	0	0	0	0	0	0	0	0	0	0	0	0	0	0	0	0	0	0	0	0	0	0	0	0	0	0	0	0	0	0	0	0	0	0	0
ENSG00000041357	PSMA4	404.27	813.2	858.97	832.35	840.06	961.12	742.11	470.28	455.82	842.69	394.98	327.29	734.87	939.75	788.48	615.05	363.43	216.23	584.72	473.76	660.05	541.63	376.75	887.37	437.48	260.44	503.36	434.92	649.69	1101.9	371.75	510.17	919.9	774.41	882.28	540.55	1069.42	442.34	702.47	186.98	1298.71	532.5	463.53	520.42	421.78	518.42	768.05	1185.88
ENSG00000041515	MYO16	0	0	0	0	0	0	0	0	0	0	0	0	0	0	0	0	0	0	0	0	0	0	0	0	0	0	0	0	0	0	0	0	0	0	0	0	0	0	0	0	0	0	0	0	0	0	0	0
ENSG00000041802	LSG1	11.65	59.69	53.64	24.6	41.57	25.95	91.7	22.64	78.91	66.61	5.02	5.74	32.21	1.27	42.06	12.94	0	44.31	68.83	51.12	34.73	82.3	105.43	44.54	99.74	18.04	25.66	32.59	9.8	5.15	6.49	75.28	35.33	16.86	45.21	15.04	12.8	0	115.07	3.66	19.99	16.7	31.33	15.65	35.37	65.26	3.76	39.53
ENSG00000041880	PARP3	0	2.41	0	0	0	0	0.37	0	0	0	0	0	0	0	0	0	0.19	0	0	0	0	0	0	0	0	0	0	0	0	0	0	0	0	0	0	0	0	0	0	0	12.34	0	0	0	0	0	0	0
ENSG00000041982	TNC	0	0	0	0	0	0	0	0	0	0	0	0	0	0	0	0	0	0	0.09	0	0	0	0	0	0	0	0	0	0	0	0	0	0	0	0	0	0	0	0	0	0	0	0	0	0	0	0	0
ENSG00000041988	THAP3	0.25	8.87	11.55	2.03	21.31	0	15.45	69.75	23.11	59.05	2.01	0	0.53	0.98	11.01	0	25.38	8.65	8.76	0	34.14	8.6	0	19.39	14.69	0	25.23	29.5	31.38	5.52	69.08	16.63	15.76	41.14	0	25.09	23.76	0	7.74	1.82	10.71	22.15	59.91	1.35	31.96	25.66	16.55	51.26
ENSG00000042062	RIPOR3	0	0	0	0	0	0	0	0	0	0	0	0	0	0	0	0	0	0	0.98	0.08	0	0	0	0	0	0	0	0	0	2.75	0	9.63	0	0	0	0	0	0	0	3.96	0	0	0	0.54	0	0	0	0
ENSG00000042088	TDP1	43.45	67.44	47.39	49.21	40.83	86.27	67.68	16.26	44.06	121.85	16.65	21.49	19.61	11.98	13.16	8.72	29.09	13.74	39.31	29.21	26.31	37.51	74.62	20.84	60.01	170.86	25.43	10.03	12.27	20.87	6.16	29.13	63.32	100.21	23.17	21.47	3.51	2.21	99.19	5.65	38.9	48.36	98.12	1.27	50.9	46.04	7.21	39.63
ENSG00000042286	AIFM2	0	9.13	0	0	0	0	0	1.26	0	0	0.46	13.11	0	1	5.43	0	0	0	5.97	3.22	14	6.67	5.12	0	5.76	0	30.67	1.66	0	2.13	18.32	0	0	23.89	0	39.89	0	22.88	7.52	0	9.95	0	0.16	7.09	0	0	1.08	20.99
ENSG00000042304	C2orf83	0	0	0	0	0	0	0	0	0	0	0	0	0	0	0	0	0	0	0	0	2.26	0	0	0	0	0	0	0	0	0	0	0	0	0	0	0	0	0	0	0	0	0	0	0	0	0	0	0
ENSG00000042317	SPATA7	0	10.6	13.45	0	0	0.23	8.91	0	0	13.44	0	5.2	0	3.84	0	11.87	0	1.04	8.44	22.43	17.03	4.19	0	17.38	12.65	0	20	0	0	2.06	0.71	0	8.36	0	0	31.07	25.13	7.19	0	0	0	0	0	7.2	12.93	0	13.64	5.58
ENSG00000042429	MED17	16.2	35.01	29.14	51.09	38.7	12.05	37.98	47.88	84.9	59.41	0	11.28	42.42	5.84	6.93	3.69	25.92	10.39	27.39	31.1	49.7	11.67	33.21	21.44	67.94	0	17.23	5.03	23.21	21.34	17.46	39.15	29.56	20.85	33.01	42.66	33.64	2.37	30.8	4.62	3.65	53.43	7.74	0	46.25	29.32	4.74	13.61
ENSG00000042445	RETSAT	0	0	0	0	0	0	0	0	4.46	4.93	0	0	0	0	0	0	2.35	0	0	4.88	0	0.72	0	10.45	8.09	0	26.05	0	23.17	2.37	0	0	6.1	0	0	0	0	0	6.38	2.5	0.18	0	0	1.91	0	0	0	1.88
ENSG00000042493	CAPG	848.52	715.14	617.94	867.08	637.5	382.39	508.31	547.12	431.32	234.17	77.51	165.1	152.57	531.94	243.45	382.4	41.14	339.71	593	459.37	261.8	566.34	839.68	1076.96	842.54	737.44	70.35	231.89	541.41	345.87	64.93	498.73	605.38	699.62	622.86	138.66	61.09	55.05	442.32	61.12	279.5	386.51	558.11	256.22	932.34	835.2	134.72	511.24
ENSG00000042753	AP2S1	357.4	178.18	208.98	323.86	205.88	169.31	248.05	331.86	75.85	182.83	230.55	153.15	295.3	147.97	236.54	342.8	195.99	300.32	346.24	236.03	195.6	138.94	420.21	521.56	173.14	184.48	558.22	104.91	282.56	270.25	177.66	299.43	191.1	342.56	241.8	223.8	36.17	132.75	206.81	86.94	249.31	256.92	231.07	191.43	313.17	266.31	242.28	199.63
ENSG00000042781	USH2A	0	0	0	0	0	0	0	0	0	0	0	0	0	0	0	0	0	0	0	0	0	0	0	0	0	0	0	0	0	0	0	0	0	0	0	0	0	0	0	0	0	0	0	0	0	0	0	0
ENSG00000042813	ZPBP	0	0	0	0	0	0	0	0	0	0	0	0	0	0	0	0	0	0	0	0	0	0	0	0	0	0	0	0	0	0	0	0	0	0	0	0	0	0	0	0	0	0	0	0	0	0	0	0
ENSG00000042832	TG	0	0	0	0	0	0	0	0	0	0	0	0	0	0	0	0	0	0	0	0	0	0	0	0	0	0	0	0	0	0	0	0	0	0	0	0	0	0	0	0	0	0	0	0	0	0	0	0
ENSG00000042980	ADAM28	0	0	0	0	0	0	0	0	0	0	0	0	0	0	0	0	0	0	0	0	0	0	0	0	0	0	0	0	0	0	0	0	0	0	0	0	0	0	0	0	0	0	0	0	0	0	0	0
ENSG00000043039	BARX2	0	0	0	0	0	0	0	0	0	0	0	0	5.63	0	0	0	0	0	0	0	0	0	0	0	0	0	0	0	0	0	0	0	0	0	0	0	0	0	0	0	0	0	0	0	0	0	0	0
ENSG00000043093	DCUN1D1	18.51	15.48	36.51	29.44	13.79	9.82	12.12	30.83	65.6	9.21	1.88	1.05	33.34	2.38	34.03	0.61	4.84	0.31	55.1	0.04	7.1	24.54	6.13	26.05	23.05	0	3.76	44.57	17.8	2.2	1.06	30.73	12.3	33.2	18.27	33.02	3.94	0.35	37.75	2.66	27.42	30.87	11.5	53.23	22.42	19.55	22.89	22.64
ENSG00000043143	JADE2	6.04	5.76	3.73	0	0.94	12.4	6.28	26.24	13.98	4.95	8.67	6.06	0	1.48	3.79	0.69	3.44	13.6	15.78	4.92	13.04	4.7	6.46	3.48	29.68	0	3.5	5.05	0.11	0	5.2	6.43	6.08	13.12	5.45	2.52	8.66	0.17	20.01	10.75	0	5.88	2.01	2.87	1.57	2.93	0.42	1.59
ENSG00000043355	ZIC2	0	0	0	0	0	0	0	29.72	0	0	27.98	5.86	0	0	0	0	0	0	0	2.31	3.19	0	0	0	0	0	0	0	0	0	0	0	0	0	0	17.88	0	0.1	0	7.83	4.78	0	0	2.28	0	0	0	0
ENSG00000043462	LCP2	0	0	0	0	0	0	0	0	0	0	0	0	0	0	0	0	0	0	0	0	0	0	0	0	0	0	0	0	0	0	0	0	0	0	0	0	0	0	0	0	0	0	0	0	0	0	0	0
ENSG00000043514	TRIT1	69.36	55.34	21.13	9.5	13.46	15.81	15.85	30.51	31.61	48.59	8.25	0.86	21.46	4.16	18.54	12.68	1.63	3.26	10.78	35.58	29.21	34.52	57.75	57.47	2.9	0	11.02	32.69	0.97	13	0	33.54	24.61	40.9	38.18	0	19.2	0	19.48	0.59	18.34	4.01	14.88	24.21	0	62.72	2.16	12.78
ENSG00000043591	ADRB1	0	0	0	0	0	0	0	0	0	0	0	0	0	0	0	0	0	0	0	0	0	0.23	0	0	0	0.24	0	0	0	0	0	0	0	0	0	0	0	0	0	0	0	0	0	0	0	0	0	0
ENSG00000044012	GUCA2B	0	0	0	0	0	0	0	0	0	0	0	0	0	0	0	0	0	0	0	0	0	0	0	0	0	0	0	0	0	0	0	0	0	0	0	0	0	0	0	0	0	0	0	0	0	0	0	0
ENSG00000044090	CUL7	0	3.22	0.27	0	0	0.08	0	9.59	0	4.14	0	4.92	0	0	0	0	0	1.12	5.49	0.07	8.76	0.93	1.39	0	2.08	0	2.01	0	0.56	0	0	0	0.45	0	0	2.44	0.05	4.77	0	0.09	0	0	0	0	0	0.75	0	1.35
ENSG00000044115	CTNNA1	124.67	82.77	223.49	220.28	96.72	132.41	192.59	156	70.83	455.81	72.04	53.53	89.73	85.53	27.64	50.15	65.33	60.92	157.89	113.53	122.63	81.93	114.49	67.23	233.26	197.68	137.03	165.04	189.4	65.83	112.21	126.56	76.98	109.64	98.99	146.07	5.58	61.58	304.28	39.76	28.43	149.88	39.61	173.69	23.22	105.16	7.21	50.08
ENSG00000044446	PHKA2	0	1.7	0	0	28.58	0	11.48	0	6.48	0	10.76	12.49	30.93	0	1.49	0	13.96	23.66	0.05	13.88	7.14	7.26	3.95	37.99	3.5	0	10.21	9.11	0.1	0	0.11	23.14	0.05	0	0.16	0	0.08	92.1	17.54	5.63	0	1.58	0	3.81	0	0	0.71	0.25
ENSG00000044459	CNTLN	0	0.32	0	0	5.56	3.69	2.75	0	0	3.34	0	0	0	0.54	3.88	0.52	1.38	0.07	2.19	0	0	0	1.22	0	4.02	0	0.12	0	3.07	1.3	0	0	5.54	0	0	0	0	0	0	0	9.3	0	2.89	0	3.97	4.27	4.49	0
ENSG00000044524	EPHA3	0	0	0	0	0	0	0	0	0	0	0	0	0	0	0	0	0	0	0	0	0	0	0	0	0	0	0	0	0	0	0	0	0	0	0	0	0	0	0	0	0	0	0	0	0	0	0	0
ENSG00000044574	HSPA5	370.3	750.35	1148.68	2226.09	1141.88	588.93	732.75	537.45	617.77	804.23	289.21	183.32	247.69	25.54	117.62	47.31	77.13	56.55	535.2	1182.01	840.84	224.38	633.57	393.18	797.6	2677.13	828.32	1270.79	1758.66	222.7	653.79	305.4	566.39	239.23	659.89	977.32	108.13	226.59	1328.57	223.12	94.05	649	443.44	739.84	126.81	422.56	27.32	165.86
ENSG00000046604	DSG2	17.6	11.12	8.4	9.56	22.49	6.7	5.04	68.74	20.26	16.79	11.96	8.83	7.45	0.91	1.76	4.42	17.03	5.92	16.38	12.92	10.67	1.42	6.33	5.26	14.9	28.7	5.8	8.04	2.54	1.17	30.01	14.72	0.86	15.58	3.56	7.96	3.57	4.94	13.63	6.25	29.07	8.85	18.73	6.19	12.7	8.44	1.8	1.6
ENSG00000046647	GEMIN8	0	0	0	8.4	30.92	22.35	18.4	0	76.93	18.46	1.27	11.82	62.69	4.86	35.05	23.42	0	25.49	21.88	0.23	0	22.36	39.04	0	17.81	0	20.05	0	102.39	0	0	0	9.65	0	18.45	0	3.54	83.13	52.43	1.79	13.98	96.7	95.11	70.31	24.53	35.02	2.31	16.2
ENSG00000046651	OFD1	11.61	16.37	7.27	25.98	0	25.38	38.91	17.17	14.95	28.68	9.34	13.92	22.19	26.29	9.84	30	1.53	17.34	52.61	16.61	18.7	20.35	35.81	15.65	43.29	30.96	17.54	20.34	9.56	6.41	6.8	14.57	4.89	11.88	2.76	8.82	0.32	9.31	22.46	60.5	1.37	37.64	17.46	22.61	12.95	19.52	11.57	23.53
ENSG00000046653	GPM6B	139.57	212.98	84.08	77.07	172.02	114.31	131.73	0	0	16.4	1.91	2.39	0	17.71	0.74	4.4	0.41	6.95	62.93	0	0	32.21	21.71	52.61	88.19	52.06	0	0	21.72	105.19	0	248.5	226.2	151.13	87.99	0	0	0	98.81	1.55	1.47	49.09	20.89	0	3.67	154.13	17.69	19.78
ENSG00000046774	MAGEC2	0	0	0	0	0	0	0	0	0	0	0	0	0	0	0	0	0	0	0	0	0	0	0	0	0	0	0	0	0	0	0	0	0	0	0	0	0	0	0	0	0	0	0	0	0	0	0	0
ENSG00000046889	PREX2	0.43	0.11	0	0	0	0	4.71	0	0	0	0	0	0	0	0	3.22	0	27.36	0.17	0	0	0	0	0	2.05	0	0	0	0	3.6	0.97	0	0	0	0	0	0	0	0	0	0	0	0	0	0	0	0	0
ENSG00000047056	WDR37	1.75	2.39	3.3	0	8.05	0	5.22	0	2.53	4.08	0	0	14.48	0	0	0.95	0	0.04	0.77	0	2.71	0	0.2	0	2.71	30.58	0	0	2.9	0	0	0.1	0.27	0	0	0	0.11	0	0	0	0.19	0	0	1.87	6.28	1.81	0	0.19
ENSG00000047188	YTHDC2	17.44	0	0.18	9.54	2.88	0	8	3.54	14.96	0	0	3.61	6.15	1.69	0	4.25	21.84	0	4.86	0.71	19.77	1.48	2.19	2.17	0.68	0	4.96	0	12.21	8.86	0	7.38	0	0	7.69	4.77	0	0	1.95	0.17	2.65	0	0.12	0	9.3	0.23	0	0.09
ENSG00000047230	CTPS2	13.19	18.5	21.85	10.49	5.85	0	15.59	0	0	4.51	0.06	16.68	41.64	3.15	9.46	0.28	24.43	3.99	14.98	1.01	4.85	8.36	0.76	21.98	5.88	0	2.56	0	6.14	0	2.5	21.15	1.68	0.37	11.04	0	0	0	4.3	9.52	1.11	5.46	5.69	0.21	11.95	9.81	9.07	2.09
ENSG00000047249	ATP6V1H	5.93	33.57	35.47	5.97	47.42	16.71	35.12	50.81	0	130.91	20.69	88.12	20.38	5.25	19.65	12.78	7.92	76.23	17.12	34.98	47.76	49.22	52.56	27.25	49.04	57.38	37.6	25.07	115.03	17.58	18.33	26.64	44.09	40.84	72.2	54.88	58.77	168.92	52.02	93.81	0	59.59	9.99	74.01	10.66	50.38	4.5	43.08
ENSG00000047315	POLR2B	33.4	33.06	30.78	28.36	50.53	44.97	48.02	35.67	20.7	49.67	29.07	84.19	21.42	2.7	1.44	14.81	2.08	24.12	71.21	19.36	23.8	14.63	32.23	0.49	48.03	9.61	15.68	49.5	59.79	6.11	36.41	15.84	43.8	29.55	24.77	23.76	12.72	34.44	53.83	7.23	3.1	67.3	18.67	17.39	5.11	10.98	0	12.47
ENSG00000047346	FAM214A	0	12.39	2.02	0	0	0	0	47.51	0	0	3.16	0.21	0	0	0	0	6.49	0	0	23.95	18.8	5.91	2.79	1.99	0	41.46	86.42	10.64	0.29	0	31.8	0	5.29	0	0	16.46	3.14	0.57	5.36	9.01	0	0	0	1.31	5.54	0.96	0	0
ENSG00000047365	ARAP2	0	0	0	0	0	0	0	0	0	0	0	0	0	0	0	0	0	0	0	0	0	0	0	0	0	0	0	0	0	0	0	0	0	0	0	0	0	0	0	0	0	0	0	0	0	0	0	0
ENSG00000047410	TPR	47.22	8.75	57.61	81.23	26.02	97.51	62.84	58.18	160.7	148.8	47.75	9.56	140.38	53.15	60.91	19.12	47.42	45.4	66.15	64.45	46.3	72.13	91.03	56.95	70.59	52.81	69.96	110.71	103.72	20.01	45.79	91.28	52.33	74.67	31.47	7.53	66.87	1.33	64.18	23.85	26.03	156.9	77.68	43.93	11.66	78.5	15.17	93.86
ENSG00000047457	CP	0	0.35	0	0	0	0	0	0	0	8.63	0	1.56	0	0.28	0	0.1	0	0	0	0	0	0	0	11.15	0	56.35	0	0	0	0	0	0	0	0	0	0	0	0	0	0	0	0	0	0	20.07	13.02	1.67	0
ENSG00000047578	KIAA0556	0	0	0	0	43.42	0	13.78	2.3	0	41.77	3.45	0	26.59	7.92	0.04	0	0	0	0.22	26.11	18.62	0	0	0	0	45.18	27.98	5.85	0	15.86	0	0	0	0	0	57.73	0	0	12.74	0.12	0	0	0	9.31	0.03	0	14.55	7.14
ENSG00000047579	DTNBP1	0	27.79	0	2.85	5	14.41	2.8	3.38	0.12	4.04	14.16	36.05	0	2.23	21.7	7.09	0.64	0	18.19	10.77	10.96	1.02	2.8	0	0	0	4.05	2.08	21.23	7.94	30.79	0	11.99	0	16.24	4.85	25.15	37.46	4.78	0.19	0	0	11.57	27.13	0.3	0	0	3.13
ENSG00000047597	XK	0	0	0	0	0	0	0	0	0	0	0	0	0	0	0	0	0	0	0	0	0	0	0	0	0	0	0	0	0	0	0	0	0	0	0	0	0	0	0	0	0	0	0	0	0	0	0	0
ENSG00000047617	ANO2	0	0	0	0	0	0	0	0	0	0	0	0	0	0.04	0	0	0	0	1.89	0	0	0	2.95	0	0	0	0	0.23	0	0	0	0	0	0	0	0	0	0	13.43	0	3.98	0	0	0	0	0	0	0
ENSG00000047621	C12orf4	26.08	1.86	14.24	31.38	17.36	0	9.05	0.99	37.18	18.24	3.82	10.48	9.38	2.34	6.92	2.79	9.35	0	20.88	12.8	6.15	7.72	9.95	2.68	8.63	0	10.89	35.68	15.5	0	11.15	3.74	22.5	31.85	0.12	18.31	0	5.73	7.04	0.7	0	5.27	17.4	16.6	0	28.64	0.13	8.57
ENSG00000047634	SCML1	0	10.38	0.08	0	0	0	0	0	29.01	0	0	0	12.14	0	10.32	5.37	0	4.99	62.27	5.34	0	4.21	28.76	0	24.71	0	10.89	6.45	6.68	1.27	0	5.15	0	0	8.87	0	26.7	0	0	0	0	26.13	0	0	0	19.46	0	9.47
ENSG00000047644	WWC3	0	0	0	0	0	0	0	9.63	0	1.22	0.29	0	15.36	0	0	0	0.06	0	0.8	5.79	8.23	0	2.43	0	0.05	0	1.12	0	0	0	5.96	0	0	0	0	0	0	0	0	0	0	0	0	1.36	0	0	0	0.21
ENSG00000047648	ARHGAP6	0	0	0	0	0	0	0	0	0	0	0	0	0	0	0	0	0	0	0	0	0	0	0	0	0	0	0	0	0	0	0	0	0	3.56	0	0	0	0	0.14	0	0	0	0	0	2.21	4.78	0	0
ENSG00000047662	FAM184B	0	0	0	0	0	0	0	0	0.06	0	0	0	0	0	0	0	0	0	0	0	0	0	0	0	0	0	0	0	0.05	0	0	0	0	0	0	0	0	0	0	0	0	0	0	0	0	0	0	0
ENSG00000047849	MAP4	0.34	11	4.07	14.49	34.17	24.85	25.74	58.44	10.65	21.33	29.33	12.78	10.28	1.4	8.34	9.76	2.18	12.47	9.35	38.03	35.6	9.04	55.38	20.69	13.51	47.07	20.12	13.21	12.84	11.66	41.78	14.1	8.57	13.52	34.72	125.2	0	39.79	25.49	7.74	1.18	23.12	14.95	13.54	6.97	23.07	0.98	6.59
ENSG00000047932	GOPC	28.2	6.82	5.13	0	8.3	4.79	4.86	0.3	8.97	14.97	2.82	0.33	8.22	0.12	3.31	0.78	13.56	0.04	6.36	4.05	3.24	4.45	6.98	1.56	3.62	0	6.75	6.42	9.14	4.25	0	5.08	2.16	4.15	4.63	2.61	7.61	0	6.19	5.15	3.22	12.09	3.12	6.36	5.45	4.77	0.06	2.75
ENSG00000047936	ROS1	0	0	0	0	0	0	0	0	0	0	0	0	0	0	0	0	0	0	0	0	0	0	0	0	0	0	0	0	0	0	0	0	0	0	0	0	0	0	0	0	0	0	0	0	0	0	0	0
ENSG00000048028	USP28	116.21	54.08	79.67	109.13	129.51	107.52	252.68	0	43.37	27.86	5.06	19.95	20.24	73.22	35.37	56.93	12.55	39.73	135.86	16.65	11.16	33.22	108.19	208.63	164.15	65.68	37.32	17.88	91.3	64.46	2.36	126.9	60.27	21.78	78.27	55.25	96.45	55.75	105.42	2.12	52.38	106.11	153.68	7.45	36.06	117.64	38.89	36.77
ENSG00000048052	HDAC9	38.49	2.78	3.26	4.32	0	12.94	8.11	0	0	0	0	0	0	0	0	0	0	0	3	0	0	0	1.46	2.88	0	0	0	3.56	0	0	0	3.49	4.65	0	0	0	0	0	1.17	0	0	0	0	0	0	0	0	2.48
ENSG00000048140	TSPAN17	7.19	3.64	10.43	13.2	13.04	2.27	5.82	22.26	13.45	4.75	6.74	0	0	0.39	0.21	0	0.62	7.27	21.13	0	10.51	3.39	5.66	0	4.68	0	20.95	5.48	2	0	1.85	7.13	9.61	4.63	0.6	0	0	5.33	0	11.07	0	0	4.08	6.8	3.14	2.66	3.93	0.13
ENSG00000048162	NOP16	768.54	705.21	509.39	1020.1	724.58	621.91	326.12	174.61	1221.23	633.73	648.08	461.12	650.08	450.71	470.69	1359.48	78.02	1204.9	489.19	343.37	246.7	911.06	876.24	380.16	438.67	406.06	693.93	481.42	449.56	1327.58	155	805.72	752.9	932.29	788.29	169.58	2119.74	412.5	652.63	292.68	461.87	505.77	296.84	299.98	444.12	535.09	1148.09	1022.34
ENSG00000048342	CC2D2A	0	0	0	8.85	9.84	9.95	0	0	9.72	0	0	0	2.27	18.95	11.45	9.54	0	0	0	0	11.97	0	0	8.94	6.39	0	6.61	0	0	12.2	0.1	0	0	0	19.3	0	48.44	61.81	1.78	0.5	0	0	1.29	16.71	0	0	0	0
ENSG00000048392	RRM2B	18.22	10.16	12.53	10.45	1.51	0	30.75	18.93	2.89	6.68	5.27	5.87	2.02	7.27	0.19	7.85	15.17	0	16.6	0.55	2.45	2.88	7.3	2.23	13.16	68.38	9.36	26.37	50.19	13.5	1.56	8.23	10.81	20.51	8.33	2.66	11.07	0.11	28.78	4.19	2.06	0	6.66	6.16	24.79	6.66	4.52	6.51
ENSG00000048405	ZNF800	0	0.16	0.78	4.07	0	0	0	1.21	1.18	0.26	13.06	0.21	2.85	0	13.29	0.35	0	0	0	4.39	2.44	1.97	0	0	0.78	0	0	2.31	0	0.19	1.79	0.41	0.14	0	0	0	6.96	0	0.28	0.08	0	0.43	0	5.36	0.1	0	0.12	0
ENSG00000048462	TNFRSF17	0	0	0	13.62	0	0	0	0	0	0	0	0	0	0	0	0	0	0	0	0	0	0	0	0	0	0	0	0	0	0	0	0	0	0	0	0	0	0	0	0	0	0	0	0	0	0	0	0
ENSG00000048471	SNX29	5.98	12.41	0	0	0	0	0	0	0	0	0.83	0.1	4.71	0	0	0	36.84	0	1.84	0	0	0	0	34.31	0	0	0	0	0	5.07	0	0.16	0	27.28	0	0	8.62	0.77	0	7.22	0	0	0	0	0	0	0	5.93
ENSG00000048540	LMO3	0	6.4	0	0	0	0	2.89	0	0	0	0	0	0	0	0	0	1.27	0	0	0	0	0	0	0	0	0	0	0	0	0	0	0	0.42	0	0	0	0	0	1.83	0	0	0	0	0	0	0	0	0
ENSG00000048544	MRPS10	20.36	22.43	27.24	12.44	44.64	19.09	41.24	6.51	39.99	59.89	17.35	14.52	25.23	7.95	29	15.1	21.91	5.82	23.65	64.47	28.44	13.81	24.05	31.56	43.17	17.69	57.2	48.7	8.84	8.03	21.66	16.25	13.54	8.75	36.84	14.34	10.74	40.8	29.65	29.35	29.15	89.03	30.93	28.52	11.01	25.98	9.06	47.15
ENSG00000048545	GUCA1A	37.25	40.76	0	0	0	0	24.95	0	32.91	12.03	0	1.04	4.78	19.21	0	23.04	2.9	0	7.41	0	0	4.98	0	0	16.33	0	0	0	12.26	45.32	0	27.97	7.16	0	15.68	0	25.07	0	20.34	0	0	0	9.6	0	11.05	0	10.44	8.8
ENSG00000048649	RSF1	17.23	22.39	74.14	74.15	36.2	8.37	41.67	10.52	66.33	16.39	101.01	6.44	11.81	3	23.4	4.93	5.55	3.67	12.93	14.79	17.38	8.17	6.07	22.8	45.95	48.99	8.35	59.31	34.88	10.18	58.33	82.49	5.28	0	17.59	20.85	84.98	3.79	12.4	9.18	2.87	18.77	7.86	20.87	19.03	19.57	13.21	27.15
ENSG00000048707	VPS13D	0	0	2.57	0	0	4.64	3.64	0	0	0	0.65	0	0	0	0.01	6.45	0	0.81	0.79	2.84	12.71	0.24	0	0	0	1.15	0.13	0.02	0	0	9.58	0.34	0	0	0	0	0.92	9.63	0.28	1.13	2.58	11.12	0.46	5.76	1.15	0	0	0.29
ENSG00000048740	CELF2	0	0	0	0	0	17.92	0.33	0	0	0	0	0	0	0	2.56	0.31	0	1.29	0	0	3.41	0	0	0	7.67	0.84	0	0	0	6.76	0	0	4.79	0	0	0	0	0	0	0	0	0	0	0	0	2.7	0.29	0
ENSG00000048828	FAM120A	1.51	0.82	0.24	0.07	0	0	0.06	6.52	5.93	0.29	0.1	0	0.72	1.71	1.93	0	1.56	3.54	8.28	28.11	5.46	1.16	3	2.3	2.33	22.95	0.2	0.48	0.06	4.19	11.71	1.36	6.48	0	0	10.35	39.96	25.98	2.7	7.5	2.72	5.57	0.35	1.68	2.55	2.23	3.47	0.22
ENSG00000048991	R3HDM1	0.65	5.7	1.43	0.78	4.43	14.17	7.5	1.04	0	4.14	6.48	41.59	3.92	0	13.21	8.19	3.27	0.79	6.83	12.02	10.52	7.1	0	0	12.36	0	0	3.35	8.34	1.66	0	5.36	0	0.67	0.13	0	0	0	9.05	0.7	17.03	15.37	15.94	11.84	0.06	3.32	0	2.23
ENSG00000049089	COL9A2	0	29.76	0	4.85	12.69	43.96	17.44	0	0	40.84	0	0	0	0.81	0	0.12	0	3.25	47.06	0	0	5.02	19.28	16.08	6.6	0	0	0	0	0	0	2.75	1.22	0.08	3.41	0	0	0	0	0.06	0	13.93	0.95	0.52	13.16	2.61	0	0
ENSG00000049130	KITLG	0	0	0	0	6.96	1.35	0	2.87	0	0	0	0	0	1.07	0	0	0	0	0	0	15.64	0.86	0	0	3.51	0	0	0	3.59	0.66	0.47	0	6.76	0	0	24.13	10.71	0	0	0	0	0	0.07	30.35	0	2.48	0	0
ENSG00000049167	ERCC8	26.95	27.53	16.98	1.7	41.54	14.66	0	0	0	6.2	0	0.17	6.98	1.99	5.11	0.36	0	0	18.26	0	8.7	11.29	3.61	27.25	5.77	0	0	7.48	5.82	8.56	17.33	41.36	17.62	11.56	17.33	0	0	0.25	17.97	0.08	20.77	0	8.72	2.91	21.29	1.52	0	17.5
ENSG00000049192	ADAMTS6	0	0	0	0	0	0	0	0	0	0	0	0	0	0	0	0	0	0	0.12	0	0	0.13	0	0	0	0	0	0	0	0	0	0	0	0	0	0	0	0	0	0	0	0	0	0	0	0	0	0
ENSG00000049239	H6PD	0	0	0	0	0	0	0	0.23	0	0.23	0	0	0.21	0.09	0	0	0.2	0	0	0	5.46	0.13	0	0	0	0	0	0	0	0	0	0	0	0	0.16	0	0.64	0	0	0	0	0	0	0	0	0	0	0
ENSG00000049245	VAMP3	4.6	51.85	11.28	62.18	36.97	14.88	49.68	65.79	36.83	75.7	21.92	4.3	65.83	3.05	32.03	14.62	11.49	23.27	52.23	11.81	56.24	25.65	51.42	39.98	28.05	30.93	24.91	54.38	25.53	13.93	64.35	40.79	28.98	9.75	15.21	23.58	17.57	12.21	3.32	10.26	23	33.35	25.35	38.32	30.51	47.97	11.4	15.31
ENSG00000049246	PER3	0	0	0	0	2.89	0	3.1	0	0	0	0	0	0	1.86	0	9.77	0.4	0	4.88	2.61	0	0.65	0	8.92	14.28	2.27	5.36	0	14.94	0.24	0	4.77	1.24	0	4.57	0	0	0	0	0.03	0	9.49	0	0	2.38	3.06	0.87	0.13
ENSG00000049247	UTS2	0	0	0	0	0.02	0	0	0	0	19.36	0	0	0	0	0	2.79	0	0	0	0	0	0	0	0.78	0	0	0.05	0	0	0	0	0	0	0	0	0	0	0	0	0	0	0	0	0	0	0	0	0
ENSG00000049249	TNFRSF9	0	0	0	0	0	0	0	0	0	7.58	0	0	0	0	0	0	0	0	0	0	0	0	0	0	0	1.79	0	0	0	0	0	0	0	0	0	0	0	0	0	0	0	0	35	0	0	0	0	0
ENSG00000049283	EPN3	0	0	0	0	0	0	0	0	0	0	0	0	0	0	0	0	0	0	0	0	0	0.99	0	0	0	0	0	0	0	0	0	0	0	0	0	0	0	0	0	0	0	0	0	0	0	0	0	0
ENSG00000049323	LTBP1	0	0	0	9.36	0	0	0	35.42	0	0	0.55	1.27	0	0	0	0.03	7.89	0	0	40.38	9.81	1.58	0	0	6.65	0	0.1	0	0	0	7.57	0	0	0	12.71	10.11	0	0	0	29.56	0	0	0	7.76	0	0	0	0
ENSG00000049449	RCN1	113.7	82.5	67.24	138.29	160.96	40.67	88.86	72.39	104.6	200.23	176.22	63.78	87.19	12.84	94.2	9.52	41.13	25.57	87.61	56.85	111.62	24.52	34.24	93.65	85.85	61.55	136.53	61.5	65.92	12.43	209.53	47.62	79.29	27.8	69.14	33.31	43.06	99.45	80.16	84.97	58.71	57.95	64.94	168.73	62.45	99.26	4.55	35.49
ENSG00000049540	ELN	0	0	0.38	0	0	0	0	0	0	0.38	0	0	0	0	0	0	0	0	0	0	0	0	0	0	0	0	0	0	0	0	0	0	0	0	0	0	0	0	0	0	0	0	0	0	0	0	0	0
ENSG00000049541	RFC2	257.92	97.65	247.65	227.08	182.55	217.37	192.55	0	110.86	180.72	55.54	38.43	77.28	108.3	127.13	37.27	29.39	22.17	157.7	61.57	16.7	154.2	59.55	34.72	191.17	7.76	55.42	73.19	160.7	122.15	13.54	125.08	143.82	258.51	255.32	57.78	88.03	82.77	103.81	1.81	260.15	108.75	152.66	29.8	59.62	337.33	29.65	213.43
ENSG00000049618	ARID1B	6.26	6.63	0	0.06	1.25	0.27	1.38	9.21	3.27	3.06	2.21	1.69	1.42	0	0.74	0.02	1.92	5.89	4.9	2.26	1.9	0.53	0	3.7	1.37	1.68	2.17	6.8	13.1	3.76	0.75	9.31	0.09	1	0	0.34	2.15	0.22	4.6	5.26	4.34	0.43	0.15	7.39	4.73	0.04	0.45	0.35
ENSG00000049656	CLPTM1L	0	29.21	0	0.2	0.51	16.23	0	11.78	31.05	21.08	21.16	0	10.87	16.41	5.91	9.27	4.77	60.32	33.4	54.49	24.05	17.38	20.37	47.54	18.36	0	13.1	55.01	0	19.27	117.85	12.08	8.07	15.25	8.85	61.2	0	27.18	13.96	6.83	0	0	0.99	0.96	22.69	26.87	2.06	19.17
ENSG00000049759	NEDD4L	8.34	12.59	0	0	7.67	0	0	49.76	2.86	0	3.08	43.98	0	0	0.76	0	0	0.06	0	0	16.91	0	10.75	0	8.6	104.15	18.54	12.31	0	0.73	5.33	0	0	17.82	0	34.21	0	47.33	0	7.86	1.71	5.9	0	21.08	0	0	0	0
ENSG00000049768	FOXP3	0	0	0	0	0	0	0	0	0	0	0	0	0	0	0	0	0	0	0.14	0	0	0	0	0	0	0	0	0	0	0	0	0	0	0	0	0	0	0	0	0	0	0	0	0	0	0	0	0
ENSG00000049769	PPP1R3F	0	0	0	0	0	0	0	0	0	0	0	0	0	0	0	0	0	0	0	0	5.41	0	0	0	0	0	0	1.4	0	0	0	0	0	0	0	0	0.22	0	0	0	0	0	0	1.27	0	0	0	0
ENSG00000049860	HEXB	103.58	94.31	91.08	147.09	94.73	82.38	108.68	374.63	372.07	65.73	164.62	169.44	200.92	39.92	20.7	51.67	81.92	5.99	94.87	348.93	241.35	64.27	88.87	117.44	212.85	118.75	416.28	229.9	549.09	67.7	351.39	114.83	82.12	163.49	153.93	209.08	101.04	523.57	105.11	212.76	71.15	122.33	82.04	307.36	103.01	106.44	18.53	124.66
ENSG00000049883	PTCD2	0	0.3	2.91	11.34	0	11.97	5.23	0	1.22	13.39	14.54	0	0	2.69	7.92	9.01	0	1.63	13.37	0	0	3.68	14.38	0	8.57	3.12	0.02	0	22.35	0	13.05	8.71	9.95	18.68	0	0.86	0	0	13.43	0.01	3.61	0	0	0.33	0.21	4.2	0	0.35
ENSG00000050030	NEXMIF	0	0	0	0	0	0	0	0	0	0	0	0	0	0	0	0	0	0	0	0	0	0	0	0	0	0	0	0	0	0	0	0	0	0	0	0	0	0	0	0	0	0	0	0	0	0	0	0
ENSG00000050130	JKAMP	0	94.87	43.39	20.48	102.3	59.1	61.11	35.8	54.86	72.97	23.58	10.11	68.95	31.64	51.79	32	29.87	0.13	145.33	55.33	73.66	67.01	39.19	15.97	76.55	71.97	76.9	18	59.85	1.4	80.76	40.93	44.15	97.26	55.72	94.29	27.46	55.46	74.49	0.53	83.28	48.36	110.77	203.05	71.78	101.6	13.66	83.77
ENSG00000050165	DKK3	0	36.4	0	0	16.72	0	4.34	29.93	0	0	18.45	43.58	0	0.73	0	0	0	0	0	15.26	0.19	99.88	10.71	0	19.97	0	71.23	0	0	3.56	28.99	0	0	0	0	0	0	57.94	9.64	0.47	0	0	0	13.82	33.56	7.28	0	0
ENSG00000050327	ARHGEF5	0	1.19	0	0	0	0	0.39	0	0	0	0	0	0	0	0	0	4.14	0	0	0.24	0	0	0	8.12	0.52	0	0.18	0	0	0.04	0.17	0.31	0.55	2.36	0.94	0	0.32	0.81	2.83	0	0	0	0	0.37	0	0	0.63	0
ENSG00000050344	NFE2L3	0.47	1.91	0	11.51	14.75	18.23	3.67	0	0	0	8	0.96	0	0.19	0	7.31	0	6.29	8.64	0	0	3.71	48.66	7.6	3.68	59	0	0	0	7.2	3.77	17.49	11.66	0	14.98	0	0	0	6.49	7.4	1.57	0	1.23	9.82	7.98	2.11	1.5	0.68
ENSG00000050393	MCUR1	6.04	0.67	9.88	0.9	0.64	7.68	6.32	11.22	8.76	9.32	21.95	38.91	35.51	10.64	25.73	6.75	19.5	16	17.92	11.51	39.61	4.73	5.62	21.67	10.18	0.41	7.27	9.5	5.07	3.03	53.09	5.31	23.13	8.18	4.17	17.14	1.87	4.78	11.65	7.73	28.83	14.8	15.45	41.05	5.08	16.49	5.74	1.05
ENSG00000050405	LIMA1	0	13.96	10.44	20.95	28.48	0	13.2	53.04	117.64	76.86	14.29	13.78	86.15	0.69	12.45	3.83	13.99	3.39	22.08	43.94	50.25	18.13	9.54	0	32.86	89.44	100.19	115.65	0	0	33.26	6.81	0	0	11.14	6.96	229.18	0	2.48	9.11	2.55	30.37	11.23	26.62	0	12.63	13.34	3.47
ENSG00000050426	LETMD1	0	0	0	7.64	0	0	0.48	0	0	51.6	0	5.21	28.55	1.17	1.94	0.92	18.52	16.64	1.43	0	0	2.09	0.64	34.94	0	0	12.79	0.19	0	0	17.74	0	20.96	0	0	0.92	0.76	0	11.07	3.21	5.83	0	0	9.05	66.07	0	0	21.92
ENSG00000050438	SLC4A8	0	22.34	33.54	40.76	10.79	9.02	38.83	0	23.03	0.27	1.85	5.71	13.13	1.43	6.15	1.47	29.21	3.32	30	31.67	13.92	5.07	3.69	19.72	16.19	6.39	9.8	28.5	13.89	3.71	13.16	0	7.59	0	12.53	1.13	10.34	0.93	7.62	4.26	0	15.59	0	0.14	13.56	20.4	1.25	0
ENSG00000050555	LAMC3	0	0	0	0.06	1.14	1.37	0	0	0	0	2.31	0	0	0	0.37	0	0	0	0	0	0	0	0	0	0	31.37	0	0	0	0.25	3.18	0	0	0	0	0	0	0	0.04	0	0	1.8	0	0	0	0.06	0	0
ENSG00000050628	PTGER3	0	0	0	0	0	0	0	0	0	0	0	0	0	0	0	0	0	0	0	0	0	0	0	0	0	0	0	0	0	0	0	0	0	0	0	0	0	0	0	0	0	0	0	0	0	0	0	0
ENSG00000050730	TNIP3	0	0	0	0	0	0	0	34.26	0	0	0	0	0	0	0	0	0	0	0	0	0	0	0	0	0	0	0	0	0	0	4.41	0	0	0	0	0	0	0	0	0	0	0	0	0	0	0	0	0
ENSG00000050748	MAPK9	0	0	0	0	0	0	0	10.42	0	0	1.24	13.46	0.1	3.33	0	0	0.49	10.02	0	0.41	7.55	0.07	0	0	9.77	0	0.23	0	0	0	4.32	1.67	0	5.64	0	0	0	4.65	2.18	17.51	2.68	0	0	0.75	0	3.02	0.2	1.93
ENSG00000050767	COL23A1	0	0	0	0	0	0	0	0	0	0	0.77	0.13	0.6	0	5.98	0	0.19	5.73	0.14	0	0	0	0	0	0	0	0	0	0.53	0	0	0	0	0	0	0	0	0	0	0	0	0	0	0	0	0	0	0
ENSG00000050820	BCAR1	0	0	7.74	0.3	0	0	0	7.11	3.5	7.06	3.41	0	3.33	0	0	0	0	1.26	2.47	5.86	21.88	1	0.12	0	4.55	0	2.46	2.44	0	0	2.15	0	2.88	0	3.24	0.37	0	0.11	2.12	10.77	0.11	5.01	3.44	3.51	0	9.93	0	0
ENSG00000051009	FAM160A2	0	0.29	0	0	0	0	3.81	30.99	0	0	17.98	0.09	21.02	0	0	1.24	0	0	0	5.42	0.75	0	0.09	9.57	0	0	2.58	0	0	0	0.09	0.14	4.09	0	0	0	0	3.55	0	2.47	0	0.19	0	0	0	0.66	0	0.27
ENSG00000051108	HERPUD1	31.67	94.97	219.96	233.44	182.05	52.34	209.96	44.99	32.98	81.83	0.98	7.46	0	15.35	63.55	12.01	29.73	0	25.39	191.71	193.95	91.75	68.08	191.8	96.76	108.08	20.53	139.04	943.21	73.02	113.67	115.17	35.49	84.42	145.62	57.51	82.71	1.18	53.88	19.86	89.17	219.3	233.31	135.94	51.98	53.79	7.65	147.79
ENSG00000051128	HOMER3	0	0	0	4.43	0	0	18.59	0	0	0	1.33	0	0	1.2	1.73	0.23	0	0	11.49	0	0	0	0	0	0	0	0	0	0.43	0	19.01	3.48	0	0	0	0.95	0	31.69	0	1.06	3.32	0	2.74	0	0	0	0.38	0
ENSG00000051180	RAD51	154.16	145.5	204.43	127.11	62.64	83.4	111	0	92.62	77.04	23	29.15	0	90.06	43.9	5.72	4.24	34.03	135.58	61.79	81.23	73.87	15.33	46.38	170.38	0	16.69	91.6	25.89	60.5	33.64	52.3	60.08	146.37	119.96	0	0	0	209.67	4.2	143.56	106.99	40.25	18.64	49.46	260.77	15.91	126.37
ENSG00000051341	POLQ	7.74	0	0	0.08	0	1.93	0	0	0.04	1.43	0.05	0	1.94	0.15	0.4	0	0.14	0.68	4.29	7.13	0	0.24	0.36	0	0.61	0	0.8	2.43	0	0.76	0	0	1.8	2.27	0	0	0.54	0	3.06	0.07	0	0	0.46	6.71	1.77	0	0	0
ENSG00000051382	PIK3CB	48.42	45.74	10.7	33.69	10.89	4.22	36.47	20.7	26.39	9.49	11.67	5.59	11.92	0	14.45	0.82	42.56	0.93	20.86	1.43	8.96	15.93	41.6	58.39	14.84	28.15	10.1	3.51	6.38	20.8	6.41	27.34	22.92	2.21	21.35	0	72.58	38.63	16.27	8.38	32.32	8.4	8.16	9.83	66.25	8.88	0	40.04
ENSG00000051523	CYBA	472.37	347.54	357.8	296.47	327.62	274.11	356.64	0	201.98	297.8	161.39	36.35	231.5	720.09	367.15	1144.4	0.8	507.29	382.33	0	41.1	466.36	799.6	391.71	619.15	114.53	0	10.11	383.88	444.28	26.34	306.33	251.6	294.73	234.85	0	1.62	0	181.86	168.86	920.45	293.02	318.34	19.83	644.11	425.43	417.09	361.68
ENSG00000051596	THOC3	150.92	341.15	266.07	244.81	251.07	212.96	184.66	34.77	201.3	253.02	21.08	15.78	101.54	132.21	234.4	113.15	19.75	75.71	202.14	106.53	171.53	220.3	224.79	184.51	237.75	225.89	132.04	201.73	28.41	176.42	59.89	282.05	226.77	223.18	217.13	73.68	61.86	4.58	295.48	9.31	185.21	176.46	181.69	143.13	217.02	298.42	59.62	223.16
ENSG00000051620	HEBP2	10.5	1.06	15.5	26.36	14.16	34.37	7.33	55.35	0	13.06	62.11	49.59	24.94	3.95	44.49	11.63	2.92	11.4	29.91	7.45	19.31	7.77	15.29	21.62	27.3	0	4.31	6.35	0	13.76	17.49	12.88	14.94	18.61	5.58	11.05	5.84	3.93	22.84	81.69	9.74	21.52	15.07	36.27	10.03	14.66	1.22	3.66
ENSG00000051825	MPHOSPH9	0	26.77	10.15	13.52	15.25	33.29	25.79	0	0	22.66	10.85	0.85	22.94	5.5	0	19.51	1.85	0	12.95	0	28.74	6.9	14.2	29.85	0.75	0	9.62	5.5	10.58	4.14	0.91	22.71	27.74	1.71	2.7	6.6	0	0	37.6	25.24	18.5	7.8	18.51	6.72	0.12	4.71	9.95	4.34
ENSG00000052126	PLEKHA5	51.08	27.54	47.72	69.57	11.11	33.61	19.82	51.43	31.33	11.75	7.82	34.95	11.51	3.84	12.85	24.82	46.59	17.72	8.24	16.23	10.59	23.72	46.67	22.4	44.28	0	42.04	67.92	1.23	44.25	0	34.76	30.67	82.93	44.2	19.32	1.92	29.68	65.03	6.81	0.54	9.81	19.21	11.91	1.77	61.88	40.44	39.88
ENSG00000052344	PRSS8	26.5	8.42	73.47	128.75	70.98	91.9	31.44	290.6	87.69	204.74	0.98	12.79	102.97	10.65	42.69	11.22	8.73	22.54	30.52	127.7	64.52	447.58	75.58	75.72	151.91	0	75.72	0	45.83	5	136.16	71.5	52.88	17.15	91.66	76.79	0	15.56	35.3	4.69	27.2	523.02	51.14	193.28	217.12	123.84	8.74	81.21
ENSG00000052723	SIKE1	87.02	143.89	91.85	11.78	40.16	109.37	93.55	126.24	75.66	94.13	78.04	132.6	187.75	65.3	108.59	35.63	299.26	165.5	137.14	165.99	61.07	116.04	137.87	22.14	45.13	161.72	287.08	178.36	98.05	47.98	112.8	77.32	56.84	65.25	21.9	125.32	52.58	42.85	147.23	38.59	49.15	187.85	196.52	108.66	130.3	108.65	126.99	132.66
ENSG00000052749	RRP12	21.61	3.25	22.57	7.47	10.22	26.73	38.95	0	4.15	20.06	22.82	31.02	37.7	0.67	0	13.82	0	39.46	16.9	1.7	8.55	15.12	36.85	5.67	6.52	25.01	11.14	0.94	2.42	5.26	0	1.89	4.09	37.32	14.6	25.22	0	0	34.24	3.1	0	28.22	0.15	0.4	15.41	1.81	1.21	4.46
ENSG00000052795	FNIP2	0	0.22	0	0	0	0	0	0.06	0	0	1.93	0.33	0	0	0	0	6.2	0	0.17	0.5	1.99	0	0	0.5	0	0	0	0	0	0	4.89	0	0.25	0	0	0.53	0	1.12	0	0.75	0	0.05	0.15	0.71	0	0	0	0
ENSG00000052802	MSMO1	167.44	465.88	214.37	249.32	303.35	501.95	213.82	121.31	724.24	59.71	79.94	57.1	32.69	25.67	343.01	55.83	136.4	12.35	248.83	504.28	614.01	141.93	93.3	33.82	258.32	129.65	681.02	32.29	57.87	165.82	385.28	257.3	97.58	861.69	288.14	186.92	200.75	106.62	123.84	19.66	0	306.8	30.81	365.37	129.83	253.2	13.77	11.13
ENSG00000052841	TTC17	38.35	28.07	9.49	8.15	24.91	12.89	6.44	0	1.62	30.57	52.55	89.36	18.75	0.86	1.13	0.26	1.38	0.53	14.06	18.28	33.22	7.91	18.96	5	29.38	51.18	12.33	13.95	1.66	0.24	4.46	34.93	12.11	1.79	5.4	27.12	14.27	13.1	31.04	4.7	7.34	25.51	1.67	10.64	10.01	3.05	5.72	8.04
ENSG00000052850	ALX4	0	0	1.87	0	0	0	0	0	0.17	0	0	0	0	0	0	0	0	0	0	0	0	0	0	0	0	0	0	0	0	0	0	0	0	0	0	0	0	0	0	0	0	0	0	0	0	0	0	0
ENSG00000053108	FSTL4	0	0	0	0	0	0.81	0	0	7.4	0	0	0	0	0	0	9.57	0	0	0	0	0	4.57	0	11.59	3.33	0	0	0	4.23	0	0	0	0	4.5	0	0	0	0	0	0	0	5.01	0	0.66	0	0	0	0
ENSG00000053254	FOXN3	70.33	9.35	19.83	0	11.18	12.87	0.08	1.62	2.87	62.47	9.21	4.19	0.05	6.47	0.89	7.53	12.49	9.64	20.51	5.32	2.48	14.49	1.77	0	21.26	0	6.69	12.32	0	5.62	0	6.16	25.78	15.83	6.49	17.62	0	0.67	18.85	9.34	4.46	58.85	21.28	0	1.45	22.65	0.76	4.07
ENSG00000053328	METTL24	0	0	0	0	0	0	0	0	0	0	0	0	0	0	0	0	0	0	0	0	0	0	0	0	0	0	0	0	0	0	0	0	0	0	0	0	0	0	0	0	0	0	0	0	0	0	0	0
ENSG00000053371	AKR7A2	37.27	4.73	69.26	14.9	32.06	40.79	4.99	78.8	49.96	17.7	17.42	17.62	75.92	4.61	27.91	3.21	0	0	25.36	4.55	15.73	6.27	10.38	85.39	32.71	0	23.65	0	0	6.65	0	11.37	19.6	4.15	17.13	22.35	0	11.1	22.04	8.39	24.1	110.62	135.47	27.96	27.85	18.01	1.58	4.92
ENSG00000053372	MRTO4	144.77	74.08	74.82	80.41	127.61	68.24	97.13	7.99	56.94	67.87	51.57	35.97	184.48	54.04	64.53	54.85	29.95	64.06	70.03	80.11	30.69	80.06	87.37	119.41	84.33	0	77.83	121.21	86.61	99.23	72.5	97.04	119.29	140.54	105.89	68.66	83.46	1.17	125.34	11.24	48.84	93.15	113.67	47.42	47.07	42.69	31.6	102.93
ENSG00000053438	NNAT	93.83	123.73	40.01	58.4	129.3	188.82	60.88	0	0	100.82	1.16	30.06	0	229.43	78.87	52.07	12.14	214.86	85.26	0	0	109.24	88.77	179.7	261.77	61.56	0	398.4	0.29	45.66	0	11.7	63.24	176.75	65.47	0	26.73	0	73.59	9.73	501.66	0	209.31	0	80.39	43.79	13.44	9.1
ENSG00000053501	USE1	0	24.68	0	52.38	41.4	0	0	101.14	27.79	17.48	31.05	57.05	65	20.39	30.21	9.83	16.59	106.7	4.49	25.57	24.19	36.16	54.1	54.17	33.35	0	12.84	35.7	84.66	0	28.24	0	25.2	0	39.5	0	35.67	0	16.95	14.88	130.25	18.79	78.17	77.5	17.12	45.37	32.25	119.66
ENSG00000053524	MCF2L2	0	0	0	0	0	0	0	0	0	0	1.71	0	0	0.13	0	0	0	0	0	21.54	0.27	0	0	0	0	0	0	0	0	0	0.1	0	0	0	0	0	0.17	5.4	0	0	0	0	0	0	0	0	0	0
ENSG00000053702	NRIP2	0	0	0	0	0	0	0	0	0	0	0	0	0	0	0	0	0	0	0	0	0	0	0	0	0.25	0	0	0	0	0	0	0	0	0	0	0	0	0	0	0	0	0	0	0	0	0	0	0
ENSG00000053747	LAMA3	0	0	0	0	0	0	0	0	0	0	0	0	0	0	0	0	13.47	0	0	0	0	0	0	0	0	0	0	5.18	0	10.9	0	0	0	0	0	0	0	0	0	0	0	0	0	0	0	0	0	0
ENSG00000053770	AP5M1	2.64	38.99	61.51	137.07	42.54	44.64	65.21	0.02	82.51	36.06	2.43	28.36	12.42	7.86	20.13	27.45	2.81	30.01	57.76	72.47	36.97	44.41	64.13	22.67	101.09	54.85	16.95	37.89	55.18	5.18	49.76	26.14	41.94	9.41	82.4	26.22	17.24	45.98	22.39	8.74	17.35	111.23	27.86	48.61	27.96	80.52	11.86	48.5
ENSG00000053900	ANAPC4	22.52	46.86	36.12	24.55	19.36	52.34	39.56	0	0	18.81	6.69	12.8	0.2	8.1	6.13	11.14	28.55	14.06	47.64	26.04	0	3.56	11.64	12.11	59.21	0	13.9	0	11.77	14.9	14.17	10.41	9	14.06	13.88	0	5.97	0.26	55.33	2.45	9	23.27	3.79	25.67	25.03	31.97	8.62	3.09
ENSG00000053918	KCNQ1	0	0	0	0	0	0	0	0	0	0	0	0	0	0	0	0	0	0	0	0	0	0	0	0	0	0	0	0	0	0.07	0	0	0	0	0	0	0	0	0	0	0	0	0	0	0	0	0	0
ENSG00000054116	TRAPPC3	77.99	86.24	56.04	162.54	74.96	95.74	59.46	135.51	313.57	99.64	35.15	113.57	226.33	121.43	117.39	77.75	29.69	11.85	45.43	70.95	100.01	75.25	14.57	37.13	54.15	450.45	66.04	38.71	77.29	110.23	64.15	8.74	66.98	47.89	108.65	141.48	23.71	132.44	100.52	19.53	52.9	95.74	72.49	60.71	105.81	69.32	33	214.55
ENSG00000054118	THRAP3	82.07	62.91	83.44	102.88	84.34	141.27	60.49	72.92	78.18	112.78	36.99	20.18	87.5	34.16	83.83	52.85	11.17	25.21	67.98	68.51	71.27	132.5	102.12	121.14	87.79	69.96	92.3	144.06	87.86	38.19	118.54	187.36	130.03	159.03	112.78	85.24	2.99	2.82	93.44	6.16	52.78	91.64	116.22	98.5	24.4	64.32	21.23	90.44
ENSG00000054148	PHPT1	569.49	511.29	382.04	494.39	366.2	330.98	503.68	1121.56	379.82	348.27	654.16	684.75	252.05	340.87	552.15	661.84	1346.96	799.13	593.66	276.11	269.12	588.74	646.46	686.6	223.6	44.29	319.95	217.43	458.7	717.2	641.41	480.98	635.77	413.83	428.11	394.57	238.03	327.88	797.97	569.79	657.04	817.44	398.48	444.24	606.96	585.39	674.31	344.59
ENSG00000054179	ENTPD2	0	0	0	0	0	0.61	0	0	0	0	0	0	0	0	0	0	0	0	0	0	0	0	0	0	0	0	0	0	0	0	0	0	0	0	0	0	0	0	0	0	0	0	0	0	0	0	0	0
ENSG00000054219	LY75	0	13.79	0	0	0	0	16.12	0	0	0	0	0	0	0	0	0	0	0	2.68	0	0	0	0	0	10.47	0.62	0	14.43	0	0	0	0	12.51	0	0	0	0	0	0	0	0	0	0.15	0	0	0	0	0
ENSG00000054267	ARID4B	29.51	11.29	14.12	78.24	36.04	0	15.54	2.08	45.85	17.58	2.85	16.36	0	0	6.63	5.36	14.44	6.71	8.34	20.99	32.95	11.77	5.11	32.83	27.69	74.47	22.86	47.76	20.54	16.38	25.84	27	36.4	16.67	21.28	34.04	189.59	11.32	12.72	3.32	14.5	1.47	2.14	11.76	2.86	12.7	4.66	25.62
ENSG00000054277	OPN3	0	0	0	0	0	0	0	0	1.34	0	0	0	0	0	0	0	0	0	0	0	0	0	0	0.29	0.14	0	0	0	0	0	0	0	0	0	0	0	0	0	0	0	0	0	2.38	0	0	0	0	0
ENSG00000054282	SDCCAG8	76.45	49.76	33.64	121.95	123.68	4.1	24.91	236.32	0.43	45.91	125.26	187.19	48.8	0.27	74.77	0	188.65	67.31	8.98	152.42	79.64	25.62	0	33.14	32.65	47.78	23.16	0	24.89	0	184.53	88.03	86.56	132.8	87.3	108.92	134.57	306.99	12.04	40.78	75.21	57.47	119.91	114.01	32.22	20.43	0	4.98
ENSG00000054356	PTPRN	2.95	14.42	9.47	0	0.71	3.53	3.24	0	0	0	0	0	0	16.85	0	0.39	0	0.39	1.14	0	0	1.65	1.82	16.24	1.91	0	0	1.13	1.2	0	0	0	4.67	0.26	1.48	0	0.31	0	8.34	2.64	0	0	0	0	1.82	47.83	7.65	0
ENSG00000054392	HHAT	0	0	0	0	0	0	0	0	0	0	0	0	0	0	0	0	0	0.95	0.46	0	0	0	0	0	0	0	0	0	0	0	10.06	0	0	0	0	0	0	0	0	0	0	0	0	0	0	0	0	0
ENSG00000054523	KIF1B	0.3	2.05	0.12	0.42	3.11	1.29	5.22	1.54	0.1	0.15	9.82	0.84	0	0	3.45	0.91	2.55	0.42	0.78	10.71	3.5	0.11	0.05	4.31	2.02	0	0.09	0	0.07	0.11	6.85	0.37	0	0	0	0.11	0	4.72	2.31	1.96	4.93	0.11	0.91	0.56	0	0.19	0.09	1.58
ENSG00000054598	FOXC1	0	0	0	0	0	0	0	0	0	0	0	0	0	0	0	0	0	0	0	0	0	0	0	0	0	0	0	0	0	0	0	0	0	0	0	0.25	0.54	0	0	0	0	0	0	0	0	0	0	1.14
ENSG00000054611	TBC1D22A	0	9.53	28.33	9.32	51.45	11.98	28.43	0	0.16	43.94	3.96	0	5.03	0	3.75	0.1	0.12	0.55	0	19.69	0.26	0.83	23.19	0	6.93	0.13	0	0	13.99	0	0	5.61	17.07	10.42	11.74	19.36	5.51	5.74	5.85	0	0	0	0	11.36	1.61	5.96	0.15	3.95
ENSG00000054654	SYNE2	60.27	17.77	29.36	39.25	10.21	19.15	26.62	0.96	12.39	12.63	3.59	3.49	4.42	3.63	2.13	3.2	3.33	5.71	28.36	22.74	14.45	19.92	20.95	4.85	37.25	0	16.7	0	4.65	12.94	7.92	4.41	5.47	6.96	6.54	9.54	0	0.54	40.66	5.27	7.63	0	5.55	4.79	8.48	10.29	0.1	7.48
ENSG00000054690	PLEKHH1	0	0	0	0	0	0	0	0.06	0	2.67	0.19	0	9.35	0	0	0	0.82	0	0	0	0	0	0.1	0	0	1.98	0	0	0	0	0	0	0	0	0	0	0	0.56	0	0	0	0.11	0	0	0	0	0	0.1
ENSG00000054793	ATP9A	0	0	1	1.61	2.15	0	0.29	0.96	0	1.92	0.03	0	0	0	0.22	0	0.78	0.4	0	0	7.64	0	1.93	0	0.09	0	0	0	0	0	2.03	0.52	0	0	0	1.98	0	0.04	0	0	0	0	0	2.19	0	0	0	0
ENSG00000054796	SPO11	0	0	0	0	0	0	0	0	0	0	0	0	0	0	0	0	0	0	0	0	0	0	0	0	0	0	0	0	0	0	0	0	0	0	0	0	0	0	0	0	0	0	0	0	0	0	0	0
ENSG00000054803	CBLN4	0	0	0	0	0	0	0	0	0	0	0	0	0	0	0	0	0	0	0	0	0	0	0	0	0	0	0	0	0	0	0	0	0	0	0	0	0	0	0	0	0	0	0	0	0	0	0	0
ENSG00000054938	CHRDL2	0	0	0	0	0	0	0	0	0	0	0	0	0	0	0	0	0	0	0	0	0	0	0	0	0	0	0	0	0	0	0	0	0	0	0	0	0	0	0	0	0	0	0	0	0	0	0	0
ENSG00000054965	FAM168A	0	0	0	0.96	0	2.99	0	1.01	0	0	0.37	0	0	0.81	0.96	0	11.49	2.49	0.6	4.07	5.76	0	0	0.8	0	0	0.17	0	0	0.61	1.86	0	0	0.79	0	3.32	0.48	2.74	1.06	0	0	0	0	0.38	0	0.34	0	0
ENSG00000054967	RELT	0	0.49	0	5.49	0	7.19	4.87	5.05	0	0	0	4.31	8.8	0	0	0	0	1.33	1.38	2.61	0	2.05	1.87	0	0.33	0	0	6.56	0	0.26	0	1.34	0	1.06	4.46	0	0	0	0	0	0	0	0.51	0	0	1.15	0	0.67
ENSG00000054983	GALC	0	1.45	0	0	0.28	0	0	0	0	0	0	6.7	0	7.41	0	7.58	4.04	0.1	1.57	0	1.55	0	3.13	1.76	24	0	8.04	0	0	0	0.24	0	0	1.34	12.42	0	0	0	9.4	0.45	1.38	0	10.69	1.48	2.1	15.67	0	0.34
ENSG00000055044	NOP58	399.77	482.49	646.93	665.11	614.88	880.48	735.99	42.08	527.2	452.51	87.7	215.13	588.2	425.13	870.32	666.9	143.13	373.43	906.76	392.43	254.58	935.75	550.24	674.92	554.86	455.63	468.93	710.64	787.05	771.76	154.71	687.46	691.46	695.77	725.17	164.84	233.16	176.18	627.35	140.8	1098.69	904.09	685.36	233.7	351.26	511.69	338.87	1229.46
ENSG00000055070	SZRD1	67.16	41.59	28.83	30.61	43.41	42.27	20.26	21.89	38.5	41.93	32.53	8.31	53.67	4.08	33.43	26.26	20.43	19.29	29.36	21.88	55.85	38.4	34.15	28.88	14.64	3.89	39.24	52.14	20.97	13.57	50.27	42.49	30.18	26.61	58.4	62.49	8.36	65.09	30.05	13.34	0.98	8.87	29.95	26.25	23.28	39.62	30.04	9.49
ENSG00000055118	KCNH2	0	0	0	0	0	0	0	0	0	0	18.34	0	0	0	0	0	0	0	0	0	0	0	0	0	0	6.87	0	0	0	0	0	0	0	0	0	0	0	3.73	1.31	0	0	0	0	0	0	0	0	0
ENSG00000055130	CUL1	60.03	56.92	50.81	49.22	83.83	48.45	29.05	7.35	84.07	123.8	4.45	4.22	30.04	0.93	9.17	16.2	0	9.16	100.53	12.76	78	33.92	39.91	27.04	60.32	50.13	56.1	40.03	83.72	2.27	7.59	19.66	35.03	24.64	6.68	29.85	11.15	28.96	40.31	23.46	5.67	77.73	11.22	38.32	10.87	42.28	7.07	14.24
ENSG00000055147	FAM114A2	0	3.89	0	0	0	15.7	0	0	0	24.02	0.67	0	0	0.43	8.17	0	0	2.95	0	5.41	25.65	18.61	32.07	12.69	26.68	0	23.65	0	10.51	0	12.2	7.8	10.47	12.78	26.71	13.75	0	0	3.46	0	0	0	6.1	0	0	8.59	0	9.5
ENSG00000055163	CYFIP2	0	4.51	2.12	0	0	32.15	13.69	4.58	0	1.56	0	0	22.99	0.04	0	15.83	11.23	32.11	2.38	26.75	0	0	13.08	0	7.43	0	2.1	3.07	5.49	4.68	0	35.28	0.93	1.61	0	0	0	16.25	1.04	12.78	0	0	0.79	0	1.44	0.21	0	0
ENSG00000055208	TAB2	0.24	9.81	0	0.9	2.03	2.52	0	2.35	0	0.91	1.11	3.88	0	0	0	2.34	3.98	0.59	0.63	3.26	1.98	2.41	3.86	9.94	8.47	4.85	3.31	2.1	0	2.96	0.3	0	4.52	0	6.2	13.83	4.63	1.34	6.01	0	0.46	0	3.04	4.56	0.27	5.49	0.27	0.1
ENSG00000055211	GINM1	0	4.84	20.41	28.74	15.13	16.61	17.82	35.79	13.83	4.98	9.66	2.17	16.31	14.22	5.82	3.11	20.3	1.32	6.83	6.97	11.87	21.38	9.58	21.65	14.1	0	11.24	0	71.58	2.23	0	4.26	5	15.21	16.83	3.91	0	2.87	10.13	2.59	14.26	0.17	6.02	26.87	9.24	10.59	0.43	3.26
ENSG00000055332	EIF2AK2	0	2.89	9.94	13.35	23.64	13.32	0	0	6.48	26.68	5.57	0	0.41	0.09	0.18	0.72	0.15	0	15.36	7.13	13.61	1.95	0	16.07	1.4	0	0	1.74	0	3.83	0	0	15.57	0	0	0	0.06	0	4.58	0.88	33.58	0	12.55	9.18	6.06	0	0	1.43
ENSG00000055483	USP36	3.95	1.45	2.06	5.17	0.58	0.53	3.07	0	9.99	0.18	0.76	21	9.43	1.96	0	0.5	7.11	19.94	0	16.68	4.32	0.2	4.39	0	7.88	19.46	11.87	8.07	1.34	1.36	0	11.27	6.61	0.29	4.93	2.02	0	0	7.68	1.55	0	9.45	1.48	1.75	18.19	0	1.53	1.98
ENSG00000055609	KMT2C	0	0.88	0.03	6.01	6.88	0	3.89	10.18	23.28	8.46	5.92	1.37	1.64	2.57	1.14	0.28	6.24	12.26	3.56	0	11.24	2	3.34	8.12	3.18	20.81	0.02	4.41	0.59	0.06	0.43	1.86	0	0.44	0	5	0	3.45	5.48	2.02	0	0	0.13	0.83	0.46	0.36	1	5.15
ENSG00000055732	MCOLN3	6.48	0	0.69	0	11.14	0	0	0	0	0.11	0	1.06	0	0	0	0	0	5.69	20.64	0	0	3.98	0	9.43	0	4.11	5.16	1.99	0	1.04	0	0	0	0	0	0	1.31	0	0.79	7.48	13.55	0	14.51	0	9.51	7.85	0.33	0
ENSG00000055813	CCDC85A	0	0	0	0	0	0	0	0	0	0	0	0	0	0	0	0	0	0	0.15	0	0	0	0	0	0	0	0	0	0	0.11	0	0	0	0	0	0	0	0	0	0	0	0	0.2	0	0	0	0	0
ENSG00000055917	PUM2	7.11	2.54	0.21	8.38	11.92	12.83	7.29	30.45	7.69	7.15	6.98	2.65	0.25	0.35	0.89	1.09	1.19	4.26	16.6	3.78	12.25	1.24	7.71	0.66	2.41	18.23	16.2	13.32	0	0	3.24	3.83	0.82	5.89	0	2.78	12.02	0.93	11.74	6.38	9.59	9.25	1.98	2.54	0.27	3.52	0.44	1.39
ENSG00000055950	MRPL43	131.65	222.85	166.82	89.14	298.3	120.36	83.9	210.12	95.57	97.28	65.98	142.6	160.68	90.78	203.36	135.61	34.32	250.92	80.45	178.71	110.11	156.88	121.47	117.73	139.07	101.39	159.28	39.1	123.13	126.48	115.24	62.47	100.26	104.99	129.57	70.01	286.43	147.33	144.33	21.91	108.02	52.86	149.44	98.7	223.91	150.21	110.02	220.52
ENSG00000055955	ITIH4	0	0	0	0	0	0	0	0.14	0	0	0	0	0	0	0	0	0	0	0	0	0	0	0	0	0	0	0	0	0	0	0	0	0	0	0	0	0	0	0	0	2.71	0	0	0	0	0	0	0
ENSG00000055957	ITIH1	0	0	0	0	0	0	0	0	0	0	0	0	0	0	0	0	0	0	0	0	0	0	0	0	0	0	0	0	0	0	0	0	0	0	0	0	0	0	0	0	0	0	0	0	0	0	0	0
ENSG00000056050	HPF1	19.51	41.05	23.67	12.18	0	11.96	66.86	0	46.87	29.61	39.06	87.1	63.89	51.34	81.12	62.32	49.44	24.57	37.77	10.36	18.36	14.07	69.51	24.26	45.78	0	21.46	0	13.97	15.79	23.6	45.34	9.66	46.38	35.21	47.96	0	84.34	8.24	22.04	27.38	23.04	63.03	57.32	32.92	52.57	18.74	9.29
ENSG00000056097	ZFR	67.07	31.3	44.59	34.42	58.07	36.66	63.04	114.25	230.81	40.09	8.25	15.65	54.24	49.26	40.22	35.25	1.11	3.7	95.52	120.97	50.5	69.62	48.67	164.2	46.32	1.75	65.79	224.76	173.36	13.91	121.01	25.05	47.37	18.98	52.87	110.9	18.86	2.09	34.89	4.44	30.29	60.09	28.58	29.47	7.78	33.17	11.62	64.88
ENSG00000056277	ZNF280C	0.05	7.43	0.41	4.04	0	5.95	2.55	0	0	0	0.05	0	0.33	0	0	0.04	0	0	2.6	5.27	0	0	0	8.96	0.42	0	2.08	1.43	0	0	0	3.66	2.59	0	6.48	0	0	0	0.35	0	0	0	0	0.17	1.34	0.71	0	0.16
ENSG00000056291	NPFFR2	0	0	0	0	0	0	0	0	14.98	0	0	0	0	0	0	0	0	0	0	0	0	0	0	0	0	0	0.54	0.49	0	0	36.17	0	0	0	0	0	0	0	0	0	0	0	0	0	0	0	0	0
ENSG00000056487	PHF21B	0	0	0	0	0	0	0	0	0	0	0	0	0	0	0	0	0.51	0	0	0	0	0	0	0	0	0	0	0	0	0.87	0	0	0	0	0	0	0	0	0	0	0	0	0	0	0	0	0	0
ENSG00000056558	TRAF1	0	0	0	0	0	0	0	0	0	0	0	0	0	0	0	0	0	0	0	0	0	0	0	0	1.14	0	0	0	0	0	0	0	0	0	0	0	0	0	0	0	0	0	0	0	0	0	0	0
ENSG00000056586	RC3H2	12.86	7.84	9.53	8.42	7.72	38.64	18.43	5.86	15.45	16.86	5.02	1.26	1.72	0	2.67	0.46	42.77	3.96	11.14	20.98	12.51	0.89	0.38	10.21	2.48	46.65	12.9	16	2.5	5.57	1.59	9.95	1.94	0	6.32	1.25	2.13	0	24.61	7.77	13.46	20.52	3.07	6.36	22.29	8.18	1.01	1.72
ENSG00000056736	IL17RB	0.13	0	14.79	0	0.29	33.7	0	0	0	0	1.56	0.16	0	6	0	0.45	0	5.74	7.24	0	0	0	6.92	22.37	7.39	0	0	0	0	8.77	0	0	0	0	0	0	0.14	0	0	0	6.32	0	0	0	16.22	0	0.57	7.04
ENSG00000056972	TRAF3IP2	0.17	41.47	15.44	79.36	17.77	0	32.76	0	56.98	186.29	0	70.75	0	0	7.04	0.69	11.21	31.35	9.05	0.28	0	27.39	38.72	5.56	67.36	0	17.02	38.44	0	0.86	6.62	0	10.16	11.72	0	4.31	12.84	30.4	9.35	3.61	56.28	22.55	97.87	28.63	0.87	17.92	2.31	4.96
ENSG00000056998	GYG2	0	0	1.14	0	0	0	0	0.16	0	21.67	8.16	18.59	35.39	0	0.21	0	1.67	2.36	0.87	0	21.46	4.17	19.02	6.41	4.76	0	0.93	0	0	1.47	10.76	13.82	6.91	0	0	0	0	4.05	7.09	2.07	0.2	56.95	7.58	33.35	5.33	0.2	0.52	0
ENSG00000057019	DCBLD2	1.78	0.97	0	4.27	1.59	0	0	1.99	0.06	0.05	5.41	0	0	4.97	3.41	0.87	24.64	1.14	3.11	7.87	8.2	0	0	0	15.28	2.17	2.08	0	6.82	1.11	0.35	1.42	0.15	0.04	0	2.67	6.03	4.92	1.36	0.26	25.69	7.63	0	6.8	1.15	0	0	0.05
ENSG00000057149	SERPINB3	0	0	0	0	0	0	0	0	0	0	0	0	0	0	0	0	0	0	0	0	0	0	0	0	0	0	0	0	0	0	0	0	0	0	0	0	0	0	0	0	0	0	0	0	0	0	0	0
ENSG00000057252	SOAT1	0	26.13	9.48	59.56	16.61	0	14.14	62.59	41.56	21.29	10.1	6.31	0.28	5.03	25.74	2.94	5.7	0.33	36.26	96.58	70.67	12.14	9.95	4.61	50.41	151.03	116.9	57.61	88.03	18.26	131	13.51	6.71	0	24	35.22	2.41	5.74	46.85	4.3	4.45	0	25.49	75.16	0.76	25.86	2.91	32.23
ENSG00000057294	PKP2	7.83	9.56	17.92	4.65	16.37	1.03	0.07	29.02	12.07	68.83	7.86	8.74	20.16	2.02	3.21	0.31	10.79	0	6.5	66.04	20.75	7.21	9.9	6.01	5.27	0.08	16.36	3.85	0	0	25.78	0	5.59	0	7.41	62.91	17.76	51.91	12.97	6.06	11.67	12.44	9.39	9.55	0	3.11	2.11	5.9
ENSG00000057468	MSH4	0	0	0	0	0	0	0	0	0	0	0	0	0	0	0	0	0	0	0	0	0	0.49	0	0	0	0	0	0	0	0	0	0	0	0	0	0	0	0	0	0	0	0	0	0	1.3	0	0	0
ENSG00000057593	F7	0	0	0	0	0	0	0	0	0	0	0	0	0	0	0	0	0	0	0	10.65	0	0	0	0	0	0	0	0	0	0	0	0	0	0	0	0	0	0	0	0	0	0	0	0	0	0	0	0
ENSG00000057608	GDI2	395.33	253.39	309.05	224.93	294.56	280.46	239.07	171.6	153.34	294.62	217.14	100.2	196.96	13.21	71.03	34.27	53.87	97.33	241.71	320.23	298.84	245.1	211.94	150.89	202.05	0	431.49	57.05	148.92	47.21	223.95	195.53	212.11	171.77	178.66	107.24	27.99	242.66	159.97	98.7	83.02	78.68	162.18	322.43	94.99	137.42	3.39	77.4
ENSG00000057657	PRDM1	0	0	0	1.39	0	0	0	0	5.32	0	7.21	2.31	0	10.03	0.05	0.04	3.87	0	0.13	0	11.83	0.07	1.85	0	3.56	0.06	7.99	0	0	0	1.74	0.28	3.28	0	0	0	23.83	0	0.76	4.87	0	0	0	3.12	5.74	1.91	0	0
ENSG00000057663	ATG5	27.82	129.11	87.82	116.02	88.44	107.5	85.01	24.88	328.05	124.03	19.71	44.61	63.21	81.52	70.64	131.58	27.21	6.72	164.83	136.77	145.38	119.23	213.65	55.11	149.38	0	74.42	74.49	131.22	90.85	82.37	137.2	111.08	42.19	85.29	39.7	110.77	26.17	194.54	4.2	56.82	52.65	81.66	88.24	64.34	140.08	25.29	141.34
ENSG00000057704	TMCC3	1.21	0	0	0	0	0	6.2	17.35	39.16	3.25	0	0	8.38	0	0	4.99	4.79	3.26	0	0	0	5.05	0	0.19	5.48	20.49	0	0	6.57	0	0	0	0	0	0	0	0.13	0.07	0	2.63	1.26	18.28	2.26	0	5.23	5.45	0	0
ENSG00000057757	PITHD1	129.33	74.05	167.03	61.75	128.21	126.82	66.37	86.34	76.11	122.51	99.21	88.37	134.92	34.31	41.04	32.05	5.04	53.52	78.15	82.17	128.21	80.98	128.65	56.54	65.79	44.89	71.09	110.7	20.62	34.72	69.99	148.43	99.91	155.15	182.8	0	51.74	2.83	49.48	7.68	84.56	86.29	53.28	49.31	22.16	77.47	14.49	39.34
ENSG00000057935	MTA3	29.91	29.79	83.16	67.21	36.11	109.8	45.72	33.62	3.55	19.55	65.38	132.36	41.65	13.23	40.81	27.87	54.83	66.65	25.79	18.54	45.26	29.21	100.15	8.69	42.55	86.02	25.76	15.06	19.97	26.88	6.7	24.94	101.98	91.54	48.61	51.74	173.33	10.41	44.63	88.36	6.06	60.1	42.2	9.48	23.81	44.04	17.4	40.54
ENSG00000058056	USP13	23.22	0	5.23	0.21	8.81	1.17	0.11	0	0	0	2.2	1.27	0	0	0.87	13.56	0	3.04	0	0	0	0.11	20.84	0.91	0	0	14.62	11.03	0	0.03	0	0	1.16	0.13	1.42	0.48	11.2	0	10.7	0.09	0.03	0	0	1.05	0.09	2.3	2.01	0
ENSG00000058063	ATP11B	0	0	0	0	0	0	0	17.6	0	0	0.11	2.82	7.26	0	0	0	0	0	0	2.25	1.75	0	0	2.76	0	0	0	0	0	0	0	5.79	0	0.11	0	0	0	0	0	1.81	0	0	0	0	0	5.54	0	0
ENSG00000058085	LAMC2	19.82	0.96	0.17	0	0	4.48	7.54	0	0	8.4	2.33	0	5.2	0	0.88	0.08	0.05	5.77	0	0	0	0.37	0.63	0.08	2.02	4	11.18	0.21	0	0.5	3.23	3.81	0.35	0	0.2	0	0.97	2.9	3.16	0	10.59	0	0	7.65	0	0.08	0	0
ENSG00000058091	CDK14	0	13.85	0	0	0	0	0	0	0	0	0.36	7.93	0	0	0	0	0	0	0	0	0	0	0	0	1.54	0	0	0	0	9.39	0	0	13.44	0	0	0	0	0	0	0.03	0	0	0	0	0	0	0	0
ENSG00000058262	SEC61A1	40.78	37.31	53.46	52.92	107.25	42.73	35.34	95.02	20.11	82.93	52.98	50.19	123.71	0.16	7.76	32.57	11.03	27.95	50.24	132.78	62.16	14.32	47.3	14.75	29.64	64.24	154.43	121.8	26.07	3.11	35.95	31.63	22.28	13.29	41.3	85.15	19.92	128.56	64.86	16.54	11.31	109.11	25.55	50.89	21.99	36.23	0.79	5.84
ENSG00000058272	PPP1R12A	63.83	41.23	73.91	83.42	65.05	37.43	101.04	92.61	59.41	51.25	182.3	0.42	35.96	39.4	14.03	25.9	67.76	68.47	78.85	50.6	72.46	35.29	62.32	8	71.91	94.59	43.36	89.5	59.48	29.92	75.4	40.79	63.59	38.63	32.56	28	66.76	32.87	54.49	23.65	63.22	53.09	18.12	54.95	9.35	36.54	19.56	34.21
ENSG00000058335	RASGRF1	0	0	0	0	0	0	0	0	0	0	0	0	3.16	0	0	0	0	0	0	0	0	0.55	0	0	0	0	0	0	0	0	0	0	0	0	0	0	0	0	0	0.03	0	0	0	0	0.18	0	0	0
ENSG00000058404	CAMK2B	0	0	0	0	0	0	0	0	0	0	0	0	0	0	0	0	0	0	0	0	0	0	0	0	0	0	0	0	0	0	0	0	0	0	0	0	0	0	0	0	0	0	0	0	0	0	0	0
ENSG00000058453	CROCC	0.27	0.17	0	0	0.45	0	0	0	1.97	0.56	0	2.51	0	0.11	0	0	0	0.03	0.17	0.44	5.28	0.64	3.47	0	0	0	0	0.58	0.62	0	0	0	0.25	0	0	0	0	0	0	0	0	0	0	2.43	0.08	0	0	0
ENSG00000058600	POLR3E	73.49	26.23	45.07	63.57	61.21	121.93	73.24	0	128.16	69.84	10.45	10.13	22.03	12.01	13.6	16.63	2.66	32.46	34.34	46.56	15.54	31.28	38.14	20.96	13.35	1.87	21.06	9.22	99.02	5.23	4.63	30.78	82.92	0	0	24.96	2.52	0	68.7	2.6	0.93	114.35	11.9	2.56	13.39	14.69	6.57	12.65
ENSG00000058668	ATP2B4	9.34	3.75	0.46	27.25	0.85	0	0	0	9.06	2.88	3.08	0	3.63	0.2	2.27	3.48	0	78.19	4.44	0.15	10.89	11.36	4.64	13.25	8.57	0	0	17.28	0	0.51	0	0	2.09	0	6.83	0	12.22	0.06	13.56	3.93	13.28	48.48	1.47	4.3	9.95	0.54	3.28	3.05
ENSG00000058673	ZC3H11A	7.95	8.47	28.5	3.8	7.57	5.97	29.87	9.74	73.01	18.34	7.74	16.56	13.22	6.11	4.94	5.89	3.29	6.6	3.3	26.56	28.36	8.16	14.87	13.88	26.21	62.69	25.66	4.79	28.89	4.17	23.46	1.53	32.49	23.78	17.17	24.32	5.66	0	26.08	9.3	13.99	28.06	28.75	10.74	25.88	12.65	17.5	4.42
ENSG00000058729	RIOK2	93.95	44.95	59.08	36.63	50.47	145.94	28.67	0	134.02	69.1	115.06	7.42	81.38	29.49	93.8	50.92	3.68	0	142.24	0	3.24	55.59	157.24	42.91	94.4	25.09	5.11	52.29	3.26	39.5	40.43	113.08	56.19	176.21	60.34	13.9	193.53	1.52	64.88	1.88	34.8	44.89	42.43	32	52.69	79.78	12.77	101.24
ENSG00000058799	YIPF1	26.71	30.75	31.26	57.23	28.01	17.7	72.38	37.76	25.98	90.27	12.87	20.74	0	15.2	19.78	34.27	16.25	33.14	34.78	12.93	35.55	80.87	29.85	67.41	34.66	0	36.38	0	42.94	43.34	0	79.78	75.53	60.1	45.5	16.27	0	89.49	58.8	0.83	51.47	0	11.28	28.95	38.77	16.39	19.77	37.59
ENSG00000058804	NDC1	19.03	19.81	14.65	10.57	16.78	8.62	32.3	6.24	6.06	42.9	27.91	9.29	12.55	5.04	0.37	3.21	6.81	4.31	39.4	22.98	13.31	3.9	0.64	5.35	18.66	20	21.43	11.58	18.42	9.42	5.79	20.21	16.79	9.34	21.03	14.02	3.1	0	31.01	8.55	4.97	9.65	5.98	10.02	0.18	6.28	1.44	12.76
ENSG00000058866	DGKG	0	0	0	0	0	0	0	0	0	0	0	0	0	0	0	0	0	0	0	0	0	0	0	0	0	0	0	0	0	0	0	0	0	0	0	0	0	0	0	0	0	0	0	0	0	0	0	0
ENSG00000059122	FLYWCH1	0	0.25	2.04	0	0	0	7.46	0	0.04	7.08	17.41	4.72	0.17	0	0	0.03	14.38	0.44	0	11.41	0	0	11.58	0	5.21	0	0.6	0	0	13.53	1.25	3.89	3.65	0	0	0	0	43.69	19.67	2.01	0	0	0.96	3.3	22.36	0	0	0
ENSG00000059145	UNKL	0	0	0	0.1	0	0	0.15	42.28	1.5	0	0.95	0	0	0	0.28	0	0.32	1.5	1.36	10.65	0	1.24	0	0	0	11.89	12.41	51.53	0.37	0.11	0	0	0.15	16.44	0	0	0	0	0.16	0.15	0	32.39	0.54	1.48	0.68	0	0	0.24
ENSG00000059377	TBXAS1	0	0	0	0	0	0	0	0	0	0	0	0	0	0	0	0	0	13.65	0	0	0	0	0	0	0	0	0	0	0	0	0	0	0	0	0	0	0	0	0	0	0	0	0	0	0	0	0	0
ENSG00000059378	PARP12	0	0	0	0	0	0	0	0	0	0	0	0	0	0	0	0.07	0	0.07	0	0	2.53	0	0	0	0.13	0	0	14.62	0	0	0	0	0	0	0	6.41	0	0	0	0	0	0	0	0	0	0	0	0
ENSG00000059573	ALDH18A1	0	38.69	75.77	60.54	95.92	70.86	80.12	2.23	4.15	16.17	16.05	8.68	41.91	1.85	1.3	7.47	0.36	13.54	118.75	19.5	99.38	15.85	23.91	25.72	73.9	40.03	26.58	0	17.51	1.5	6.66	52.1	56.5	13.32	35.73	7.71	0	21.36	48.78	6.31	0.17	105.13	22.47	19.56	6.27	54.55	1.39	2.57
ENSG00000059588	TARBP1	0	0	0	0	0	0	0	0.4	7.64	0	1.72	3.41	1.35	5.09	0	5.56	0.56	19.26	0	0	8.14	4.85	0	0	28.25	0	0	0	0	0	0	0	0	0	0	0	0	40.1	17.59	10.65	40.48	0	0	0	0	2.19	0	2.31
ENSG00000059691	GATB	0	20.49	46.19	0	0	43.85	33.25	0	18.8	42.22	1.32	52.91	53.23	3.94	15.22	7.11	0	0	10.89	21	13.67	25.3	15.82	78.24	29.65	0	53.11	10.54	58.68	35.98	1.37	11.04	16.33	25.55	38.19	0	4.79	127.01	31.76	14.62	11.77	61.54	14	0	12.78	53.39	2.73	16.71
ENSG00000059728	MXD1	48.37	0	0	0	0	0	0	0	21.2	2.82	0	0	0	0.44	7.12	0	39.65	0.34	1.05	0	2.92	5.18	0	0	0	38.41	5.8	145.6	0	6.49	0	0	0	0	0	0	28.2	0	7.08	0	0	0	0.51	7.67	26.03	10.39	0.78	0
ENSG00000059758	CDK17	9.64	0	12.99	7.3	0.78	4.64	2.66	1.66	20.61	14.7	1.49	0.64	0	0	0.6	0	0	0.23	1.26	5.74	20.19	0	0	0	8.21	0	8.27	18.15	1.95	0.78	0	19.85	2.56	0	6.64	0	0	7.13	11.16	1.21	0.24	7.38	0	1.15	0	4.93	0	0.07
ENSG00000059769	DNAJC25	0	4.94	0	0	14.64	4.2	4.66	35.55	11.57	7.96	11.25	9.56	3.08	0.68	7.53	0.31	13.76	15.12	4.3	21	15.83	3.48	11.97	4.71	0	0.28	19.7	22.07	0	0	46.97	0	3.4	5.73	2.94	32.27	11.69	16.86	6.85	2.73	0	13.2	1.54	13.68	0	0	4.83	2.12
ENSG00000059804	SLC2A3	271.74	135.79	61.65	233.28	100.2	223.85	171.9	616.4	185.57	24.55	426.06	287.8	393.05	4.61	2.24	37.8	196.15	78.19	292.88	1985.89	879.6	218.82	181.13	155.56	128.05	197.49	1056.74	481.1	618.59	15.51	510.76	10.28	66.97	22.36	160.55	1441.29	52.29	569.51	62.32	280.81	28.62	53.24	0.16	720.5	164.96	114.65	2.85	213.04
ENSG00000059915	PSD	0	0	0	0	1.96	0	0	0.41	3.82	0.28	0.45	0	0	0	0.24	0	0	0	0.26	5.1	0	0	1.59	0.77	0	1.53	0	1.04	0.26	0	0.27	0	0.27	0	0	0	1.19	0	1.05	0	0	0	0	0	0.69	0	0	0.27
ENSG00000060069	CTDP1	0.13	3.74	0.31	0.24	4.02	0	0	0	9.23	0	0	0	16.98	0	0.14	2.41	0	15.13	4.65	2.88	0.74	0	2.27	0	0	0	0	3.34	13.44	0	18.93	0	6.08	0.29	0	0	0	0	0	31.22	0	0.28	0	3.6	0.03	4.91	0	0.46
ENSG00000060138	YBX3	1.97	19.85	42.3	2.86	0	21.45	0	135.7	59.46	10.09	13.55	98.25	83.44	38	31.84	4.63	52.82	73.99	28.28	0.82	41.76	12.07	8.57	48.3	83.41	0	0	44.68	49.83	32.93	17.05	19.94	12.91	15.07	24.44	77.16	92.3	4.17	16.07	77.01	75.32	18.64	6.53	32.09	33.18	15.09	33.59	12.99
ENSG00000060140	STYK1	0	0	0	0	0	0	0	0	34.08	12.37	0	0	0	0	9.97	0.12	0	0	15.17	0	0	6.56	0	0	0	1.39	0	0	0	0	0	9.16	0	0	0	0	8.15	0	0	0	0	0	0	0	0	0	0	0
ENSG00000060237	WNK1	14.76	5.92	1.09	0.57	20.92	0.12	0	7.65	2.97	3.57	2.87	2.83	0.81	1.37	1.32	4.23	3.6	11.13	2.31	2.02	21.5	0.8	3.48	1.11	9.62	4.26	6.61	4.45	13.11	2.04	29.79	5.13	0.03	0.17	2.32	3.53	2.52	0	7.28	2.78	0	0	14.87	0.44	0.15	0.04	1.79	3.56
ENSG00000060339	CCAR1	50.14	99.01	119.28	168.29	118.13	134.72	125.27	83.85	191.58	172.71	81.02	13	74.07	22.03	108.38	9.58	35.89	21.69	127.54	70.55	86.99	107.91	108.82	54.06	43.34	76.5	156.22	95.53	400.8	28.03	49.78	79.68	120	78.1	132.48	74.04	111.97	97.35	164.38	60.16	39.45	250.27	102.39	103.18	47.21	67.36	14.04	84.23
ENSG00000060491	OGFR	3.51	6.56	2.87	3.35	19.42	14.6	3.93	6.86	19.04	15.15	0.96	0	5.68	0.98	0.91	0.16	0	0.67	1.96	6.38	2.14	0.68	2.75	4	7.07	0	3.67	3.78	19.8	0	2.84	8.93	4.1	0	2.55	0	0	0	6.59	0	0	0.33	0	0.79	3.25	1.12	0	1.49
ENSG00000060558	GNA15	0	0	0	0	0	0	0	0	0	0	0	0	0	0	0	0	0	0	0	0	0	0	0	0	0	0	0	0	0	0	0	0	0	0	0	0	0	0	0	0	0	0	0	0	0	0	0	0
ENSG00000060566	CREB3L3	0	0	0	0	0	0	0	0	0	0	0	0	0	0	0	0	0	0	0	0	0	0	0	0	0	0	4.75	0	0	0	0	0	0	0	0	0	0	0	0	0	0	0	0	0	0	0	0	0
ENSG00000060642	PIGV	0	0	0	0	0	17.64	0	0	10.69	9.79	0	0	12.87	0	0	0.93	0	0	7.22	0	0	1.64	0.4	12.9	0	0.45	0	0	0	0	0	0	0	0	0	0	1.15	0	0	0	0.37	0	0.61	0.13	0	0	0.24	7.51
ENSG00000060656	PTPRU	0	0.64	0	0	0	0	0	0	0	0.7	0.04	0	1.29	0.02	0	0	0.38	0.34	0.6	0	0	0	16.39	0	2.49	0	0.69	0	1.95	0	0	25.75	1.63	0	0	0	0	0	0.4	0.57	0	0	0.65	0	0	0	0.55	1.39
ENSG00000060688	SNRNP40	320.61	285.07	315.18	285.75	375.15	325.09	271.41	3.82	381.32	322.88	109.25	96.51	291.64	122.48	205.93	123.68	4.79	80.09	308.93	212.97	264.16	416.23	186.92	218.08	251.78	53.45	118.36	264.96	133.01	181.6	166.22	325.84	320.01	375.48	319.08	161.83	301.23	56.11	353.31	49.11	225.53	168.78	302.83	164.41	171.94	224.09	63.86	306.08
ENSG00000060709	RIMBP2	0	0	0	0	0	0	0	0	0	0	0	0	0	0	0	0	0	0	0	0	0	0	0	0	0	0	0	0	0	0	0	0	0	0	0	0	0	0	0	0	0	0	0	0	0	0	0	0
ENSG00000060718	COL11A1	0	0	0	0	0	0	0	0	0	0	0	0	0	0	0	0	0	0	0	0	0	0	0	0	0	0	0	0	0	0	0	0	0	0	0	0	0	0	0	0	0	0	0	0	0	0	0	0
ENSG00000060749	QSER1	11.26	0.06	1.54	13.75	0	0	0.16	0	0.09	0	0.77	1.8	0	0	0	0.56	0	1.14	1.1	0	1.18	0.03	3.26	0	1.22	0	0	0	0	0	0	1.16	0.12	0	0.14	0.55	0.43	21.66	2.31	5.15	0.23	4.26	0	0	3.69	0.57	0.72	0
ENSG00000060762	MPC1	0	17.15	5.91	33.54	97.02	0	9.68	19.07	0	12.43	30.32	22.96	38.4	10.77	47	11.86	457.58	0	11.64	40.9	66.76	10.79	8.79	35.47	18	21.28	15.83	8.75	47.32	19.46	106.97	10.88	0	0	0	22.92	34.83	17.8	29.9	13.1	15.66	0	39.76	28.73	53.24	38.29	39.85	12.99
ENSG00000060971	ACAA1	0	29.97	25.55	126.58	67.54	100.14	63.8	220.73	52.39	107.79	11.01	17.12	86.69	8.75	67.1	8.8	58.9	30.07	79.23	101.82	35.93	50.93	21.58	65.23	47.17	57.16	107.07	27.81	22.98	16.25	78.67	38.1	64.47	48.16	50.51	6.98	0	189.76	57.5	6.76	31.16	140.41	92.97	89.17	0	0	1.96	15.41
ENSG00000060982	BCAT1	23.98	90.02	62.66	41.66	122.68	52.12	57.65	0	60.68	109.8	28.87	7.41	195.12	74.68	9.41	9.82	0	16.19	16.15	69.47	29.61	28.45	10.13	78.98	46.2	92.76	0	18.76	84.95	31.66	0	74.71	68.36	183.81	95.46	0.88	0.6	0	56.73	7.14	21.07	121.68	39.88	44.67	59.91	48.51	20.16	33.41
ENSG00000061273	HDAC7	0	1.36	9.1	0	0	0.46	0.54	0.93	0	1.62	3.17	4.25	0	0	0	4.82	0	2.71	0.69	0	12.91	3.26	6.31	5.39	4.4	16.1	0.1	0	0.22	0.08	0.47	0	1.27	0	0	0.12	0.3	27.9	8.3	8.59	1.07	0	0	3.64	0	0	0	1.88
ENSG00000061337	LZTS1	0	0	0	0	0	0	0	0	0	0	0	0	0	0	1.98	0	1.65	0.03	0	0	0	0	0	0	0	0	0	0	0	2.35	0	0	0	0	0.08	0	0	0	0	0.06	0	0	0	0	0	0	0	0
ENSG00000061455	PRDM6	0	0	0	0	0	0	0	0	12.16	0	0	0	0	0	0	0	2.71	0	0	0	0	0	0	0	0	0	0	0	0	0	0	0	0	0	0	0	0	0	0	0	0	0	0	0	0	0	0	0
ENSG00000061492	WNT8A	0	0	0	0	0	0	10.86	0	0	19.57	0	0	0	0	0	0	0	0	0	0	0	0	0	0	1.04	0	0	0	0	0	0	0	0	0	0	0	0	0	0	0	7.36	0	57.88	0	0	6.35	0	0
ENSG00000061656	SPAG4	0	0	0	13.55	0	0	0	0	0	0	0	0	0	0	0	0	0	0	0	31.44	0	2.99	0	17.76	0	0	0	0	0	0	0	0	15.71	0	0	30.9	0	0	0	0	0	0	0	0	0	0	0	0
ENSG00000061676	NCKAP1	4.58	6.66	0.53	28.37	0.37	3.03	1.48	40.91	27.46	17.95	8.7	7.42	0.13	0	0.14	0	7.9	0.08	11.23	37.42	58.26	2.54	0.3	9.69	2.49	3.2	10.13	13.77	0.52	9.04	23.38	6.25	8.32	0	0.09	29.59	5.91	3.22	0.71	2.13	4.28	13.42	11.1	45.25	4.35	0.29	0	1.03
ENSG00000061794	MRPS35	212.19	108.07	37.93	212.03	117.19	92.42	172.43	54.66	88.97	75.7	16.73	68.96	146.67	65.64	47.87	133.07	24.49	37.63	128.96	93.93	112	52.6	140.55	168.39	133.67	58.91	144.44	48.64	135.9	77.1	71.6	102.04	135.69	87.2	113.46	99.34	75.53	44.4	92.42	2.11	25.68	65.16	43.29	100.3	120.74	126.85	43.33	181.71
ENSG00000061918	GUCY1B1	0	0	0	0	0	0	0	0	0	0	0	0	0	0	0	0	0	0	0	0	0.09	0	0	0	0	0	0	0	0	0.12	0	6.61	7.88	0	0	0	0	0	0	0	0	0	0	0	0	0	0	0
ENSG00000061936	SFSWAP	28.47	15.26	15.64	36.65	5.07	0	0.2	11.7	29.54	0.21	16.93	3.52	3.57	6.53	11.63	1.1	0	7.54	11.96	21.22	6.4	4.42	1.11	0.08	14.3	4.4	6.77	26.51	18.43	0	8.76	14.87	0.29	0	10.13	6.01	0.35	11.91	4.98	1.6	0	0.13	5.86	0.48	19.48	0	2.85	6.83
ENSG00000061938	TNK2	5.75	5.3	0.29	0.15	0	0	0.12	0	0.16	0.12	4.24	0	0	0	0.22	0.66	0	11.64	0.83	0	0	0.37	1.18	0	4.54	0	0	0	0	0	0	0	2.15	0	0	0	9.26	0	2.06	3.74	3.95	0	0.21	0	6.77	0	0.63	4.57
ENSG00000061987	MON2	0	0.85	0	0.1	1.35	0	1.46	13.9	0	5	5.91	16.57	0	0.04	0.32	0.09	2.95	1.22	0	0	1.61	0	0	0	3.5	1.78	0.27	0.11	0	0.02	0	0	0	0	0	0.08	0	3.19	0.58	0.01	0	1.15	0	1.38	0	0	0	1.54
ENSG00000062038	CDH3	21.66	42.85	41.74	56.08	21.58	49.62	70.54	0	0	29.6	0.14	0.16	3.52	4.11	2.85	0.71	2.36	3.02	63.32	0	4.16	13.98	58.59	72.82	55.46	74.3	0	11.76	128.08	4.9	0	50.33	72.6	72.65	34.35	0	1.56	0	35.35	0.19	2.87	1.35	8.36	0	19.13	8.04	2.79	13.12
ENSG00000062096	ARSF	0	0	0	0	0	0	0	0	0	0	0	0	0	0	0	0	0	0	0	0	0	0	0	0	0	0	0	0	0	0	0	0	0	0	0	0	0	0	0	0	0	0	0	0	0	0	0	0
ENSG00000062194	GPBP1	62.68	47.29	61.97	37.23	36.05	61.69	75.9	56.41	209.6	103.03	17.63	12.74	118.79	14.13	48.34	16.1	17.48	12.38	68.53	71.3	93.05	28.52	26.9	0	56.25	290.97	22.87	71.19	155.58	23.71	27.24	79.69	68.31	28.16	42.97	86.55	58.3	64.35	41.54	0.86	26.22	120.95	20.69	56.79	33.76	44.76	10.28	22.85
ENSG00000062282	DGAT2	12.91	6.79	10.37	0	0	0	5.98	0	0	0	0	0	0	0	0	0	0	0	6.2	16.2	0	0	0	14.75	2.66	0	0	0	0	0.6	0	0	0	8.16	7.84	0	6.99	0	3.06	3.01	0	0	0	0	0	0	0	0
ENSG00000062370	ZNF112	0	1.55	0	0	0	0	0	0	0	7.7	0	0	0	0	0	0	0	0	2.77	1.95	0	0	0	0	0	0	3.32	0	0	0	0	0	0	0	0	0	0	0	0	0	0	0	0	5.8	9.44	0	0	0
ENSG00000062485	CS	70.41	35.21	60.89	78.72	147.36	46.26	39.23	16.39	13.19	21.13	15.96	48.73	56.87	7.55	3.05	5.96	3.11	12.57	44.97	21.96	32.59	21.59	21.27	32.56	19.23	61.71	53.59	98.48	77.73	11.03	23.89	19.63	52.54	17.69	59.45	51.66	10.66	1.78	80.18	16.73	5.11	44.46	16.76	7.19	5.57	44.09	1.9	11.63
ENSG00000062524	LTK	0	0	0	0	0	0	0	16.7	0	0	0	0	0	0	0	0.4	0.8	0	0	0	0	0	0	0	0	0	0.18	0	0	0	0	0	0	0	0	0	0	29.1	0	0	0	0	0	10.47	0	0	0	0
ENSG00000062582	MRPS24	611.03	257.49	310.55	329.82	383.49	426.97	387.47	463.04	432.78	418.6	347.39	480.93	365.51	400.14	546.85	225.15	431.83	413.77	242.84	346.65	431.15	203.49	445.49	255.79	149.01	436.25	335.28	362.45	296.55	466.55	199.62	254.31	320.33	352.38	291.52	503.19	317.89	175.86	420.02	146.18	353.3	430.16	527.4	312.45	292.05	244.76	369.46	585.81
ENSG00000062598	ELMO2	3.43	0	0	17.78	37.9	7.26	9.15	8.1	11.39	28.29	5.76	0.49	23.31	0.11	0.12	0.08	27.71	1.04	3.71	10.95	3.95	2.04	4.86	3.37	14.03	39.84	9.21	0	22.85	1.09	0	9.68	0.72	0	0	5.18	25.18	26.98	33.88	1.56	0.95	23.66	4.16	16.27	12.74	0	0	1.5
ENSG00000062650	WAPL	16.73	12.82	19.06	18.25	28.91	30.07	13.29	18.03	49.3	21.44	2.6	0.53	10.03	3.05	1.67	3.5	2.33	15.43	17.15	5.89	11.34	6.79	22.56	2.62	16.96	19.83	13.74	37.46	13.12	2.2	12.21	9.7	15.9	0	19.03	42.33	22.02	48.55	8.86	8.18	3.88	14.62	10.64	10.85	8.43	14.76	3.92	11.41
ENSG00000062716	VMP1	16.92	111.88	215.33	257.19	181.69	210.38	158.97	55.65	68.84	178.51	21.35	33.79	208.02	26.14	98.47	25.29	13.11	16.74	141.52	271.42	169.36	144	108.65	126.99	185.97	52.73	450.51	90.64	140.99	38	164.81	104.46	157.38	108.23	151.44	71.49	180.21	151.28	112.69	9.45	46.34	87.91	176.11	202.29	27.9	172.11	19.07	206.25
ENSG00000062725	APPBP2	0	0	0	4.42	0	0	0	0.07	14.47	3.98	0.34	0	0	0	0.07	0	0.4	0	0.92	10.15	12.57	6.95	0	0	0	28.22	9.17	5.72	0	1.25	0	7.43	4.32	20.91	3.19	7.96	21	0	0	0	0.38	19.41	0	5.5	0.03	0	0	1.34
ENSG00000062822	POLD1	64.02	16.25	41.39	14.92	72.66	49.06	33.07	17.63	1.13	21.94	54.5	137.94	32.55	17.7	33.17	27.41	0	24.98	41.1	2.7	60.13	13.54	16.01	30.98	21.24	24.5	23.08	0.72	7.19	12.78	12.5	23.39	45.12	13.88	5.51	35.33	78.07	30.47	25.49	6.74	15.48	176.75	31.7	9.34	14.31	12.98	26.94	3.27
ENSG00000063015	SEZ6	0	0	0	0	0	0	0	0	0	0	0	0	0	0	0	0	0	0	0	0	0	0	0	0	0	1.94	0	0	0	0	0	0.39	0	0	0	0	0	0	0	0	0	0	0	0	0	0	0	0
ENSG00000063046	EIF4B	50.28	39.2	49.36	51.3	15.4	69.55	31.98	11.96	38.03	43.75	70.05	44.47	52.9	11.48	7.75	35.89	6.98	74.18	42.35	31.74	69.64	50.07	38.09	54.07	40.46	22.28	54.39	45.85	56.79	17.41	13.46	23.89	40.38	7.39	23.39	38.79	4.74	34.81	47.58	27.37	20.18	49	26.11	16.16	20.42	17.97	7.04	41.76
ENSG00000063127	SLC6A16	0	0	0	0	0	0	0	0	0	3.59	0	0	0	0	0	0	0	0	0	0	0	0.11	0	0	0.23	0	0	0	2.54	0	0	0	0	0	0	0	0	0	0	0	0	0	0	0	0	0	1.07	0
ENSG00000063169	BICRA	0	0	0	0	0	0.12	0	0	0	0.54	1.89	0	0	0	0	0	2.71	0.06	0.28	0.33	1.84	0	0	0	0	4.25	0	0	0.36	0	0	0	0	0	0	0	0	12.78	0	6.07	3.07	0	0.32	0	2.55	0	0	0.09
ENSG00000063176	SPHK2	0	0	0	0	0	0	0	2.95	0.21	2.17	0.15	0	0	0	0.48	0	0.38	0	1.28	0	0	0	0.3	0	0.27	0	1.36	0	2.56	0	5.47	0	0	0	0.38	0	0	0	0	0.11	0	0	0	4.94	0.16	0	0.22	0
ENSG00000063177	RPL18	2364.01	2197.88	1819.25	1976.19	1833.22	2188.92	1510.71	1502.54	1043.15	1565.03	2447.33	3560.2	2379.75	2527.87	2134.41	3796.71	2693.91	3814.23	2206.74	2285.8	1897.26	2983.29	3049.36	2674.27	2151.79	3218.85	1660.29	1490.22	2539.19	2697.58	1515.72	1632.95	1624.77	1674.49	1907.03	1550.97	1114.26	2523.01	1454.86	2014.15	2688.5	2280.73	2204.24	1606.19	2730.1	1803.64	3708.16	3741.46
ENSG00000063180	CA11	0	0	0	0	0	0	0	0	6.69	0	0	18.13	0	0	0	0	0	52.4	5.29	0	0	8.87	5.12	15.41	0	0	0	0.33	0	40.83	0	7.91	19.62	7.83	18.66	0	17.29	0	0	0	0	0	6.16	9.04	9.73	0	0	2.69
ENSG00000063241	ISOC2	364.38	399.25	306.89	166.22	440.71	227.83	412.25	30.12	79.95	71.2	46.24	91.1	238.52	70.23	218.01	257.74	26.02	215.4	199.59	46.35	87.41	276.02	334.28	416.52	270.8	212.14	129.06	141.55	588.25	143.7	181.03	105.17	269.35	123	279.13	152.69	0	171.6	142.86	31.62	104.11	217.47	283.95	117.15	280.15	53.18	150.36	188.88
ENSG00000063244	U2AF2	25.21	13.32	1.75	34.15	30.06	0	14.08	0.53	0	11.5	3.33	0.8	0.53	3.47	1.28	1.84	0	0	0.6	18.29	0	2.28	14	8.96	5.8	7.87	1.23	0	0.73	1.68	11.65	5.42	0.51	13.03	3.19	7.47	22.48	1.64	6.1	0.92	1.63	2.78	1.6	10.92	13.57	17.37	3.23	0.78
ENSG00000063245	EPN1	0	11.79	0	1.33	0.12	0	0	0.6	0	0.13	0.11	0.39	0.19	0	0.01	0.14	0.18	0.43	0.13	0.63	1.95	0	0.13	5.67	2.35	0	0	0.75	0	0.1	0.14	1.59	0	0.1	0	0	0	0.25	1.36	0.42	0.81	0.15	0	0	0	0.11	0	0
ENSG00000063322	MED29	38.87	78.4	85.96	15.18	9.75	27.8	24.89	22.11	2.83	18.72	100.48	0.22	66.25	43.96	80.95	44.96	6.36	60.33	43.2	17.88	36.79	13.49	82.27	25.38	87.35	1.75	26.78	34.16	66.96	41.34	14.86	31.65	38.16	14.91	42.49	0	12.56	95.71	30.8	12.22	73.48	45.19	33.91	11.44	28.08	58.19	19.31	63.6
ENSG00000063438	AHRR	0	0	0	0	0	0	0	0	0	0	0	0	0	0	0	0	0	0	0	0	0	0	0	0	0	0	0	0	0	0	0	0	0	0	0	0	0	0	0	0	0	0	0	0	0	0	0	0
ENSG00000063515	GSC2	0	0	0	0	0	0	0	0	0	0	0	0	0	0	0	0	0	0	0	0	0	0	0	0	0	0	0	0	0	0	0	0	0	0	0	0	0	0	0	0	0	0	0	0	0	0	0	0
ENSG00000063587	ZNF275	7.29	1.49	1.97	0	0	0	0	0	0.78	0	0	0	0	0.04	0.04	0	0	0	0.7	6.32	2.65	0	0	0	2.69	0	0	0	0	0	0	3.72	0.61	1.21	0.07	0	0	0	0.04	0	0	0.76	0	0.32	0.56	0	0	0.49
ENSG00000063601	MTMR1	2.84	0.83	0	1.78	0	0.3	5.29	4.98	0	0	0.27	0	4.96	0	0	0	2.38	3.7	2.47	0	4.58	0	0	0	0	0	2.25	0	0	0	0	0	2.33	0.12	0	0	0	0.47	3.61	1.37	0	8.27	0	1.55	0	0	0	0
ENSG00000063660	GPC1	0	0.08	0	0	0	0	0	23.93	6.53	0.8	0.54	0	2.34	1.62	0.06	0	0	2.14	0	0.29	4.36	0.54	0	0	1.94	0	0	0.77	0	0.24	0	0	0	0	0	0	0	0.62	0	0.04	0	0	0	10.46	3.34	0.22	0	0.08
ENSG00000063761	ADCK1	3.16	0	6.61	0	16.98	0	13.43	0	24.95	11.17	13.92	0	0	0	0	0	0	0	0	0	8.65	12.89	0	0	6.54	0	2.68	0	0	0.24	0	0.73	2.16	18.81	0	0	0	0	0.3	0	0	0	0	0	25.57	0	0	7.33
ENSG00000063854	HAGH	0	15.48	12.43	3.95	21.11	0	15.48	50.3	0.62	7.98	5.55	15.49	1.9	42.93	62.45	0	47.55	23.81	43.62	35.43	78.99	8.08	0	0	29.77	0	10.55	0	0	68.84	79.07	11.33	48.86	30.4	36.45	102.5	0.49	277.83	7.76	8.8	70.73	25.66	64.72	87.52	0	0	4.24	2.78
ENSG00000063978	RNF4	34.68	122.89	182.16	154.76	116.97	126.59	193.7	25.11	245.45	109.99	14.13	5.21	67.94	9.29	2.04	5.26	11.98	21.61	108.59	79.34	67.26	46.19	64.52	19.52	93.38	29.73	61.68	98.91	128.16	30.59	43.08	140.97	98.93	64.58	91.37	38.7	20.43	69.38	90.79	4.58	15.4	131.59	64.53	70.29	33.8	114.11	3.56	36.59
ENSG00000064012	CASP8	0	27.63	18.94	0	6.15	0	0	0	0	2.81	0	5.74	0.27	5.94	4.51	1.82	2.37	2.31	8.72	6.37	0	24.3	11.06	6.95	15.16	0	2.63	17.21	0	1.42	0	0	4.26	0	0	0	12.58	0	11.11	0	0	0	4	3.09	9.88	4.16	0.91	12.12
ENSG00000064042	LIMCH1	0	0	0	3.99	0	0.13	0	0	0	13.5	3.78	0	0	0	60.01	0	0.55	0	0	3.92	0	0	0	0	6.45	0	0	0	0	0	0	0	0	0	0	0	0	0	0	0.16	0	130.69	8.1	0	0	11.08	0	0
ENSG00000064102	INTS13	76.83	18.73	43.86	47.95	27.36	26.02	37.75	16.59	96.99	15.22	23.5	26.26	41.63	12.19	8.75	10.81	41.85	14.91	35.7	0	2.78	42.16	53.53	38.68	11.27	0	7.42	16.49	34.21	9.45	0	25.39	24.21	45.63	9.26	10.47	14.94	0.24	34.8	26.33	10.53	0	8.11	7.14	15.2	12.86	2.13	15.02
ENSG00000064115	TM7SF3	0	8.7	14.81	19.67	39.36	61.24	20.75	59.43	17.62	0	0.19	0.67	14.31	9.56	5.76	1.13	18.88	8.52	90.07	0.14	6.05	15.6	28.16	10.67	56.91	0	24.47	8.29	22.24	1.76	11.11	11.55	47.69	14.65	0	73.09	0.1	0	0.11	0.67	3.3	0	24.92	16.97	57.39	29.69	3.27	3.6
ENSG00000064195	DLX3	0	1.78	0	0	6.67	0	0	0	0.89	0	0	0	25.55	0	0	0	0	0	0	0	0	5.45	0	0	4.9	0	0	28.82	0	0	0	0	0	0	0	0	0	0.8	3.42	0	0	11.49	0	0	0	0	0	9.19
ENSG00000064199	SPA17	35.26	0	1.76	18.92	0	0	6.28	5.55	0	44	29.45	0	7.22	0	70.52	0	25.17	0	15.89	18.28	31.97	0	11.87	13.36	9.77	0	45.73	0	0	29.32	0	5.65	0	0	0	53.02	87.57	0	0	0.64	0	20.57	0	0.5	0	3.57	6.24	6.74
ENSG00000064201	TSPAN32	0	0	0	0	0	0	0	0	0	0	0	0	0	0	0	0	0	0	0	0	0	0	0	0	0	0	0	0	0	0	0	0	0	0	0	0	0	0	0	0	0	0	0	1.68	0	0	0	0
ENSG00000064205	WISP2	0	0	0	0	0	0	0	0	0	0	0	0	0	0	0	0	0	0	0	0	0	0	0	0	0	0	0	0	0	0	0	0	0	0	0	0	0	0	0	0	0	0	0	0	0	0	0	0
ENSG00000064218	DMRT3	0	2.91	0	0	0	0	0	0	0	0	0	0	0	0	0	0	0	0	0	0	0	0	0	0	0	0	0	0	0	0	0	0	0	0	0	0	0	0	0	0	0	0	0	0	0	0	0	0
ENSG00000064225	ST3GAL6	2.91	5.41	8.76	14.1	26.56	0.52	12.52	0	50.24	10.06	7.09	0.64	0	9.54	8.86	0	4.49	6.65	29.43	23.64	20.53	2.88	30.32	0	5.39	0	59.12	1.64	22.4	0	18.2	4.91	23.15	0	16.7	3.45	0	0	10.74	4.22	0	0	44.08	14.22	4.95	3.44	9.15	52.24
ENSG00000064270	ATP2C2	9.93	0	5.18	0	0	0	2.36	0	1.12	8.52	2.47	0	0	0	0	0	0	0	0	0	0	0	1.09	0	5.84	0	0	0	0	0	11.94	0	0	0	0.17	0	0	0	0	0	0	0	0	0	3.15	0	0	0
ENSG00000064300	NGFR	0	0	0	0	0	0.12	0.56	0	0	0	0	0	0	0	0	0	0	1.49	0	0	0	0	0	6.22	5.13	0	0	13.53	34.41	0	0	0	4.51	0	0	0	15.23	0	2.95	0	0	0	0	0	11.8	0	1.19	0.09
ENSG00000064309	CDON	0	1.52	0	0	0	0	0	9.39	11.06	0	0	0	0	0	0	0	0	0	0	0.08	0	0	0	0	0.22	0	0	0	0	1.65	0	0	0	0	0	0	0	0	3.71	0	11.49	0	8.03	0	0	11.42	0	0
ENSG00000064313	TAF2	24.11	2.22	0	45.34	41.07	54.14	8.67	0.13	12.39	8.67	7.48	0.06	104.32	7.06	20.17	12.46	0.6	1.15	43.48	0.82	25.84	23.54	4	18.46	52.32	9.76	23.95	33.59	20.35	0.49	17.59	4.51	24.81	5	22.63	56.88	10.99	0	40.38	2.93	0	6	5.92	11.33	8.93	19.37	3.98	1.58
ENSG00000064393	HIPK2	0	0	0	0.02	0	0	0.02	4.08	0.44	0	0.06	1.5	0.17	0	1.12	0	1.81	0.44	1.06	0.51	1.93	0.14	0	0	0.31	1.47	1.88	0	0	0	0	0	1.09	0	0.03	13.35	0.43	0	0.61	0.35	0.54	0	0.83	1.17	8.85	1.79	0	0
ENSG00000064419	TNPO3	14.51	9.14	60.28	44.74	48.32	22.05	5.57	0	23.04	31.46	4.96	12.54	13.38	0.98	4.46	0.58	8.6	3.76	27.07	19.73	20.51	4.97	62.51	45.79	37.58	4.82	24.48	63.74	46.37	4.61	0	62.41	28.2	20.36	35.9	15.57	4.9	18.76	36.39	10.99	2.93	55.31	4.98	8.36	26.88	26.64	0	2.69
ENSG00000064489	BORCS8-MEF2B	0	3.3	0	0	7.06	0	18.77	0	13.42	2.4	0	0	4.81	2.81	0	14.16	0	1.59	1.33	0	4.75	1.34	0	0.09	0	4.93	1.34	0	0	0	26.41	0	10.61	0	1.57	0	0	0	0	0	0	10.57	3.42	0	0	0	0	5.7
ENSG00000064490	RFXANK	206.44	130.29	18	138.31	29.85	134.13	79.86	12.17	43.89	13.05	91.29	193.08	0	144.37	95.07	94.3	3.84	100.64	37.3	78.94	3.65	15.33	115.79	37.97	99.03	143.23	2.95	0	74.07	98.75	0	219.86	63.49	90.05	15.06	3.15	0	130.81	28.57	77.23	187.77	0	13.03	15.52	125.74	124.4	23.1	25.21
ENSG00000064545	TMEM161A	19.3	73.26	54.35	60.46	36.45	23.71	26.86	0	0	3.3	1.98	0	74.45	7.83	19.93	16.48	4.57	16.49	20.43	60.76	14.79	38.78	38.16	36.45	89.28	89.24	14.53	0	41.58	10.83	0	40.87	51.81	44.62	13.35	33.01	0	0	25.63	0.48	24.55	31.95	6.14	50.48	0	60.94	2.31	11.17
ENSG00000064547	LPAR2	164.23	77.77	20.85	37.08	0	84.51	74.31	6.51	172.76	18.14	40.74	30.36	0	5.4	9.65	7.24	1.26	46	56.55	129.05	80.01	64.97	42.94	43.16	16.04	129.76	84.86	0	0	13.82	61.41	44.06	10.05	116.37	90.11	0.59	8.56	49.25	43.73	18.48	18.87	76.52	6	86.53	33.56	88.08	1.8	13.45
ENSG00000064601	CTSA	128.34	65.25	116.92	86.36	62.17	94.03	112.52	234.09	59.66	56.27	66.2	62.75	45.22	7.56	43.92	16.8	57.79	19.47	108.57	169.31	87.33	87.63	92.45	81.49	99.1	26.01	126.67	94.22	286.03	29.97	82.41	54.76	63.37	26.78	103.47	38.95	15.25	96.66	127.08	8.8	16.7	168.1	60.66	180.34	61.7	119.51	17.77	167.08
ENSG00000064607	SUGP2	6.04	6.35	0	39.24	1	5.33	13.03	30.24	0	0	2.45	5.4	23.7	0.04	1.74	0	2.49	63.87	8.4	17.61	16.63	1.75	14.57	19.18	7.04	56.8	2.39	1.34	0	19.91	0	3.47	2.22	2.8	8.92	26.38	0	10.23	3.44	5.53	3.3	0	3.78	1.47	0	12.22	2.79	1.47
ENSG00000064651	SLC12A2	0	0.18	0	0.11	0	0	9.35	0	0	0	2.71	0	0	0.21	0.14	0.1	9.99	1.29	0.92	2.19	3.31	0	0	2.24	0	0	1.79	9.33	0.73	0.15	0.09	0.19	0.26	0.06	3.33	4.13	0.15	0.4	0	0.05	0	0.05	0	0.42	0	6.75	0	0.04
ENSG00000064652	SNX24	22.02	0	12.78	45.78	28.79	0	0	25.05	4.54	0	16.78	51.65	79.67	2.99	37.11	28.29	62.75	61.16	12.72	20.86	73.65	10.03	5.52	0	3.54	3.76	54.33	0.28	17.23	5.91	54.78	0	0	9.77	8.88	16.01	0.74	26.84	3.55	18.88	0.2	0	10.63	28.91	0	42.05	0.63	20.01
ENSG00000064655	EYA2	0	0	0	0	0	0	0	0	0	0	0	0	1.37	0	0	0	0	0	0	0	0	0	0	0	0	0	0	0	0	0	0	0	0	0	0	0	0	0	0	0	0	0	0	0	0	0	0	0
ENSG00000064666	CNN2	118.83	147.12	178.58	159.05	178.95	138.32	161.54	20.79	6.83	174.73	14.23	28.89	124.56	7.4	14.44	5.99	26.17	39.15	104.59	73.41	135.75	68.65	47.51	70.97	186.79	66.42	61.87	12.71	66.34	11.88	97.83	87.53	156.07	71.82	203.37	82.49	0	60.91	65.25	2.33	7.68	252.61	72.93	54.22	46.48	168.77	5.82	19.63
ENSG00000064687	ABCA7	0	0	0	1.52	0	7.89	28.02	0	0	0	0	0	0	0	15.63	8.96	0	32.76	0	0	0	0	0	18.2	13.41	36.45	1.31	0.53	39.77	67.37	0	8.3	17.16	0	2.83	20.37	0	102.91	7.38	0	0	10.31	19.22	0	17.48	5.37	4.18	8.85
ENSG00000064692	SNCAIP	0	0	0.5	0	0	0	0	0	0	7.26	0	0	0	0	0	0	12.21	0	0	0	0	0	0	0.27	4.48	0	0	0	16.89	0	10.93	1.02	0	0	0	0	4.97	0	0	0	0	0	0	0	0	0	0	3.19
ENSG00000064703	DDX20	16.42	56.38	41.15	13.5	76.04	58.19	102.94	0	57.74	70.53	5.46	21.41	41.02	9.62	15.52	5.01	4.38	1.51	42.81	27.34	14.65	18.01	11.99	9.68	35.37	0	31.68	45.54	21.03	11.79	20.3	44.29	72.03	15.36	86.57	30.85	8.89	4.34	40.17	1.06	0.64	40.95	15.4	10.38	17.05	45.19	0.44	24.72
ENSG00000064726	BTBD1	8.73	22.95	28.54	30.6	30.7	38.28	14.53	0.21	31.74	6.39	11.55	0.73	37.95	3.28	5.84	0.26	1.69	1.07	25.83	20.09	27.58	10.74	3.71	7.57	7.1	18.49	50.14	54.75	10.78	0	6.03	9.32	11.01	24.27	20.48	14.3	3.35	7.74	11.05	1.38	0	19.59	3.61	44.83	4.29	11.72	1.07	7.97
ENSG00000064763	FAR2	0	0	0	0	0	0	0	0	0	0	0	0	0	0	0	0	0	3.58	0	0	0	0	0	0	0	0	11	0	0	0	0	0	0	0	0	0	0	0	0	0	0	0	0	0	0	0	0	0
ENSG00000064787	BCAS1	0	0	0	0	0	0	0	0	0	0	0	0	0	0	0	0	1.09	0	0	0	0	0	0	0	0	0	0	0.62	0	0	0	0	0	0	0	0	0	0	0	0	0	0	0	0	0	0	0	0
ENSG00000064835	POU1F1	0	0	0	0	0	0	0	0	0	0	0	0	0	0	0	0	0	0	0	0	0	0	0	0	0	0	0	0	0	0	0	0	0	0	0	0	0	0	0	0	0	0	0	0	0	0	0	0
ENSG00000064886	CHI3L2	0	0	0	15.52	0	0	0	30.71	0	0	16.29	2.38	0	0	0	0	378.63	0	0	0	0	0	10.25	0	0	0	201.18	8.5	0	0	203.88	0	0	0	0	44.66	0	424.98	0	0	0	0	0	0	0	0	0	0
ENSG00000064932	SBNO2	0	0	0	0	0	0	0	0.19	0.04	0	0	0	0	0	0	0.22	0	0	0	0	0	0.07	0.86	0	0	0	0	0	0	0	0	0.39	0.8	0	0	0	0	0.88	0	0.18	0	0	0	0	0.19	0	0	0
ENSG00000064933	PMS1	12.27	12.02	8.02	38.81	18.42	7.8	20.99	0	13.09	9.03	17.28	0	10.94	3.24	24.11	3.44	0	1.18	26.8	0.28	12.31	7.64	28.85	0	29.15	1.11	1.01	0	0	0	8.29	5.48	9.39	22.38	8.19	12.39	26.09	0	6.45	4.19	7.37	10.43	21.9	1.97	19.67	18.25	3.41	2.68
ENSG00000064961	HMG20B	194.93	83.46	57.39	131.46	136.67	70.84	82.77	18.63	21.38	34.47	13.37	4.14	115.24	17.08	70.16	15.09	9.87	15.24	32.75	50.34	126.21	48.54	42.77	101.59	40.47	10.11	54.13	9.59	122.35	27.02	21.31	70.05	140.06	36.82	19.77	24.15	1.96	46.49	32.82	9.58	15.31	47.05	28.73	23.36	61.26	16.36	4.11	36.71
ENSG00000064989	CALCRL	0	0	0	0	0	0	0	0	0	0	0	0	0	0	0	0	0	0	0	0	0	0	0	0	0	0	0	0	0	0	0	0	0	0	0	0	0	0	0	0	0	0	0	0	0	0	0	0
ENSG00000064995	TAF11	83.49	98.8	38.84	44.83	24.18	46.61	54.93	58.99	160.79	53.31	31.91	6.1	52.07	18.2	45.38	0	9.55	14.79	104.32	38.9	37.64	42.55	21.46	5.92	51.82	6.1	18.41	28.43	41.58	9.49	42.63	97.14	53.87	14.77	62.16	21.32	48.72	0.44	43.87	11.09	43.68	2.03	53.28	59	0.88	19.98	15.88	45.21
ENSG00000064999	ANKS1A	0	0	0	0	0.25	2.91	0	8.87	0.53	0	2.6	1.82	16.35	0.59	0	0.13	14.95	0.45	0	4.01	0.29	0.1	0	0	0	0	1.18	0	0	0.03	0.14	0	0	0	0	12	0	11.6	0	1.91	0	0	0	0.6	1.54	0	0.33	0
ENSG00000065000	AP3D1	38.02	0.09	1.21	0	1.57	0	0.08	91.1	18.64	0.18	13.6	9.55	8.41	3.73	0.81	3.4	11.93	24.45	1.65	32.13	28.94	11.54	14.59	1.87	7.32	0	9.97	0	5.53	2.72	11.58	1.07	0.23	0	0.22	45.91	0.08	50.14	19.13	12.56	0	25.61	4.51	12.61	18.81	6.1	7.76	0
ENSG00000065029	ZNF76	6.06	6.9	63.44	26.25	7.72	14.86	19.71	0	15.15	0	7.22	0	24.57	0.23	3.53	0.14	0	3.27	0	21.67	0	4.18	0	27.04	20.82	0	3.8	3.47	12.84	0.38	0.51	12.48	3.53	24.11	0	14.3	1.93	0	1.36	1.9	0.47	0	1.59	1.42	3.15	0	0.56	0.25
ENSG00000065054	SLC9A3R2	0	0	0	0	0	0	0	0	0	0	0	0	0	0	0.23	0.32	0	0	0	0	0	0.77	0.58	0	0	0	0	0	0	0	0	0	0	0	0	0.32	0	0	0	0	0	0	0	0	0.74	0	0	0.61
ENSG00000065057	NTHL1	25.87	126.59	41.45	1.31	77.36	70.12	141.1	49.21	97.12	70.6	44.68	129.24	121.88	58.34	117.02	83.34	0	107.81	53.06	0	98.15	61.78	185.49	59.6	14.4	0	77.5	27.88	0	113.79	39.79	64.27	65.6	122.15	94.55	115.14	0	131.39	54.16	93.82	117.59	114.67	148.64	0	212.59	43.38	67.16	124.78
ENSG00000065060	UHRF1BP1	0	0	0	0	4.09	0	0	2.06	0	0.42	5.28	0.71	0	0	0	0	1.96	0.14	0.38	0	2.51	0.92	0	0.45	0.23	0	0.43	0	1.75	0	0	0	0	0	0	0.57	0	5.52	0.19	9.05	2.11	0	0.08	2.46	0.25	0.81	0.24	0.69
ENSG00000065135	GNAI3	4.96	10.32	8.54	6.26	8.77	16.68	9.81	7.5	7.57	16.05	1.79	2.25	16.5	1.89	4.74	2.23	2.78	0.67	10.18	17.64	15.46	9.91	8.06	6.88	12.64	0.4	14.9	8.69	6.18	2.21	13.61	6.77	9.42	9.11	13.96	16.64	6.33	2.37	12.96	2.27	4.97	3.68	7.2	13.96	5.1	8.19	1.27	9.23
ENSG00000065150	IPO5	40.95	56.1	38.42	55.43	39.05	50	36.18	13.41	25.81	34.65	24.4	38.88	25.6	1.67	14.62	5.69	27.63	41.48	64.27	14.43	40.24	14.35	37.92	37.28	32.23	4.94	22.26	100.07	50.75	13.02	2.4	25.37	11.98	13	16.64	17.6	4.32	67.2	74.36	37.96	32.33	94.91	15.85	21.4	53.35	38.65	15.58	17.51
ENSG00000065154	OAT	478.46	680.28	851.12	766.42	570.93	636.54	372.76	97.21	224.01	607.52	15.95	97.4	40.12	106.49	36.32	237.79	18.31	44.46	825.85	86.99	141.72	1520.61	406.27	517.62	474.72	725.47	76.7	614.46	496.2	163.79	104.89	341.06	515.42	321.31	1071.03	107.55	150.5	70.61	396.08	15.02	77.06	89.29	248.35	233.54	221	386.19	34.84	300.5
ENSG00000065183	WDR3	92.63	31.41	15.19	62.76	133.16	38.19	62.82	7.72	17.97	159.54	2	0.09	54.26	57.54	98.94	83.68	31.78	68.55	102.39	1.49	27.35	125.61	204.58	37.84	106.13	0	172.53	42.85	45.43	13.52	87.9	63.67	68.67	5.01	10.13	0.03	0	9.89	92.05	0.75	1.4	141.22	28.94	12.76	28.8	51.43	43.21	96.02
ENSG00000065243	PKN2	10.1	1.87	6.56	0	2.62	5.27	5.79	8.25	21.18	10.24	2.22	0.94	9.39	0	8.49	1.36	20.92	3.06	3.09	1.4	4.44	0.74	1.16	0.85	3.82	26.39	5.77	12.63	11.49	1.13	6.49	16.35	14.36	9.29	11.33	10.57	21.19	2.74	0.32	0.44	3.72	0.13	2.15	7.11	2.29	2.05	1.36	1.46
ENSG00000065268	WDR18	213.84	383.96	213.2	222.71	337.76	298.82	217.27	197.42	211.53	233.35	124.75	39.18	505.95	151.88	310.43	153.24	133.44	371.22	458.66	207.28	533.55	345.14	600.7	638.56	347.11	0	211.54	25.52	158.23	233.13	244.81	141.99	234.3	378.23	113.56	293.29	12.59	208.56	466.46	80.57	478.98	575.76	286.35	306.26	462.32	312.42	95.78	265.47
ENSG00000065308	TRAM2	2.68	1.31	5.75	0	0	0.11	2.2	0.44	0.86	9.99	0	3.29	1.3	1.87	0	0.43	0.45	0	0.26	2.18	1.61	1.03	3.35	0	0.56	0	0	0	0	0.52	0.13	0	2.17	0	2.42	1.11	0	16.01	0.19	0.18	4.01	0	0	6.11	0.13	0	0.15	0
ENSG00000065320	NTN1	0	0	0.18	0	0	1.52	1.39	0	0	0.05	0	0	0	0	0	0	0	0	0	0	0	0	0	0.03	0.05	0.11	0	0	0	0	0	0	1	0	0	0	0	0	0	0	0	0	0	0	0	0	0.26	0
ENSG00000065325	GLP2R	0	0	0	0	0	0	0	0	0	0	0	0	0	0	0	0	0	0	0	0	0	0	0	0	0	0	0	0	0	0	0	0	0	0	0	0	0	0	0	0	0	0	0	0	0	0	0	0
ENSG00000065328	MCM10	93.99	39.94	40.71	61.4	71.86	67.6	94.61	0	87.3	32.58	25.29	2.7	15.52	23.88	2.23	8.84	19.88	21.81	88.62	25.64	40.77	33.85	24.51	0	105.8	0	11.69	92.06	9.82	8.02	0	65.33	52.76	49.71	29.65	17.61	26.17	0	107.01	5.57	4.31	31.26	21.64	0	9.9	78.09	3.05	22.5
ENSG00000065357	DGKA	0	6.4	0	0	0	63.7	19.19	0	29.63	3.57	0	0	0	0	0	0	1.66	0	21.02	0	0	0.17	13.89	22.35	12.19	10.43	0	0	1.58	0	0	0	24.74	0	16.26	0	18.29	0	0	0	0.22	0	0	0	10.46	0	0	9.36
ENSG00000065361	ERBB3	0	42.01	0.25	0	0	0	0	7.49	0.31	11.39	16.75	10.18	0.78	1.86	0.44	2.44	0.13	1.01	41.02	10.49	0	28.43	5.25	0.07	8.05	0.51	0	0	0	0	0.1	0	0	0	0	68.27	0	0.09	7.01	3.61	0	0	0	0	1.17	22.11	0	12.1
ENSG00000065371	ROPN1	0	0	0	0	0	0	0	0	24.52	0	0	0	0	0.15	0	0	0	0	0	0	0	0	0	0	5.72	0	0	0	0	0	0	0	0	0	0	0	0	0	0	1.51	0	0	0	0	7.95	0	0	0
ENSG00000065413	ANKRD44	0	0	0	0	0	0	0	0.75	0	0	0	0	0	0.08	0	0	0	0	0	0	0	2.23	0	0	0	0	0	0	0	0	0	0	0	0	0	0	0	0	0.16	0	0	0	0	0	0	0	0	0
ENSG00000065427	KARS	391.51	239.6	169.55	159.99	196.15	217.62	223.6	276.64	197.97	134.47	76.12	73.04	290.98	56.74	102.88	49.86	42.31	156.57	208.43	263.44	172.81	226.52	300.62	289.44	171.06	5.72	194.65	91.74	395.25	55.17	171.27	153.84	262.17	165.94	249.61	63.76	8.95	133.04	187.45	31.58	66.06	306.52	127.69	133.65	138.89	216.25	7.79	107.3
ENSG00000065457	ADAT1	6.55	9.6	5.93	2.26	44.96	8.84	0	0	44.34	21.55	0	7.02	0	0	0.09	2.02	0	1.83	35.05	0	0.81	25.29	0	0.12	16.43	17.43	8.29	9.93	13.21	12.64	0.23	0	0	0	0	0	0	0	39.91	0	8.85	0	8.88	10.01	1.65	4.3	0	0.86
ENSG00000065485	PDIA5	82.88	30.74	48.12	30.26	23.04	20.94	43.42	50.83	0	8.89	4.69	23.81	48.87	11.83	13	3.14	20.43	4.96	12.53	32.5	123.37	7.35	8.6	0	10.64	0	22.32	0	8.87	8.91	27.93	34.79	21.47	0	5.54	24.4	0	108.93	23.73	2.13	8.53	47.91	33.02	54.42	43	32.74	0.36	0
ENSG00000065491	TBC1D22B	1.63	0.55	0.85	0.38	0.24	0.12	1.64	0	1.12	0.78	3.1	1.98	0	0	0	0	0	0	0.53	9.1	0	1.39	0	0	6.15	0	0.07	0.33	0	0.06	0	1.17	0.27	0	0.13	0	0	0.67	0	0	2.44	0	0	0.18	0.39	0	0	0.08
ENSG00000065518	NDUFB4	392.07	182.06	207.46	213.31	160.1	209.75	223.48	152.75	222.71	300.63	404.74	290.36	328.59	698.3	673.07	427.57	484.79	382.25	195.83	177.96	244.79	154.68	102.99	258.65	97.67	246.99	66.06	63.01	130.14	213.47	130.86	120.9	166.8	337.01	335.9	240.14	261.88	282.15	93.06	402.97	490.11	163.16	165.15	282.56	250.83	90.96	360.36	233.94
ENSG00000065526	SPEN	1.21	0	0	0	11.48	1.7	0.07	9.75	5.97	0.23	0.86	5.88	1.17	0	0.17	0.49	1.71	1.91	2.17	10.84	9.39	0.15	3.88	2.51	4.9	1.91	0	4.02	2.97	0.34	1.36	8.59	0.26	0	1.1	8.08	0.2	17.55	2.45	1.33	3.88	0	2.04	11.82	5.77	1.21	1.05	12.16
ENSG00000065534	MYLK	14.04	0	0	0	0	0	0	0	0	0	0.13	0	0	0	0	0	0	5.9	0	0	0	0	0	0	0	8.59	0.05	0	1.9	0	0	0	0	0	0	0	49.49	0	0	0	3.23	0	0.82	0	0	4.96	0.05	0
ENSG00000065548	ZC3H15	34.56	92.71	83.41	111.04	85.75	81.66	86.51	93.18	72.63	98.98	65.24	52.69	130.68	88.43	115.29	53.78	43.72	44.07	68.2	95.27	48.21	94.76	104.8	82.86	74.12	100.17	66.37	134.55	296.01	115.9	115.53	90.91	47.8	82.02	98.8	63.96	210.55	26.79	77.57	43.1	67.58	168.22	77.57	94.09	62.05	100.69	126.13	179.92
ENSG00000065559	MAP2K4	2.39	7.39	4.07	0	9.43	10.99	7.1	2.44	37.38	8.56	9.48	8.21	38.64	0.18	0.77	1.63	3.16	0	5.6	5.95	21.69	1.83	0.89	8.11	22.75	0	32.04	3.72	8.82	0.57	64.26	4.59	14.39	6.16	8.56	7.23	0	38.22	8.6	6.6	0	0	4.48	21.17	18.09	18.72	1.32	0.84
ENSG00000065600	TMEM206	0	7.94	8.35	7.93	0	0	12.93	22.61	0	0	0.24	0.59	0	13.7	0	3.86	8.56	0	19.75	9.19	41.79	4.32	8.01	0	30.13	0	18.73	0	26.43	0.89	0	18.37	18.6	14.88	5.48	9.39	0	0	20.52	0	0	0	0	0	6.23	22.73	0.13	11.64
ENSG00000065609	SNAP91	0	0	0	0	0	0	0	0	0	0	0	0	0	0	0	0	0	0	0	0	0	0	0	0	0	0	0	0	0	0	0	0	0	0	0	0	0	0	0	0	0	0	0	0	0	0	0	0
ENSG00000065613	SLK	1.73	0	0	1.27	0.34	2.49	0	21.34	13.13	0.87	4.85	7.13	0.61	0	0.12	1.94	1.89	0.15	1.86	10.33	3.44	0	0.27	0	1.04	4.8	0.13	5.03	0.07	1.49	0.9	0	0.42	0	0	8.82	0.67	26.35	0	5.89	0	0	0.23	3.89	0.12	0	0.07	0.18
ENSG00000065615	CYB5R4	0	2.51	19.45	0	0	31.1	0	0	0.04	14.75	2.07	0.15	0.43	3.01	5.41	6.98	1.93	0.48	12.6	25.5	16.25	6.79	9.71	0	11.38	5.92	13.77	2.16	32.05	0.65	6.08	16.87	3.63	9.62	0.09	5.17	0	28.7	8.95	0	0	11.1	7.88	5.37	2.27	6.95	0	8.65
ENSG00000065618	COL17A1	0	0	0	0	0	0	0	0	0	0.05	0	0	0	0	0	0	0	0	0	0	0	0	0	0	0	0	0	0	0	0	0	0	0	0	0	0	0	0	0	0	0	0	0	0	0	0	0	0
ENSG00000065621	GSTO2	0	22.17	0	23.19	11.45	4.89	0	0	0.17	0	0	0	13.08	80.74	2.3	77.93	0	0	3.89	0	0	0	44.1	21.78	9.07	0.78	0	0	0	6.66	0	0	0	0.87	21.51	0	0	0	0	0	0	0	8.4	0	21.81	0	6.22	0
ENSG00000065665	SEC61A2	0	0.89	14.08	41.92	0	10.5	22.3	64.8	0	12.08	0.34	67.41	0	0	0.11	0.57	0.49	0	10.15	0	0.26	7.83	0	27.05	0	2.92	17.33	0.53	62.06	0.25	11.36	37.71	8.62	12.37	0.21	0	0.85	0.31	7.35	0.89	4.14	0	8.93	20.12	6.14	1.8	0.15	0
ENSG00000065675	PRKCQ	0	2.37	3.62	0	6.59	10.15	11.63	5.02	0	0	14.72	0.78	0	0	0	0	0	0	15.36	0	1.72	0	4	0	1.45	6.84	0	0	0	0.22	0	1.62	4.12	0	4.61	0	0	1.23	0	1.38	0	0	16.68	20.56	0	0	0	0.38
ENSG00000065717	TLE2	0	0.89	15.62	4.99	0	0	0	5.32	0	0	7.56	5.12	0	5.71	0	0	1.11	0	0	5.33	0	0	3.68	16.75	17.7	0	0	0.13	2.35	0.41	0.44	2.12	2.88	25.65	0	0	0	28.65	0	1.56	0	0	1.48	0.14	0.61	0	0.38	0
ENSG00000065802	ASB1	19.25	40.95	56.59	58.46	25.4	36.17	73.26	31.79	0	100.26	0.82	30.6	7.86	30.29	50.89	39.08	2.2	47.2	81.6	13.78	17.02	61.06	16.69	39.13	76.67	75.61	116.99	20.43	48.52	13.33	18.81	88.67	61.16	0	20.9	75	0	0	31.46	2.1	40.26	175.02	79.77	0	64.73	88.92	23.14	92.66
ENSG00000065809	FAM107B	32.32	3.12	33.8	7.15	10.49	5.54	2.39	89.88	0.06	10.36	19.48	17.94	0.95	3.25	0	16.12	115.82	4.37	2.13	10.81	19.52	6.08	16.09	0	22.09	5.48	3.69	1.45	11.73	0	17.53	0	7.51	0	13.51	16.7	33.22	21.33	22.38	5.43	0	0	2.8	0.09	1.27	16.28	0	4.79
ENSG00000065833	ME1	0	6.3	4.07	1.85	0	8.11	0.28	36.06	0	0	10.76	0.53	0	0	0.07	0	0	0.81	0	34.47	0	0	0	0	0	0	10.88	0	0	0	2.06	0	2.01	0	7.11	0	0	0	0	1.83	0.33	0	0	11.41	0	0	0.48	0
ENSG00000065882	TBC1D1	32.53	0	0	0	24.1	0	16.15	0	4.31	49.21	0.66	0.74	32.12	0	2.8	16.67	0	7.68	6.31	0	0	9.09	0	0	9.12	0	0	12.69	8.82	0.1	0	0	15.93	27.63	0	0	0	0	24.6	27.53	2.93	74.12	22.6	0	9.44	0.88	0	2.32
ENSG00000065883	CDK13	9.92	0	0.44	3.37	3.83	3.34	0.06	1.47	22.87	1.12	12.22	8.1	1.76	0.23	0.83	0	28.72	5.52	3.75	0	19.36	1.61	11.37	0	8.97	23.95	0.31	7.44	15.95	0.25	8.21	1.75	9.96	0.95	2.21	32.85	12.37	52.43	6.29	13.14	15.51	6.36	0.98	5.18	0	4.29	3.8	0.57
ENSG00000065911	MTHFD2	81.01	195.86	364.93	237.02	201.38	149.03	209.25	53.64	133.35	75.23	34.83	51.96	176.14	74.25	156.33	38.81	23.99	18.88	116.88	187.86	153.32	112.56	61.1	251.94	66.22	299.41	34.14	277.48	426.97	62.13	87.82	379.6	177.98	285.85	190.21	59.81	55.17	76.33	130.01	41.29	57.94	156.53	182.19	32.55	200.51	172.69	12.94	232.31
ENSG00000065923	SLC9A7	0	0	0	0	0	0	0	0	0	0	2.06	0	0	0	0.53	0	0	0	0	0	0	0	0	0	0.06	0	0	0	0	0	0	0	0	0	0	0	0.07	0	0	0	0	0	0	0	0	0	0	0
ENSG00000065970	FOXJ2	0	0	0	0	0	0	0	0	0	0	2.66	1.58	0.27	1.6	0	1.03	0	2.34	0	0	0	2.14	0.11	0	0	0	0.18	0	0	0.43	0	0	0	0	0	0	0	2.54	0.15	1.17	0	0	0	0	0	0	0	0
ENSG00000065978	YBX1	121.55	47.38	49.72	36.34	47.49	48.15	32.39	107.62	2.12	30.01	271.5	143.85	66.69	43.41	36.2	61.45	56.32	240.91	37.45	30.07	102.3	50.53	44.64	86.81	31.06	38.45	19.21	35.09	14.81	37.28	47.18	41.77	54	38.33	29.2	48.27	49.69	52	39.25	170.82	49.39	40.91	24.7	55.41	70.63	47.35	28.59	31.87
ENSG00000065989	PDE4A	0.11	3.3	3.28	0.16	0	2.25	2.39	8.71	0	0.72	0.87	2.38	0.62	0.17	6.6	0.81	0.97	4.4	1.82	3.26	0	0	0.69	7.77	0	0	3.92	0.45	0	0.23	1.75	1.98	0	0	0	0	2.08	4.08	1.03	0.17	0.94	1.18	0.17	0	7.61	4.32	0.33	0.61
ENSG00000066027	PPP2R5A	18.21	0	0.73	4.02	6.68	7.35	1.43	22.27	21.26	0.75	8.34	25.53	0	6.57	0	3.37	54.54	6.29	4.73	27.48	19.84	0	0.29	0	1.89	0	10.13	13.83	0	0.81	17.83	0	1.75	0	2.62	12	0	29.71	4.24	21.28	0.09	1.27	3.6	8.55	12.17	0	0	0
ENSG00000066032	CTNNA2	0	0	0	0	0	0	0	0	0	0	0	0.43	0	0	0	0	0	0	0	0	0	0	0	0	0	0	0	0	0	0	0	0	0	0	0	0	0	0	0	0	0	0	0	0	0	0	0	0
ENSG00000066044	ELAVL1	8.22	7.88	0	6.83	0	13.69	0	4.83	0.33	4.26	48.99	0.72	2.87	0.35	3.18	0.26	0.07	20.59	1.24	15.61	9.92	0.49	2.26	2.28	9.22	14.88	0	0	0.05	1.21	5.67	4.78	8.1	0.93	0.71	6.36	0	12.59	6.71	2.8	4.14	2.54	16.34	3.95	0.06	2.79	1.05	4.17
ENSG00000066056	TIE1	0	0	0	0	0	0	0	0	0	0	0	0	0	0	0	0	0	0	0	0	0	0	0	0	0	0	15.82	0	0	0	0	0	0	0	0	0	0	0	0	0	0	0	0	0	0	0	0	0
ENSG00000066084	DIP2B	4.25	0.09	0.57	0	0	0.47	0.88	7.68	0	5.88	0	4.41	20.74	0	0.14	0	8.73	2	0.73	0.2	2.7	4.51	0	0	0.3	0	2.46	0.8	1.47	0.13	4.85	0	0	0	6.43	6.13	0	2.53	0	0.34	0	7.13	0	0	1.8	0.62	0.24	2.02
ENSG00000066117	SMARCD1	0.48	0.32	16.45	10.39	1.09	9.61	19.67	0.42	0.41	12.46	3.61	3.05	0.79	4.73	5.69	4.26	2	8.53	5.42	0.18	20.17	8.85	4.19	6.81	1.84	0.87	7.87	4.27	0.09	2.79	22.61	38.34	5.33	0	1.4	9.23	0	0.09	2.87	0.97	0.09	7.87	3.81	0.54	5.25	0.38	14.8	0
ENSG00000066135	KDM4A	15.17	6.16	13.54	4.31	19.2	4.68	4.31	3.16	17.76	3.63	1.84	0.72	13.98	2	0.11	0.19	0	0.6	0.61	0	1.27	0	12.86	25.06	4.89	4.23	1.71	0.97	8.96	0.31	1.46	9.32	6.53	0.06	7.59	7.8	0.06	0.57	7.89	0.88	0	5.71	0	2.72	3.11	4.26	0	0.45
ENSG00000066136	NFYC	27.84	94.24	82.06	94.16	67.49	32.26	77.49	25.38	137.1	92.48	26.25	9.95	92.92	17.8	90.61	30.94	11.91	0	44.71	134.94	0	60.1	39.25	31.12	65.04	17.08	64.18	130.95	55.11	11.99	100.69	102.75	65.65	65.74	67.56	75.67	60.93	36.41	91.3	5.83	72.66	19.26	24.15	59.1	29.95	66.27	4.65	111.86
ENSG00000066185	ZMYND12	0	0	0	12.1	0	0	0	0	0	0	0	0	0	0	0	0	0	0	0	0	0	0	0	0	0	0	0	0	0	0	0	0	0	0	0	0	0	0	0	0	0	0	0	0	0	0	0	0
ENSG00000066230	SLC9A3	0	0.06	0	0	0	0	0	4.95	0.15	0.06	0.52	0	1.23	0	0	0.75	20.92	2.9	0	7.75	0	0.54	9.27	1.34	1.88	0	2.92	1.93	0	0	0.3	1.7	0.57	0	0	0	0.1	0.65	0	0.52	0	0	0	0	0.23	0	1.9	1.59
ENSG00000066248	NGEF	0	9.19	0	15.04	16.97	0	0.1	0	0	8.3	1.87	1.86	0	0	0.98	0	0	0	1.07	0	0	0	0	0	0	4.3	0	0	9.77	0	3.15	8.9	0	0	0	0	17.78	0	0	0.91	18.39	0	0	0	0	0	0	0
ENSG00000066279	ASPM	3.51	8.58	6.63	1.35	4.82	3.59	4.3	0	23.61	3.75	2.94	2.3	4.62	0.21	12.01	0	0	5.47	2.91	5.49	3.81	3.89	0	0.81	4.15	0	2.61	2.48	2.43	5.07	0	4.12	8.16	0	1.97	4.78	37.63	0	11.53	4.96	1.04	2.91	1.88	0	1.9	1.38	2.4	0.85
ENSG00000066294	CD84	0	0	0	0	0	0	0	0	0	0	0	0	0	0	0	0	0	0	0	0	0	0	0	0	0	0	0	0	0	0	0	0	0	0	0	0	0	0	0	0	0	0	0	0	0	0	0	0
ENSG00000066322	ELOVL1	25.14	54.36	28.58	122.07	76.37	34.94	69.17	140.99	71.28	57.77	0	11.86	85.98	5.12	116.14	10.15	15.55	9.09	60.01	45.25	22.94	66.69	22.27	0	25.32	63.97	59.63	61.04	35.22	20.28	106.71	10.76	26.14	3.2	30.74	56.28	43.17	30.96	22.34	1	18.21	105.42	14.28	77.71	87.57	22.8	6.66	43.88
ENSG00000066336	SPI1	0	0	0	0	0	0	0	0	0	0	0	0	0	0	0	0	0	0	0	0	0	0	0	0	0	8.71	0	0	0	0	0	0	0	0	0	0	0	0	0	0	0	0	0	0	0	0	0	0
ENSG00000066379	ZNRD1	0	70.71	25.18	23.56	191.39	40.8	30.84	18.19	213.04	88.54	112.75	178.24	38.07	92.91	34.79	150.05	66.1	17.92	75.59	37.51	34	96.83	58.31	77.66	86.59	26.91	62.43	45.31	33.35	184.45	0	49.29	72.11	96.31	0	67.61	253.63	0	101.84	89.82	22.84	31.27	41.99	0.16	48.72	38.32	140.64	332.87
ENSG00000066382	MPPED2	0	0	0	0	0	4.28	0	0	0	0	0	0	0	0	0	0	0	0	0	0	0	0	0	0	0	0	0	0	0	0	0	0	2.73	0	0	0	0	0	0.59	0	0	0	0	0	0	0	0	0
ENSG00000066405	CLDN18	0	0	0	0	0	0	0	0	0	0	0.07	0	0	0	0	0	0	0	0	0	0	0	0	0	0	0	17.32	0	0	0	15.66	0	0	0	0	0	0	0	0	0	0	0	0	0	0	0	0	0
ENSG00000066422	ZBTB11	7.03	4.56	1.19	8.84	5.99	1.37	2.37	1.19	16.81	3.47	2.06	1.06	0	0.6	0	0	0	5.7	2.23	0.57	22.46	0.67	3.87	6.24	6.91	41.67	2.12	23.29	4.34	3.51	0	0	0.35	0	4.37	17.56	2.44	0	3.04	3.3	0	0.1	2.94	1.93	11.67	0.78	0.04	0.66
ENSG00000066427	ATXN3	22.97	20.34	55.38	77.59	37.31	11.29	29.06	7.45	41.67	37.71	22.1	0.29	14.8	67.4	47.37	75.45	104.6	86.21	25.15	9.16	22.69	85.77	76.03	75.09	51.18	33.51	41.7	50.48	0	30.83	37.37	77.69	30.16	57.52	84.77	24.99	23.35	33.34	82.31	0.33	44.97	54.99	83.62	19.75	57.88	95.14	77.6	121.68
ENSG00000066455	GOLGA5	31.08	15.64	5.31	34.45	9.4	12.27	30.07	12.52	66.54	48.23	10.32	77.4	11.11	8.68	3.93	8.59	16.66	4.19	40.54	3.18	42.68	30.35	21.02	26.52	31.21	14.72	43.05	0	29.56	6.35	40.54	11.85	0	9.32	23.01	41.39	7.6	71.17	43.23	0.78	1.4	46.04	34.49	30.93	20.99	45	3.33	10.73
ENSG00000066468	FGFR2	29.71	0.25	0	0	4.93	9.6	0	16.67	0	0.12	13.29	3.49	3.65	22.5	0.65	4.26	4.32	4.42	8.06	3.86	18.66	0	2.48	4.31	3.41	0	7.98	0	14.03	4.11	1.3	42.18	1.48	0	31.68	9.51	2.09	8.49	7.8	18.64	17.11	10.49	2.14	4.31	0	7.74	3.31	8.12
ENSG00000066557	LRRC40	9.72	7.26	7.43	13.32	14.7	13.34	22.91	0	0	13.81	4.47	0	18.51	1.75	9.53	0.12	0.67	0	12.58	4.92	0.39	3.39	13.53	13.01	14.06	9.41	8.53	14.83	0	8.28	13.18	20.36	11.26	3.67	11.17	6.79	0	0	2.16	1.02	13.71	14.85	6.56	7.85	0.07	5.39	0	5.28
ENSG00000066583	ISOC1	3.08	20.86	27.78	42.49	57.95	26.63	6.58	11.58	48.7	4.72	12.02	3.58	14.28	9.53	7.53	6.43	27.13	0	63.15	30.48	107.85	10.03	13.78	11.56	36.23	31.42	30.69	19.54	0	15.91	45.07	28.69	0	18.11	13.45	15.48	7.94	29.83	51.08	1.66	0	37.17	39.52	85.78	15.63	11.27	2.93	36.25
ENSG00000066629	EML1	16.57	13.84	3.94	20.4	22.09	4.5	15.54	0	3.68	8.18	10.29	0	0	0.13	10.48	1.04	0	15.14	76.66	0	0.6	32.12	6	31.6	77.13	0	0	11.4	38.86	0.16	4.04	5.47	3.16	0.69	2.13	10.96	3.3	60.4	12.14	4.02	0	0	16.17	5.63	2.47	2.95	6.88	10.33
ENSG00000066651	TRMT11	0	63.86	19.62	12.23	25.51	12.61	0	1.59	8.07	8.17	1.81	0.34	0	10.04	14.69	12.35	0	0.55	26	60.32	4.39	0.73	29.49	0	24.83	0	29.99	0	25.3	26.19	38.22	19.94	10.27	22.98	10.34	2.52	0	26.26	3.18	1.34	12.19	68.92	8.71	17.69	0	21.31	1.15	2.23
ENSG00000066654	THUMPD1	36.97	47.74	33.17	75.11	64.1	29.45	54.78	2.12	165.47	39.33	0.18	0	3.41	62.68	52.5	46.93	61.58	3.58	52.55	18.88	30.87	38.13	43.94	19.15	67.62	0.41	22.12	52.28	74.96	33.98	37.23	25.69	39.01	30.99	33.7	54.92	51.24	0	14.98	16.28	15.2	36.83	28.24	17.12	6.89	29.93	44.81	24.87
ENSG00000066697	MSANTD3	0	0	0	0	0	0	15.55	0	3.94	7.63	25.94	0	0	0	2.92	0	0	0.8	0	11.64	17.17	4.11	1.53	16.57	12.25	0	0.22	0	0	0.56	0	0	11.44	0	4.7	0.27	0.22	0	10.39	0	0	0	5.18	0	0	2.79	0.9	1.94
ENSG00000066735	KIF26A	0	0	0	0	0.04	0	0	0	0.23	0.04	0.07	0.09	0	0	0	0.02	0	0	0	0	0	0.18	0	0	0	0	0	0	0	0	0.77	0	0	0.13	0	0	0	0	0.2	0.63	0	1.26	0.19	0	0	0	0	0
ENSG00000066739	ATG2B	0	0	0	0.4	0	0	0	0	0	0.02	0.14	0	0	0.09	0	0	3.89	0.8	0	0	0.06	0	0.25	0	0	0	0	0.02	0	0	0	0	0	0	0	0.66	0	0	0.59	0.37	0.02	0	0.79	0	0.33	0	0	0
ENSG00000066777	ARFGEF1	46.37	4.39	28.3	9.64	0.05	9.26	22.93	10.17	0	20.87	30.24	5.51	2.56	19.28	0.18	15.88	27.95	26.76	13.47	88.5	8.57	5.28	21.3	28.73	24	0.18	15.47	48.51	1.19	0.88	37.27	14.63	10.37	0	15.94	10	25.93	12.27	25.13	2.26	0	0	0.08	6.48	22.32	8.17	1.71	5.12
ENSG00000066813	ACSM2B	0	0	0	0	0	0	0	0	0	0	0	0	0	0	0	0	0	0	0	0	0	0	0	0	0	0	0	0	0	0	0	0	0	0	0	0	0	0	0	0	0	0	0	0	0	0	0	0
ENSG00000066827	ZFAT	0	0	0	0.28	0	0	2.46	0	0	0	0	0	0	0	0	0	0.2	0	0	12.56	0	0	0.16	0	0	0	0	0	0	0	0	0	0	0	1.74	6.1	0	0	4.43	0	2.24	0	0.49	0	0	0	0	0
ENSG00000066855	MTFR1	4.65	0.55	0.97	17.31	1.62	0.18	5.14	0	3.66	0	6.97	8.88	0	0.88	0.22	6.57	5.49	0	2.25	4.56	2.17	3.41	11.19	4.49	5.59	3.02	0.78	0	16.89	0.1	2.24	0.55	2.95	2.2	3.16	1.53	0.23	11.97	3.22	3.87	0	0	0.35	12.46	1.87	2.72	0	2.27
ENSG00000066923	STAG3	0.49	10.96	8.47	0.72	0	0	0	1.64	0.35	0.14	0	0	0.26	0	9.6	0	0.13	21.46	6.66	0.17	0	0.09	14.42	0.46	1.49	3.35	0	1.79	0.08	0.99	0	2.98	0	0.16	0	0.09	0.06	0.67	0.65	13.07	0	12.07	2.46	0	0	0	5.42	0.14
ENSG00000066926	FECH	0	5.73	0	19.53	22.12	0	2.66	0	0.32	6.6	0.45	0	8.81	0	10.93	1.45	0	0	11.96	40.59	36.51	7.93	17.8	0	0	32.21	86.7	0	0.53	2.79	16.18	10	2.68	0	6.38	3.05	0	0.12	0	0.52	0	8.86	0	0.25	0	0.46	0	0
ENSG00000066933	MYO9A	0	0	0.07	4.91	0.44	0	2.57	10.74	0	0	16.5	6.04	2.45	4.82	0.1	0.22	3.84	1.76	0.08	60.74	10.54	1.21	11.19	4.37	9.52	17.84	14.2	0	10.06	0	33.01	2.3	1.87	0	0	28.74	0	26.74	7.02	1.27	0.13	0.18	0	7.35	0	18.87	0.04	0
ENSG00000067048	DDX3Y	0	0	0	0	0	0	0	0	0	0	0	0	0	0	0	0	0	0	0	0	0	0	0	0	0	0	0	0	0	0	0	0	0	0	0	0	0	0	0	0	0	0	0	0	0	0	0	0
ENSG00000067057	PFKP	37.31	19.48	54.63	135.31	87.73	53.89	78.16	85.65	105.87	61.37	89.59	66.86	50.94	17.46	6.94	30.82	7.27	49.34	62.74	58.19	115.91	10.29	81.99	53.65	77.08	93.8	119.38	14.45	164.28	4.46	47.32	73.76	34.99	19.9	21.62	106.49	36.75	9.39	114.99	35.3	4.39	0	16.86	13.44	7.55	22.05	6.76	32.98
ENSG00000067064	IDI1	107.95	131.86	112.04	202.53	193.02	285.35	171.59	80.17	558.33	225.68	110.2	81.07	24.33	20.53	223.67	22.66	53.8	24.68	254.43	302.42	401.75	164.12	68.18	27.42	155.63	131.83	299.18	496.54	109.02	77.11	194.37	155.2	92.26	297.73	173.41	290.51	209.76	55.79	65.27	14.72	26.84	101.86	39.67	242.44	32.18	200.81	17.52	38.65
ENSG00000067066	SP100	0.2	0.16	0.28	0	0.07	0.42	0.16	0	0.21	0.23	0.91	0.77	0.11	0.24	0.63	0.31	0.34	0.35	0.16	0.09	0.21	0.08	0	0.11	0.17	0	0.07	0.22	0.08	0	0.08	0	0.16	0.53	0.11	0.16	0.27	0.08	0.14	0.84	0.22	0.25	0.14	0.08	0	1.14	0	0.15
ENSG00000067082	KLF6	42.8	60.64	77.36	82.53	39.34	74.95	81.7	160.56	643.14	173.26	15.89	17.07	60.37	18.64	166.25	17.66	22.31	36.73	17.07	271.02	410.72	41.02	29.2	92.41	70.98	97.01	271.45	196.1	58.59	39.65	63.15	26.02	65.12	33.3	23.33	187.04	1192.44	3.77	24.25	6.34	67.11	35.99	43.4	218.12	197.03	28.67	11.42	91.96
ENSG00000067113	PLPP1	216.29	155.62	62.87	26.62	48.39	44.91	72.69	93.34	50.45	316.57	32.14	62.84	509.01	46.65	40.91	247.58	212.71	65.21	68.83	147.12	39.66	212.9	448.03	146.49	213.02	57.81	75.85	3.58	47.96	57.2	128.83	35.39	35.84	172.5	22.41	57.92	57.28	46.95	198.46	75.71	43.21	26.72	88.24	44.1	254.36	224.56	137.25	2.19
ENSG00000067141	NEO1	0	0	0	0	0	9.5	0.07	20.55	0	2.41	16.65	0	0	0	0	0.38	1.45	0.45	0	10.17	0.05	0	0.1	4.22	16.43	0	10.99	0.06	0	10.44	0	17.7	0	0	0	5.88	9.71	5.22	0	5.4	1.67	0	0	20.47	0.09	0.98	0	0
ENSG00000067167	TRAM1	107.05	93.29	106.59	80.53	138.22	56.09	73.67	170.93	81.29	50.35	32.49	4.68	108.61	48.36	33.21	22.57	119.98	2.57	167.58	80.05	109.85	106.75	40.61	23.28	124.67	119.85	80.69	16.16	86.56	52.87	205.23	98.14	109.51	52.67	25.94	76.56	6.77	75.89	45.91	34.18	83.34	202.54	46.55	140.49	12.61	123.96	33.08	77.2
ENSG00000067177	PHKA1	10.44	11.59	15.65	4.96	7.41	33.85	14.54	0	1.93	6.17	8.15	4.08	1.93	2.8	5.92	0.87	0	4.54	25.97	15.09	0	3.7	20.56	7.32	3.48	5.82	11.59	0.25	19.79	1.23	7.59	10.78	9.4	1.83	13.08	0.42	10.23	9.95	34.43	10.44	0	23.71	1.45	5.53	12.19	10.41	2.32	3.39
ENSG00000067182	TNFRSF1A	11.55	0	0	0	5.69	0	3.82	40.66	32.82	4.62	0.91	8.79	13.15	1.6	0.6	2.16	2.53	9.62	4.08	11.99	6.98	7.08	3.39	4.86	9.44	0	16.21	54.03	21.68	0.46	12.05	28	13.52	3.49	10.4	8.39	27.66	53.35	6.26	4.57	0	0	5.18	18.09	0.49	11.38	0.66	14.2
ENSG00000067191	CACNB1	0	0	0	0	0	1.27	0	0	0	0	0	0	0	0	0	0	0	0.47	1.55	0	0	0	0	0	0	0	0.84	0	0	0	0	0	0	0	0	0	0	0	0	0	0	0	0	0	0	0	0	0
ENSG00000067208	EVI5	0	8.18	1.91	10.78	0.53	0	0	1.98	0	13.09	22.12	0.7	5.62	3.04	3	0	2.55	0	8.98	19.84	12.43	9.31	2.53	16	6.62	0.04	2.45	0.42	0	0.94	19.53	0.18	0.44	0	0	18.31	0	1.35	5.65	0.74	2.26	11.98	3.05	0.4	0	1.19	0	4.5
ENSG00000067221	STOML1	0	0	0	0	20.31	0	5.72	0	17.26	14.52	0	0.1	4.99	0	0.82	0.87	0.25	0	10.7	0	0	5.57	0	0	0	0	0	0	0	0	0	0	0	0	0	0	0	16.35	0	0	0	0	0	0	0	2.12	0	0
ENSG00000067225	PKM	293.74	185.04	215.31	181.83	252.76	252.48	248.86	236.55	31.61	135.94	207.35	97.82	213.77	30.8	37.74	12.77	22.96	116.85	198.7	149.09	161.06	69.25	200.2	162.06	163.16	21.6	157.79	275.86	216.75	21.22	72.04	162.02	199.36	94.92	110.91	132.55	2.49	71.99	260	167.45	17.12	201.43	80.54	156.85	100.19	149.62	13.99	14.9
ENSG00000067248	DHX29	13.58	5.76	35.17	53.2	11.68	40.87	44.62	78.38	32.59	45.98	17.71	13.34	46.4	37.78	120.19	35.85	29.52	40.31	55.3	38.52	73.62	37.97	24.52	22.23	34.36	0	54.64	23.62	37.56	35.46	64.69	42.1	36.1	44.66	53.75	64.48	68.5	10.02	20.07	12.46	39.99	43.13	66.2	28.98	28.07	65.92	3.28	33.36
ENSG00000067334	DNTTIP2	52.74	221.5	162.68	86.4	128.55	136.63	176.71	5.43	396.59	189.78	99.28	101.19	202.4	102.67	92.46	102.43	43.3	96.28	268.13	228.94	94.04	244.76	253.92	125.31	163.9	234.05	191.95	274.52	241.97	167.53	63.26	233.55	151.33	211.33	252.58	114.18	671.07	187.22	163.24	136.29	102.1	205.87	173.4	74.07	226.08	193.73	167.06	129.7
ENSG00000067365	METTL22	18.8	52.1	9.87	38.12	65.88	55.15	36.9	41.53	31.17	65.34	2.19	11.68	39.83	8.14	49.76	9.18	16.47	28.31	61.62	0	12.63	57.78	44.76	147.42	16.79	0	5.77	36.25	36.12	42.85	33.33	29.5	34.44	0	15.57	27.7	6.34	0	43.19	2.17	15.73	0	32.6	14.31	0	36.7	2.2	53.22
ENSG00000067369	TP53BP1	0	0.37	0.12	6.97	11.38	12.39	12.76	12.91	13.07	10.18	10.64	0	5.26	2.4	0	5.26	0	0.78	0.24	2.01	8.52	1	9.91	0.02	5.84	0	0.49	5.16	16.11	0.21	20.63	3.87	0.39	3.01	0.4	2.01	3.42	0.13	8.37	0.99	0	2.11	0.16	3.41	1.16	0.55	8.35	0.85
ENSG00000067445	TRO	0	36.48	18.14	6.56	27.24	20.13	21.29	0	0	4.63	21.04	1.9	0	0	17.06	2	0	0	0.64	7.33	92.09	1.95	23	41.7	20.82	0	30.8	12	0	3.92	22.46	68.37	8.76	0.07	32.15	28.91	0	29.71	30.36	1.67	0	59.73	0.29	86.4	0	9.84	0	0
ENSG00000067533	RRP15	60.96	50.81	10.89	31.59	40.02	66.83	28.17	7.45	123.12	41.66	79.72	15.24	31.5	31.09	44.68	109.52	19.71	24.18	24.7	16.87	11.99	30.38	56.61	21.14	54.89	0	43.17	14.49	47.95	35.84	32.74	64.77	23.82	45.77	39.16	8.02	163.74	0	23.4	62.42	36.7	45.15	47.42	56.41	10.74	18.73	61.36	33.63
ENSG00000067560	RHOA	361.64	249.1	358.04	326.77	358.56	305.49	242.62	223.65	238.3	433.54	108.06	189.95	388.54	95.72	222.78	97.4	242.17	77.07	418.46	372.18	418.93	210.34	269.86	267.97	293.88	903.27	322.17	280.8	279.31	137.63	245.9	372.31	221.95	344.27	379.68	367.36	61.85	461.32	291.46	49.09	166.78	427.62	231.89	369.85	183.8	354.08	38.7	240.53
ENSG00000067596	DHX8	6.34	31.98	40.22	14.07	11.33	21.07	23.28	7.01	95.3	21.24	21.42	4.9	6.4	32.52	29.36	42.47	0	59.03	9.07	4	6.97	26.98	16.84	8.92	21.32	0	17.39	33.48	18.16	12.35	5.6	4.92	31.6	0.24	0.86	10.89	205.77	0.76	24.8	14.13	0.73	34.73	21.81	15.44	4.18	18.8	29.84	12.67
ENSG00000067606	PRKCZ	0	0	0	0	4.76	6.39	0	39.49	19.55	9.36	0	0	29.97	1.58	3.47	0.7	0	9.74	13.24	0	0	9.38	41.92	7.62	15.16	0	0	0	0	1.66	0	0	12.16	3.71	0	0	0	8.38	5.38	0	0.13	0	9.73	0	0	7.43	0	6.57
ENSG00000067646	ZFY	0	0	0	0	0	0	0	0	0	0	0	0	0	0	0	0	0	0	0	0	0	0	0	0	0	0	0	0	0	0	0	0	0	0	0	0	0	0	0	0	0	0	0	0	0	0	0	0
ENSG00000067704	IARS2	50.39	25.52	33.26	41.29	100.74	23.46	28.55	0.95	13.26	37.65	19.26	19.48	27.63	1.69	0.61	4.38	34.59	5.31	29.84	21.76	39.61	6.48	24.18	23.45	24.14	0	12.51	4.99	21.04	0.81	9.78	28.83	25.98	9.02	21.59	8	10.29	0.4	32.66	1.4	1.52	63.74	4.54	6.4	0.91	8.45	0	0.16
ENSG00000067715	SYT1	0	0.77	0	0.08	0.22	0.41	1.74	0	0	0	0	0	0	2.28	0	0	11.29	0	5.39	0	0	0.55	0	0	0.46	0	0	0	0	0	0	0	1.5	0.09	3.23	0	0.06	0	0	0	0	0	0	0	0	0.15	1.05	0
ENSG00000067798	NAV3	0	0	0	0	0	0	0	0	0	0	0	0	0	0	0	0	0	0	0	0	0	0	0	0	0	0	0	0	0	0	0	0	0	0	0	0	0	0	0	0	0	0	0	0	0	0	0	0
ENSG00000067829	IDH3G	197.2	286.75	323.16	396.66	116.19	110.81	226.49	104.04	133.47	169.58	33.27	175.62	425.86	94.55	429.95	148.38	82.56	160.71	173.33	172.37	89.51	190.63	252.42	325.6	234.82	133.08	196.23	137.67	228.83	220.58	164.36	142.31	249.61	270.67	333.5	202.47	0	128.65	276.18	31.88	188.26	229.67	245.85	94.57	177.16	397.9	22.24	165.29
ENSG00000067836	ROGDI	25.42	16.47	14.92	26.74	61.47	13.96	10.96	31.01	0.68	4.58	19.58	13.81	30.13	6.2	29.29	24.08	29.32	12.06	36.32	16.75	30.27	21.59	15.06	18.3	31.46	47.38	28.42	0	90.88	14.35	55.93	45.78	13.48	5.18	11.97	21.86	0	141.39	21.42	9.45	24.49	25.8	23.62	26.78	31.58	30.7	6.91	18.96
ENSG00000067840	PDZD4	0.6	1.39	0	1.94	2.16	0.21	0.09	0.07	0	0	0	0	0	0	0	0.05	0	2.63	1.7	0	0	0	0	0.32	1.56	0	0	0	0	0.13	0	0.66	0.18	0	0.13	0	0	0	0.49	0	0	0	0.08	0	2.3	3.16	3.81	0
ENSG00000067842	ATP2B3	0	0	0	0	0	0	0	0	0	0	0	0	0	0	0	0	0	0	0	0	0	0	0	0	0	0	0	0	0	0	0	0	0	0	0	0	0	0	0	0	0	0	0	0	0	0	0	0
ENSG00000067900	ROCK1	5.05	0	6.48	3.29	4.96	7.89	2.44	6.79	8.76	3.91	6.73	6.76	2.34	0.4	1	0.24	8.01	1.61	4.22	8.85	6.32	0.89	0.26	0	5.17	3.45	2.87	5.18	6.55	1.11	11.56	0.39	2.47	3.43	1.54	5.69	1.75	11	2.56	2.48	0.06	0	3.18	3.74	0	0.51	0	4.75
ENSG00000067955	CBFB	0	0.11	11.21	0	24.26	2.25	9.98	29.62	2.51	7.28	9.97	8.52	7.72	0.68	2.71	0	9.24	1.4	15.05	37.94	56.09	20.46	0	2.87	43.21	0.12	76.35	5.13	2.17	1.59	7.1	6.17	0.59	5.44	2.93	25.49	0.63	48.01	1.24	20.39	2.34	24.71	2.57	66.89	7.54	7.21	1.2	11.62
ENSG00000067992	PDK3	25.03	24.72	6.98	14.85	5.36	17.45	3.46	0	0	0	10.64	44.77	66.06	5.75	82.4	1.82	15.47	19.12	0	25.78	14.89	19.15	0	44.71	34.2	0	64.83	42.35	10.68	14.32	0	0.5	34.9	11.39	0	0	3.87	45.77	25.82	0	5.42	16.1	36.6	15.5	0	5.52	0.65	0
ENSG00000068001	HYAL2	0	49.62	63.29	0	15.85	40.25	19.97	14.12	243.54	274.16	12.54	0	31.87	3.55	27.79	9.88	0	21.59	61.16	62.33	87.72	35.05	33.04	52.66	36.52	0	55.49	50.62	7.76	4.83	194.24	126.41	45.21	0	93.1	0	3.78	0	146.29	6.16	7.15	97.44	163.92	71.95	33.57	111.82	1.12	21.06
ENSG00000068024	HDAC4	0	0	0	0	0	0	0	0	0	0.03	4.13	0	0	0	0	2.53	0	1.56	1.18	1.7	2.26	0	0	0	0.52	3.31	0	0	0	0	0	2.05	0	0	0	0	0	0	0	0	0	0	0.7	0.03	0.3	2.91	0	3.62
ENSG00000068028	RASSF1	45.35	34.72	62.6	34.22	0	31.85	11.65	93.02	187.29	14.64	0.81	25.6	7.79	0.99	9.51	0	2.7	23.02	11.5	14.1	103.42	21.3	0	0	17.18	55.92	14.76	104.35	61.61	23.24	1.04	32.93	8.57	36.04	43.75	0	190.12	5.91	100.28	17.46	12.62	54.89	30.88	102.42	32.47	0	1.25	51.28
ENSG00000068078	FGFR3	5.84	4.83	2.13	0	1.91	0.41	0.15	10.77	2.1	0.98	24.47	9.12	0.84	1.18	0.06	1.51	3.91	6.66	1.07	2.87	3.25	0.56	3.9	1.35	3.33	0	2.01	3.38	0	0.11	4.88	0.34	0.23	0.41	0.79	13.41	0.07	11.22	1.82	3.25	0	8.85	1.26	3.73	4.4	0.75	0.34	0.59
ENSG00000068079	IFI35	19.65	25.57	1.77	23.36	18.1	29.65	0	0	0	19.1	0	0	0	5.85	0	0	0	0	21.65	0	0	7.65	61.58	0	12.33	111.52	0	0	0	0	0	0	0	0	17.5	0.31	0	0	15.5	2.09	20	0	0	0	0.91	21.43	3.99	18.71
ENSG00000068097	HEATR6	30.44	25.37	7.42	22.28	0	23.29	17.59	0	5.83	38.59	0.19	0.98	41.35	22.3	0	31.08	8.41	0	15.98	0	26.94	7.88	12.91	5.11	3.92	0	9.38	0	32.68	2.78	0.38	9.98	2	1.36	0	0	0.16	20.73	10.44	0.08	0.09	50.72	3.56	1.48	18.7	11.97	25.69	30.41
ENSG00000068120	COASY	106.62	110.46	78.82	152.82	106.13	68.64	128.02	37.08	50.34	74.84	30.82	36.73	37.21	12.57	23.36	26.46	1.39	4.16	73.91	80.41	23.46	93.39	38.19	119.84	50.23	0	61.05	82.77	127.05	7.75	41.17	52.49	64.65	26.18	58.95	31.56	2.53	8.39	111.53	48.57	10.73	169.93	119.67	69.1	33.07	52.83	28.83	24.07
ENSG00000068137	PLEKHH3	28.62	16.39	13.99	17.1	11.93	83.33	68.44	0	105.04	0	0	0	5.78	26.41	0	8.53	35.33	10.98	25.09	11.21	0	3.51	18.62	63.43	27.36	0	0	9.89	204.64	12.04	0	3.04	48.52	89.7	54.06	0	110.54	58	16.97	10.64	1.41	0	0	0	34.3	39.22	2.43	57.46
ENSG00000068305	MEF2A	3.62	16.76	5.93	4.45	0	11.6	7.7	0	22.39	6.8	0	1.05	6.93	0.31	17.89	0.41	0	0	8.18	0.38	0	11.97	0.59	0.19	5.74	0	2.83	2.39	2.37	5.85	1.96	16.72	2.54	1.52	10.52	5	22.55	0	4.13	0.41	1.41	5.98	4.76	1.95	0.56	2.13	0.1	0
ENSG00000068308	OTUD5	9.01	0	0	10.47	0	0	0	14.95	5.06	2.79	18.28	13.55	27.46	3.83	5.55	6.53	10.7	17.51	9.45	19.85	0	5.48	11.14	0.77	16.34	0.17	1.98	8.4	1.5	0.11	0.32	2.4	0	0.88	0	0.66	0	16.83	4.67	7.79	0	0	4.35	5.88	0	0	7.85	2.52
ENSG00000068323	TFE3	0	0.29	0	2.03	0.17	0.5	0.93	1.52	5.52	0	0.69	3.1	6.94	0	0	0.16	10.38	0	1.12	0.11	3.72	0	4.09	0.51	0	0	0.08	3.2	0	4.13	6.64	0	3.48	0	0	0	0	1.15	0.34	1.34	0	0	0	2.05	0.06	1.03	0.17	0
ENSG00000068354	TBC1D25	0.53	0.39	4.13	13.11	10.49	2.83	0	0	19.7	14.13	0.49	0.22	0.82	0	4.32	1.14	0.52	0.29	6.24	8.29	0	0	0.3	0	0.24	3.93	12.12	15.28	1.91	0.05	1.92	2.65	0	0	0	26.07	1.03	0.21	18.99	0.63	0	4.9	4.55	0.45	0	0	0	1.36
ENSG00000068366	ACSL4	0	5.55	0	8.6	0.85	1.11	0.37	0	0	0	2.24	0	0	0.03	0.05	0	2.71	0	0.65	1.45	0.7	0.91	0	19.03	1.03	0	1.15	1.97	0	0.85	14.23	0.7	9.03	1.93	1.05	0	0	0	0.7	0	0	0	0	0.18	0	0	0	0
ENSG00000068383	INPP5A	0.2	0.11	0	0	0	0	0	0.23	0	7.45	3.93	0	3.57	0	0	0.2	0	0	0	10.73	0.11	0.33	4.16	8.41	0	0	0	0	0	0	0	0	0.1	0	0	1.03	0	0	0	0	0	0	0	0.1	0	0	0	0.22
ENSG00000068394	GPKOW	50.06	30.1	69.95	21.57	0.17	2.28	26.28	0	63.79	61.28	31.37	34.11	116.9	0	71.15	8	44.32	18.83	51.79	42.46	36.89	53.93	0	21.89	12.43	55.23	54.32	35.26	110.48	26.61	28.59	5.92	38.65	30.38	33.43	0	22.74	0	29.74	0.1	25.88	52.38	25.03	4.61	47.81	65.24	12.47	64.53
ENSG00000068400	GRIPAP1	0.55	17.75	7.72	3.7	14.43	0	13.97	6.63	9.57	2.79	0	0	18.39	0.19	28.63	0	20.29	7.77	16.75	15.98	6.24	0	7.45	6.85	31.87	5.63	14.6	10.65	13.17	0	0.51	8.55	9.9	0.31	13.56	3.22	38.58	0	24.19	3.05	0	40.36	4.61	5.57	13.19	24.73	6.49	15.67
ENSG00000068438	FTSJ1	109.35	75.57	38.24	52.64	30.49	66.13	82.75	0.4	36.27	90.77	33.47	5.26	161.22	23.3	50.75	23.32	54.63	16.87	39	40.75	24.95	69.88	123.65	83.37	108.98	0	123.85	43.63	116.24	7.08	36.29	60.74	27.96	1.41	39.93	82.76	25.8	74.02	36.09	4.91	15.17	95.21	68.54	13.87	84.94	66.27	12.31	36.99
ENSG00000068489	PRR11	0	20.33	2.66	10.1	9.72	0.36	31.37	0	7.42	20.83	17.71	5	27.48	0.4	32.16	1.75	1.69	12.6	8.71	4.28	37.82	1.83	0	7.41	16.74	0	10.48	30.52	25.95	1.04	8.69	33.1	4.47	10.17	0	3.66	5.15	0	7.28	6.38	2.68	0	10.1	8.03	7.77	0	3.31	22.06
ENSG00000068615	REEP1	0	0	0	0	0	0	0	0	0	0	6.43	0.39	0	0	0	0.22	18.97	0	0	0	5.13	0	0	0	0	0	7.58	0	0	0	0	0	0	0	0	7.13	0	0	0	0	0	0	0	13.51	0	0	0	2.96
ENSG00000068650	ATP11A	2.21	0	0	0	0	1.22	6.04	5.15	0	0	2.99	24.3	0	0.38	0.93	2.76	1.36	1.79	0.2	0.81	0	1.06	3.67	0.93	0.17	0	0.73	4.41	3.42	0	3.15	0.05	0.03	0.47	0	2.25	0	4.3	0.33	0.18	0	0	0	0.23	0	0	0	0.54
ENSG00000068654	POLR1A	1.29	0	0	0	9.57	0	6.09	11.93	0	4.89	0.15	0.22	10.24	0	9.9	10.74	0	0.64	0.48	1.53	3.53	0.9	1.95	1.8	1.83	0	0	0	2.07	0.34	7.52	0	0.64	1.33	1.31	5.77	0.02	1.35	3.36	0.85	0	0	0	0	10.53	8.84	0	2.61
ENSG00000068697	LAPTM4A	125.68	394.24	293.71	462.06	463.97	302.82	300.96	235.22	186.53	487.25	72.33	116.7	118.14	396.34	488.06	266.68	276.64	22.57	358.88	219.88	277.05	260.9	168.15	114.84	446.46	418.59	153.66	200.02	337.3	339.19	493.07	319.66	353.91	420.49	403.32	113.56	129.24	145.52	251.22	48.15	201.97	238.37	320.09	226.58	127.81	516.57	113.89	275.16
ENSG00000068724	TTC7A	0	0	0	0	0	0.97	0	9.74	0	5.22	0	0	0	0	0	0.96	0	0	0	0	0.06	0	0	0.41	2.65	0	0	0	0	0	0	0	0	0	0	24.6	0	8.28	0	0.54	0.17	6.86	0	4.9	0	0	0	0.1
ENSG00000068745	IP6K2	220.93	134.84	336.09	407.16	303.07	303.72	354.69	242.91	881.82	369.23	41.81	207.09	237.93	133.09	221.89	104.32	143.33	35.34	163.39	115.29	277.3	177.18	101.43	179.24	183.33	317.82	82.47	356.24	375.17	255.41	716.9	253.46	246.53	330.51	261.91	144.13	696.36	216.43	247.42	12.69	658.44	254.04	255.09	162.01	322.66	151.32	74.4	343.01
ENSG00000068781	STON1-GTF2A1L	0	0	0	0	0	0	0	0	8.15	0	0	0	0	0	0	0	0	0	0	0	0	0	0	0	0	0	0	0	0	0	0	0	0	0	0	0	0	0	0	0	0	0	0	0	0	0	0	0
ENSG00000068784	SRBD1	0	10.17	11.73	11.28	3.47	3.57	0	0	12.18	14.76	0	0.56	0	0.91	4.21	0.37	0.4	1.37	13.32	11.99	2.5	4.51	7.49	8.16	12.05	15.06	6.1	1.98	0	2.1	0.13	0	5.06	0	4.87	3.16	0	0	10.92	0	0.23	26.69	1.44	0.33	0	5.13	1.62	0.13
ENSG00000068796	KIF2A	1.12	1.04	16.08	51.74	25.12	7.78	35.38	57.39	80.34	13.86	1.1	4	29.13	15.94	12.05	22.76	4.09	23.54	19.3	2.58	11.35	27.12	15.96	23.57	45.35	16.81	14.16	23.97	25.95	14.58	2.22	35.74	24.36	2.77	0	2.97	108.19	8.06	40.93	19	4.69	2.03	3.99	0.55	9.66	25.52	29.06	31.26
ENSG00000068831	RASGRP2	4.43	49.17	38.64	0	22.04	0	0	0	105.38	8.05	48.99	19.65	0	316.02	27.07	63.89	0	135.49	229.4	0	0	66.58	58.2	30.04	311.43	95.42	0	26.47	305.11	12.11	0	5.19	9.03	27.97	0	0	41.09	0	70.05	92.98	0	0	0	0	112.95	109.22	132.19	109.24
ENSG00000068878	PSME4	15.76	13.44	19.06	0	2.12	2.09	5.02	75.06	23.94	9.91	15.11	33.51	12.34	0.9	8.68	0.53	24.53	12.45	9.44	1.77	19.16	7.32	2.75	3.73	15.56	0	0	5.22	1.61	3.05	41.14	0	8.11	15.33	1.86	27.82	0.96	95.72	10.69	5.86	25.02	29.53	0.67	29.54	11.84	0.1	9.01	19.6
ENSG00000068885	IFT80	0	10.92	0	0	3.38	0	0.27	1.43	1.1	0	0	0	15.32	0.04	30.28	3.67	4.01	3.21	9.72	9.85	1.48	0	1.11	1.59	0	0	0	1	0	2.26	0	0	4.13	0	0	0	0	0	0	0.05	0	0	0.83	0	15.55	3.43	3.71	12.66
ENSG00000068903	SIRT2	15.5	0	1.99	0	9.24	0	0	21.81	0	8.62	0	0	0	1.17	5.11	1.69	1.51	0	9.43	12.34	0	6.98	14.24	3.34	17.46	1.13	6.27	9.63	0	0	0	13.75	7.7	0	0	0	0	0	0	0	4.11	0	18.19	0	11.5	10.13	0	2.47
ENSG00000068912	ERLEC1	13.77	27.65	33.02	18.5	42.22	24.9	45.94	62.84	41.89	48.7	28.03	25.73	78.48	3.43	21.23	14.28	41.6	21.67	47.27	60.07	27.81	24.18	43.26	31.94	62.24	5.21	65.92	10.57	0.27	20.3	36.43	27.15	29.38	34.47	32.45	27.96	15.61	39.75	27.91	1.84	4.47	30.19	39.02	17.74	30.82	47.29	0.67	28.35
ENSG00000068971	PPP2R5B	0	0	0	0	0	9.39	0	0	0	0	2.03	0	0	0	0	0.57	0	0	0	0	0	0	0	0	0	0	0	0	0	2.25	0	0	0	0	0	0	0	0	0	0	3.15	0	0	0	0.07	0	0	2.52
ENSG00000068976	PYGM	0	0	0	0	0	0	0	0	0.1	0	0	0	0.44	0	0	0	0	2.07	0.15	0	0	0	0	0	0	13.63	0	0	10.89	0	0	0	0	0	0	0	18.72	0	2.81	0	0	0	0	0	0	0	0	5.21
ENSG00000068985	PAGE1	0	0	0	0	0	0	0	0	0	0	0	0	0	0	0	0	0	0	0	0	0	0	0	0	0	0	0	0	0	0	0	0	0	0	0	0	0	0	0	0	0	0	0	0	0	0	0	0
ENSG00000069011	PITX1	0	0	0	0	0	0	0	19.13	3.98	0	59.36	16.76	0	0	1.42	0	7.27	0	0	24.58	88.49	0	0	0	0	0	15.73	0.26	0	0	19.35	0	0	0	0	44.78	0	74.11	0	3.52	0	0	1.9	54.29	0	0	0	0
ENSG00000069018	TRPC7	0	0	0	0	0	0	0	0	0	0	0	0	0	0	0	0	0	0	0	34.92	0	0	0	0	0	0	5.34	0	0	0	0	0	0	0	0	8.79	0	0	0	0	0	0	0	0	0	0	0	0
ENSG00000069020	MAST4	0	0	0	0	0	25.49	1.35	0	0.47	0.03	1.9	19.74	0	0.72	0.22	0	0	0.05	1.25	6.61	0	0	0.84	5.73	3.56	0	0.96	0	0	0	0	0	0	0	0	0	0.93	0	0	1.86	0.16	11.06	0.61	0	0.83	0.43	3.23	0
ENSG00000069122	ADGRF5	0	0	0	0	0	0	0	0	0	0	0	0	0.69	0	0	0	0	0	0	0	0	0	0	0	0	0	0	0	0	0	0	0	0	0	0	0	0	0	0	0	0	0	0	0	0	0	0	0
ENSG00000069188	SDK2	0.05	0.03	0	0	0	0.04	0	0	0	0	0	0	0.02	0	0	0	0	0	0.08	0	0	0	0.19	0	0	0	0	0	0	0	0	0	0.14	0	0	0	5.96	0	0	0	0	0.09	0	0	0	0	0	0.03
ENSG00000069206	ADAM7	0	0	0	0	0	0	0	0	0	0	0	0	0	0	0	0	0	0	0	0	0	0	0	0	0	0	0	0	0	0	0	0	0	0	0	0	0	0	0	0	0	0	0	0	0	0	0	0
ENSG00000069248	NUP133	28.93	15.42	33.63	39.64	9.77	7.91	34.44	3.83	9.23	25.96	2.07	8.79	8.82	0.13	9.84	2.1	31.09	23.59	11.04	8.17	7.36	4.21	13.46	16.46	4.26	0	9.1	3.35	18	2.14	0.59	21.62	13.08	1.32	1.91	34	100.08	0	32.84	30.35	6.77	9.63	3.32	24.1	1.61	8.61	0	6.89
ENSG00000069275	NUCKS1	27.56	15.85	8.27	14.53	17.38	7.13	6.25	8.76	28.79	14.35	20.08	15.82	21.96	0.78	9.48	4.26	3.78	37.48	4.11	4.13	22.49	3.24	0.86	8.85	4.59	0.71	7.25	1.83	6.19	2.54	4.85	10.63	15.17	40.47	5.89	15.64	4.93	2.32	13.7	45.8	7.69	10.79	4.41	0.45	4.92	3.14	0.56	2.16
ENSG00000069329	VPS35	140.19	67.07	77.41	65.56	50.7	31.13	84.01	30.61	98.27	136.79	93.28	0.73	62.49	20.74	36.89	10.51	72.95	32.7	85.38	96.33	73.08	54.13	62.62	65.67	74.96	49.78	165.56	87.44	110.22	31.85	110.99	55.1	109.6	20.14	66	119.47	69.49	54.85	78.09	9.64	32.54	57.52	61.18	83.3	100.83	65.65	1.17	60.44
ENSG00000069345	DNAJA2	45.92	194.9	116.58	109.6	124.21	103.06	131.75	118.58	345.66	113.08	23.67	17.67	104.76	25.21	21.49	45.99	6.56	65.41	149.26	79.68	153.69	132.61	229.58	44.42	152.04	145.79	121.68	288.55	130.64	44.58	58.69	75.95	82.36	72.31	124.52	67.65	53.78	65.21	152.57	2.09	26.86	108.22	85.84	112.98	82.07	104.43	12.64	79.84
ENSG00000069399	BCL3	0	0	0	0	0	0.42	0	0	0	0	1.15	1.54	0	1.74	0	0.09	2.12	2.62	0	2.43	0	0	0.63	0	0	0	0	0.89	1.38	0	0	1.97	0	0	2.82	2.68	3.08	0.15	0	0	0	0	0.45	0.48	1.87	0.78	0	1.43
ENSG00000069424	KCNAB2	0	0	0	0	0	0	0	0	0	0	0	0	0	0	1.52	0	3.67	0	0	0	0	0	0	0	0	0.08	0	0	0	0	0	0	0	0	0	0	0	0	0	0	0	0	0	0	0	0	0	0
ENSG00000069431	ABCC9	0	0	0	0	0	0	0	0	0	0	0	0	0	0	0	0	0	0	0	0	0	0	0	0	0	0	0	0	0.07	0	0	0	0	0	0	0	0	0	0	0	0	0	0	0	0	0	0	0
ENSG00000069482	GAL	54.63	20.2	46.05	75.81	66.98	72.66	55.87	0	25.95	126.18	89.21	31.99	22.68	155.62	38.3	51.24	0	35.25	188.72	16.42	0	33.1	133.48	33.04	146.4	35.03	0	34.94	0.99	16.78	0	45.08	131.34	93.88	12.42	0	25.23	0	53.39	17.51	346.37	50.01	86.86	8.99	81.85	264.63	85.26	27.2
ENSG00000069493	CLEC2D	0.19	0.23	0.27	0.07	0.1	0.15	0.06	0	0	0.22	0.05	0.17	0.16	0.15	0.27	0.19	0.12	8.71	0.28	0	0.1	1.39	0.06	12.55	0.06	0.26	0	0.21	1.26	0.04	0	0.17	0.11	0.34	0.33	0.18	0.05	13.05	0.21	3.45	13.6	0.06	0.05	0.06	6.26	1.38	0.2	0.22
ENSG00000069509	FUNDC1	40.37	41.2	43.97	24.49	103.03	95.6	30.61	85.06	305.25	77.7	34.44	26.88	117.69	122.84	125.92	111.47	51.29	19.02	71.1	66.72	81.57	69.48	74.26	48.27	114.83	129.22	73.33	42.7	153.64	76.31	24.38	61.11	74.31	64.61	14.25	52.29	514.81	0	94.91	9.13	180.41	123.3	66.76	95.42	75.91	78.4	149.28	140.68
ENSG00000069535	MAOB	0	0.13	11.43	0	0	0	0	0	0	0	0	0	0	0	0.19	0	0	0	0	0	0	0	0	0	0	0	0	0	0	0	25.07	0	0	0	0	0	0	0	0	0	0	0	0	0	0	0	0	0
ENSG00000069667	RORA	0	0	0	0	0	0	0	0.32	8.45	0	0	0	0	0	0.06	0.14	0	49.99	21.49	15.14	0	7.23	5.73	0	0	0	12.46	3.73	0.15	0	1.65	0	0	0	0	6.25	114.54	0.66	18.23	0.53	0	0	12.29	17.67	0.15	34.22	0	5.91
ENSG00000069696	DRD4	0	0	0	0	0	0	0	0	0	0	0	0.24	0	0	0	0	0	1.28	0.5	0	0	0	0	0	0	0	0	0	0	0	0	0	0	0	0	0	0	0	0	0	0	0	0	0	0.95	0	0	0
ENSG00000069702	TGFBR3	0	0	0.17	2.45	2	0	1.32	0.63	0.07	0.63	2.03	4.6	0.97	0	2.14	0	3.83	1.48	0	0	5.7	1.1	1.05	0.03	0.55	0.52	0.86	1.65	0.1	0.46	0.8	0	0.62	0	3.63	3.66	11.69	7.56	5.32	9.46	4.81	0	1.15	1.63	0	0.44	0	0
ENSG00000069764	PLA2G10	0	0.41	0	0	0	0	0.39	0	0	5.77	0	0	4.3	2.45	5.89	17.35	10.64	9.04	0	0	0	0	2.65	2.45	0	0	0	0	2.96	3.46	0	9.62	0	3.96	0	0	0	0	0	0	0	0	0	0.79	5.5	3.32	0.33	1.52
ENSG00000069812	HES2	0	0	0	6.87	0	26.72	1.11	6.4	6.53	22.02	0	0	0	72.28	38.63	23.89	0	0	3.54	0	17.44	11.91	12.16	0	2.88	49.41	0.06	13.38	0	15.69	0	3.36	17.28	27.66	0	0.96	0	31.39	13.01	0.98	0	0	14.69	0	24.76	0	1.25	0.27
ENSG00000069849	ATP1B3	241.15	330.37	173.78	260.98	298.67	467.74	191.6	315.61	399.9	233.54	82.78	177.76	201.7	263.21	716.06	159.12	101.01	93.38	434.19	413.33	362.53	302.73	251.84	341.67	307.24	410.11	176.03	478.14	263.78	120.02	138.58	387.71	204.27	410.42	290.17	236.32	123.92	193.82	198.47	106.83	370.01	165.93	249.77	330.81	156.74	176.6	62.62	468.24
ENSG00000069869	NEDD4	0	0	0	0	3.12	0	0	0	2.94	1.3	0.3	0.74	0	0.31	2.33	0	0	0.03	1.15	0	13.44	0	8.5	0.07	0	2.08	0.22	0	2.35	4.1	0	1.28	0	0	0	16.97	0	0	2.17	0.11	0	0	0	0	0	17.94	0	3.38
ENSG00000069943	PIGB	0	16.38	12.04	0	21.69	0	0	0	10.95	0	4.48	0	0	4.68	24.74	2.95	0	0	0	0	20.12	0	13.5	0	0.2	0	0	0	0	0	11.92	0	0	0.14	0	0	0	0	0	8.16	0	0.2	8.98	12.74	2.63	14.4	0	0
ENSG00000069956	MAPK6	25.69	6.59	4.91	7.46	21.25	19.72	21.97	21.96	27.41	18.08	3.71	7.07	12.45	1.24	4.48	1.69	2.07	0.18	18.39	25.35	9.28	6.59	3.38	18.03	9.91	5.94	6.46	14.8	40.23	8.31	19.4	15	5.96	24.01	22.88	3.44	1.62	0.37	15.34	2.46	4.8	0	1.69	2.04	14.51	16.15	1.63	6.27
ENSG00000069966	GNB5	0	16.05	0	0	31.27	10.92	0	0	0	0	0	0	0	1.6	7.08	0.3	0	0	4.16	0	9.15	2.62	0	16.03	17.81	0	7.51	1.2	29.92	0.14	1.95	16.1	2.89	0	4.06	0	0	0.28	12.99	3.4	4.55	0	0	2.56	12.4	8.73	0	1.17
ENSG00000069974	RAB27A	30.24	0	0	0	3.31	3.68	0	0	0	0	2.88	6.44	0	0	18.1	8.27	0	0	0	0	20.06	0	17.31	27.31	0	0	0	0	0	0	0	0	21.49	0	0	0	0	0	13.21	0	0	0	21.66	0	0	0	0	0
ENSG00000069998	HDHD5	63.7	41.06	69.59	64.66	77.26	28.98	29.46	43.93	10.08	9.04	8.69	37.54	45.04	15.88	45.63	24.45	0	2.56	73	21.13	33.03	59.62	74.09	143.2	79.15	1.76	10.71	25.67	18.41	18.24	59.37	115.45	82.99	56.98	16.56	24.88	5.32	111.39	74.69	0	9.43	159.57	73.45	47.53	18.79	70.52	3.48	4.83
ENSG00000070010	UFD1	363.69	202.56	191.92	126.38	257.05	272.71	181.02	232.07	165.6	246.43	20.7	174.74	165.73	196.16	171.64	219.83	36.21	124.13	193.36	147.08	201.54	260.83	238.94	208.95	113.29	0	238.06	176.45	140.69	196.93	80.12	143.48	223.57	306.36	375.43	162.72	0.69	78.84	130.55	33.35	251.32	146.41	257.35	214.53	280.24	222.43	162.09	240.64
ENSG00000070018	LRP6	45.73	6.78	6.62	4.72	21.45	14.29	0.58	9.24	5.39	3.96	2.87	38.71	0.13	0.67	14.23	0.39	14.15	1.3	4.83	14.82	3.77	1.64	14.47	1.57	9.01	30.08	10.82	19.54	4.01	3.98	16.91	1.57	0.04	0	23.8	77.75	0	0.35	19.27	2.3	3.17	0.48	2.67	7.74	3.92	1.09	0.08	2.28
ENSG00000070019	GUCY2C	0	0	0.54	0	0	0	0	0	0	0	0	0	0	0	0	0	0	0	0	0	0	0.08	0	0	0	0	0	0	0	10.06	0	0	4.28	0	0	0	0	0	0	0	0	0	0	0	0	0	0	0
ENSG00000070031	SCT	3.25	0	0	0	0	0	0	0	0	0	0	0	0	0	0	0	0	0	0	0	0	0	0	0	0	0	0	0	0	0	0	0	0	0	0	0	0	0	0	0	0	0	0	0	2.91	0	0	0
ENSG00000070047	PHRF1	1.8	1.72	3.31	0	3.89	2.6	0.12	0	8.33	1.01	1.99	0.22	6.13	1.49	0	1.97	0.52	2.61	4.18	5.01	4.65	4.43	13.25	0	0	0	1.18	3.32	3.65	8.18	3.67	4.75	0.92	0	0.17	17.37	0	1.58	2.26	0.2	0	15.93	5.86	2.93	8.7	0	0.86	1.31
ENSG00000070061	ELP1	0	2.71	7.13	1.41	0.64	0	5.09	21.5	0.32	21.27	1.78	0.75	0.24	0.19	0.43	0.06	2.05	4.4	3.74	0	3.37	0.69	5.17	0.93	3.34	0	4.39	0	0.91	0.29	9.27	0.23	2.51	0.06	0.92	0	0.09	0	9.26	2.6	0	22.58	0	2.52	2.61	0	0.78	0.3
ENSG00000070081	NUCB2	0	13.16	12.17	11.31	34.77	1.1	20.17	0	0	0	37.82	0	87.99	19.58	41.2	13.93	56.58	0	23.77	31.55	9.07	34.21	1.24	0	25.7	24.34	31.61	0	0	20.23	29.19	49.99	7.25	0	17.45	37.33	0	1.79	27.93	14.21	0.4	0	43.42	32.15	0	73.33	6.64	14.04
ENSG00000070087	PFN2	62.96	85.1	23.63	83.98	93.86	65.06	33.3	71.73	60.72	0	63.94	114.94	6.05	11.32	7.67	3.18	18.51	31.59	79.99	83.43	99.28	6.05	16.14	38.59	96.87	7.11	34.89	39.41	61.59	12.43	52.92	71.51	79.66	34.7	139.96	15.72	103.06	37.78	62.19	18.9	23.42	0	5.53	31.47	0	55.02	1.1	17.26
ENSG00000070159	PTPN3	0	0	0	0	0	0	3.86	0.06	0	0	0.91	0	0	0	0	0	0	0	3.78	1.02	0	0	0	0	0	0	0	0	0	0.03	0	0	0	0	0	0	0	0	0	0.12	0	0	0	0.04	0	0	0	0
ENSG00000070182	SPTB	0	0	0	0	0	0	0	0.26	0	0	0	0	0	0	0	0	0	0.06	0	0	0	0	0	0	0	0	0	0	0	0	0	0	0	0	0	0	0	0	0	0	0	0	0	0	0	0	0	0
ENSG00000070190	DAPP1	0	0	0	0	0	0	0	0	0	0	0	0	0	0	0	0	0	0	0	0	0	0	0	0	0	0.41	0	0	0	0	0	0	0	0	0	0	0	0	7.54	0	0	0	0	0	0	0	0	0
ENSG00000070193	FGF10	0	0	0	0	0	0	0	0	0	0	0	0	0	2.75	0	0	0	0	0	0	0	0	0	0	0	0	0	0	0	0	0	0	0	0	0	0	0	0	0	0	0	0	0	0	0	0	0	0
ENSG00000070214	SLC44A1	12.2	3.64	0	0	0.6	3.47	5.26	22.14	0	0.27	13.95	13.26	0	0.13	0	0.43	16.02	4.14	1.99	5.84	5.55	0.25	0.49	0	1.63	0	0.79	1.84	1.1	1.49	4.66	1.59	1.68	0.48	0	9.16	0.07	1.54	10.63	7.04	0.22	0	0.09	5.24	0.02	0.15	1.66	0.46
ENSG00000070269	TMEM260	17.31	1.95	3.51	41.78	0	0	5.39	0.34	7.1	0.94	5.54	2.45	0	1.71	2.78	1.78	0.53	0.35	2.3	0	0	5.7	0.85	0.72	3.59	94.82	15.28	8.13	0.63	0.43	10.94	0	0	0	0	3.04	6.59	0	0.14	2.73	5.27	0	16.8	10.11	5.26	1.53	0.84	8.22
ENSG00000070366	SMG6	0.71	7.81	5.08	0.9	1.91	1.33	0	4.57	0	1.81	1.92	0	0.8	0	0.95	0	0	0.75	0.75	0.3	1.12	2.47	0	0.92	0	12.88	0.34	0	0	0	0.1	0	0	0.49	1.45	7.99	3.32	0	4.55	4.94	0.09	7.39	0.8	0.39	0	0	0	0.9
ENSG00000070367	EXOC5	21.84	2.94	30.28	35.35	40.55	55.04	37.17	0.3	1	152.31	2.98	19.12	38.51	15.84	26.32	11.43	15.15	12.36	19.69	67.68	157.31	43.36	75.23	106.26	66.85	45.9	29.08	48.8	46.47	6.75	58.54	62.88	34.15	11.81	53.1	53.58	0	2.66	29.14	10.86	32.29	42.1	57.92	13.01	7.38	70.58	9.46	24.17
ENSG00000070371	CLTCL1	0	0	0	0	0	0	0	0	0	0	0	0	2.91	0	0	0	0	0	0	0	0	0	0	7.62	0	2.45	0.8	0	0	0	0	0	0	0	0	0	0	0	0	0	0	0	0	0	0	0	0	0
ENSG00000070388	FGF22	0	0	0	0	0	0	0	0	0	0	0	0	0	0	0	0	0	0	0	0	0	0	0	0	0	0	0	0	0	0	0	0	0	0	0	0	0	0	0	0	0	0	0	0	0	0	0	0
ENSG00000070404	FSTL3	0.38	0	0	0	0	0	0	0	6.23	0	0	0	0.44	0	0.12	0	0	0	0	0	0	0	0	0	0	7.25	0	0	17.8	0	0	0	0	0	0	21.51	0	2.75	0	0	0	4.68	0	0.45	0	11.18	0.13	4.05
ENSG00000070413	DGCR2	2.47	1.27	6.87	1.05	7.89	10.14	12.12	34.62	0	8.56	5.26	3.36	1.27	0.06	0.69	6.93	0	0.66	6.49	6.08	18.12	2.97	0	3.21	2.33	34.5	1.81	0	7.29	0	6.2	2.54	10.65	0.19	0.1	3.65	0.24	0.13	14.41	0.18	0	35.7	0.12	9.42	7.93	6.76	0	0.33
ENSG00000070423	RNF126	47.84	25.07	13.35	0.59	15.02	40.48	39.13	31.07	60.5	27.91	13.48	3.24	16.31	3.78	36.76	14.9	9.52	15.58	48.56	25.43	91.09	34.08	35.41	37.99	61.4	24.66	30.42	22.43	7.31	15.11	54.09	31.32	32.44	56.29	11.51	41.95	0	23.17	9.91	0.74	4.84	68.92	48.84	40.52	26.07	63.52	5.29	29.47
ENSG00000070444	MNT	1.05	0	0.14	0	0.16	0	0	0.44	0.08	0	0	0.06	0.09	0.08	0.05	0	0	0.61	0	0.34	0	0	0	0	0	0	0	0	0	0.04	0	0	0.06	8.26	0	0	0	0	0.07	0	0	0.46	0	0	0.11	0	0	0
ENSG00000070476	ZXDC	0	0	0	0	0	0	0	0	0	0.12	1.64	0	0.92	0	0	3.87	0.94	1.71	0	0.43	0	0	5.59	0	1.33	0	0	0	0	0.69	0	0	0	0	0	0	17.65	0.25	7.93	0.51	0	0.1	0	7.07	1.04	0	0	0
ENSG00000070495	JMJD6	0	55.77	14.06	57.77	94.4	45.52	60.2	88.39	68.53	32.3	28.62	110.03	106.64	66.18	85.46	29.5	5.56	11.78	57.79	197.84	209.48	70.23	19.22	35.76	60.63	63.76	64.57	213.36	211.82	21.75	143.81	30.83	6.53	85.32	18.09	23.85	24.26	111.39	83.69	4.74	0	40.63	23.61	190.95	88.86	44.86	13.83	71.8
ENSG00000070501	POLB	14.79	43.77	30.22	17.75	15.23	28.96	69.44	0	62.98	60.55	9.49	63.82	19.41	71.33	43.62	21.7	0	7.6	11.29	21.75	16.48	47.43	29.41	31.84	21.59	32.95	29.59	52.08	23.53	42.47	0	30	33.94	46.38	2.43	2.52	48.41	59.87	48.02	43.52	22.9	63.75	61.81	0	57.81	0	27.35	28.99
ENSG00000070526	ST6GALNAC1	0	0	0	0	0	0	0	41.85	0	0	3.77	16.66	0	0	0	0	58.64	0	0	0	39.01	0	0	0	0	0	58.66	29.07	0	0	4.28	0	0	0	0	0	0	54.31	0	0	0	0	0	0.14	0	0.88	0	0
ENSG00000070540	WIPI1	0	1.58	0	21.12	14.62	0	20.5	46.14	0	12.53	0	0	0	1.76	11.47	8.24	0	4.29	34.65	51.62	34.02	20.17	19.36	42.12	0	47.61	11.27	0	0.66	6.97	0	0	33.49	0	8.26	29.68	0	167.73	25.9	0	31.71	34.19	33.52	40.62	0.63	30.58	1.2	0
ENSG00000070601	FRMPD1	0	0	0	0	0	0	0	0	0	0	0	0	0	0	0	0	0	0	0	0	0	0	0	0	0	0	0	0	0	0	0	0	0	0	0	0	0	0	0	0	0	0	0	0	0	0	0	0
ENSG00000070610	GBA2	10.38	1.58	10.64	9.95	7.24	27.9	0	13.34	20.61	10.73	6.6	0.53	0	0.09	5.73	0	0	0	5.61	6.52	10.73	0.58	3.23	0	33.31	0	27.42	4.76	4.48	6.56	12.6	2.99	28.98	0.13	0	31.53	2.95	50.87	36.22	16.13	0.19	14.27	17.48	0.25	1.89	22.37	7.87	8.63
ENSG00000070614	NDST1	0.03	3.47	4.4	0.33	22.77	1.47	0	0	0.12	17.1	0	0	0.77	0.62	0.42	0	0	0	4.12	0.21	7.8	0.42	0	4.16	0	0	0	11.8	1.11	0	0.15	0	3.06	3.02	0.39	0.76	0.84	0.38	1.77	0.44	0.43	0	21.21	16.21	1.9	3.35	0	0.07
ENSG00000070669	ASNS	178.12	398.95	243.08	337.03	150.39	133.93	324.57	0.15	0	149.54	55.69	49.72	25.55	67.38	24.67	81.68	10.45	70.68	28.21	51.28	194.45	214.88	112.08	503.52	95.66	0	9.82	4.28	177.56	62.27	46.38	283.28	385.25	97.26	114	0	80.18	97.91	163.64	67.49	20.16	209.95	92.91	121.32	288.37	270.85	23.36	145.66
ENSG00000070718	AP3M2	0	8.99	43.93	59.58	60.81	10.58	18.48	0	0	4.56	6.72	0.17	26.2	2.85	30.14	0	0.27	0	15.01	0	0	12.26	17.15	28.8	7.15	9.99	8.21	10.98	9.86	17.17	0	51	25	27.44	1.59	7.15	18.46	1.39	16.31	0	11.2	0	51.85	14.38	17.54	18.52	3.6	18.83
ENSG00000070729	CNGB1	0	0	0	0	0	0.07	0	0	0	0	0	0	0	0	0	0	0	0	0	0	0	0	0	0	0	0	0	0	0	0	0	0	0	0	0	0	0	0	0	0	0	0	0	0	0	0	0	0
ENSG00000070731	ST6GALNAC2	0	0	0	0	0	0	0	0	0	7.57	0	0	0	0	0	0	0	0	0	3.17	0	0	0	0	0	0	0	0	0	0	9.14	0	0	0	0	0	0	0	0	0	0	0	0	12.45	0	0	0	0
ENSG00000070748	CHAT	0	0	0	0	0	0	0	0	0	0	0	0	0	0	0	0	0	0	0	0	0	0	0	0	0	0	0	0	0	0	0	0	0	0	0	0	0	0	0	0	0	0	0	0	0	0	0	0
ENSG00000070756	PABPC1	309.31	162.5	159.61	137.38	113.45	162.71	231.44	712.29	65.74	203.64	955.79	605.41	313.69	94.49	146.68	113.46	536.32	527.39	288.27	160.28	462.27	211.71	126.73	135.69	177.63	93.41	75.32	174.38	333.76	147.99	362.09	145.39	227.21	189.96	94.53	401.99	57.49	159.19	380.96	862.88	204.71	297.08	165.7	365.84	145.85	220.95	164.44	174.25
ENSG00000070759	TESK2	11.24	14	0	3.08	0	11.39	0	1.33	13.76	0	4.57	2.7	9.58	0	0.19	0	11.87	9.76	7.9	6.52	0	0	7.6	7.63	0.39	0	0.1	40.59	10.17	0	9.43	12.36	2.55	9.76	5.59	0.51	4.99	0	12.61	0	0	0	0	0	2.44	1.23	0.11	1.53
ENSG00000070761	CFAP20	169.34	205.22	312.2	178.98	253.01	246.59	196.6	106.2	100.78	118.71	17.91	77.51	51.95	201.22	194.84	93.62	50.66	47.81	185.16	286.25	290.72	202.2	104.83	138.46	133.41	306.8	30.56	269.24	238.29	174.73	407.22	135.9	185.44	200.42	365.6	123.17	85.79	1.22	125.13	6.1	159.16	119.76	222.49	38.9	233.02	187.15	88.27	176.72
ENSG00000070770	CSNK2A2	5.18	10.51	9.85	8.37	4.01	0.08	22.69	13.02	3.37	17.67	20.75	34.02	22.83	0.18	0.57	3.47	67.77	34.46	11.56	13.17	33.88	6.53	6.1	10.1	6.92	56.06	2.89	9.51	17.13	6.51	22.86	0.97	4.57	4.64	0.97	1.13	10.37	1.98	7.86	22.26	0.06	6.18	6.01	10.77	5.78	3.02	0.21	10.65
ENSG00000070778	PTPN21	0	0	0	0	0	0	0	0	0	0	0.08	0.14	0	0	0	0	23.72	0	1.62	2.04	36.61	0.31	0	0	0	0	0	0	0	0	10.77	0	0	0	0	22.32	0	140.37	0	0.08	12.26	0	0	0.71	6.05	5.84	0.99	0
ENSG00000070785	EIF2B3	62.02	145.12	21.09	132.79	83.12	140.41	94.92	78.21	118.87	112.6	44.57	32.99	105.39	45.42	109.96	71.6	0.7	54.3	37.85	13.34	19.04	64.57	15.69	126.54	49.26	34.52	86.5	15.2	73.95	123.97	119.16	64.1	109.53	70.5	49.6	32.43	1.77	72.15	97.66	13.73	134.1	85.31	140.94	106.65	26.34	51.6	24.22	86.55
ENSG00000070808	CAMK2A	0	0	0	0	0	0	0	0	0	0	0	0	0	0	0	0	0	0	0	0	0	0	0	0	0	0	0	0	0	0	0	0	0	0	0	0	0	0	0	0	0	0	0	0	0	0	0	0
ENSG00000070814	TCOF1	35.14	10.37	11.45	15.39	23.32	13.94	11.92	28.13	36.28	21.07	4.4	1.44	9.21	5.32	6.82	8.05	2.3	20.5	22.57	9.67	6.01	6.4	10.37	25.35	26.53	9.72	6.35	14.2	9.72	17.89	0	8.32	6.45	18.29	3.08	38.56	21.15	0.74	27.2	23.4	1.03	21.96	12.55	5.61	14.36	13.95	9.91	8.06
ENSG00000070831	CDC42	86.53	83.97	116.06	59.45	52.86	81.72	98.25	209.65	102.33	83.34	63.2	121.06	164.05	46.13	92.48	85.51	409.79	50.52	109.06	205.39	180.69	83.14	75.6	46.3	63.1	43.36	122.08	167.42	98.29	57.93	221.55	63.8	125.3	75.44	69.43	290.49	103.55	316.8	57.54	79.35	61.99	43.33	138.1	145.03	66.99	71.32	106.65	146.48
ENSG00000070882	OSBPL3	0	4.14	0.38	9.44	0	11.56	0	0	1.25	0	0	0	0	0.99	0	0	0	0	7.65	0	0	4.15	4.61	0	7.74	0	10.06	0	0	0	0	2.22	1.64	0	0	0	0	0	0.55	2.3	0	0.49	0	0	0.46	1.98	0.15	0.12
ENSG00000070886	EPHA8	0	0	0	0	0	0	0	0	0	0	0	0	0	0	0	0	0	0	0	0	0	0	0	0	0	0	0	0	0	0.13	0	0	0	0	0	0	0	0	0	0	0	0	0	0	0	0	0	0
ENSG00000070915	SLC12A3	0	0	0	0	0	0	0	0	0.1	14.76	0	0	6.22	0	0.41	8.68	0	0	0	0	0	3.36	0	8.79	0	0	0	2.85	7.83	0	0	0	0	0	0	0	0	0	0	3.65	0	0	0	0	0	0	0	0
ENSG00000070950	RAD18	3.75	17.87	9.05	31.96	31.87	36.19	12.79	0	59.55	29.46	0.04	5.18	14.62	30.22	26.97	13.84	0.14	8.04	14.83	21.19	47.2	8.45	14.97	1.1	46.37	0	43.96	20.19	18.33	2.75	0	53.34	33.66	77.4	2.38	0	0	0	51.9	3.37	0	28.25	16.66	2.29	0.14	39.29	15.95	10.69
ENSG00000070961	ATP2B1	2.74	8.76	0	16.59	0	9.37	13.19	142.47	77.18	29.33	14.73	9.85	82.13	8.32	120.95	4.76	7.56	0	33.2	64.59	31	8.55	9.03	0.52	7.92	17.98	9.84	21.13	25.67	6.33	50.45	6.86	0	13.43	3.59	25.29	0	5.09	34	24.39	2.91	26.6	7.64	14.79	0	2.64	4.73	7.78
ENSG00000070985	TRPM5	0	0	0	0	0.08	0	0	0	0	0	0	0	0	0	0	0	0	0	0	0	0	0	0	0	0	0	0	0	0	0	0	0	0	0	0	0	0	0	0	0	0	0	0.07	0	0	0	0	0
ENSG00000071051	NCK2	0	37.47	30.36	0.47	36.04	13.54	19.75	0.68	33.98	1.56	6.18	7.82	0	2.64	0.28	8.5	30.63	0.12	16.09	9.54	23.46	18.79	0	34.54	42.27	0	7.54	0	16.53	8.19	31.24	12.66	0	21.35	18.36	20.3	10.45	35.41	35.22	5.45	0.68	1.58	6.53	20.5	28.6	4.91	0.36	1.29
ENSG00000071054	MAP4K4	28.79	0.05	14.03	19.86	0.56	10.59	9.95	14.43	14.46	10.99	9.69	4.75	24.34	1.44	0.14	0	10.45	11.47	4.44	13.2	16.07	5.99	2.66	0	12.01	7.01	0.04	0.66	0.21	1.29	22.73	3.7	5.19	3.89	8.82	19.3	2.59	37.89	6.16	7.72	20.22	0	0.99	5.09	13	13.36	0	4.93
ENSG00000071073	MGAT4A	2.52	0	0	0.1	0	0	0	0	0	0	0	0.08	0	0	0	0	1.8	0	0	0	43.22	0	0	0	0	0	13.53	0	0	0	23.83	0.36	0	2.37	0	6.01	0	0.31	0	0	0	0	0	1.51	0	0	0	0
ENSG00000071082	RPL31	2716.72	2174.45	1886.12	2116.5	1834.51	2305.99	1918.73	2351.28	1226.06	2790.84	3652.05	4405.04	3103.74	5823.24	2861.76	5221.66	3271.73	8047.08	2976.74	1948.83	1665.44	3021.28	4427.14	3786.2	2593.46	6297.15	1372.51	1105.57	3521.44	3180.86	1596.74	2348.53	2033.71	1494.72	2085.52	1830.61	1609.57	2921.44	2712.74	6007.24	4644.95	2231.47	2715.49	1835.78	5507.6	3370.3	7077.98	3232.27
ENSG00000071127	WDR1	79.47	157.69	200.06	141.08	172.34	244.84	273.62	267.08	83.91	112.4	65.65	33.33	242.77	12.66	10.93	25.56	35.81	55.03	205.01	96.33	185.8	96.33	322.56	233.77	286.15	103.58	327.53	122.33	137.51	22.21	190.92	203.02	224.99	110.44	163.63	114.14	13.37	64.47	186.03	16.37	21.45	164.96	62.12	151.87	104.58	265.86	6.66	24.55
ENSG00000071189	SNX13	0.12	0.65	0	13.06	8.61	4.99	0	0	3.65	13.78	0.98	0.22	7.17	13.65	0.48	0.08	0.22	0	5	21.47	4.1	15.91	0	0.58	1.7	7.43	6.81	5.39	19.77	5.6	6.99	1.9	10.66	2.67	31.51	18.4	0.16	0	2.25	2.35	0.21	58.62	3.47	2.69	6.94	7.78	0	8.52
ENSG00000071203	MS4A12	0	0	0	0	0	0	0	0	0	0	0	0	0	0	0	0	0	0	0	0	0	0	0	0	0	0	0	0	0	0	0	0	0	0	0	0	0	0	0	0	0	0	0	0	0	0	0.98	0
ENSG00000071205	ARHGAP10	6.32	4.02	3.57	1.07	1.5	0.22	1.17	0	0	0	3.63	0	16.92	0	5.04	6	7.85	6.31	14.06	4.62	4.33	0.71	0	2.74	7.1	0	7.75	3.69	0	0.16	7.59	0	2.69	0.07	0.98	0	0	36.57	1.52	0	0	0	0	0	0	3.06	4.85	8.99
ENSG00000071242	RPS6KA2	0	0	0	2.72	0	0	0	0	1.58	0	3.73	0.71	0	0.4	0	0	0	0	0	0	0	1.65	0.73	9.77	7.93	40.89	0	0	0	0	13.94	0	2.9	0	0	0	0	0	0.05	0.57	0	0	0.09	0	0.06	4.44	0.62	0
ENSG00000071243	ING3	2.91	70.45	44.51	10.88	51.15	35.68	25.94	0	80.55	49.04	1.32	0.99	0.06	4.67	10.72	9.63	8.63	0.29	18.15	12.11	37.58	2.09	3.98	13.51	38.84	2.23	13.89	1.12	29.45	22.09	3.41	30.62	65.17	62.13	7.87	0	99.98	0	49.65	7.01	17.45	18.94	7.98	5.93	3.03	21.24	9.58	27.26
ENSG00000071246	VASH1	0	0	0	0	0	0	0	0	0	0	0.3	3.52	0	0	0	0	13.36	0	0	2.77	0	0.5	0	0	0.26	0	0	0	0	0	0	0.2	0	0	0	0	0	0	0	0.09	0	0	0	0	0	0	0	0
ENSG00000071282	LMCD1	0	0	0	0	0	0	0	0	0	0	0	0	0	3.95	0	0	0.46	0	0	0	0	0	0	0	3.25	0	0	0	0	0	0	0	0	0	2.07	0	0	0	0	0	0	0.04	0	0	0	0.97	0	9.94
ENSG00000071462	BUD23	119.94	220.78	327.55	311.22	256.68	322.43	280.78	484.59	588.21	147.18	72.97	125.11	232.7	226.05	264.29	454.84	178.07	96.98	394.6	204.57	330.41	460.12	172.74	184.48	236.02	40.61	308.16	610.53	286.27	500.5	274.12	224.04	281.38	308.33	177.47	353.29	170.63	226.56	233.36	78.8	337.26	304.66	246.7	288.34	133.42	217.68	156.15	722.61
ENSG00000071537	SEL1L	7.16	0.04	0.04	0	2.07	0.3	8.87	8.1	0.65	0.49	0.79	1.3	33.21	0.24	13.49	0.06	29.95	0	17.05	5.25	7.61	2.53	25.89	0	14.25	1.99	23.13	10.29	2.98	1.99	38.11	13.7	0.3	26.98	7.68	0.04	0.03	1.08	3.58	2.6	0	1.06	10.48	16.49	3.05	14.59	0.69	10.7
ENSG00000071539	TRIP13	102.22	42.2	63.16	16.71	35.9	69.66	23.55	0	0	38.24	25.78	15.94	115.83	6.6	25.16	12.99	0	25.41	91.25	70.72	53.95	55.77	29.21	20.29	95.15	0.13	78.83	0	0	40.78	6.27	27.57	21.54	24.06	36.54	64.31	3.65	0	33.71	6.25	85.15	118.65	47.57	56.7	17.85	21.65	10.37	35.71
ENSG00000071553	ATP6AP1	113.98	88.19	144.62	232.51	217.57	76.27	174.76	152.06	199.69	96.25	24.89	15.82	179.45	3.94	48.53	12.01	30.7	12.69	128.83	190.06	175.19	206.71	98.5	182.38	197.62	220.23	222.13	187.62	271.69	34.07	240.13	131.22	131.16	99.2	120.55	87.86	20.18	93.68	119.84	11.6	20.07	296.51	98.95	211.44	164.6	151.41	6.77	69.01
ENSG00000071564	TCF3	12.28	5.15	7.65	0	19.31	16.17	12.72	6.14	43.64	12.32	26.23	0	7.3	1.22	5.86	2.41	15.66	42.47	21.98	4.4	37.64	1.61	19.3	20.24	37.27	0	0	2.8	6.2	1.7	11.73	1.97	25.53	0	8.47	1.57	0.33	60.33	28.59	18.29	4.76	10.15	8.08	22.31	6.12	32.19	1.96	29.05
ENSG00000071575	TRIB2	0.57	0	0	0	0.06	0	0	0	0	0	0	0	7.09	0	0	0	0	6.29	0	0	0	0	0	0	11.93	0	0	0	0	0	0	6.47	0	0	0	0	0	0	0	3.43	0	0	0	0	0	0	0	0
ENSG00000071626	DAZAP1	2.71	1.61	1.76	3.15	2.32	1.23	0.94	9.05	0.3	2.71	11.96	4.95	2.96	4.67	5.95	0.45	3.72	18.63	0.77	3.46	8.24	0.81	2.52	6.14	3.23	2.77	0.87	1.41	3.58	0.68	0.92	2.08	2.7	8.51	1.15	3.1	0	14.74	2.18	27.06	0.14	4.85	2.16	0.9	1.68	1.33	3.43	1.35
ENSG00000071655	MBD3	119.94	18.17	56.13	8.66	35.66	62.15	4.23	87.72	41.07	37.15	42.63	31.54	8.52	1.31	7.68	5.2	23.09	19.89	43.11	0	35.36	27.92	38.33	39.53	83.59	0.3	41.05	42.4	11.32	11.64	32.97	43	35.01	12.23	39.65	12.15	19.33	78.39	49.79	14.54	1.03	147.17	16.22	33.21	53.15	17.15	15.01	10.69
ENSG00000071677	PRLH	0	0	0	0	0	0	0	0	0	0	0	0	0	0	0	0	0	0	0	0	0	0	0	0	0	0	0	0	0	0	0	0	0	0	0	0	0	0	0	0	0	0	0	0	0	0	0	0
ENSG00000071794	HLTF	0	9.2	31.58	25.92	60.24	23.34	51.21	5.97	0.23	15.7	11.54	21	36.86	7.15	59.69	14.43	0	0.04	8.59	0	14.35	12.94	23.51	0.95	8.5	0	40.69	5.49	0	21.08	0	19.87	44.27	0	4.69	14.71	7.27	8.08	4.63	20.3	49.55	15.18	45.93	0.08	2.89	25.9	1.17	27.52
ENSG00000071859	FAM50A	0.48	0	0.32	11.41	2.53	0	1.33	23.9	15.28	0	84.77	37.46	14.53	0	25.4	0	59.83	17.11	0	3.06	56.06	16.21	8.94	18.14	8.14	5.54	0.5	0	3	0	14.8	5.74	0	0	0	41.26	0	220.67	7.15	32.67	0	40.95	0.45	37.54	20.02	8.6	1.14	14.1
ENSG00000071889	FAM3A	0.85	32.99	21.02	25.53	55.37	19.5	21.77	1.81	32.95	13.81	14.21	0	46.38	0.74	9.61	2.05	0.26	11.46	22.94	11.8	18.93	16.12	25.2	29.58	11.18	25.18	14.21	0	20.6	15.55	27.22	20.46	2.45	27.57	20.91	3.08	0.77	0	2.56	0.04	0.67	2.38	28.28	3.1	10.33	28.32	0.2	4.16
ENSG00000071894	CPSF1	10.75	0.07	11.23	12.89	2.98	7.61	2.93	65.74	0.05	17.84	5.25	89.5	19.74	4.46	10.26	0.54	76.04	113.44	6.42	9.13	28.68	5.27	0.34	0.05	2.28	4.37	9.1	0.12	2.85	0	34.3	39.89	19.38	11.09	33.44	2.45	0	0.59	20.36	23.21	0.36	31.51	47.18	7.99	30.29	15.69	2.76	48.68
ENSG00000071909	MYO3B	0	0	3.13	0	0	0	0	0	0	0	0	0	0	0	0	0	0	0	0	0	0	0	0	0	0	0	0	0	0	0	0	0	0	0	0	0	0	0	0	0	0	0	0	1.52	0	0	0	0
ENSG00000071967	CYBRD1	0	0	0	0	0	0	18.97	21.78	1.49	0	0	0	0	0	0	0	0	0	0	0	0	0	0	0	0	0	0	0	0	0	0	9.83	0	0	0	0	0	0	0	0	0	0	29.76	0	7.49	0	0	13.2
ENSG00000071991	CDH19	0	0	0	0	0	0	0	0	0	0	0	0	0	0	0	0	0	0	0	0	0	0	0	0	0	0	0	0	0	0	0	0	0	0	0	0	0	0	0	0	0	0	0	0	0	0	0	0
ENSG00000071994	PDCD2	1.03	0	3.59	7.28	0	5.07	17.25	68.58	63.57	8.49	23.88	72.62	34.56	1.22	8.6	33.35	25.28	5.85	70.16	3.48	115.89	44.2	61.46	55.36	58.06	2.32	1.7	0	0	1.83	86.79	0	9.68	1.08	0	4.92	21.79	65.77	21.4	18.61	13.04	58.96	0.08	25.55	60.74	51.19	19.54	12.51
ENSG00000072041	SLC6A15	0	0	0	0	0	0.44	0	0	0	0	0	0	0	0	0	0	0	0	4.81	0	0	0	0	0	0	0	0	0	0	0	0	0	0	0	0	0	0.82	0	0	0	0	0	0	0	0	0	0	0
ENSG00000072042	RDH11	97.35	179.58	218.1	137.95	166.84	135.62	205.29	23.43	170.38	66.5	13.45	23.04	30.78	30.75	18.92	28.81	27.86	97.93	416.34	49.58	80.04	177.71	405.92	166.74	316.06	0.38	97.21	55.98	116.97	99.64	145.76	175.48	189.98	195.96	163.23	0.72	37.55	98.84	88.5	10.49	51.75	80.63	127.42	85.22	113.3	397.51	24.09	138.82
ENSG00000072062	PRKACA	0	0.71	0	0	0	0	0	0	0	0	0	0	0	0.05	0.27	0	0.81	0	0	0.8	0	0	0	0	0	0	0	0	0.68	0	0	0	1.36	0	0	1.6	0	0	0	0	0	0	0	0.94	0	0	0	0
ENSG00000072071	ADGRL1	0	0.08	0	0.05	0.42	0.45	4.52	0	0	0	0.48	0.07	5.67	0.34	1.42	7.49	0	1.91	0	0	2.53	0.06	0.26	0	0.32	0.71	0	0.14	0.36	9.09	0.22	1.33	11.46	0.68	0	1.49	0	5.75	8.16	0.14	0	0.28	0.59	0.26	5.28	0.09	0	0
ENSG00000072080	SPP2	0	0	0	0	0	0	0	0	0	0	0	0	0	0	0	0	0	0	0	0	0	0	0	0	0	0	0	0	0	0	0	0	0	0	0	0	0	0	0	0	0	0	0	0	0	0	0	0
ENSG00000072110	ACTN1	87.48	74.74	88.4	58.63	126.95	89.02	122.15	74.11	8.4	163.84	81.07	36.81	77.2	1.52	1.18	3.37	42.34	51.79	146.4	50.82	83.41	20.54	138.04	127.38	142.53	0	95.21	63.11	55.06	3.2	27.55	74.6	105.55	20.97	80.53	76.65	74.76	5.7	160.96	22.68	8.97	74.33	24.7	73.36	23.7	59.68	2.61	10.64
ENSG00000072121	ZFYVE26	0	0	0.26	0	0	7.12	0	0	2.58	0	1.24	5.45	0	1.27	0	0	0.02	2.95	0	0	0	2.33	2.53	0	5.58	0.9	0	1.74	0	0	0	0	3.18	0	0	0	0	0	0	2.8	0	0	0	0	0.02	0	0.45	0.15
ENSG00000072133	RPS6KA6	0	0	0	0	0	0	0	0	0	0	0	0	1.46	0	0	0	0	0	0	0	0.16	0	0	0	0	4.58	0	0	0	0	0	0	0	0	0	0	0	0	0	0	0	0	0	0	0	0	0	0
ENSG00000072134	EPN2	13.37	0	28.19	0	8.92	0	6.49	55.28	10.98	0.22	0	0	33.98	28.3	0	30.04	0	2.56	6.37	0.25	20.21	0	13.65	0	5.98	33.53	0	15.8	8.05	44.38	46.73	7.78	0	11.28	1.73	0	0	0	12.12	2.23	38.83	27.28	0.28	1.63	0.13	24.82	3.07	10.33
ENSG00000072135	PTPN18	0	0	0	0	0	0	0	0	4.5	0.08	0	0	0.39	0	0	0	0	0	0.96	0	0	0.55	0	0	1.03	0	0	0	0	0	0	0	0	0	0	0	0	0	0	0.07	0	0	0	0	0	0.94	0	0
ENSG00000072163	LIMS2	0	6.27	0	0	0	0	0	0	0	0	0	0	0	0.36	0	0.74	0.66	0	0	0	0	0	0	0	2.05	0	0	0	0	0	0	0	0	0	0	0	0	0	0	0	0	0	0	0	5.49	0	0	0
ENSG00000072182	ASIC4	0	0	0	0	0	0	0	0	1.48	0	0	0	0	0	0	0	0	0	0	0	0	0	0	0	0	0	0	0	0	0	0	0	0	0	0	0	0	0	0	0	0	0	0	0	0	0	0	0.79
ENSG00000072195	SPEG	0	0	0	26.41	0	0	0	0	0	0	0	0	0	0	0	0	0	0	6.52	0	0	0	0	20.86	0	0	0	0	0	14.91	0	0	5.36	0	0	0	0	0	0.26	0	0	0	0	0	0	1.37	0.79	0.55
ENSG00000072201	LNX1	0.07	4.57	1.14	25.66	20.89	14.11	0.17	4.71	5.97	0	0.07	0.08	0.24	10.35	0.33	4.58	23.7	0.35	0.1	0	0.12	0.09	3.77	21.22	10.08	0.09	0	4.07	18.15	0	0	0.36	0.15	1.03	2.64	0.09	0	0.17	2.48	1.27	5.81	22.76	0	0.08	2.36	6.02	11.82	12.25
ENSG00000072210	ALDH3A2	53.17	82.56	102.55	87.21	52.23	25.75	157.98	63.49	25.51	43.7	35.97	36.43	0	26.19	1.19	16.46	52.16	43.71	56.45	56.53	26.73	47.37	34.67	68.28	86.28	59.73	386.68	87.78	72.38	115.11	181.16	100.29	196.55	90.46	68.94	143.97	19.95	357.45	147.54	23.97	69.46	66.58	46.28	44.86	34.75	61.33	8.72	198.45
ENSG00000072274	TFRC	40.6	18.94	21.29	15.55	36.23	15.49	35.49	24.33	5.1	13.64	23.26	14.19	55.29	4.77	1.87	7.91	10.47	24.03	40.53	36.06	7.17	12.7	34.31	10.45	35.28	139.27	30.04	55.2	184.95	3.98	0	8.61	13.35	0.98	11.37	26.51	4.14	20.84	30.72	8.35	4.1	35.44	3.07	4.5	29.32	20.93	6.16	16.38
ENSG00000072310	SREBF1	23.96	0.74	3.6	2.5	1.28	0	2.49	0.15	20.96	14.55	23.66	6.21	10.35	1.66	2.22	1.26	0	8.73	3.98	0.55	0	12.19	14.19	13.78	0.52	0	1.47	35.29	6.97	3.63	0	0	4.72	0	0.73	15.27	0	0	13.16	9.9	4.8	1.41	7.34	2.96	5.12	0.93	0.27	1.24
ENSG00000072315	TRPC5	0	0	0	0	0	0	0	0	0	0	0	0	0	0	0	0	0	0	0	0	0	0	0	0	0	0	0	0	0	0	0	0	0	0	0	0	0	0	0	0	0	0	0	0	0	0	0	0
ENSG00000072364	AFF4	8.68	9.52	1.1	17.66	0.3	1.22	15.52	77.1	35.47	20.69	2.83	0.66	0.75	0.03	0.3	0.05	12.9	1.48	16.92	4.83	32.91	0	3.27	21.84	8.15	3.1	10.03	43.51	15.17	2.22	8.03	2.87	10.72	13.19	0	73.15	1.06	18.54	8.64	4.85	2.03	15.37	7.51	13.12	0.88	0.66	0	4.79
ENSG00000072401	UBE2D1	16.47	12.87	18.58	13.55	29.43	26.74	14.08	12.81	63.91	18.57	0	1.37	34.59	11.41	26.05	13.33	18.43	0.38	41.5	14.64	36.62	28.05	5.05	4.91	12.12	0	13.77	28.92	9.11	20.15	43.96	13.92	7.84	21.63	25.64	19.72	14.88	12.69	8.18	2.69	19.65	27.6	15.79	14.92	12.76	15.96	7.5	18.96
ENSG00000072415	MPP5	9.19	4.26	0	13.78	1.28	0	6.53	6.8	23.53	4.6	13.23	5.76	0	0	17.12	3.56	7.46	3.09	7.72	9.03	7.62	3.9	4.99	5.11	1.17	0	2.73	11.68	0	1.33	0	2.58	7.75	0	0	1.06	22.38	0.9	8.33	4.66	0.49	7.92	6.85	0.18	3.66	0	0	0.11
ENSG00000072422	RHOBTB1	0	0	0	0	0	0	0	0	0	0	0	0	0	0	0	0	0	0	0	0	0	0	4.95	0	0	0	0	0	0	0	0	0	0	0	0	0	0	0	0	0	0.13	0	0	0	0	0	0	0
ENSG00000072501	SMC1A	13.9	35.67	24.88	28.99	11.08	27.06	23.36	10.75	3.42	21.93	6.09	2.59	63.08	120.65	62.88	11.36	6.61	8.9	54.6	46.07	20.63	50.19	46.65	40.46	26.67	69.79	55.61	33.28	12.51	19.55	16.35	61.59	15.19	12.7	5.35	123.6	13.15	0.22	26.48	26.62	24.44	2.44	69.57	0	2.86	58.33	5.93	28.73
ENSG00000072506	HSD17B10	219.04	274.48	223.95	72.81	208.78	326.33	231.57	464.58	174.67	380.54	337.67	434.07	553.79	536.93	475.41	620.91	530.24	375.81	331.47	330.22	119.27	639.55	444.97	401.28	437.62	259.62	558.99	171.45	513.72	374.75	247.93	169.93	274.29	211.98	274.49	268.01	278.1	301.38	388.04	62.62	385.22	462.97	327.01	465.36	602.14	482.87	476.14	378.46
ENSG00000072518	MARK2	8.79	1.12	0.14	0	0	0	4.51	3.58	9.87	0.75	0.57	0.8	0	0	0	0	0.05	0.52	1.01	0	4.82	0.07	0	3.21	3.24	0	0.3	0	4.44	0	0	0.19	0.92	2.84	0	0	0	1	0.06	0.14	0	9.49	0.13	0.12	0	0	0	0.56
ENSG00000072571	HMMR	0	32.96	9.5	47.63	65.64	3.16	20.4	0	154.18	66.1	12.72	25.12	129.8	6.97	79	0.26	2.25	6.41	31.51	0	19.14	1.87	0	0.11	22.69	0	51.32	6.48	9.93	19.19	0	49.38	42.95	14.47	9.67	17.78	234.4	2.94	23.36	16.48	7.66	0	28.31	0	0	0	42.42	81.17
ENSG00000072609	CHFR	28.51	16.87	15.86	16.73	39.43	0	17.37	0	11.57	19.22	0.94	2.14	0.02	0.06	0.02	2.23	0.57	0.93	10.93	11.39	19.14	9.12	11.63	9.05	8.45	0	19.45	16.2	28.59	0	0	9.5	6.26	0	0	31.98	20.38	1.66	18.33	0	0	0	11.4	13.45	2.62	4.07	0	1.68
ENSG00000072657	TRHDE	0	0	0.55	1.17	0	0	0	0	0	0	0	0	0	0	0	0	0	0	0	0	0	0	0	0	0	0	0	0	0	0	0	0	0	0	0	0	0	0	0	0	0	0	0	0	0	0	0	0
ENSG00000072682	P4HA2	0	27.67	0	4	29.06	3.05	0	30.1	5.34	24.36	0	0	19.47	7.04	1.71	0.08	5.45	2.11	18.95	1.82	15.07	10.2	14.32	12.1	13.58	76.94	15.31	14.28	0	4.98	31.43	11.26	32.65	19.27	4.09	0	0	80.88	0.13	0.08	12.53	24.37	45.97	9.09	10.37	31.75	0	13.82
ENSG00000072694	FCGR2B	0	0	0	0	0	0	0	0	0	0	0	0	0	0	0	0	0	0	0	0	0	0	0	0	0	0	0	0	0	0	0	0	0	0	0	0	0	0	0	0	0	0	0	0	7.96	0	0	0
ENSG00000072736	NFATC3	30.01	5.37	5	2.43	10.93	25.8	14.31	12.52	10.55	14.06	3.09	0.22	1.68	5.2	0.1	1.33	0	0	4.67	10.44	6.01	3.87	4.56	1.31	19.83	58.92	8.26	14.92	21.88	0.08	3.1	1.92	8.26	0	17.03	19.29	2.07	0.68	11.66	0.2	2.94	8.41	0	7.45	0	8.2	1.92	4.46
ENSG00000072756	TRNT1	33.8	25.22	14.63	14.4	29.99	19.52	27.45	26.87	80.41	31.6	0	0.29	14.88	15.69	12.88	10.8	2.22	30.55	60.67	38.17	26.47	23.33	50.21	6.13	32.3	67.85	28.36	20.98	26.56	26.57	0	36.81	4.94	58.08	0	0	42.49	146.8	52.65	1.05	11.2	3.09	62.15	17.63	11.74	8.57	1.98	35.23
ENSG00000072778	ACADVL	142.85	135.05	143.67	209.37	116.03	107.41	101.61	132.99	1.8	85.91	50.64	25.51	321.13	31.28	65.01	13.77	3.2	133.13	64.3	58.53	68.62	60.94	52.61	110.21	48.74	0	114.66	27.39	74.41	30.21	115	104.87	90.91	80.61	105.81	73.07	104.89	1.06	60.58	66.63	49.36	118.11	69.03	27.55	50.48	92.23	5.88	39.21
ENSG00000072786	STK10	0	0	1.95	2.87	5.23	2.01	5.99	40.61	12.65	0	0	7.41	0.11	0.06	0.8	4.08	5.96	6.88	2.61	0	0	0.1	9.33	0.27	8.7	0	5.85	17.73	1.64	0	0	4.22	8.03	1.58	0.28	15.75	0.08	0.14	6.47	0	0	1.52	0.45	2.65	0	12.91	0.13	0.14
ENSG00000072803	FBXW11	3.1	2.71	24.55	3.15	8.71	25.52	5.99	13.82	3.82	5	0	0.74	12.14	3.73	0.05	0.23	15.42	0.72	4.24	4.78	9.5	0.51	1.66	0	3.94	10.79	5.4	0	0.06	0.05	0.48	8.57	4.01	19.21	1.52	8.3	0.69	0	6.93	1.5	2.1	0	2.77	30.46	0	3.37	0	0.42
ENSG00000072818	ACAP1	0	0	0	0	0	0	0	43.94	29.29	0	0	0	0	0	0	0	0	0	0	0	0	24.61	0	0	0	33.29	0	0	0	0	0	0	0	0	0	0	0	0	6.96	0	0	0	0	0	0	0	0	0
ENSG00000072832	CRMP1	59.04	56.09	108.87	106.08	192.28	56.77	65.36	0	0	58.69	3.68	2.89	1.33	10.33	8.72	4.06	0	17.44	38.92	0	0	5.1	34.43	13.32	46.68	0	0	3.85	2.06	2.01	0	89.96	119.07	31.22	40.09	0	1.88	0	124.61	4	0.24	0.14	8.53	0	12.18	55.34	3.68	1.27
ENSG00000072840	EVC	0	0	0	0	0	0	0	0	0	0	1.78	0	0	0	0	0	0	0.23	0	0	0	0	0	0	1.84	0	0	0	0	0	0	0	0	0	0	0	0	0	0	0	0	0	0	1.95	0	0	0	0
ENSG00000072849	DERL2	120.81	359.75	148.08	69.33	137.95	186.46	186.42	97.08	221.57	144.84	102.6	80.87	218.55	142.2	92.94	242.5	182.16	29.62	166.04	356.81	299.22	218.7	110.48	74.86	285.31	117.61	117.52	5.51	85.58	158.31	287.67	310.77	172.5	96.99	157.49	40.74	211.94	549.19	196.14	17.24	103	188.6	139.26	159.01	60.47	280.02	168.19	341.02
ENSG00000072858	SIDT1	0	0	0	0	0	0	0	0	0	0	0	0	0	0	0	0	0	0	0	0	0	0	0	0	0	0	0	0	0	0	0	0	0.71	0	0	0	0	0	0	0	0	0	0	0	0	0	0	0
ENSG00000072864	NDE1	38.05	10.2	0	23.45	3.11	0	28.05	0	33.59	14.93	0	0.09	27.48	0	4.38	1.47	0	0	17.57	15.76	53.31	1.8	13.33	14.5	5.78	0	0	22.19	9.64	6.42	0	22.91	24.76	0	10.18	0	0.44	0	3.8	0.2	0	0	0	0	12.55	0	0	6.26
ENSG00000072952	MRVI1	0	0	0	0	0	0	0	0	0	0	0	0	0	0	0	0	4.2	0	0	0	0	0	0	0	0	0	0	0	0	0	0	0	0	0	0	0	0	0	0	0	0	0	1.3	0	0	0	0	0.29
ENSG00000072954	TMEM38A	0	0	0	11.56	0	0	0	0.35	0	0	0	0	0	0	0	4.16	1.23	4.6	5	11.24	0	1.2	0	0	0	0	13.71	3.39	0	13.39	0	0	8.23	0	0	0	0	0	0	0	0	0	0	14.62	15.31	0	0	0
ENSG00000072958	AP1M1	116.21	28.26	37.89	29.88	0	22.54	31.19	7.5	1.06	120.21	0	13.01	18.94	0.54	39.32	2.68	11.66	1.95	45.78	41.25	8.87	38.8	44.58	27.7	33.36	0	8.25	0	31.93	2.4	66.27	24.57	23.19	49.32	24.29	131.98	0.22	46.31	70.78	0	4.04	30.62	5.35	50.53	34	20.07	0.83	14.64
ENSG00000073008	PVR	16.53	2.62	22.61	11.64	37.96	13.09	18.15	38.03	3.76	19.91	55.42	46.69	42.08	2.68	1.53	0.45	24.36	11.9	2.05	70.99	11.55	10.36	6.78	2.2	17.01	31.03	129.59	19.64	6.2	6.98	62.11	3.46	8.06	7.25	4.12	101.1	1.46	62.33	37.74	25.09	2.99	56.85	3.88	29.21	10.21	21.05	0.36	0.53
ENSG00000073050	XRCC1	0	9.4	22.92	47.68	0	45.47	55.2	0	4.05	10.33	6.42	4.74	62.66	0.97	6.42	20.53	7.77	0	0	0	6.98	5.74	23.83	11.62	15.08	0	16.97	16.15	50.96	3.51	0.33	0	49.86	0	7.59	33.94	0	0	10.23	0.39	14.72	28.89	6.21	34.54	18.09	0	0	4.08
ENSG00000073060	SCARB1	15.16	13.45	0	6.35	34.75	36.9	37.53	45.77	6.4	19.51	8.45	14.02	42.02	5.15	1.74	1.01	0.57	19.81	7.43	5.75	24.41	1.89	16.67	7.89	12.89	50.02	18.87	4.95	21.13	0.16	26.68	13.05	17.44	0.91	22.24	70.66	0	18.32	14.89	0.32	10.7	43.33	0.74	20.69	5.86	5.36	0.21	5.93
ENSG00000073067	CYP2W1	0	0	0	0	0	0	0	0	0	0	0	0	0	0	0	0	0	0	0	0	0	0	0	0	0	0	0	0	0	0	0	0	0	0	0	0	0	0	0	0	0	0	0	0	0	0	0	0
ENSG00000073111	MCM2	25.77	75.39	110.72	146.19	112.02	92.73	101.15	0.06	42.15	45.14	23.31	41.13	34.58	1.1	1.22	10.77	4.41	40.38	111.25	7.87	45.8	19.51	49.13	24.4	60.48	70.27	73.23	38.86	61.3	2.16	40.45	39.6	70.7	14.72	17.51	22.19	0.19	17.56	150.51	10.55	1.08	205.37	12.77	24.63	14.4	50.25	0.22	15.3
ENSG00000073146	MOV10L1	0	0	0	0	0	5.69	0	0	0	0	0	0	0	0	0	0	0	0	0	0	0	0	7.92	0	0	0	0	0	0.19	0	0	0	0	0	0	0	0	0	0	0	0	0	0	0	0	0	0	0
ENSG00000073150	PANX2	0	0	0	0	0	0	0	6.69	1.26	0	3.32	0	0	0	2.86	0	0	0	0	0	1.37	0	0	0	0	0	0	0	0	0	0	0	0	0	2.7	0	0	0	0	0	0	0	0	3.13	0	0	0	0
ENSG00000073169	SELENOO	0	0	0	1.05	0	0	0	17.92	0	10.59	17.29	0	0	0.18	0.47	0	0	10.72	2.24	18.34	5.43	0	1.65	0	0	0	0	0	0	0	7.01	22.34	10.23	0	0	0.22	1.24	26.32	4.18	12.72	0	0	0	6.49	0	0	6.03	0
ENSG00000073282	TP63	0	0	0	0	0	0	0	0	1.54	0	0	0	12.76	0	0	0	0	0	0	0	0	0	0	0	0	0	0	0	0	0	0	0	0	0	0	0	0	0	0	1.43	0	0	0	0	0	0	0	0
ENSG00000073331	ALPK1	0	0	0	0	0	0	0	0	0	0	0	0	0	0	0	0	0	0	2.08	0	0	0	0	0	0	5.26	0	0	0	0	0	0	0	0	0	0	0	0	0	0	0	0	0	0	0	0	0	0
ENSG00000073350	LLGL2	17.42	18.53	26.04	10.61	8.63	15.86	0	120.16	32.68	12.67	62.83	60.47	72.97	0	24.1	0.14	81.46	0	4.4	80.81	38.99	15.22	0	0	16.78	1.44	47.74	0	41.39	3.64	123.8	3.16	18.4	0.1	14.87	104.59	0	203.36	0	13.59	0	0	8.77	75.63	0	0	0	0
ENSG00000073417	PDE8A	0	5.12	0	3.47	0	0	0	0	0	0	0	0.12	0.09	0	2.25	0	0	0	0	7.08	7.71	0.13	0	0	1.91	0	0	0	0	0	0	0.53	0	0	1.57	3.57	0	0	0	0.83	0	0	0	0	0	0	0	1.75
ENSG00000073464	CLCN4	16.03	0	0	0	0	0	0	0	8.49	0	0	0	0	0	0.31	0	0	4.22	0	0	0	0	0	0	0	0	0	0	0	0	0	0	0	0	0	0	10.85	0	0	0	0	5.98	0	0	0	0	0	0
ENSG00000073536	NLE1	23.42	67.32	19.41	0	0	0	66.75	0	28.17	2.49	7.85	15.92	2.96	3.06	0	4.53	0	14.57	21.81	0	27.07	21.28	27.5	0	19.99	0	29.7	0	77.38	5.88	21.72	56.77	1.17	47.56	4.44	26.17	0	0	59.33	0.19	0	77.64	0.67	0	11.38	7.73	1.55	15.75
ENSG00000073578	SDHA	79.77	73.04	116.41	72.87	119.5	131.42	73.84	118.05	166.9	91.05	32.24	12.84	153.27	7.78	24.31	16.8	31.76	6.2	55.44	79.46	63.87	62.14	72.54	24.19	80.65	0	77.09	0.64	21.25	44	37.36	88.63	101.52	43.08	101.78	118.96	14.34	148.4	75.64	53.59	10.25	77.99	45.02	112.73	12.49	73.64	1.58	53.06
ENSG00000073584	SMARCE1	125.31	222.08	256.51	235.18	261.97	199.22	279.82	241.92	379.24	665.58	168.89	64.59	245.96	133.61	238.49	153.51	138.01	72.35	215.8	205.27	289.55	278.3	119.21	245.11	111.84	86.59	100.53	162.49	123.21	285.57	143.98	427.98	206.74	141.01	245.78	127.35	386.89	76.31	386	44.54	340.85	294	305.82	148.98	131.16	134.01	74.17	472.27
ENSG00000073598	FNDC8	0	0	0	0	0	0	0	0	0	0	0	0	0	0	0	0	0	0	0	0	0	0	0	0	0	0	0	0	0	0	0	0	0	0	0	0	0	0	0	0	0	0	0	0	0	0	0	0
ENSG00000073605	GSDMB	0	0.2	0	0	0	0	0	1.6	0	0	0	0	0	0	0	0	0.39	3.97	0	0	0	0.51	0	0	0	0	0	0	0	0	0	0	0	0	0	0	0	0	0	0	0	0	0.43	0	0	0	0	0
ENSG00000073614	KDM5A	0	0	2.19	10.79	6.55	23.9	0	0.08	10.04	32.05	0.45	1.77	32	8.83	32.19	4.74	0.1	4.73	19.33	10.17	12.15	12.22	28.72	36.52	65.75	1.8	24.9	24.4	30.15	5.67	3.79	0	5.16	9.47	20.85	44.67	1.14	5.02	24.9	13.87	2.07	24.97	13.7	11.12	8.54	9.58	3.96	12.2
ENSG00000073670	ADAM11	0	1.8	0	0	0.06	0	0	0	0	0	0	0	0	0	0	0	0	0	0	2.04	0	0	0	0	0	0	0	0	0	0	0	0	0	0	0	0	0	9.25	0	0	0	0	0	0	0	0	0	0
ENSG00000073711	PPP2R3A	0	0.04	1.88	0	0	5.44	7.26	0.35	0	0	0	0.55	0	0.76	0	8.12	0	0.22	2.35	0	0	0	4.46	0	1.32	0.05	1.1	0	0.57	0.81	0	0	0	0.28	0	0	1.96	0	0.67	0	4.76	0	0	3.24	0	0	0.04	0
ENSG00000073712	FERMT2	42.09	20.62	3.45	38.28	42.55	18.29	3.3	66.49	0	72.57	80.32	52.16	0	17.5	0.83	6.32	23.87	2.85	2.52	173.24	109.85	1.27	13.3	65.28	12.6	36.02	174.82	41.86	98.7	17.14	44.67	0	41.83	18.99	21.08	58.39	84.38	57.96	24.1	65.93	86.66	0	10.34	99.55	17.01	29.74	10.4	2.12
ENSG00000073734	ABCB11	0	0	0	0	0	0	0	0	0	0	0	0	0	0	0	0	0	0	0	0	0	0	0	0	0	0	0	0	0	0	0	0	0	0	0	0	0	0	0	0	0	0	0	0	0	0	0	0
ENSG00000073737	DHRS9	0	0	0	0	0	0	0	0	0	0	0	0	0	0	0	0	0	0	0	0	0	0	0	0	0	0	0	0	0	0	0	0	0	0	0	19.91	0	0	0	0	0	0	0	0	0	0	0	0
ENSG00000073754	CD5L	0	0	0	0	0	0	0	0	0	0	0	0	0	0	0	0	0	0	0	0	0	0	0	0	0	0	0	0	0	0	0	0	0	0	0	0	0	0	0	0	0	0	0	0	0	0	0	0
ENSG00000073756	PTGS2	0	0	0	0	0	0	0	0	0	0	0	0	0	0	0	0	0	0	1.73	0	0	0	0	0	0.22	0	0	0	0	0	0.88	0	0	0	0	0	0	0	0	0.13	0	0	0	0	0.12	0	0	0
ENSG00000073792	IGF2BP2	11.42	23.26	2.9	7.64	0.4	8.14	16.53	0	2.13	7.2	3.79	0.4	2.24	23.46	5.26	16.96	0.4	24.51	29.49	2.75	12.94	31.71	14.22	13.86	33.05	42.76	1.01	8.13	20.23	5.2	55.63	9.42	4.14	14.67	1.05	10.3	95.58	4.44	24.92	52.79	15.2	35.3	24.64	3.99	24.67	10.21	15.8	16.92
ENSG00000073803	MAP3K13	0	26.45	25.85	5.56	22.11	6.44	38.92	57.17	11.75	9.19	0.66	24.67	0	15.71	56.71	8.73	8.77	0	16.92	18.08	0	12.17	24.76	16	59.93	39.32	27.42	10.22	0.21	3.5	125.32	12.82	2.69	99.94	8.93	12.02	296.92	72.57	22.61	4.74	62.16	28.03	18.64	5.51	12.28	9.08	0.9	0
ENSG00000073849	ST6GAL1	13.15	0.58	7.41	11.53	6.36	6.48	3.18	36.03	43.47	5.98	4.02	5.76	0.9	8.07	1.21	14.67	1.5	24.22	11.65	2.7	7.12	8.55	35.83	34.61	13.16	3.43	3.4	5.5	0.27	0	5.65	10.54	13.56	19.81	0.97	41.55	14.01	0	15.29	8.7	0.28	18.73	4.99	4.13	17.65	0.17	0.96	8.95
ENSG00000073861	TBX21	0	0	0	0	0	0	0	0	4.34	0	0	0	0	0	0	0	0	0	0	0	0	0	0	0	0	0	0	0	0	0	0	0	0	0	0	0	0	0	0	0	0	0	0	0	0	0	0	0
ENSG00000073910	FRY	0	0	0	0	0	0	0.83	0	0	0	0	0	0	0	0	0	0	0	0	20.41	0	0	0	0	0	0	0	0	0	0	0	0	0	0	0	0.03	0	0	0	0	0	0	0	0	0	0	0	0
ENSG00000073921	PICALM	28.18	0	8.88	0.22	0	8.92	5.83	94.98	0	12.7	22.78	4.72	14.89	0.27	0.35	0.05	16.33	4.1	0.53	52.04	17.75	0	7.04	0	14.24	34.81	17.23	5.58	11.61	1.65	19.12	8.69	0.61	8.71	19.98	50.58	21.13	70.99	7.1	3.91	0.7	8.28	10.09	28.02	1.37	11.14	6.83	0.34
ENSG00000073969	NSF	35.21	21.5	17.72	11.53	32.13	6.25	25.99	3.58	6.97	13.65	1.99	6.74	16.46	0.83	6.95	0.41	4.68	0.82	13.02	17.06	15.9	5.34	17.04	8.03	11.57	29.87	20.16	5.24	10.24	19.79	35.02	6.7	9.83	0.86	14.45	8.36	11.39	0	17.72	0.41	8.66	12.46	3.58	11.82	0.24	9.24	0.34	1.46
ENSG00000074047	GLI2	0	0	0	0	0	0	0	0	0	0	0	0	0	2.2	0	0	0	2.45	0	0	0	0	1.43	0	0	0	0	0	0	0	0	0	0.35	0	0	0	0	0	2.37	0	0	0	0	0	0	0	0	0
ENSG00000074054	CLASP1	1.47	0.18	0	0	3.37	0.84	0	0.11	0	0.52	0.34	0	0.33	0.02	0.27	0.69	0	0	0.44	2.91	1.78	3.2	1.84	0.82	1.58	0	4.81	0.77	3.88	0.19	2.41	0	1.04	0.96	0	0	9.2	0	2.12	0	0	3.43	0	1.14	2.89	0	0	0.67
ENSG00000074071	MRPS34	646.35	666.2	502.48	509.93	714.02	505.77	406.7	413.13	917.75	371.02	180.02	90.87	343.23	350.19	427.03	408.47	147.88	572.69	461.87	207.62	395.2	584.82	529.08	772.75	699.63	0	459.86	174.21	331.91	407.18	280.52	482.08	390.66	830.73	437.94	286.06	234.82	399.39	317.29	129.45	520.81	526.05	653.22	208.23	682.88	479.54	355.69	624.68
ENSG00000074181	NOTCH3	0	0.42	0	0	0	0	0	0	0	0.17	0	0	0.59	0.4	0	0	0	0	0.24	0	0	0	0	0.02	1.03	0	0	0	0	0	0	0	0.74	0	0	2.22	0	0.19	0	0	0	0	0.2	0	0.08	1.2	0	0
ENSG00000074201	CLNS1A	141.38	159.66	419.87	456.63	539.73	221.85	162.85	9.72	101.56	231.83	54.91	47.35	112.57	218.35	207.67	93.64	3.85	169.26	276.04	266.76	64.56	122.97	176.64	261.89	298.89	411.31	283.33	23.38	238.52	163.12	165.47	265.95	165.79	221.73	250.72	182.91	69.26	33.86	144.84	25.86	119.14	211.67	342.73	163.08	209.75	203.23	130.93	139.37
ENSG00000074211	PPP2R2C	0	0	0	0	20.52	0	0	0	0	0	0	0	0	0	0	0	0	0.04	0	0	0	0	0	0	0	0	0	0	0.28	0	0	0	0	0	0	0	0	0	0	0	0	0	0	0	0	0	0	0
ENSG00000074219	TEAD2	0	0.25	0	3.91	2.12	0	0.15	4.78	0.11	11.71	3.33	7.19	0	1.34	0	2.89	1.01	4.26	0	0	0.27	0	0	6.78	0.78	0	0	5.44	0	0	11.93	3.87	0.61	16.52	3	29.99	0	31.92	3.07	4.05	0	0.26	0.7	6.83	2.03	0.4	0	2.09
ENSG00000074266	EED	56.77	10.58	40.98	30.15	36.11	0	45.58	1.62	74.49	23.94	36.09	2.26	55.15	11.27	20.32	17.12	2.54	8.6	38.2	42.52	32.94	25.24	46.58	0	31.04	0	56.35	25.76	83.96	6.13	58.39	5.81	6.7	27.08	25.64	60.1	70.16	11.99	19.81	7.53	4.07	48.23	23.63	9.96	38.07	27.31	8.15	25.44
ENSG00000074276	CDHR2	0	0	0	0	0	0	0	0	0	0	0	0	0	0	0	0	0	0	0	0	0	0	0	0	0	0	0	0	0	0	0	0	0	0	0	0	0	0	0	0	0	0	0	0	0	0	0	0
ENSG00000074317	SNCB	0	0	0	0	11.43	0	2.75	0	0.8	0	0	0	0	0	0	0.68	0	2.17	0.83	0	0	0	1.79	0	3.46	0	0	0	0	0	0	0	3.81	0	0	0	0	0	0	0	0	8.94	0	0	0	2.42	0	0
ENSG00000074319	TSG101	200.36	156.97	329.33	306.9	120.31	142.38	195.23	40.69	149.93	182.08	6.79	16.97	115.6	96.99	162.94	76.24	23.45	17.84	120.86	318.05	142.22	123.12	140.52	148.82	226.65	364.47	246.74	49.52	245.65	140.23	116.52	110.11	120.8	264.58	150.59	129.64	45.39	0.68	132.07	13.71	160.41	137.25	107.15	190.44	71.25	173.73	36.76	126.23
ENSG00000074356	NCBP3	9.45	2.41	18.89	0	0.51	13.14	10.99	4.71	17.65	23.54	7.14	14.32	2.03	14.51	4.22	0.06	5.74	2.35	16.99	17.36	7.88	4.14	0.69	39.06	26.48	0	16.22	19.93	15.63	3.85	1.98	0.34	7.45	5.8	4.99	47.15	0.21	8.43	15.28	0.29	24.39	47.47	4.39	13.29	0.25	5.59	1.1	11.85
ENSG00000074370	ATP2A3	0	5.66	0	0.12	0	2.65	0	0	0	0	0.3	0	0	0	0.77	0	0	1.72	0	4.57	0	0.81	0.29	2.39	0.63	0	0	0	1.95	0	0	1.13	0	0	0	0	1.26	0	0.13	0	0	1.14	0	0	0.06	0.12	0	1.48
ENSG00000074410	CA12	0	1.95	9.45	0	0	0	0	0	9.08	12.58	0	0	0	0	0	0	0	0	0	0	0	2.63	0.23	12.38	0	0	0	0	0	0	0	0	0	0	0	0	0	0	0	0	34.27	0	126.57	0	0	0	0	0
ENSG00000074416	MGLL	0	48.41	0	3.09	0	0	23.65	0	0.1	0	0	0	0	26.87	0	25.91	0	0	0	0	0	0	15.53	153.88	26.95	0	0	0	10.33	19.17	0	12.47	0	0	33.57	0	0	0	13.16	0	0	0	0	0	0	54.05	5.41	48.59
ENSG00000074527	NTN4	0	0	0	0	0	0	0	19.2	0	0	0.24	4.86	0	0	0	0	1.7	0	0.18	13.65	0	0	0	17.68	0	0	4.95	3.57	0	0	3.61	0	8.25	0	0	0	0	16.44	0	0.05	0	0	0	9.34	0	7.01	0	0
ENSG00000074582	BCS1L	16.34	30.62	68.28	159.65	119.89	86.63	68.06	45.21	21.92	127.6	39.17	51.22	39.67	33.67	127.94	86.53	39.58	97.17	108.75	48.71	48.29	100.21	136.48	167.17	108.12	0	54.48	66.35	0	66.88	0	17.52	88.01	81.94	74.05	135.2	8.18	0	79.49	6.97	117.37	147.93	73.34	20.28	21.88	82.67	9.61	79.91
ENSG00000074590	NUAK1	0.61	2.53	0	2.09	0	3.62	2.01	0	0	1.11	0	3.12	0	0	0	0	0	0.11	0.09	3.02	0	0.32	0	0	3.89	0	0	0	0	0.28	0	2.98	0	0	0	0	3.36	0	0.08	0	0.36	2.41	0	0	2.27	0	0	0.08
ENSG00000074603	DPP8	26.23	3.64	0	10.49	17.2	0	16.56	27.81	32.98	16.31	4.81	0.03	14.28	0.09	0.11	0.09	64.32	3.03	23.58	15.68	4.97	3.14	1.5	12.07	18.64	126.57	0.27	20.9	40.68	35.01	3.83	8.64	19.14	6.87	17.98	71.78	8.14	8.58	28.5	10.86	17.85	15.85	20.27	3.05	0	3.89	0	5.94
ENSG00000074621	SLC24A1	0	0	0	0.84	4.4	0	0	0	0	0	2.78	0.43	0	0	0.04	0	0	0	0	0	0.87	0	7.09	13.2	0	0	0	6.36	0	0	8.76	0	5.45	0	0	0	0	0	0	0.23	0	0	0	0	0	0	0	0
ENSG00000074657	ZNF532	22.64	1.47	5.81	11.54	0	7.28	15.37	67.4	32.95	10	1.11	5.72	11.35	0.44	6.53	0.42	7.06	1.94	4.08	3.6	3.84	9.39	6.75	10.54	1.96	23.97	9.29	7.46	53.9	6.58	0	6.23	8.73	0	6.76	7.13	5.49	14.13	6.46	3.77	4.56	15.4	7.15	8.11	12.1	8.85	0	34.36
ENSG00000074660	SCARF1	0	0	0	0	0	0	0	0	0	0	0	0	0	0	0	0	0	0	0	0	0	2.14	0	0	0	0	0	0	0	0	0	0	0	0	0	0	0	0	0	0	0	0	0	0	0	0	0	0
ENSG00000074695	LMAN1	41.09	33.14	7.86	11.95	48.9	28	43.45	29.48	28.53	40.12	18.67	6.58	48.86	12.19	86.69	18.47	105.99	47.25	18.87	29.11	71.96	24.83	37.35	38.09	21.02	94.55	57.44	26.39	87.49	19.92	82.45	10.86	57.28	39.96	13.76	44.51	50.96	15.35	22.72	24.27	59.07	29.79	37.86	25	4.11	11.43	58.93	33.14
ENSG00000074696	HACD3	136.53	119.85	168.3	165.14	214.58	130.06	201.35	116.08	6.44	130.79	46.92	48.58	172.59	74.28	64.15	21.86	31.32	2.86	137.03	230.97	136.13	130.06	88.73	81.94	88.75	64.94	196.84	107.79	70.56	124.29	145.97	148.31	117.65	134.86	195.51	48.56	0.82	7.38	57.59	17.96	262.35	233.12	138.12	129.93	36.98	75.29	22.86	49.38
ENSG00000074706	IPCEF1	0	0	0	0	0	0	0	0	0	0	0	0	0	0	0	0	0	0	0	0	0	0	0	0	0	0	0	0	0	0	0	0	0	0	0	0	0	0	0	0	0	0	0	0	0	0	0	0
ENSG00000074755	ZZEF1	0.59	0.21	0.06	0	0	0.13	0	0.45	0.71	0.1	0.04	3.53	2.54	0	0	0.54	1.2	0.29	0.03	0	0.11	0.77	0.15	0	0.24	2.92	1.77	0	0	0	0	0	0.2	0	0	0	0	0	0	0.24	0.45	1.34	0	0	4.18	0	0.13	0
ENSG00000074771	NOX3	0	0	0	0	0	0	0	0	0	0	0	0	0	0	0	0	0	0	0	0	0	0	0	0	0	0	0	0	0	0	0	0	0	0	0	0	0	0	0	0	0	0	0	0	0	0	0	0
ENSG00000074800	ENO1	7506.73	6466.15	7140.41	4873.52	3754.49	5784.24	5702.81	3197.81	2141.46	10678.5	1060.86	1498.07	4673.41	1278.67	2077.31	2090.3	702.27	2742.81	5628.46	4629.1	3824.48	6439.75	7656.65	8744.44	5431.3	1279.38	5209.61	3750.3	6080.11	3199.38	3639.18	4160.02	4481.15	3477.25	7178.1	3229.45	1098.89	1548.7	7907.23	703.6	3086.65	3782.32	5116.45	3535.28	5306.92	5815.39	560.58	6582.4
ENSG00000074803	SLC12A1	0	0	0	0	0	0	0	0	0	0	0	0	0	0	0	0	0	0	0	0	0	0	0	0	0	0	0	0	0	0	0	0	0	0	0	0	0	0	0	0	0	0	0	0	0	0	0	0
ENSG00000074842	MYDGF	414.6	407.13	307.5	192.02	172.88	282.48	345.58	791.44	248.47	156.05	242.2	219.43	675.43	125.07	622.48	205.94	414.72	209.44	208.48	826.65	654.22	219.04	240.03	257.65	220.69	325.39	465.06	242.52	353.75	336.66	764.25	315.59	244.21	270.86	166.24	680.83	179.75	928.75	227.14	33.73	289.44	253.64	228.84	654.36	229.95	146.35	175.22	394.76
ENSG00000074855	ANO8	0.57	0	0	0	0	0	0	0	0	0	0	0	0	0	0	0	0	0	0	0	0	0	0	0	0	0	0	0	0	0	0	0	0	0	0	0	0	0.07	0	0	0	0	0	0	0	0	0	0
ENSG00000074935	TUBE1	0	36.48	102.78	18.2	59.59	0	21.78	2.21	0	30.12	8.11	4.22	0	12.55	13.55	0	49.26	0.29	13.56	0	1.63	14.22	6.79	0	11.11	2.01	22.76	0	104.32	17.97	28.99	0	17.3	194.24	44.03	0	14.87	0.32	19.42	0.44	16.18	25.39	0	0	0	17.33	13.51	3.75
ENSG00000074964	ARHGEF10L	5.31	0	0	0	0	0	0	0	0	0	0	0	0	0	0	0.63	8.17	0	0	0	0	0	0.56	0	0	0	0	0	0	0	0	0	8.88	0	0	0	0	0	0	0	0	0	0	0	0	0	0	0
ENSG00000074966	TXK	0	0	0	0	0	0	0	0.47	8.09	0	0	0	0	0	0	0	0	0	0	0	0	0	0	0	0	0	0	0	0	0	0	0	0	0	0	0	0	0	1.79	0	18.2	0	21.56	0	0	0	0	0
ENSG00000075035	WSCD2	0	0	0	0	0	0	0	0	0	0	0	0	0	0	0	0	0	0	0	0	0	0	0	0	0	0	0	0	0	0	0	0	0	0	0	0	0	0	0	0	0	0	0	0	4.55	0	0	0
ENSG00000075043	KCNQ2	0	0	3.98	0	0	3.59	0	0	0	10.91	0	0	0	0	3.03	0.93	0	15.73	7.97	0	0	10.07	1.54	19.63	17.44	9.37	0	4.27	0	0.83	0	8.1	20.92	0	0	0	0	13.72	0	20.28	33.64	5.57	16.74	0	11.38	11.9	4.11	7.43
ENSG00000075073	TACR2	0	0	0	0	0	0	0	0	0	0	0	0	0	0	0	0	0	0	0	0	0	0	0	0	0	0	0	0	0	0	0	0	0	0	0	0	0	0	0	0	0	0	0	0	0	0	0	0
ENSG00000075089	ACTR6	13.9	42.79	45.28	95.08	71.94	33.28	64.27	29.25	70.16	36.24	26.35	60.91	66.05	95.89	65.81	36.16	46.98	34.95	57.01	14.35	42.85	20.97	31.15	23.05	31.86	82.1	99.46	45.67	38.64	51.22	50.89	16.54	44.48	32.92	62.56	35.29	14.46	68.44	33.23	16.75	14.49	66.71	15.62	31.15	39.61	195.11	54.73	48.17
ENSG00000075131	TIPIN	56.87	27.2	10.83	86.55	46.67	64.41	59.67	36.42	15.44	13.74	11.1	58.54	145.22	114.71	55.94	26.87	0.37	31.02	47.36	11.38	16.47	76.51	9.35	47.06	87.51	12.26	0.54	20.99	20.84	156.61	0	57.18	41.71	101.7	82.97	3.5	0	89.27	36.06	13.79	103.84	0	14.77	24.82	61.32	67.51	40.18	26.84
ENSG00000075142	SRI	3.8	314.39	141.49	121.22	141.09	315.72	167.35	108.93	33.6	233.7	50.28	224.37	40.28	198.48	184.22	141.9	41.77	36.87	117.21	30.22	225.32	88	104.52	171.51	120.97	0	26.52	0	138.65	413.92	174.19	130.33	197.09	383.84	214.03	154.39	0	368.76	106.49	61.2	250.04	50.75	180.37	184.6	93.17	195.96	194.75	143.78
ENSG00000075151	EIF4G3	28.02	0.58	0	0.56	0	13.63	0.11	13.38	0.17	0	2.37	3.02	14.49	0.9	1.14	1.93	4.24	2.77	0.27	0	2.78	0	9.87	0	2.95	0	1.42	0.15	7.82	0.84	0.44	0	0	0	0	13.36	0.28	0.91	2.13	4.63	3.89	0	1.99	1.96	0	13.64	0.95	0
ENSG00000075188	NUP37	137.13	112.27	104.64	198.57	141.38	114.12	156.27	0	182.04	145.3	41.45	68.66	168.34	103.46	259.11	103.33	137.1	32	98.97	0	63.46	104.74	97.96	129.35	86.58	57.26	123.2	69.41	46.82	125.97	14.67	130.71	94.1	103.82	139.51	28.09	162.28	0	126.01	14.86	156.13	185.89	99.83	15.57	28.54	120.45	114.79	199.44
ENSG00000075213	SEMA3A	19.38	0	0.3	0.16	0	0	15.41	0	0	0	0.21	0	1.14	0	0	0.44	0	0	0	0	0	1.73	0	0.65	0.85	0	0	0	0	0.72	0	13.01	0	9.38	2.58	0	0	0	9.58	0.02	0	0	0	0	0	0	1.42	0.6
ENSG00000075218	GTSE1	0.91	19.17	9.24	4.8	5.13	0	19.04	0	8.23	59.13	3.55	3.28	30.09	0.96	4.51	0	0	2.34	3.13	8.36	13.6	2.81	0.1	0.25	8.3	0	2.61	31.75	0.19	6.39	0	13.46	16.25	0.23	4.19	16.99	11.98	5.81	15.83	9	8.16	5.13	1.21	0	0	0	5.19	7.33
ENSG00000075223	SEMA3C	0	0	0	0	0	0	0	0	0	0	0	0	0	0	0	0	0	0	2.32	0	0	0	0	0	0	0	0	0	0	0	0	0	0	0	0	0	0	0	0	0	0	0	0	0	0	0	0	0
ENSG00000075234	TTC38	0	3.62	3.64	0	15.23	6.92	5.34	9.47	0	14.68	1.46	0	4.87	0.16	1.31	0	0	0	0	7.62	5.76	1.01	0	0.93	8.5	13.74	18.61	0	9.28	1.25	0	0	6.65	0	0	19.1	0.93	0	1.67	1.52	2.51	38.35	3.77	8.42	0	11.98	0	2.15
ENSG00000075239	ACAT1	89.47	32.86	26.91	128.25	25.36	75.95	108.3	56.35	0	57.12	0	51.77	186.91	72.54	174.93	68.32	72.45	49.85	76.42	0	15.32	88.11	85	80.45	69.48	26.62	18.99	35.93	69.21	68.63	0	75.18	7.27	50.54	72.47	48.74	2	0	53.87	7.83	133.68	85.82	141.17	100.35	54.92	24.35	21.15	126.49
ENSG00000075240	GRAMD4	0	0	0	0	0	0	0	0	0	0	3.21	0	0	0	0	0	0	0.09	0	0	1.59	1.73	0	0	0	0	0	0	0	0	0	0	0	0	0	0	0.65	0	0	0	0	1.41	0	0	0	0	0	0
ENSG00000075275	CELSR1	0	0	0	0.23	8.8	0.2	0	16.53	0	0.26	0.13	0	2.85	0.45	10.52	0	0	0.62	0	0	0	0	0	0	0	0	0	0	0	0	0	0	0.2	0	0	2.6	0	3.01	0	0	0	0	0.77	0	0	0	0	0
ENSG00000075290	WNT8B	0	0	0	0	0	0	0	0	0	0	0	0	0	0	0	0	0	0	0	0	0	0	0	0	0	0	0	0	0	0	0	0	0	0	0	0	0	0	0	0	0	0	0	0	0	0	0	0
ENSG00000075292	ZNF638	77.57	36.9	73.18	70.83	27.47	102.3	96.78	126.77	176.56	73.22	44.71	102.2	43.64	10.76	10.72	21.85	17.41	64.66	57.11	24.92	17.56	30.85	78.78	57.55	64.9	72.92	18.32	58.54	32.38	5.77	17.45	53.05	57.46	60.2	54.12	84.39	33.42	30.09	53.13	36.56	31.07	40	52.95	6.36	70.29	18.42	3.74	16.35
ENSG00000075303	SLC25A40	0	0	0	0	11.21	0	0	0.11	0	22.15	0	0	38.61	0.64	1.31	0.04	0.26	0	3.05	6.79	0	8.72	0	0	5.12	0	0	0	0	1.31	0	4.28	0	0	6.79	0	0	0	0	0.28	0.89	39.73	0	2.03	0	5.55	0	2.59
ENSG00000075336	TIMM21	406.98	163.82	84.38	154.18	180.38	220.82	214.63	22.9	330.12	142.16	54.46	0	229.35	164.44	208.57	139.51	0	20.73	82.34	182.72	68.19	43.27	116.05	93.89	144.46	0	101.52	132.76	238.04	307.97	112.03	278.34	154.75	120.94	264.1	74.65	564.26	2.35	138.55	7.32	81.38	124.16	68.22	204.57	87.09	124.68	48.39	326.87
ENSG00000075340	ADD2	0	8.79	8.33	0.28	9.78	10.16	6.31	0	0	0	0	0	0	1.7	0	0	0	2.72	0.32	0	0	1.12	5.35	2.91	4.14	0	0	0	0	2.43	0	8.76	2.71	2.34	4.05	0	0	0	1.4	0	0	0	0	0	0	0.27	0.14	0
ENSG00000075388	FGF4	2.78	7.68	12.06	9.67	12.56	17.09	2.36	0	1.15	0	0.62	11.3	0	11.3	0	0	0	7.22	0	0	0	0.2	2.09	10.74	21.05	0	0	0	0	3.95	0	16.95	27.61	1.37	1.94	0	0.16	0	20.89	8.89	0	0	0	0	16.8	12.4	0.25	0
ENSG00000075391	RASAL2	4.07	1.85	0	6.78	0	5.58	0	0	0.9	0	0	0.06	0.36	2.77	0.06	0	0.03	0	0	0.47	0	0	0	4.46	1.6	0	0	0.78	0	0.63	0	0.21	0	0	5.32	0.04	0	0	0	0.37	0	0	0.1	6.96	0.01	0.99	0.04	0
ENSG00000075399	VPS9D1	0	0	0	0.2	0	4.08	0	0	0	0	0	0	2.84	0.85	0	0	0	0.07	0	0	2.12	0.47	0	0	0	0	0	0	0	0	0	0.34	0.26	0	0	0	0	0	0	0	0	0	0	0.68	3.2	0	0	0
ENSG00000075407	ZNF37A	0	5.43	0	0.05	0	0	0.28	0	0.28	0	5.52	0.12	0	0	4.83	1.06	1.56	0.62	5.18	0	0.11	0.39	6.98	0	3.87	8.29	0	0	12.6	0.42	0	0.86	0.1	0.61	0	3.58	0.06	0	2.49	4.67	0.73	0	0.58	1.74	0.03	0	0	0
ENSG00000075413	MARK3	28.73	23.15	26.68	51.9	37.94	30.23	17.8	2.95	47.95	53.72	1.47	7.22	47.29	17.74	18.66	11.07	29.22	87.8	47.21	34.68	70.72	31.65	37.22	55.98	45.21	38.79	16.34	32.93	0	17.37	30.24	20.63	33.73	5.78	29.41	65.29	3.41	29.15	34.94	70.13	51.59	71.87	55.69	52.17	25.49	28.94	2.12	9.81
ENSG00000075415	SLC25A3	725.22	616.32	930.49	712.57	675.1	755.7	653.43	956.58	609.75	789.95	971.66	1190.8	1308.1	474.49	860.92	474.11	555.37	511.94	932.37	514.4	792.16	868.72	733.22	732.47	557.24	101.84	841.08	591.8	453.79	699.61	1158.32	794.01	574.76	589.24	1094.7	1102.51	542.12	1299.32	712.37	496.76	860.9	655.7	630.74	666.87	528.87	580.3	191.96	961.3
ENSG00000075420	FNDC3B	5.74	13.37	4.31	0.15	0.19	6.6	8.06	42.31	5.66	13.27	12.57	1.63	6.01	0.23	2.36	0.63	11.15	0.83	11.46	67.35	48.84	0.82	21.51	0.16	11.73	2.36	36.54	7.98	0.57	8.83	68.69	10.69	2.82	0.13	0	50.79	0.21	37.83	5.72	4.45	2.44	0.44	16.99	39.77	3.71	3.54	0.78	14.47
ENSG00000075426	FOSL2	0	0	0	0	0	0	0	8.26	0	0	2.43	2.38	14.89	0	0	0	3.9	0	0	0	0.09	0.05	0	0	0	0	5.53	0	0	0	6.21	0	0	0	0	0.51	0.22	14.66	0	0.05	0	0	0	7.07	0	0	0	0
ENSG00000075429	CACNG5	0	4.53	0	0	0	0	0	0	0	0	0	0	0	0	0	0	0	0	0	0	0	0	0	0	0	0	0	0	0	0	0	0	0	0	0	0	0	0	0	0	0	0	0	0	0	0	0	0
ENSG00000075461	CACNG4	0	0	0	0	0	0	0	0	0	0	0	0	0	0	0	0	0	0	0	0	0	0	0	0	0	0	0	0	0	0	0	0	0	0	0	0	0	0	0	0	0	2.03	0	0	0	0	0	0
ENSG00000075539	FRYL	2.52	14.27	0	5.03	6.38	3.83	8.89	37.27	55	1.55	32.95	2.65	0	3.2	1.43	3.95	0.49	7.65	5	0.24	13.19	6	0	7.86	4.95	5.83	0	48.07	0	0	0	0.52	0	0	0	0.55	0	0.83	7.76	33.75	6.63	0.99	0.46	0.41	0.93	5.13	0.08	4.32
ENSG00000075568	TMEM131	0	0	0	0	0	0	0	35.14	6.64	7.06	1.24	0.13	0.45	0	0	1.08	0.81	2.25	3.47	2.57	0.2	0.05	2.85	1.09	0	0	0.07	0.08	0.04	0	3.15	0	0	0	0	7	0	0.04	3.23	0.21	0	0.09	0.69	7.07	0.44	0	0	0
ENSG00000075618	FSCN1	9.54	6.87	6.12	5.65	12.42	7.86	20.98	39.36	2.48	19.02	52.14	23.71	6.17	0.88	4.26	2.96	13.52	14.29	5.04	8.78	24.03	2.48	9.76	18.8	1.95	11.2	8.8	9.03	4.33	4.32	4.62	5.8	3.35	11.66	13.66	15.82	14.05	124.49	4.49	32.58	2.4	25.19	4.89	11.53	13.18	17.4	3.58	2.81
ENSG00000075624	ACTB	7441.14	10508.7	10388.5	7981.06	9470.02	9153.77	9122.28	6816.74	2985.67	9847.17	1544.9	1825.21	13070.9	2167.32	7796.62	3250.04	2153.28	1218.28	7505.51	10962.1	16174.2	12391.5	6950.93	10482.6	12468.3	4331.76	16688.3	6415.51	8531.06	5389.96	11838.6	9795.99	10902.6	8623.91	15255.4	8685.6	834.19	2747.46	9444.9	876.76	3986.88	9312.6	12184.7	11717.2	5513.4	10718.5	884.19	3796.21
ENSG00000075643	MOCOS	0	0	0	0	0	0	0	0	0	0	0	0	0	0	0	0	0	0	0	0	0	0	0	0	1.88	0	0	0	0	0	0	0	0	3.64	0	0	0	0	0	0	0	0	0	0	0	0	0	0
ENSG00000075651	PLD1	0	0	0	0	0	0	0	0.16	27.57	9.63	0	0	0	0	0	0	0.39	0	7.03	0	46.99	0	0	0	0	0	12.68	30.48	0	0	15.29	0	0	0	0	1.77	0	0	0	0.94	0	0	46	24.66	0	0	0	1.27
ENSG00000075673	ATP12A	0	0	0	0	0	0	0	0	0.93	18.62	4.53	2	7.7	0.57	3.44	0	0	0	4.24	0	0	0	7.05	3.23	0	0	0	0	2.86	0	0	0	0	0	0	0	0	0	4.06	0.75	0.32	48.43	1.49	0	1.95	0.4	0	1.42
ENSG00000075702	WDR62	0	0.76	0.55	4.16	0	2.93	0	0	0	0	0.58	3.6	0.57	0.68	0.31	0	0	2.98	0.64	0	0	0.11	2.32	0	0.07	0	0	0.42	3.4	0	0	0	0.1	0	0	0	0	0	3.7	0.93	0	0	0	0	0	0.08	0.82	0
ENSG00000075711	DLG1	1.73	4.75	6.25	0.41	0.91	17.46	10.96	8.03	23.11	1.18	8.72	1.86	3.48	0.19	7.77	10.19	0.05	5.86	17.1	1.66	17.83	4.04	0.84	1.79	9.47	10.76	2.75	19.26	5.91	0.11	11.51	0	0.96	0	0.22	0	4.18	12.32	5.63	4.55	15.53	0.26	3.49	8.16	0	5.27	1.9	0.68
ENSG00000075785	RAB7A	156.64	150.25	248.66	134.46	303.37	185.02	170.2	179.21	319.94	170.52	30.82	10.23	113.28	55.67	115.19	106.63	53.7	39.12	180.1	394.24	306.58	204.98	302.98	147.68	224.08	152.78	374.76	211.94	224.06	174.5	407.92	168.46	329.39	138.71	309.24	228.15	267.04	175.37	316.97	10.5	79.93	245.02	162.71	319.71	130.94	288.89	64.66	239.36
ENSG00000075790	BCAP29	0.98	23.46	0	12.39	17.08	54.5	25.91	40.18	32.44	43.86	17.77	22.01	16.8	40.13	64.58	3.78	98.54	0	28.91	80.03	60.65	26.13	14.75	0	18.57	17.53	16.53	4.07	53.46	0	30.59	42.31	21.11	1.9	13.02	46.21	0.94	82	27.26	5.16	35.32	118.96	33.56	66.34	19.55	13.7	0	31.27
ENSG00000075826	SEC31B	0	0	0	0	0	0	0	0	0	0	0	1.68	0	0	6.8	0	0	0	0	0	0	0	0	0	0	0	0	0	0	0	0	0	0	0	0	0	0	0	0	0	0.18	0	0	0	0	0	0	0
ENSG00000075856	SART3	23.36	40.34	41.27	10.12	51.86	35.89	29.22	0.17	109.84	54.41	0.07	46.12	12.98	0.54	13.72	4.95	14.1	6.49	18.57	4.03	3.2	23.4	58.72	29.7	70.01	5.57	41.36	16.14	16.19	29.39	13.11	24.85	67.66	9.32	7.66	5.95	30.31	0	61.92	7.41	7.8	57.38	32.75	24.2	4.48	16.45	0.66	3.54
ENSG00000075884	ARHGAP15	0	0	0	0	0	0	0	0	0	0	0	0	0	0	0	0	0	0	0	0	0	0	0	0	0	0	0	0	0	0	0	0	0	0	0	0	0	0	0	0	0	0	0	0	0	0	0	0
ENSG00000075886	TUBA3D	0	0	0	0	0	0	0	0	0	0	0	0	0	0	14.07	0	0	0	0	0	0	6.7	0	0	0	0	0	0	0	0	0	0	0	0	0	0	0	0	0	0	0	0	0	0	0	0	0	0
ENSG00000075891	PAX2	0	0	0	0	0	0	0	0	0	0	0	0	0	0	0	0	0	0	0	0	0	0	0	0	0	0	0	0	0	0	0	0	0	0	0	0	0	0.27	0	0	0	0	0	0	0	0	0	0
ENSG00000075914	EXOSC7	178.57	114.35	115.5	115.71	214.51	210.05	248.35	97.55	94.79	127.85	52.18	63.83	181.32	317.78	198.43	157.33	104.02	174.88	154.64	57.1	68.54	211.22	172.75	206.16	190.34	210.56	158.85	92.95	108.53	242.88	222.89	155.24	248.76	57.47	98.57	20.55	29.77	0	150.49	18.86	210.96	177.04	250.47	59.73	58.98	125.39	161.5	180.9
ENSG00000075945	KIFAP3	0	0	20.47	7.76	0	0	5.7	7.45	12.87	8.25	14.57	9.33	28.12	4.97	1.27	0.06	0.56	0	4.1	63.51	20.38	7.03	4.6	0	0	0	93.87	9.51	0	0	88.03	3.73	0	0	5.52	30.71	0	0.11	10.28	3.33	0	0.34	6.91	38.61	0	0	0	11.92
ENSG00000075975	MKRN2	20.85	65.03	49.6	7.64	48.21	33.61	41.71	0	53.37	17.08	8.76	0	33.79	3.25	9.75	0.67	9.09	3.76	58.24	16.8	62.52	30.02	28.81	18.3	31.38	0	24.54	46.87	55.73	11.03	14.59	60.1	54.58	16	3.88	0.23	0.21	0	48.53	1.78	8.2	98.35	21.65	16.01	0	32.44	0.88	25.77
ENSG00000076003	MCM6	102.85	75.18	106.92	114.14	118.41	112.98	105.2	23.6	17.16	50.43	22.29	11.34	3.81	10.45	6.92	9.85	0.23	15.67	116	23.22	27.45	44.38	46.81	46.64	86.75	0	19.4	12.36	36.05	4.7	21.24	57.26	67.26	92.51	58.48	15.54	3.66	13.84	40.88	0.9	3.83	155.02	30.55	54.32	47.04	73.78	7.65	10.21
ENSG00000076043	REXO2	140.16	157.76	153.57	203.89	234.96	204.51	128.28	135.52	46.91	75.12	153.64	114.74	108.35	179.3	65.5	84.13	39.13	49.71	149.65	118.84	67.69	97.26	69.18	157.42	118.04	434.08	71.96	21.87	13.71	155.88	76.85	155.08	247.93	183.9	153.07	51.82	239.64	194.05	208.71	72.3	152.57	65.36	121.33	133.36	41.26	209.69	185.91	148.48
ENSG00000076053	RBM7	49.78	111.74	98.24	35.6	111.77	45.4	72.27	42.8	307.45	88.3	9.9	7.35	68.63	41.88	24.86	55.73	3.33	1.77	86.63	34.24	46.17	74.34	78.28	57.21	158.55	214.08	47.11	116.11	70.73	25.4	48.32	113.13	73.84	80.64	78.22	45.55	151.42	85.69	106.88	12.53	3.23	48.8	44.71	35.49	52.83	139.42	9	55.34
ENSG00000076067	RBMS2	0	2.51	0	0	0	2.2	6.67	2	0	6.24	0.75	0	2.57	0.51	1.61	11.12	20.43	0	2.3	16.53	3.77	6.43	4.72	0	0	0	21.13	4	6.03	0.65	3.65	0	3.17	0	0	16.91	0	15.94	0	0.19	0.66	0	0.12	1.24	0	0	0	0.92
ENSG00000076108	BAZ2A	0.68	13.17	1.37	49.92	0	11.25	13.06	2.21	23.92	2.93	2.85	3.62	7.37	1.38	21.4	2.96	0	4.37	21.18	17.08	28.05	10.39	37.64	60.02	0.15	0.54	19.68	67.31	10.43	2.96	0	23.33	5.66	8.44	4.61	52.47	8.65	28.69	6.33	6.99	0	0	2.82	2.59	62.18	0	1.5	5.26
ENSG00000076201	PTPN23	0	9.47	0	0	1.06	1.16	5.86	1.25	0	0	4.81	3.77	0.47	0	0	6.04	0.78	0	3.57	0	0	0	0.06	0	0.76	0	0.3	0	0.38	0	0	0.25	0	0	0.09	1.37	0	2.9	1.01	2.72	0	0	0.3	0.35	0.36	0	0.62	0.22
ENSG00000076242	MLH1	19.92	3.92	0	42.67	30.74	15.38	69.96	0	37.61	48.74	20.19	15.88	22.6	1.02	8.16	0	17.2	9.19	28.94	17.86	40.17	24.36	22.41	16.3	35.92	0.95	68.96	9.04	95.26	2.99	19.1	1.78	51.24	32.33	28.43	0.45	2.65	1.62	39.42	6.4	3.32	0	8.1	21.32	2.36	8.92	6.89	40.63
ENSG00000076248	UNG	349.59	321.99	401.77	242.08	284.2	398.42	250.25	43.98	230.22	131.18	7.5	21.47	33.78	59.09	36	27.35	28.75	9.13	427.03	48.56	0	184.44	110.16	116.71	431.85	113.74	6.14	103.64	18.82	59.09	27.52	333.21	298.47	344.61	486.73	72.26	17.07	0	212.29	2.43	83.17	505.53	189.2	66.09	81.31	378.02	10.78	97.86
ENSG00000076258	FMO4	0	0	0	0	0	0	0	0	0	0	0	0	17.14	0	0	0	0	0	0	0	0	0	0	0	0	0	0	0	0	10.74	0	0	0	0	0	0	0	0	0	0	0	0	0	0	0	0	0	0
ENSG00000076321	KLHL20	0	4.66	16.72	8.3	3.47	9.41	4.34	0	0	9.44	0	0	28.64	0	0	1.36	0	0.63	8.71	13.52	7.43	13.44	18.97	0	0	0	11.8	0	0	0.27	0	17.12	4.22	0	12.82	42.54	0	0	0	1.56	0	33	9.25	11.52	3.25	21.1	1.4	3.18
ENSG00000076344	RGS11	0	0	0	0	0	0	0	0	0	0	0	0	0	0	0	0.72	0	0	0	0	2.88	0	0	0	0	0	0	0	0	0	0	0	0	0	0	0	0	0	0	0	0.98	0	0	0	0	0	0	0
ENSG00000076351	SLC46A1	0	0	0	1.42	0	0	0	0	0	0	0	0	1.03	0	0	0.07	2.58	0	0	22.83	0	0.92	0	0	0	0	8.89	0	0	0	8.02	0	0	0	0	0	0	0	0	0.12	0	0	0	14.79	0	0	0	0.24
ENSG00000076356	PLXNA2	0	0	0	0	0	0	0	0	17.71	0	8.05	0.11	8.52	0	0	0	8.45	0	0	2.67	7.48	0	0	0	0	0	3.52	1.3	0	0	10.28	0	0	0	0	0	0.98	41.39	0	2.06	0.05	0	0	1.33	0	0	0	0.89
ENSG00000076382	SPAG5	30.22	83.45	83.14	24.72	77.19	73.22	168.85	0	139.77	180.26	103.48	199.64	111.37	30.51	17.65	0	0.16	64.11	103.56	45.1	106.73	28.17	1.84	6.33	96.75	86.34	100.33	199.65	27.12	3.13	28.55	145.88	139.53	2.78	48.32	165.05	177.87	0	289.57	358.15	37.27	73.52	53.46	17.33	2.49	9.73	28.61	10.13
ENSG00000076513	ANKRD13A	4.12	0	0	6.37	18.23	0	6.02	6.54	0.39	4.17	2.26	45.56	1.99	1.26	0	0.21	0.06	2.54	10.23	0	18.01	0	0.85	0.83	0	0	2.84	0	13.35	1.47	0	0	1.51	1.95	0	0	31.09	17.22	5.79	2.74	0	12.74	0.08	6.18	0.31	0.71	0	3.2
ENSG00000076554	TPD52	166.3	246.46	252.47	364.34	150.49	185.25	186.88	21.57	28.38	224.34	28.7	55.35	163.13	117.55	234.36	207.27	119.31	34.06	281.79	36.32	22.14	183.09	334.62	181.69	399.97	114.25	55.73	0	145.06	153.1	60.89	147.43	107.28	267.36	142.92	60.96	88.98	77.44	188.29	11.09	49.09	60.48	453.82	26.98	143.39	301.01	54.21	159.03
ENSG00000076555	ACACB	1.62	0	0	0	7.37	0	0.07	13.02	0	0.03	0	0	0	0.01	0	0	0	0.41	0	0	0	0	0	0	0	0	0	0	0	1.14	0	0	0	5.82	0	0.07	0	0	0	0	0	0	6.53	0	0	0	0	0
ENSG00000076604	TRAF4	1.21	1.67	0.13	0	3.39	0	0.22	0.97	18.43	5.21	0.46	0.65	1.87	0.88	0	0	0.08	0.07	1.01	0.83	1.44	1.54	0	8.32	6.58	0.53	0	0	0	0	0	1.3	2.65	1.29	2.37	1.26	4.19	5.85	17.22	6.8	0	2.37	0.65	1.63	7.95	2.04	0	0.92
ENSG00000076641	PAG1	0	0	0	0	0	0	0	0	0	0	0.94	0	0	0	0	0	0	0	0	0.16	0	0	0	0	0	0	2.53	0	0	0	21.57	0	0	0	0	0.79	0	0.74	0	0	0	0	0	0	0	0	0	0
ENSG00000076650	GPATCH1	15.4	7.3	23.91	16.4	0	7.86	12.88	17.53	0	0	4.55	0	45.96	2.75	2.46	1.19	0.29	6.8	5.96	11.18	16.9	9.4	7.2	0	17.59	4.01	7.35	7.77	24.77	3.62	16.66	33.3	40.14	7.82	0	24.01	17.32	0	3.87	0	0.77	9.51	4.86	2.79	0.1	0	0	10.61
ENSG00000076662	ICAM3	13.89	0	9.34	9.2	21.39	39.32	14.78	12.79	0	0	5.84	0	44.5	3.37	5.9	0.73	40.13	19.01	0	26.9	14.64	12.07	30.14	35.93	23.54	0	0	0	0	28.05	63.99	10.61	17.92	8.82	0	65.01	0	0	18.25	5.83	49.88	37.41	2.71	13.22	46.73	15.99	7.45	5.05
ENSG00000076685	NT5C2	18.53	61.63	53.39	55.19	63.47	36.82	93.68	105.01	12.26	38.61	20.38	4.03	42.56	0.35	1.74	2.22	21.92	13.71	94.93	63.25	34.56	23.75	30.76	23.52	44.22	4.85	30.07	59.61	39.14	31.75	30.89	56.09	33.01	7.1	69.64	83.94	2.87	14.02	64.73	17.57	2.78	0	29.64	61.5	0	22.76	1.28	13.85
ENSG00000076706	MCAM	0	0.2	10.76	0	0	0	11.87	0	9.38	0	7.17	9.83	0.14	0.26	0	0	0	0.89	4.26	0	0	1.09	0	0	4.32	7.37	0	0.55	0.06	0	0	8.3	10.21	0	0	0	11.17	1.31	2.45	0.34	0.09	0	0	0	3.37	10.12	0.26	7.56
ENSG00000076716	GPC4	60.8	159.82	163.04	130.28	102.39	241.46	215.15	10.06	0	45.83	7.86	5.11	0	0	0	2.88	0	18.09	14.32	52.16	30.67	7.96	23.23	61.3	66.08	10.88	154.46	0.06	5.96	20.45	78.13	141.58	33.84	130.69	138.67	3.97	2.22	63.37	99.45	8.06	0	0	0	31.06	3.88	82.51	3.1	6.44
ENSG00000076770	MBNL3	80.17	11.68	18.66	21.7	17.39	29.05	23.17	0	7.41	25.12	3.23	73.81	42.2	0	0.12	9.11	0	12.19	3.58	42.76	0	6.3	18.32	35	0	0	0	0	0	17.48	0	8.35	7.3	2.96	0	0	4.85	0	0	28.46	0	2.08	0.09	10.24	0.04	14.58	0	21.45
ENSG00000076826	CAMSAP3	0	0	0	0	0	0	0	28.13	0.05	0	12.01	4.51	0.36	0	0	0	0	0	0	9.17	16.77	0	1.3	0	2.16	0	0	0	0	0	0	0	0	0	0	7.42	0	7.09	3.16	12.33	0	0	0	0.65	0	0	0	0
ENSG00000076864	RAP1GAP	0	0	0.46	0	0	0	0	0	0	0	0	0	0	0	0.3	0	0	4.24	0.26	0	0	0	0	0	0	0	0	0	0	0	0	0	0	0	0	0	0	0	0	0	0	0	0	0	4.46	0	0	0
ENSG00000076924	XAB2	19.13	11.17	3.76	0	22.84	7.14	11.2	0	13.9	9.68	4.8	2.86	19.71	2.05	0	0.46	0	5.09	15.76	2.75	0.95	1.23	4.65	1.49	7.41	1.03	7.9	7.71	16.41	0.26	4.14	4.28	6.97	0.18	9.28	10.66	0	0	12.28	0.19	0	21.58	7.13	4.94	3.16	4.59	0.96	1.02
ENSG00000076928	ARHGEF1	0	2.5	17.05	5.52	8.29	8.71	9.31	3.63	1.34	4.4	14.75	0	12.72	0.34	0.57	0.76	0.41	1.6	14.68	0	0.63	1.91	0	2.87	1.74	0	8.01	2.1	1.09	1.92	1.08	9.67	2.55	2.25	0.83	0	0	0	7.88	2.03	0	27.06	0.87	1.45	4.63	2.88	0	0.23
ENSG00000076944	STXBP2	40.74	19.52	12.82	40.07	44.72	42.41	11.86	134.24	10.25	41.94	3.63	23.05	39.94	1.9	5.97	2.73	12	18.86	28.63	50.08	53.09	7.79	24.24	31.05	26.48	25.09	28.32	0	60.44	6.81	25.72	60.59	17.05	5.91	68.39	7.14	0	53.55	18.16	2.65	9.52	66.74	28.97	39.93	13	33.92	1.15	1.75
ENSG00000076984	MAP2K7	1.83	0.28	0	0	0	0	4.78	0.87	0	0	0.52	0.18	0.13	0.09	0	0	0	0	0	0	0	0	0	0	1.79	0	0	0.25	0	0	0	0	0	0	0	0.38	1.54	3.45	0.42	1.73	0.34	0.1	0	0.27	0	0	0	0
ENSG00000077009	NMRK2	60.82	215.87	108.12	232.23	156.87	77.82	96.16	0	245.02	57.86	21.18	88.95	25.53	170.66	39.78	299.62	0	300.89	94.39	0.56	0	167.52	440.47	197.21	82.88	478.42	16.81	92.54	1071.54	110.9	0	45.69	69.31	208.2	203	0	238.6	18.91	125.11	8.56	41.65	225.5	148.08	15.14	251.76	352.84	161.28	221.6
ENSG00000077044	DGKD	7.94	0	0	0	0	0	0	10.87	0.15	2.31	3.59	0	8.2	0	0	0	3.23	5.2	4.58	0	0	1.28	0.06	0	0	0	0	0	0	0	0.74	0	0	0	0	0	1.14	0.26	0.75	0.38	0	3.93	0	0	9.29	0	0.98	0.79
ENSG00000077063	CTTNBP2	0	0	0	0	0	0	0	0	0	0	0	0	0	0	0.84	0	0	0	0	0	0	0	0	0	0	0	0	0	0	0	0	0	0	0	0	0	0	0	0	0	0	0	0	0	0	0	0	0
ENSG00000077080	ACTL6B	0	0	0	0	0	0	0	0	0	0	0	0	0	17.48	0	0	0	0	0	0	0	0	0	0	0	0	0	0	0	0	0	0	0	0	0	0	0	0	0	0	0	0	0	0	0	0	0	0
ENSG00000077092	RARB	0	0	0	8.4	0	3.26	0	0	0	47.67	5.31	0	0	0	0	0.17	0	0	2.82	0	0	0	0	7.37	8.17	0	0	0	0	0	0	0	0	0	0	0	0	0	0	0	0	0	0	0	0	0	0	0
ENSG00000077097	TOP2B	44.94	0	15.31	22.81	19.23	25.59	10.69	22	7.3	5.83	11.56	24.05	1.42	0.1	1.09	2.8	0	18.1	8.46	16.15	19.72	3.65	12.13	3.02	9.5	0	8.15	9.41	0	6.35	23.37	3.45	3.44	1.69	3.74	16.82	0	0	22.78	11.78	0	41.73	10.76	19.24	5.88	8.64	12.73	1.17
ENSG00000077147	TM9SF3	6.14	3.72	17.14	0.68	5.06	20.87	7.15	28.31	29.18	16.97	27.9	24.44	39.6	0.6	9.71	2.74	16.78	9.73	56.67	5.89	47.77	7.16	24.98	12.71	27.18	2.02	11.97	3.35	3.89	2.28	19.96	14.18	10.47	7.49	8.76	48.72	7.6	31.25	13.03	7.03	6.79	24.14	16.14	29.3	6.74	3.93	2.29	0.96
ENSG00000077150	NFKB2	0	0	0	3.93	0.98	0	0.74	0	0.64	0	0.25	0.1	0	0.17	0	0	1.84	0.92	0.91	0	1.67	0.11	2.58	0.15	1.91	0	0.44	0.94	0.89	0	0	0	0	0.7	0.3	0	0	6.62	10.92	0.11	0	0	0.83	0.51	0	1.88	0	0
ENSG00000077152	UBE2T	216.49	245.29	182.44	131.85	221.23	212.3	130.35	0	545.64	224.04	60.15	206.09	177.43	400.86	312.38	117.24	34.93	20.39	314.54	108.17	55.13	255.67	62.2	43.94	260.55	0	165.78	229.19	13.33	181.24	0	223.91	102.6	362.26	218.54	311.42	721.84	0	268.21	38.58	104.13	95.25	219.74	42.93	93.25	269.62	119.74	374.01
ENSG00000077157	PPP1R12B	0	0	2.89	0	0	0	0	2.87	1.86	0	1.58	3.94	0	0	0	2.05	0.71	0	0	2.07	1.92	0	0	0	0	0	10.13	1.48	0	0	10.57	0	0	0	4.2	1.72	0	0	0	0.1	15.57	0	0	1.03	0	0	0	0.3
ENSG00000077232	DNAJC10	9.31	30.54	10.69	54.79	20.03	42.51	53.67	15.57	1.07	39.66	2.83	19.67	46.39	21.52	20.07	3.74	6.62	11.14	64.32	97.99	42.5	23.98	1.15	13.9	14.64	20.73	76.58	18.72	34.49	5.76	3.03	32.14	22.63	26	18.04	29.16	0.04	5.98	43.93	7.84	29.65	38.21	9.05	6.86	0.03	12.94	6.6	0.8
ENSG00000077235	GTF3C1	2.78	0	0	1.88	16.62	0	11.59	83.84	0.03	4.6	8.09	28.26	0.09	2.72	8.84	0	1.04	25.52	0.38	18.67	46.07	1.83	5.45	0	1.44	23.97	0.88	5.41	0	0.12	38.26	20.51	3.83	1.37	7.63	8.78	0	2.41	3.26	15.09	5.83	17.64	0	7.8	4.88	8.37	1.27	7.2
ENSG00000077238	IL4R	0	0.11	0	0	0	0	1.06	0.79	3.18	0.86	4.81	0	0	0	0	0	0	0	0.18	1.84	2.45	0	1.9	0	0	0	4.45	0.17	0	0	0	0	15.98	0	0	0.76	0	26.63	1.57	0	0	0	0	1.44	0	1.02	0.08	0
ENSG00000077254	USP33	0	12.41	31.84	37.23	42.39	50.41	35.49	59.64	0	66.05	17.24	41.43	21.38	0.57	14.61	5.64	9.38	1.18	34.7	24.23	50.16	35.74	29.92	36.1	27.74	20.62	58.22	23.43	21.7	19.88	11.07	28.03	14.66	46.88	8.78	140.53	31.1	70.59	54.77	106.8	45.99	42.48	52.8	28.16	4.23	11.77	3.45	10.71
ENSG00000077264	PAK3	0	0	0	0	0	0	0	0	0	0	0	0	0	0	0	0	0	0	0	0	0	0	0	0	0	0	0	0	0	0	0	0	0	0	0	0	0	0	0	0	0	0	0	0	0	0	0	0
ENSG00000077274	CAPN6	0	5.04	0	0	0	0	0	0	0	0	2.52	0	0	0	0	0	0	0	0	0	0	0	0	0	0	0	0	0	0	0	0	3.53	0	0	0	0	0	0	0	0	0	0	0	0	0	0	0	0
ENSG00000077279	DCX	0	0	0	0	0	0	0	0	0	0	0	0	0	0	0	0	0	0	0	0	0	0	0	0	0	0	0	0	0	0	0	0	0	0	0	0	0	0	0	0	0	0	0	0	0	0	0	0
ENSG00000077312	SNRPA	157.17	250.74	123.38	167.73	207.4	120.81	105.95	37.43	205.46	166.78	36.33	18.29	219.58	12.8	114.44	10.03	4.7	10.12	75.73	48.8	52.59	100.12	78.29	180.71	133.25	31.08	68.34	79.2	156.64	43.6	41.62	74.34	118.34	95.5	117.95	29.12	44.38	0	94.06	4.4	45.12	43.87	113.79	17.34	27.84	39.71	16.98	87.68
ENSG00000077327	SPAG6	0	0	0	0	0	0	0	0	0	0	0	0	0	0	0	0	0	0	0	0	0	0	0	0	0	0	2.82	0	0	0	0	0	0	0	0	0	0	0	0	0	0	0	0	0	0	0	0	0
ENSG00000077348	EXOSC5	146.83	211.86	207.62	259.43	316.17	331.29	268.93	134.19	70.18	129.76	18.11	30.71	174.78	110.97	148.62	470.77	52.95	435.86	176.47	95.92	14.91	355.29	318.17	328.37	172.34	361.83	183.69	176.67	216.97	219.89	93.55	201.56	191.27	209.94	279.47	87.25	24.16	0	186.49	20.4	276.04	222.36	267.65	42.99	424.56	157.41	231.28	196.94
ENSG00000077380	DYNC1I2	35.64	38.77	41.4	49.37	112.53	52.04	50.4	37.33	4.68	115.79	66.37	26.08	60.7	38.39	48.84	25.96	90.64	10.96	63.96	54.88	24.88	27.9	57.98	31.96	83.65	37.67	70.29	10.39	77.68	17.41	60.59	52.86	47.29	52.1	41.99	57.54	13.74	39.22	81.88	74	1.51	17.09	45.56	35.79	3.6	43.95	22.35	32.94
ENSG00000077420	APBB1IP	0	0	0	6.23	0	0	0	0	11.76	0	0	0	44.67	0	0	0	0	0	0	0	0	0	0	0	0	0	0	0	0	0	0	0	0	0	0	0	0	0	0	0	0	0	0	0	0	0	0	0
ENSG00000077454	LRCH4	0	1.63	4.73	1.58	1.43	3.63	0.17	0	5.12	0.71	0	0	0.71	0	1.02	0	1.34	0.46	8.61	4.32	1.56	0	1.72	0.78	2.72	0	2.13	1.22	0	2.33	3.45	0.59	1.24	3.21	0	0	0.4	10.52	2.03	0.24	0	0	0.7	3.73	0	2.94	0	0
ENSG00000077458	FAM76B	19.29	26.84	7.32	56.13	27.29	86.47	8.26	17.95	55.8	13.19	4.22	0	2.85	8.94	6.9	20.31	0	0	55.64	23.43	14.2	16.77	5.78	0	8.22	81.11	14.62	12.8	2.14	12.29	9.38	51	17.95	20.06	19.2	18.17	33.89	41	22.4	0.37	24.38	15.89	6.58	2.96	11.96	57.65	2.31	5.15
ENSG00000077463	SIRT6	28.46	15.6	5.03	0	0	0.66	0	0	25.62	0	25.02	0.25	0	0	1.36	1.96	0	1.94	10.44	28.91	16.19	0	0	0	3.34	0	0	1.53	31.21	0	0.26	0	0	0	0	23.66	0	1.21	0	6.17	22.25	39.73	24.53	0	0.31	27.69	3.78	13.56
ENSG00000077498	TYR	0	0	0	0	0	0	0	0	0	0	0	0	0	0	0	0	0	0	0	0	0	0	0	0	0	0	0	0	0	0	0	0	0	0	0	0	0	0	0	0	0	0	0	0	0	0	0	0
ENSG00000077514	POLD3	43.83	28.75	7.61	0	8.64	51.87	34.31	15.42	45.14	30.36	1.17	1.92	9.42	74.4	26.71	24.77	11.2	25.34	41.69	25.93	25.12	37.99	33.94	14.73	81.81	1	31.66	16.71	0	15.57	0.57	8.87	47.74	35.95	51.09	37.28	160.85	2.93	21.31	14.7	3.34	77.1	3.9	10.62	14.34	103.23	8.05	38.14
ENSG00000077522	ACTN2	0	0	0	0	0	0	0	0	0	0	0	0	0	0	0	0	21.42	0	4.85	0	0	0	0	0	0.2	0	16.31	0	0	0	0	11.48	0	0	0	0	0	0	0	0.2	0.96	0	0	0	0	0	0	0
ENSG00000077549	CAPZB	336.98	204.72	257.38	219.91	139.65	217.18	321.65	128.58	59.39	255.28	32.97	48.77	297.16	185.28	228.15	146.16	94.81	121.48	34.91	325.07	325.15	319.21	191.69	271.17	157.98	3.63	321.12	71.06	101.75	155.48	271.02	256.28	295.25	183.96	255.57	340.99	0	287.62	423.76	20.9	162.21	311.25	307.06	261.56	218.88	411.62	80.03	118.7
ENSG00000077585	GPR137B	0	0	0	0	13.05	0	0	0	45.47	0	0	0	0	4.63	0	2.32	0	0	19.01	0	0	4.71	0	11.93	0	7.21	7.86	5.64	0	0	0	0	8.26	0	0	0	0	0	0	0	0	0	0	0	0	0	0	4.05
ENSG00000077616	NAALAD2	2.91	3.98	0	0.92	0	0	0.11	12.1	0	5.92	0	8.83	0	0	0	0.97	0	0.19	10.51	0	3.49	3.16	0	0	0	0.36	5.75	0	0	0	4.37	0	0	0	0	10.05	0	0	4.42	5.27	0	0	0	0	0.83	0	0	0
ENSG00000077684	JADE1	13.05	8.97	46.77	25.09	51.33	49.53	17.84	0	0	0	14.24	11.36	19.46	0.66	0.05	0	17.65	3.08	6.38	7.62	3.31	0.17	0	11.51	37.48	0	5.6	0	9.7	2.48	0	62.72	52.9	14.58	7.7	63.7	6.41	1.92	65.22	14.06	0	0	1.34	6.28	0.06	2.47	1.66	0.1
ENSG00000077713	SLC25A43	0	0	0.42	0	0	16.15	0	27.86	4.13	3.01	4.89	0	26.32	0	1.01	0.83	0.56	2.21	0.42	39.27	21.33	3.66	0	0	4.75	0	14.66	0.11	20.26	0.67	11.09	3.64	5.86	0	0	10.74	0	0	8.21	0.06	0	25.75	0	9.2	0	0	0.5	5.69
ENSG00000077721	UBE2A	197	189.09	117.71	120.2	161.45	154.55	119.67	51.27	81.98	44.78	22.6	84.26	122.95	71.26	138.95	97.3	163.76	6.06	153.59	99.06	144.22	134.94	81.11	18.03	43.64	158.06	111.32	421.47	109.63	140.29	37.96	104.05	94.49	186.94	89.99	66.27	61.61	138.36	53.57	26.15	57.94	101.34	35.38	107.75	101.49	83.53	67.96	118.5
ENSG00000077782	FGFR1	10.51	22.55	37.03	12.64	26.08	27.49	9.66	140.66	15.06	31.48	19.99	16.58	9.47	5.55	5.6	10.03	1.09	30.82	27.07	85.32	119.45	12.69	23.14	35.63	45.95	0	80.64	3.01	0.1	15.08	96.76	18.73	25.22	23.36	16.87	71.55	44.59	79.78	41	22.76	12.02	27.31	28.28	107.63	17.25	32.53	6	16.11
ENSG00000077800	FKBP6	0	0	0	0	1.44	0	0	0	0	0	0	0	0	0	0.56	0	0	0	0	0	0	0	0	0	0	0	0	0	0	0	0	0	0	0	0	0	0	0	0	0	0	0	0.2	0	0	0	0	0
ENSG00000077935	SMC1B	0	0	0	0	0	0	0	0	0	0	0	0	0	0	0	0	0	0	0	0.34	0	0	0	0	0	0	0	1.52	0	0	0	0	0	0	0	0	0	0	0	0	0	0	0	0	0	0	0	0
ENSG00000077942	FBLN1	8.96	0	0	8.49	0.13	0	0.44	24.13	0	6.8	33.76	84.39	37.75	0	0.64	0.49	0	23.75	5.93	85.11	91.08	0.59	14.71	4.68	13.95	0.16	5.69	3.71	36.97	2.42	100.14	9.44	4.53	0	4.28	34.3	1.91	58.55	7.27	5.47	1.18	1.07	1.43	27.06	13.58	10.15	8.05	0
ENSG00000077943	ITGA8	0	0	0	0	0	0	0	0	0	0	0	0	0	0	0	0	0	0	0	0	0	0.05	0	0	0	0	0	0	0	0	0	0	0	0	0	0	0	0	0	0	0	0	0	0	0	0	0	0
ENSG00000077984	CST7	0	0	0	0	0	0	0	0	0	0	0	0	0	0	0	0	0	0	0	0	0	0	0	0	0	0	0	0	0	0	0	0	0	0	0	0	0	0	0	0	0	0	0	0	0	0	0	0
ENSG00000078018	MAP2	0	0	0	0	0	0	0	0	0	0	0	0	0	0	0	0	0	0	0	0	0	0	0	0	0	0	0	0	0	0	0	0	0	0	0	0	0	0	0	0	0	0	0	0	0	0	0	0
ENSG00000078043	PIAS2	63.32	38.98	9.24	6.12	53.45	53.89	29.76	0	49.79	1.05	9.82	0.39	26.07	12.44	5.64	4.07	29.39	3.52	46.84	27.5	7.2	21.29	13.62	42.64	61.19	1.92	7.51	105.03	24.05	25.13	0.54	73.13	61.14	29.47	18.85	23.34	6.61	0	41.86	0.08	9.75	15.07	28.39	2.18	15.23	53.01	2.12	11.95
ENSG00000078053	AMPH	0	0	0	0	0	7.92	0	0	0	0	0	0	0	0	0	0	0	0	0	0	0	0	0	0	0	0	0	0	0	0	0	0	0	0	0	0	0	0	0	0	0	0	0	0	0	0	0	0
ENSG00000078061	ARAF	29.79	28.12	18.03	31.92	65.47	33.36	54.28	40.42	61.03	52.61	15.17	42.61	55.52	1.55	11.74	7.83	9.34	68.56	97.76	117.65	62.79	16.21	74.42	53.8	59.07	0	53.5	54.82	97.23	6.44	107.06	42.17	44.26	6.53	18.44	75.51	6.53	0	91.97	28.17	28.78	67.84	27.82	71.03	78.83	73.49	0.23	24.35
ENSG00000078070	MCCC1	18.25	8.99	0	24.69	0	0	15.11	8.36	0	1.03	0	8.18	32.33	1.9	5.51	0.47	29.01	0	0	10.98	60.18	6.1	0	2.1	0	0	12.86	10.8	0	37.48	0	15.68	0	25.35	0	16.17	0	0	0	0	0	0	0	32.16	0.95	10.36	0	14.76
ENSG00000078081	LAMP3	0	0	0	0	0	0	0	10.82	0	0	0	0	0	0	0	0	0	0	0	0	0	0	0	0	0	39.25	0	0	26.31	0	0	0	0	0	0	13.89	0	0.09	0	0	0	0	0	0	0	0	0	0
ENSG00000078098	FAP	0	0	0	0	0	0	0	0	0	0	0	0	0	0	0	0	0	0	0	0	0	0	0	0	0	0	0	0	0	0	0	0	0	0	0	0	0	0	0	0	0	0	0	0	0	0	0	0
ENSG00000078114	NEBL	0	0	0	0	0	2.63	0	0	0	0	0	0	0	0	0	0	0	0.22	0	0	0	0.26	0	0	0.79	0	2.01	0	0	0	0	0	0.1	0	0	0	0	0	0	0	0	0	1.26	0	0	8.39	0	0
ENSG00000078124	ACER3	0	0	14.86	3.87	22.48	9.62	22.04	18.43	0	6.38	48.01	0	14.46	32.09	23.62	2.25	0.12	19.4	20.71	277.64	3.1	10.39	11.82	20.08	23.84	31.62	42.75	0	35.06	0	32.3	0.06	2.55	4.35	34.08	34.02	0	125.51	29.94	1.91	0	0	6.07	86.93	0	0	23.77	15.87
ENSG00000078140	UBE2K	74.57	131.95	153.4	270.97	160.83	91.47	177.09	306.4	158.27	139.51	168.71	111.58	201.47	192.73	142.76	131.11	516.88	88.15	177.68	256.88	239.69	106.51	160.55	127.67	293.41	19.2	145.52	265.79	147.09	353.08	374.37	181	79.01	169.56	156.75	101.76	163.43	270.51	106.6	91.99	246.85	48	53.3	244.41	90.48	187.35	236.38	224.01
ENSG00000078142	PIK3C3	0	44.79	3.78	37.49	25.73	22.12	29.3	0	62.84	32.17	17.23	1.45	36.12	85.86	12.53	42.62	33.9	1	54.98	0	90.77	6.85	50.48	20.4	42.8	0	22.77	26.05	20.48	14.5	0	8.53	11.46	0	7.27	0	0	7.33	0.6	32.27	56.52	24.17	16.44	19.9	29.86	67.19	14.71	23.1
ENSG00000078177	N4BP2	5.46	6.79	3.96	7.08	3.41	9.81	0.74	16.42	17.16	18.41	3.41	7.58	0.09	1	5.07	0.09	1.18	2.45	30.93	5.29	8.11	0.63	1.94	1.89	12.59	0.99	5.96	2.52	6.13	2.55	3.19	0.92	9.69	1.77	0	11.16	0.99	11.33	3.33	2.48	1.94	5.58	6.03	1.77	1.84	2.79	1.1	2.47
ENSG00000078237	TIGAR	10.56	58.94	15.74	10.98	11.33	40.28	76.37	45.61	91.32	134.69	12.75	42.85	189.12	115.59	56.39	154.79	29.38	14.43	108.83	70.57	62.95	173.99	130.71	19.95	140.92	27.66	99.33	21.87	142.73	62.48	222.98	94.93	43.96	111.61	76.29	78.93	130.58	44.89	30.35	6.61	127.8	64.54	21.36	62.69	54.79	141.4	20.4	96.11
ENSG00000078246	TULP3	0	6.96	8.85	12.38	6.07	5.34	3.82	0	44.45	12.46	0.54	7.93	0	0.9	0.29	13.97	0	0	8.47	0	0	3.03	11.83	4.75	29.25	116.51	6.24	3.34	0	12.73	14.07	34.39	9.31	15.59	16.65	19.96	0.92	0	15.58	1.22	20.23	0	8.38	0	25.31	23.79	0	3.67
ENSG00000078269	SYNJ2	0.13	1.81	8.31	0	17.6	0	0	0.51	10.9	0.3	5.2	0	0.31	0	0	3.39	3.12	1.61	14.26	9.57	3.49	3.9	8.63	10.3	6.97	0	1.26	0	11.89	0	18.8	0	4.09	0	4.09	0	0.72	31.59	1.58	3.16	0.07	0	1.53	9.59	0	11.57	1.09	2.2
ENSG00000078295	ADCY2	0	0	0	0	0	0	0	0	0	0	0	0	0	0	0	0	0	0	0	0	0	0	0	0	0	0	0	0	0	0	0	0	0	0	0	0	0	0	0	0	0	0	0	0	0	0	0	0
ENSG00000078304	PPP2R5C	14.97	67.79	14.81	43.48	22.6	14.5	30.34	45.47	40.09	106.47	11.31	37.63	90.38	33.97	32.03	23.45	60.02	42.39	30.63	0.32	11.91	29.55	52.7	40.32	37.83	135.89	15.47	53.61	50.66	15.1	10.73	55.76	53.52	35.97	45.47	20.05	20.71	52.82	29.32	60.04	31.35	24.63	33.59	43.03	44.63	52.4	7.65	22.67
ENSG00000078328	RBFOX1	0	0	0	0	0	0	0	0	0	0	0	0	0	0	0	0	0	0	0	0	0	0	0	0	0	0	0	0	0	0	0	0	0	0	0	0	0	0	0	0	8.75	0	4.48	0	0	0	0	0
ENSG00000078369	GNB1	8.39	6.02	0.27	18.58	2.14	35.04	24.27	44	3.89	37.82	20.24	33.47	12.5	0.93	11.85	5.59	34.93	12.33	28.19	29.94	21.53	2.26	19.14	11.98	19.16	14.47	15.35	0	17.37	10.52	34.13	22.75	10.34	7.75	8.6	73.5	0.78	72.99	16.98	11.43	29.09	3.6	16.34	21.69	2.61	10.63	7.2	10.75
ENSG00000078399	HOXA9	0	0	0	0	0	0	0	0	39.12	6.24	0	0	0	0	0	0	0	0	0	0	0	0	0	0	0	0	0	0	0	0	0	0	0	0	0	0	49.08	0	0	0	11.77	35.23	0	12.67	0	0	0	0
ENSG00000078401	EDN1	0	0	0	0	0	0	0	0	5.44	0	0	0	0	0	0	0	0	0	0	0	0	0	0	6.65	0	0	0	0	0	0	0	0	0	0	0	0	49.21	0	0	0	0	0	0	0	0	0	0	0
ENSG00000078403	MLLT10	2.65	22.82	0	4.29	4.84	2.05	12.85	4.22	24.12	11.16	24.27	1.66	0.48	1.26	4.13	1.83	0	3.43	5.87	6.7	21.87	20.7	4.15	35.62	0	0.21	7.25	1.97	1.56	4.69	17.73	1.46	0	0	33.61	14.78	29.29	3.84	10.23	8.96	1.53	37.61	0.41	0.66	1.21	1.35	1.52	14.87
ENSG00000078487	ZCWPW1	0	0	5.54	0	0	0	0	0	10.6	0	0	0	0	0	0	0	0	0	0	0	0	0	0	0	0	42.19	0	0	0	0	0	0	0.27	0	0	34.96	0	0	0	0	0	0	0	9.61	0	0	0	0
ENSG00000078549	ADCYAP1R1	0	0	0	0	0	0	0	0	0	0	0	0	0	0.02	0	0	0	0.06	0	0	0	0	0	0	0	0	0	0	0	0	0	0	0	0	0	0	0	0	0	0	0	0	0	0	0	0	0	0
ENSG00000078579	FGF20	0	0	0	0	0	0	0	0	0	0	0	0	0	0	0	0	0	0	0	0	0	0	0	0	0	0	0	0	0	0	0	0	0	0	0	0	0	0	0	0	0	0	0	0	0	0	0	0
ENSG00000078589	P2RY10	0	0	0	0	0	0	0	0	0	0	0	0	0	0	0	0	0	0	0	0	0	0	0	0	0	0	0	0	0	0	0	0	0	0	0	0	0	0	0	0	0	0	0	0	0	0	0	0
ENSG00000078596	ITM2A	0	0	16.01	0	0	0	10.59	0	0	0	0	0	0	0	0	0	0	0	0	0	0	0	0	15.91	0	0	0	0	0	0	0	83.22	13.23	43.43	0	0	0	0	7.1	0	0	0	0	0	0	0	16.84	0
ENSG00000078618	NRDC	114.81	86.82	51.77	158.26	147.72	74.28	149.72	97.26	44.96	78.49	74.82	128.89	105.48	43.03	136.42	129.11	62.58	221.59	87.02	46.24	115.68	103.19	110.49	280.96	112.67	150.08	101.88	16.86	211.66	137.59	11.46	98.2	80.64	86.55	54.34	93.47	90.6	47.18	140.5	18.75	66.32	118	56.24	25.68	47.09	122.53	128.86	56.77
ENSG00000078668	VDAC3	322.47	550.15	476.45	681.84	508.01	449.08	481.15	301.24	198.14	311.97	63.82	220.36	296.27	363.79	407.13	126.19	124.88	135.1	277.02	151.11	82.3	283.43	175.99	288.65	304.34	121.21	174.34	116.4	158.68	489.12	150.28	423.6	539.69	541.92	366.86	154.13	224.95	0.49	419.89	16.72	456.96	382.81	614.05	275.45	107.38	290.47	76.71	267.83
ENSG00000078674	PCM1	60.28	16.39	24.51	11.42	52.74	27.13	26.58	45.34	23.85	36.78	31.24	45.73	0.63	16.98	8.56	21.8	80.85	45.8	41.21	19.08	35.37	29.83	26.9	11	32.97	17.86	9.77	21.08	79.68	22.94	83.64	46.51	26.03	1.6	57.65	2.6	29.14	8.14	40.88	32.32	13.06	2.07	1.83	15.14	0.57	16.74	15.3	35.57
ENSG00000078687	TNRC6C	0	0	0.04	0	0	0	0.32	0.24	0	0	1.13	2.78	0	0.34	0.28	0	0.39	0.49	0.17	0.24	7.27	0	0.04	0.27	0.05	0	1.91	0	0	0.06	0.07	0	0	1.32	0	6.47	0.18	0	2.75	1.19	0.73	0	4.13	0.96	0	0	0	0
ENSG00000078699	CBFA2T2	35.46	5.29	10	21.3	17.27	14.74	4.6	9.87	51.77	19.97	1.98	10.62	12.95	3.91	3.12	5.82	17.13	10.85	30.72	2.2	8.43	25.49	21.87	37.34	12.17	17.93	4.49	24.06	17.59	5.2	6.47	14.93	42.67	0	3.06	11.82	7.95	19.57	29	4.66	14.72	5.22	3.18	8.11	16.97	37.62	8.02	5.11
ENSG00000078725	BRINP1	0	5.87	0	10.29	7.89	11.26	0	0	0	0	0	0	0	0	0	3.23	0	0	0	0	0	0	3.16	0	0	0	0	0	12.96	0.14	0	0.85	0	0	0	0	0.16	0	15.76	0	0	8.41	0.5	0	6.87	0	0	0.28
ENSG00000078747	ITCH	19.1	36.89	29.98	3.88	25.39	27.31	15.3	24.35	26.87	41.46	24.49	0	10.53	0.96	3.19	1.35	0.23	20.51	38.19	66.44	17.08	15.71	7.75	32.62	20.64	21.94	57.09	82.8	100.44	1.72	81.07	3.4	8.44	36.25	2.48	119.69	184.08	0.52	27.55	2.87	18.83	6.37	38.91	17.72	20.93	16.26	0.94	36.34
ENSG00000078795	PKD2L2	0	0	0	0	0	0	0	0	0	0	0	0	0	0	0	0	2.89	0	0	0	0.13	0	0	0	0	0	0	0	0	0	0	0	0	0	0	0	0	0	0	2.24	0	0	0	0	0	0	2.1	0
ENSG00000078804	TP53INP2	0	0	0	5.85	3.16	0	0	50.97	1.11	0	0.62	8.88	0	0	0.3	0	0.79	0	0	0	1.43	0	0	0	0	0	0	0	0	0	11.99	0	0	0	0	15.77	0	5.55	0.07	0.04	0	0	0.78	0	0	0	0	0
ENSG00000078808	SDF4	24	0.7	15.6	4.55	15.38	12.48	0.51	88.49	27.91	22.88	17.66	0.16	52.33	0.4	13.72	2.26	2.62	2.33	44.13	11.21	61.99	14.32	30.11	20.05	36.28	0.94	7.54	13.33	0	2.27	30.58	11.76	17.59	9.09	1	65.57	0	15.88	15.42	22.47	16.37	39.1	29.12	49.88	13.06	21.95	0.67	0.16
ENSG00000078814	MYH7B	0	0	0	0	0	18.5	0	0	0	0	12.21	0	0	0	0	18.16	0.46	5.28	0	3.55	0	0	0	0.03	0	0	0	0	0	0	3.08	0	0	0	0	0	0	0	0	0	0	0	0	0	24.33	0	0	2.48
ENSG00000078898	BPIFB2	0	0	0	0	0	0	0	0	0	0	0	0	0	0	0	0	0	0	0	0	0	0	0	0	0	0	0	0	0	0	0	0	0	0	0	0	0	0	0	0	0	0	0	0	0	0	0	0
ENSG00000078900	TP73	0	0	0	0	0	0	0	0	0.08	0	0	0	0	0	0	0.14	0	0	4.87	0	0	0.39	3.47	0	0	0	0	0	0	0	0	0.18	0	0	0	0	0.05	0	0.17	0	0	0	0	0	0	0	0	0.59
ENSG00000078902	TOLLIP	19.42	60.3	38.06	16.17	32.16	49.6	48.49	158.14	16.75	56.31	6.43	15.07	14.63	24.9	66.02	25	25.74	18.65	29.84	14.64	115.2	26.28	44.28	27.07	55.67	0	118.01	59.33	85.07	33.94	130.58	3	32.35	77.63	11.61	83.45	77.97	8.97	34.87	5.13	34.15	112.24	29.76	121.17	109.48	42.69	0.12	27.3
ENSG00000078967	UBE2D4	0	23.43	0.37	15.89	0	0	0	0.34	0	0	0	0	1.79	3.05	7.62	0	5.76	0	8.1	2.8	6.2	0	0	20.07	7.75	0	0.19	0	0	8.79	0	0	0	18.45	0	0	0	0	0	0	0	2.9	10.45	8.99	0	25.86	0.14	0
ENSG00000079101	CLUL1	0	0	0	0	0	0	0	0	1.66	0	0	0	0	0	0	0	0	0	0	0	0	0	0	0	0	0	9.35	0	0	0	0	0	0	0	0	0	2.3	0	0	0	0	0	0	0	0	0	0	0
ENSG00000079102	RUNX1T1	0.68	0	10.28	32.73	4.26	0	0.82	0.5	0	0	0	0	0	0	0	0.41	0	0	0	0	4.18	0	1.12	0	0.31	0	0	0	0	0.17	0.68	6.3	5.66	0	18.41	0.93	3.03	0.42	12.16	6.4	0	0	0	0.96	0	4.34	0	0.81
ENSG00000079112	CDH17	0	0	0	0	0	0	0	0	0	0	0	0	0	0	0	0	0	0	0	0	0	0	0	0	0	0	0	0	0	0	0	0	0	0	0	0	0	0	0	0	1.57	0	0	0	0	0	0	0
ENSG00000079134	THOC1	18.35	88.3	25.28	8.82	56.9	56.74	34.95	38.57	37.06	35.53	36.2	5.38	40.64	30.89	58.16	19.64	35.85	6.71	85.34	67.9	13.53	30.83	49.88	9.38	60.42	5.7	28.31	0	64.27	26.65	37.39	35.52	28.34	66.42	41.02	138.13	46.18	88.05	33.83	44.47	21.02	0	55.34	27.57	8.63	81.71	6.98	46.49
ENSG00000079150	FKBP7	0	31.45	0	18.9	0	23.86	0	37.27	0	0	0	30.49	0	0	0	0	0	0	0	0	0	0	0	0	0	0	10.56	0	0	0	0	0	0	0	0	0	0	0	22.41	0.65	64.94	0	17.16	0	0	0	0	0
ENSG00000079156	OSBPL6	0	3.52	0	0	0	11.05	0	8.05	0	0	0	0	0	5.07	0	0	10.85	0	4.27	1.26	0.13	2.4	0	0	2.88	0	3.75	0	0	0	0	5.2	0	0	0	1.52	0	0	0	0	0	0	0	0	0	0	0.51	0
ENSG00000079215	SLC1A3	0	22	47.81	28.92	22.21	10.72	28.97	6.38	0	207.49	16.09	11.7	32.53	0	0.13	7.43	44.69	44.64	27.51	85.25	40.33	22.04	4.99	7.23	19.36	33.83	16.54	4.58	0	36.14	72.02	0	29.39	2.76	36.11	36.99	6.4	57.59	28.72	135.95	0	0	2.12	30.01	0.26	0.51	50.92	10.45
ENSG00000079246	XRCC5	385.56	443.74	557.66	475.87	402.96	521.1	579.72	328.87	206.46	707.6	386.66	192.18	368.75	342.06	395.92	239.98	206.5	232.4	441.08	426.6	205.81	547.05	679.26	326.45	419.71	100.88	476.57	313.43	384.75	340.52	314.14	604.61	478.83	313.88	357.59	227.19	17.34	225.52	544.29	342.24	307.62	890.73	509	175.54	116.81	331.44	203.87	720.8
ENSG00000079257	LXN	25.51	21.69	44.74	17.55	29.85	13.98	22.25	0	0	0	0.26	0	3.95	59.11	0	14.78	0	0	13.77	0	0	4.52	18.04	0	7.15	0	0	0	0	25.75	0	52.8	19.08	24.53	0	0	0	87.74	0	0	0	0	14.58	0	15.52	3.27	24.08	42.17
ENSG00000079263	SP140	0	0	0	0	0	0	0	0	0	0	0	0	0	0	0.17	0	0	0	0	0	0	0	0	0	0	0	17.33	0	0	0	0	0	0	0	0	0	0	0	0	0	0	0	0	0	0	0	0	0
ENSG00000079277	MKNK1	22.45	50.36	31.86	0	45.69	18.09	4.19	107.49	32.06	19.71	79.47	52.1	33.39	49.88	25.49	0.67	22.39	0	17.77	4.54	44.21	16.46	0	0	28.85	73.24	29.47	0	24.76	35.06	45.62	76.31	47.63	55.71	67.83	105.66	0	123.44	14.46	53.96	1.19	14.44	9.16	37.68	86.73	1.37	0	9.61
ENSG00000079308	TNS1	0	0	0	0	0	0	0	0	0.42	5.37	0	0	0	0	0	0	0	0	0	0	0	0.43	0.42	0	0	0	0	0	0	0	0	0	0	0	0	0	0	0	0	0	0	0	0	0	0	0	0	0
ENSG00000079313	REXO1	0.61	0	0	0	0	0	0	0.05	2.01	0	2.56	1.2	0.21	0	0	0	0	0	0	0	0	0	2.22	0.48	0	0	0	0	4.49	0	0	0	0	0	0	0.3	0	0.13	0	0	0	0	0	1.52	0.54	0	0.06	0
ENSG00000079332	SAR1A	61.83	102.93	81.7	86.04	90.05	63.04	78.01	112.58	75.34	231.75	77.24	145.04	464.69	100.46	142.15	180.41	476.77	8.16	210.08	161.94	152.25	192.73	179.2	127.91	252.79	34.85	153.3	255.81	105.78	133.41	237.73	117.15	113.91	141.82	135.94	90.25	76.22	447.3	123.04	213.26	59.09	94.68	162.49	291.98	40.1	207.48	97.93	198.28
ENSG00000079335	CDC14A	0	0.44	0	0	0	9.38	0.44	15.68	1.8	7.18	0	0	21.16	0	0.34	0.08	0.2	0	0	25.51	7.43	11.92	0	0	0.55	0	12.69	0	0	9.38	0	0	0	0	0	9.95	0	0	0	0.79	0.19	0.56	4.23	0.35	0	1.88	0	0.31
ENSG00000079337	RAPGEF3	1.55	0	0	0	0	0	0	0	0	3.97	0	0	0	0	0	0	0	0	0	0	0	0	0	0	0	0	0	0	0	0	0	0	0	0	0	0	0	0	0	0.22	0	0	0	0	0	0	0	0
ENSG00000079385	CEACAM1	0	0	0	0	0	0	0	0	3.82	26.78	0	0	0	0	0	0	86.22	0	0	0	34.85	0	14.56	0	7.05	136.84	89.78	0	0	0	130.14	0	0	0	0	0	0	2.53	0	9.8	0	0	0	39.17	0	2.05	0	0
ENSG00000079387	SENP1	0	1.63	15.66	9.54	19.2	4.68	21.09	29.42	10.86	0.42	3.57	0.81	0.37	0	1.73	0	4.22	0.57	2.23	3	9.17	6.21	0.89	1.4	3.2	0	2.29	3.8	5.6	0	17.07	3.78	0	1.61	0.56	17.14	4.11	0	14.87	0.44	0.94	46.6	1.22	0	17.66	10.46	2.1	10
ENSG00000079393	DUSP13	0	0	0	0	0	0	0	43.47	0	0	0	8.04	45.34	6.44	19.17	0	6.24	0	0	0	0	0	9.85	0	0	0	0	0	0	0	0	0	0	0	0	0	0	0	0	0	0	0	0	22.48	0	0	0	0
ENSG00000079432	CIC	0	0.06	0.07	0	0	0	0	0	0	0	0.36	0.11	1.9	0	0	0	5.46	0.84	0	0	0.49	0	0	1.02	0.58	0	0	0	0	0	0.17	0	0.11	0	0	1.71	1.61	0.31	0	0.42	0	0	0	0.11	0.45	0	0	0
ENSG00000079435	LIPE	0	0	0	0	0	0	0	0	0	0	0	0	0	0	0	0	0	0	0	0	0	0	0	0	0	0	0	0	0	0	0	0	0	0	0	0	0	0	0	0	0	0	0	0	0	0	0	0
ENSG00000079459	FDFT1	859.16	1706.62	1149.42	1074.44	968.89	946.6	1212.7	539.27	481.55	1108.56	244.48	170.13	583.77	208.26	923.86	285.76	76.77	124.33	765.01	697.57	1212.83	1217.45	522.37	819.93	1420.46	351.99	912.75	552.36	238.28	706.33	655.41	987.13	1029.16	1447.73	1439.09	348.7	259.85	270.74	976.03	63.99	314.77	1105.32	345.48	675.68	607.2	1707.4	188.79	429.7
ENSG00000079462	PAFAH1B3	220.94	319.69	237.7	63.61	165.1	355.75	237.1	118.38	65.08	151.26	28.87	198.76	128.06	144.3	183.09	154.96	17.38	121.89	140.08	24.93	65.81	154.73	184.91	218.03	184.58	3.1	87.43	57.79	98.52	371.01	184.75	291.98	375.25	185.81	241.42	238.35	0.62	517.7	177.49	59.87	206.63	396.06	158.16	105.37	83.47	195.38	100.29	234.65
ENSG00000079482	OPHN1	22.35	0	0	0	0	0	0	0	0.05	0	0	0	0	0	0	0	0	0	7.73	0	0	0	0	0	0	0	0	0.44	0	0	0	1.87	0	0	0	0	0	0	0.03	0.34	0	0	5.27	0	0	0	0	0
ENSG00000079557	AFM	0	0	0	0	0	0	0	0	0	0	0	0	0	0	0	0	0	0	0	0	0	0	0	0	0	0	0	0	0	0	0	0	0	0	0	0	0	0	0	0	0	0	0	0	0	0	0	0
ENSG00000079616	KIF22	204.04	319.51	385.86	127.08	340.33	288.51	359.64	22.87	569.57	358.88	59.33	42.31	363.05	15.91	82.35	63.61	4.77	33.36	286.88	232.99	271.62	240.73	276.61	31	324.97	60.91	306.5	440.2	133.07	51.87	27.85	583.03	391.99	123.01	233.25	403.82	6.8	0	350.26	32.86	16.75	243.96	175.44	3.51	104.22	195.29	15.16	174.79
ENSG00000079689	SCGN	0	0	0	0	0	0	0	0	1.82	0	0	0	0	0	0	0	0	0	0	0	0	0	0	0	0	0	0	0	0	0	0	0	0	0	0	0	0	0	0	0	0	0	0	0	0	0	0	0
ENSG00000079691	CARMIL1	0	0	0.46	0	0.24	0.8	0	1	0	0	9.34	3.42	0.32	0	0	3.24	9.98	0.86	10.23	3.03	5.07	3.91	0	0	0	0	4.04	0	0	0	0.34	0	0.33	0.58	0.42	5.76	0	4.45	0	9.64	0	0	0	5.52	0.31	0	0	3.06
ENSG00000079739	PGM1	50.48	55.91	9.29	123.94	182.95	108.84	64.99	64.46	0	20.63	31.45	1.99	0	0	0	0	17.66	6.21	0	77.98	107.26	7.52	0	17.97	0	0	151.94	0	0	31.24	135.34	85.41	111.3	173.65	82.17	239.43	0	0.64	19.98	0.36	7.91	0	3.78	168.79	0	5.31	0	0
ENSG00000079785	DDX1	162.73	199.98	181.2	241.28	216.9	128.12	299.8	89.83	123.68	318.09	41.64	24.84	110.12	26.93	56.62	32.17	26.23	37.97	211.18	167.71	164.52	52.75	130.15	195.29	204.69	18.49	220.08	78.04	189.97	63.18	126.75	107.49	258.7	141.04	217.37	123.95	48.71	28.74	270.49	14.4	47.44	259.31	134.53	166.86	90.21	166.27	20.35	114.82
ENSG00000079805	DNM2	5.1	1.51	5.21	1.63	6.99	1.36	4.06	15.73	0.11	12.64	1.69	0.34	12.78	0.05	0.27	0	0.5	36.15	3.04	15.81	16.06	0.99	4.51	0.58	2.69	53.14	9.52	1.46	1.09	1.42	4.43	0.45	1.51	0.12	2.78	5.29	4.89	8.85	28.35	8.39	0	1.94	0.84	6.3	6.51	2.41	1.61	0.54
ENSG00000079819	EPB41L2	132.68	39.59	64.05	63.76	52.44	86.29	42.24	178.67	0	26.06	56.78	37.97	0	42.72	59.31	28.78	53.08	3.68	40.93	204.75	178.6	33.31	60.76	79.04	15.17	44.1	135.78	22.86	0	82.01	247.33	58.99	91.79	53.46	51.66	72.83	4.83	82.59	59.65	32.49	50.48	85.49	41.49	79.32	44.83	46.08	51.42	53.43
ENSG00000079841	RIMS1	0	0	0	0	0	0	0	0	0	0	0	0	0	0	0	0	0	0	0	0	0	0	0	0	0	0	0	0	0	0	0	0	0	2.12	0	0	0	0	0	0	0	0	0	0	0	0	0.42	0
ENSG00000079931	MOXD1	0	2.12	0	0	0	0	0	0	0	0	0	0	0	0	0	0	0	0	0	0	0	0	0	0	7.4	0	0	0	0	0	0	0	0	0	0	0	0	0	0	0	0	0	0	0	0	0	0	0
ENSG00000079950	STX7	0	27.83	12.89	16.06	7.25	41.72	9.65	15.76	12.1	7.36	5.25	6.77	22.18	29.97	36.45	5.6	48.62	0	17.16	48.36	52.65	11.87	19.3	30.3	26.94	46.46	15.63	0.05	30.21	0	46.44	0	0	4.78	14.99	8.05	43.92	70.24	33.14	0.76	9.33	10.09	14.29	28.92	0	9.31	11.21	8.15
ENSG00000079974	RABL2B	2.39	2.18	4.06	6.17	2.41	22.92	0	0	0	3.9	0	0.17	3.25	0.63	0.27	0	0	8.69	4.23	5.86	0	1.11	1.06	15.29	3.47	0	2.49	3.5	0.64	0	0	1.04	0	3.85	0	0	0	0	2.66	0	0.16	18.07	0	0	9.47	12.36	1.57	2.05
ENSG00000079999	KEAP1	91.19	173.02	58.28	28.76	96.03	50.45	115.44	59.98	138.69	38.88	9.15	12.38	58.74	0.84	2.65	1.83	2.92	52.45	159.65	215.24	182.27	26.96	93.7	66.5	56.89	66.46	286.29	308.73	72.75	16.74	37.66	77.65	74.87	30.19	40.09	200.35	24.58	32.46	55.28	10.65	2.28	65.82	40.94	147.63	70.83	102.99	3.52	18.23
ENSG00000080007	DDX43	61.1	99.02	84.39	89.1	79.12	37.57	129.72	21.72	172.95	14.21	0	18.02	0	39.84	38.24	51.45	27	31.13	122.41	10.19	14.35	58.84	115.83	59.01	56.25	212.46	2.51	340.84	254.26	25.53	0	87.58	120.53	80.61	184.91	0	8.98	0	107.12	4.9	10.1	64.97	29.44	0	85.69	124.19	14.95	126.25
ENSG00000080031	PTPRH	0	0	0	0	0	0	0	0	4.05	0	0	0	0	0.1	0	0	0	0	0	0	0	0	0	1.6	0	0	0	37.04	5.93	0	0	0	0	0	0	0	0	0	0	0	0	0	0	0	0	0	0	0.09
ENSG00000080166	DCT	0	0	0	0	0	0	0	0	0	0	0	0	0	0	0	0	0	0	0	0	0	0	0	0	0	0	0	0	0	0	0	0	0	0	0	0	0	0	0	0	0	0	0	0	0	0	0	0
ENSG00000080189	SLC35C2	138.98	18.5	106.28	71.02	68.42	33.77	17.44	59.45	112.23	31.79	3.21	4.58	44.89	8.02	16.59	5.65	12.84	5.4	88.96	36.09	17.4	34.61	75.52	57.81	18.88	0	60.73	0	6.46	6.32	52.24	14.17	31.16	28.01	35.14	23.33	15.68	4.32	38.8	0.31	17.67	49.07	5.13	12.84	30.77	68.26	0.65	29.36
ENSG00000080200	CRYBG3	0	0	0	0	0	0	0	0	1.13	0	0	0	0	0	0	0	0	0.03	0.68	0	0	0	0	0	0.06	0	0	0	0	0	0	0	1.11	0	0	0	0	7.18	0	0	0	0	0	0	0	1.38	0.1	0
ENSG00000080224	EPHA6	0	0	0	0	0	0	0	0	0	0	0	0	0	0	0	0	0	0	0	0	0	0	0	0	0	0	0	0	0	0	0	0	0	0	0	0	0	0	0	0	0	0	0	0	0	0	0	0
ENSG00000080293	SCTR	0	0	0	0	0	0	0	0	53.43	0	0	0	0	0	0	0	0	0	0	0	0	0	0	0	0	0	0.6	0	0	0	0	0	0	0	0	0	0	0	0	0	0	0	0	0	0	0	0	0
ENSG00000080298	RFX3	2.27	0	0	0	0	0	0	0	0	3.41	0	0	0	0	0.05	0	0	0	0	0	0	0	0	0	0	0.11	0.09	0	11.56	0	2.39	0	0	0	0	0	0.4	0	0	0	0	0	0	2.2	0	0	0	0.22
ENSG00000080345	RIF1	17.45	11.54	16.66	13	37.26	55.24	52.13	11.4	35.45	34.36	1.64	6.35	7.35	10.66	5.22	3.65	0.01	13.48	57.46	4.77	10.84	12.31	26.19	14.55	26.5	67.82	4.09	36.85	18.29	2.16	5.16	14.47	55.82	15.21	33.62	9.2	13.62	1.09	22.86	0.53	5.17	40.89	9.2	3.71	12.89	12.86	10.25	4.04
ENSG00000080371	RAB21	1.59	0.72	0.07	0.19	0.07	0.1	1.1	2.01	0.32	0.13	1.54	2.59	0.31	0.48	0	1.43	3.37	0.74	3.02	4.27	13.33	3.5	1.75	0.04	3.5	0.74	0	0.05	0.12	0.03	9.09	30.06	0	0	0.03	0.08	3.5	11.03	0.44	1.49	0.44	2.65	0.11	7.5	10.22	0.11	0.13	0.11
ENSG00000080493	SLC4A4	0	0	0	0	0	0	0	0	0	0	0	0	0	0	0	0	0	0	0	0	0	0	0	0	0	0	0	0	0	0	0	0	0	0	0	0	0	0	0	0	0	0	0	0	0	0	0	0
ENSG00000080503	SMARCA2	0	8.17	19.54	0	2.67	32	0.13	2.11	0	0	16.75	0.36	74.52	8.51	0	0	0	16.13	0.13	0	0	0	0	0.98	13.55	58.45	0	11.61	0	25.62	0.71	22.97	17.6	0	0	0	2.7	0	20.47	9.95	0	0	0.04	0	44.21	0	2.33	0
ENSG00000080511	RDH8	0	0	0	0	0	0	0	0	0	0	0	0	0	0	0	0	0	0	0	0	0	0	0	0	0	0	0	0	0	0	0	0	0	0	0	0	0	0	0	0	0	0	0	0	0	0	0	0
ENSG00000080546	SESN1	0	0	43.2	19.97	5.13	9.65	21.25	21.83	66.91	91.69	11.3	13.9	3.27	2.1	0	6.14	5.67	1.39	44.73	0	0.53	1.82	28.3	0	61.81	38.81	23.42	5.87	2.03	12.64	0	53.9	32.01	9.34	15.99	15.75	19.64	2.1	16.91	1.66	20.26	36.2	14.47	14.95	30.68	27.56	2.49	2.25
ENSG00000080561	MID2	0	0	0	0	0	0	0	0	0	0	0	0	0	0	4.08	0	0	0	0	0	0	0	0	0	0	0	0.12	0	0	0	0	0	0	0	0	0	0	0	0	0	0	0	0	2.86	0	0	0	0
ENSG00000080572	PIH1D3	0	0	0	12.69	0	0	0	0	0	0	0	0	0	0	0	0	0	0	0	0	0	0	0	0	0	0	0	0	0	0	0	0	0	0	0	0	0	0	0	0	0	0	0	0	0	0	0	0
ENSG00000080573	COL5A3	0	0	0	0	0	0	0	0	0	0	0	0	0	0	0	0	0	0	0	0	0	0	0	0	0	0	0	0.13	0	0	0	0	0	0	0	0	0	0	0	0	0	0	0	0	0	0.46	0	0
ENSG00000080603	SRCAP	0	0	0	0	0	0	0	18.13	14.29	0	0	0	17.11	0.13	2.21	0	0	0.1	7.57	0	0	0.39	5.59	0	1.27	0	1.33	3.8	0	0.75	0	0.14	0	0	18.74	24.86	19.3	9.58	5.7	0.08	0.55	0	3.09	0	13.45	0.12	0.48	0
ENSG00000080608	PUM3	20.82	125.91	87.27	25.15	70.55	123.31	156.36	60.91	90.53	127.43	45.65	108.95	114.72	24.22	46.99	75.59	5.95	93.16	234.77	68.58	101.56	149.29	141.07	96.35	193.76	68.24	198.39	121.83	98.4	77.16	57.5	114.15	80.06	229.82	146.33	36.25	20.46	55.63	200.56	180.22	54.81	257.47	63.6	73.99	36.84	191.39	33.53	176.89
ENSG00000080618	CPB2	0	0	0	0	0	0	0	0	0	0	0	0	0	0	0	0	0	0	0	0	0	0	0	0	0	0	0	0	0	0	0	0	0	0	0	0	0	0	0	0	0	0	0	0	0	0	0	0
ENSG00000080644	CHRNA3	0	0	0	0	0	0	0	0	0	0	0	0	0	0.41	0	0	0.27	0	0	0	0	0	0	3.82	0	0	0	0	0	0	0	0	0	0	0	0	0	0	0	0	0	0	0	0	0	0	0	0
ENSG00000080709	KCNN2	0	0	0	0	0	7.69	0	0	0	0	0	0	0	0	0	0	0	0	0	0	0	0	5.75	0	0	0	0	0	0	0.17	0	0	2.9	0	0	0	0	0	5.04	0	12.22	0	0	0	0	0	0	0
ENSG00000080802	CNOT4	39.17	17.05	30.18	6.27	27.38	15.23	12.63	1.24	135.93	31.44	0	19	36.97	31.32	8.99	6.74	83.09	35.34	12.7	38.13	35.22	6.44	3.76	12.76	13.04	63.52	12.08	16.12	12.67	49.03	0	14.55	20.19	30.04	8.49	13.65	126.78	0	14.14	11.29	21.25	17.07	35.53	17.83	0	9.67	13.42	1.26
ENSG00000080815	PSEN1	55.69	37.11	62.6	78.58	12.13	54.73	120.16	15.76	0	308.6	24.05	3.82	70.52	27.8	17.74	3.42	6.79	6.94	93.67	48.41	15.51	71.22	48.5	35.27	68.06	0	59.86	27.18	100.79	4.57	60.17	26.25	47.46	18.19	24.07	39.29	0.1	4.35	23.06	6.63	45.31	81.49	219.47	142.43	0	46.42	1.38	12.52
ENSG00000080819	CPOX	0	4.8	0	0.56	6	1.03	0	0	3.22	0.54	5.55	5.68	1.54	0.68	0.34	0.49	7.49	0.14	0.77	2.45	7.23	0.12	0.22	0	0	0.25	5.01	2.75	0	0.08	3.57	2.65	1	0.27	0	0	0	0	2.82	10.1	1.93	1.77	3.84	3	0	0	0	0
ENSG00000080822	CLDND1	53.3	131.38	88.93	118.51	46.08	108.8	186.99	12.06	158.31	64.63	69.96	28.68	36.79	20.21	25.69	22.12	32.67	0	67.45	239.76	197.85	43.38	32.07	0	130.21	93.17	39.07	64.84	178.8	45.55	311.31	277.9	63.72	28.29	38.25	65.79	120.28	10.87	87	37.24	18.03	71.14	64.59	204.38	84.72	65.67	10.1	59.44
ENSG00000080823	MOK	0	0	0	0	0	0	3.5	5.32	0	19.26	0	1.61	0	0	9.18	0	0	0	0	0	70.63	0	18.41	0	0	2.19	0	0	1.73	0	0	0	0	0	0	0	8.63	0	0	0	0	32.38	0	7.79	16.28	0	8.43	0
ENSG00000080824	HSP90AA1	676.61	629.67	550.72	528.57	799.87	895.04	697.8	488.29	542.74	534.96	1017.21	872.26	969.84	1133.98	795.04	1025.09	442.28	1448.51	1052.67	655.8	671.35	1585.17	932.79	518.54	946.62	76.95	409.25	846.52	408.89	717.46	207.24	595.92	607.66	628.22	643.61	691.92	331.99	573.7	903.91	631.87	910.98	612.91	755.6	441.52	382.06	630.94	1132.34	866.34
ENSG00000080839	RBL1	0	0	12.16	41.22	0	0	1.62	0	0	8.26	0.93	0	1.29	0	0	0	0	0.03	0	4.24	0	7.96	0.56	0	1.36	0	0	0.09	0	10.32	0	2.48	0	0	0	0.37	3.11	0	7.75	4.83	0	0	0	2.23	0	0	17.17	0
ENSG00000080845	DLGAP4	7.62	8.35	3.21	23.69	0	14.51	1.14	9.06	76.81	31.71	20.67	0	32.84	2.03	5.41	8.55	3.87	0.13	4.65	22.49	13.37	16.62	4.81	13.34	23.32	0	24.13	18.57	40.2	3.55	20.37	6.44	17.34	0.91	14.73	21.14	0	3.25	2.52	4.35	26.91	10.01	7.32	11.55	12.79	0.24	0.23	5.09
ENSG00000080854	IGSF9B	0	0	0	0	0	0	0	0	0	0	0	0	0	0	0	0	0	0.05	0	0	0	0	0	0	0	0	0	0	0	0	0	3.1	0	7.86	0	0	0	0	0.39	0	0	0	0	0	0	0.55	0	0
ENSG00000080910	CFHR2	0	0	0	0	0	0	0	0	0	0	0	0	0	0	0	0	0	0	0	0	0	0	0	0	0	0	0	0	0	0	0	0	0	0	0	0	0	0	0	0	0	0	0	0	0	0	0	0
ENSG00000080986	NDC80	4.19	182.71	88.98	16.56	30.82	10.81	111.58	0	122.53	108.34	11.8	30.72	94.43	53.73	60.78	8.05	0	19.44	64.83	17.89	76.26	20.04	2.8	0	119.48	0	45.39	167.58	29.66	78.28	0	125.44	153.7	86.13	28.08	18.23	170.24	0	150.8	5.72	1.09	62.16	58.93	9.79	11.3	69.49	33.25	151.9
ENSG00000081014	AP4E1	0.87	0	0	0	11.05	0	0	6.19	0.19	6.75	4.93	4.76	5.59	0.55	0.48	0	0.14	0.66	0	0.25	1.48	0.65	0	0	0	0	0.54	1.87	0.99	0	8.38	0	0	1.68	0	13.22	0	0	0.07	0	0	0.66	0.18	0	0	0	0	0.79
ENSG00000081019	RSBN1	0.82	8.56	0.63	10.27	0.88	8.35	10.47	0	18.17	8.19	5.19	0.87	6.64	0.34	1.12	3.36	11.84	4.58	13.52	4.35	8.53	4.29	13.18	0	10.96	8.23	0.04	58.75	0	6.12	0	0	6.79	0	1.96	15.29	34.63	0.68	5.44	2	0	0	3.07	4.38	0.44	3.52	0.81	5.31
ENSG00000081026	MAGI3	0.23	0	0	0	0	0	0	0.06	0	0	0	7.44	7.91	0	0	0	9.48	1.73	0.28	0.16	0.76	1.2	0	0	0	0	0	0	0	0	0	0	0	0	0	1.68	0	6.11	0	1.44	0	0	0	0.47	0.28	0	0	0.04
ENSG00000081041	CXCL2	0	0	0	0	0	0	0	0	0	0	0	0	0	0	0	0	0	0	0	0	0	0	0	0	0	0	0	0	0	0	0	0	0	0	0	0	0	0	0	0	0	0	0	0	0	0	0	0
ENSG00000081051	AFP	0	0	0	0	0	0	0	0	0	0	0	0	0	0	0	0	0	0	0	0	0	0	0	0	0	0	0	0	0	0	0	0	0	0	0	0	0	0	0	6.06	0	0	0	0	0	0	0	0
ENSG00000081052	COL4A4	0	0	0	0	0	0	0	0	0	0	0	0	0	0	0	0	0	0	0	0	0	0	0	0	0	0	0	0	0	0	0	0	0	0	0	0	0	0	0	0	0.08	0	0	0.32	0	0	0	0
ENSG00000081059	TCF7	0	0.58	3.08	0.99	0	4.08	5.39	0	0	0	8.54	2.25	0.81	1.79	0.26	6.07	0.04	30.48	3.09	5.97	0.1	1.39	6.23	0	6.8	0.58	0.83	0	3.41	4.5	0	0.33	2.22	0	1.15	5.58	0	2.78	2.24	8.39	0	5.76	2.02	0	0.07	2.97	0.78	0
ENSG00000081087	OSTM1	15.71	4.86	0.74	1.35	15.21	11.52	2.74	20.52	14.25	16.32	2.78	0	6.28	0.94	0.64	0.68	20.71	1.14	16.21	31.7	17.43	0	0	0	23.73	14.34	28.39	0	16.07	1.32	14.23	1.74	15.85	7.83	5.49	12.73	0	3.63	16.2	8.5	4.97	7.34	10.3	17.99	16.37	3.37	2.27	11.62
ENSG00000081138	CDH7	0	0	0	0	0	0	0	0	0	0	0	0	0.5	0	0	0	0	0	0	0	0	0	0	0	0	0	0	0	0	0	0	0	0.4	0	0	0	0	0	0	0	0	0	0	0	0	0	0	0
ENSG00000081148	IMPG2	0	0	0	0	0	0	0	0	0	0	0	0	0	0	0	0	0	0	0	0	0	0	0	0	0	0	0	0	0	0	0	0	0	0	0	0	0	0	0	0	0	0	0	0	0	0	0	0
ENSG00000081154	PCNP	166.34	132.35	146.37	213.53	205.32	99.66	154.42	53.05	148.05	229.14	45.84	102.99	84.38	95.14	111.1	119.92	115.22	46.06	91.12	126.83	124.86	135.43	85.21	115.18	170.24	157.56	156.54	80.93	274.6	124.32	128.22	144.41	176.01	197.44	111.43	111.06	95	157.09	121.79	75.53	71	156.31	152.5	91.6	113.63	109.2	69.37	208.87
ENSG00000081177	EXD2	13.62	0	2.01	10.38	0.16	0	0	0	0	6.25	2.6	0	10.42	0.05	0.39	4.28	0	0	0	3.74	0	0.18	6.59	0	31.19	1.46	1.16	0	0	0	0	3.11	0	0	8.53	0	0	0.1	0	0	0	0	1.77	1.65	13.8	4.15	0	0
ENSG00000081181	ARG2	6.89	10.4	32.85	22.45	16.33	28.42	0	0	7.48	0	2.08	19.54	0	38.32	0	11.9	2.23	10.48	12.66	11.58	16.94	26.57	35.29	40.71	17.82	0	0	0.44	0	4.07	0	24.69	10.15	115.19	17.56	0	61.53	0	5.16	0.16	0	0	14.43	11.93	17.62	10	12.36	37.24
ENSG00000081189	MEF2C	0	0	0	0	0	0	0	0	0	0	0	0	0	0	0	0	0	0	0	0	0	0	0	0	0	0	0	0	0	0	0	0	0	0	0	0	0	0	0	0	0	0	0	0	0	0	0	0
ENSG00000081237	PTPRC	0	0	0	0	0	4.02	0	0	0	0	0	0	0	0	0	0	0	0	0	0	0	0	0	0	0	0	0	0	0	0	0	0	0	0	0	0	0	0	0	0	0	0	0	0	0	0	0	0
ENSG00000081248	CACNA1S	0	0	0	0	0	0	0	0	0	0	0	0	0	0	0	0	0	0	0	1.67	0	0	0	0	0	0	0	0	0	0	0	0	0	0	0	0	0	0	0	0	0	0	0	0	0	0	0	0
ENSG00000081277	PKP1	0	0	0	0	0	0	0	0	0	0	0	0	0	0	0	0	0	0	0	0	0	0	0	0	0	0	0	0	0	0	0	0	0	0	0	0	0	0	0	0	0	0	0	0	0.21	0	0	0
ENSG00000081307	UBA5	59.99	108.88	21.79	104.36	171.96	38.25	98.35	23.87	164.52	111.78	67.3	52.35	87.8	32.27	66.87	20.54	7.01	7.59	85.61	115.29	47.1	69.48	52.65	16.02	113.05	0	308.76	84.19	39.88	50.75	111.23	91.49	53.21	94.45	99.44	97.47	62.39	13.64	51.04	4.45	49.81	126.56	84.25	53.24	57.15	98.65	17.5	64.04
ENSG00000081320	STK17B	0	6.97	0	0.22	0.45	0	5.55	0	11.83	0.28	0	8.13	12.23	0.4	0	3.25	14.25	0	0	12.65	5.28	0.24	0.06	0	0.24	1.07	1.03	9.55	2.6	5.66	0.46	0.5	0.06	0	0	0.12	18.89	0	4.97	0.12	8.07	0.24	0.2	0.11	0.6	0	0.7	0.21
ENSG00000081377	CDC14B	7.62	1.01	0	3.32	6.35	0	0	9.85	0	0	0.18	1.38	0	0.02	3.11	2.68	3.28	16.4	0.25	0	1.43	2.05	2.2	2.31	0	0	0	0	0	0	0	3.41	0	0	0	2.07	0	0	4.93	0	0	1.44	0.93	2.12	0.21	5	0.44	0
ENSG00000081386	ZNF510	1.89	0	5.06	0	0.21	0	5.84	0	0.68	0	7.75	0	0	0	0	0	0.28	0	0	0	14.46	0.68	5.11	1.18	0	5.29	0	0	0	0	0	1.88	0	0	0	0	0	0	1.58	0	0	0	0	0	0	0	0.1	1.36
ENSG00000081479	LRP2	0	0	0	0	0	0	0	19.51	0	3.35	20.15	5.48	10.32	0	0.03	0	15.04	0	0	27.69	22.76	0	0	0	0	0	3.24	0	0	0.05	27.58	0	0	0	0	13.28	0	0.78	0	3.1	0	0	2.21	21.69	0	0	0	0
ENSG00000081665	ZNF506	15.03	9.55	17.84	0	12.45	29.26	11.96	5.38	20.88	15.15	1	15.85	26.51	0.59	1.86	3.64	6.26	0.05	11.22	0.09	6.63	5.99	6.56	9.97	7.33	4.39	4.36	0.91	1.44	5.69	8.4	6.67	2.35	18.09	4.18	0	24.68	0	13.51	0.04	5.05	0	4.28	4.69	5.39	0.74	0.68	6.02
ENSG00000081692	JMJD4	19.75	16.95	15.78	8.17	0	20.23	30.55	0.68	0	6.76	6.43	0	40.34	6.52	14.6	10.59	1.98	8.11	34.79	20.28	12.16	15.29	61.76	6.34	15.16	0	18.18	0	0	3.51	34.34	18.28	15.83	0	0	15.19	0	4.18	22.27	7.1	0.12	0	25.32	19.57	0	1.06	0	12.47
ENSG00000081721	DUSP12	108.78	84.83	12.18	25.35	48.18	24.07	61.46	0	285.67	84.54	11.83	23.2	66.07	37.86	60.82	23.09	18.87	0	75.22	70.3	89.55	123.53	46.17	22.37	45.37	402.32	79.14	155.68	175.71	21.32	57.67	102.23	61.55	48.19	62.34	119.38	28.15	74.05	38.24	24.48	31.93	65.83	36.78	10.31	0	23.65	27.29	135.79
ENSG00000081760	AACS	23.8	63.62	25.13	35.61	2.93	49.65	4.01	19.75	0	2.54	20.99	23.59	15.5	0.31	0.76	1.54	0	26.43	5.18	12.29	21.76	3.71	12.7	9.16	19.64	0	3.12	5.85	0	2.25	3.87	23.52	14.17	32.1	22.07	17.51	0	7.16	22.45	5.52	0	38.34	3.33	8.1	6.55	17.6	0.35	0.54
ENSG00000081791	DELE1	0	37.44	37.42	0	38.86	0	25.29	40.01	0	4.29	3.75	24.43	29.68	0	4.3	0.26	6.44	0	7.02	39.63	0	8.69	24.36	0.25	0.46	51.65	0	0.98	25.68	1.84	30.05	52.36	7	0	0	0	0	1.71	25.49	2.38	5.2	28.97	8.32	8.8	0	18.62	0.34	6.94
ENSG00000081800	SLC13A1	0	0	0	0	0	0	0	0	0	0	0	0	0	0	0	0	0	0	0	0	0	0	0	0	0	0	0	0	0	0	0	0	0	0	0	0	0	0	0	0	0	0	0	0	0	0	0	0
ENSG00000081803	CADPS2	0	0	0	0	0	0	0	0	0	0	0	0	0	0	0	0	0	0	0	0	0	0	0	2.78	0	0	0	0	0.34	0	0	0	0	0	0	0	0	0	0	0	0	0	0	0	0	0	0	0
ENSG00000081818	PCDHB4	0	0	0	0	0	0	0	0	3.24	0	0	0	0	0	0	0	0	0	0	0	0	0	0	0	0	0	0	0	0	0	0	0	0	0	0	0	0	0	0	0	0	0	0	0	0	0	0	0
ENSG00000081842	PCDHA6	0	0	0	0	0	0	0	0	0	0	0	0	0	0	0	0	0	0	0	0	0	0	0	0	0	0	0	0	0	0	0	0	0	0	0	0	0	0	0	0	0	0	0	0	0	0	0	0
ENSG00000081853	PCDHGA2	0	0	0	0	0	0.09	0	0	0	0	0	0	0	0	0	0	0	0	0	0	0	0	0	0	0	0	0	0	0	0	0	0	0	0	0	0	0	0	0	0	0	0	0	0	0.17	0	0	0
ENSG00000081870	HSPB11	38.83	67.29	75.14	65.07	59.65	89.55	15.19	85.35	0	48.14	150.42	90.95	49.85	60.8	119.7	46.77	142.89	29.93	54.75	83.29	50.74	38.08	70.37	40.54	45.4	49.99	8.34	0	33.29	97.54	105.17	43.43	34.77	49.6	37.77	146.81	0	54.88	10.56	74.32	91.54	11.93	58.1	83.34	0	60.79	101.16	36.68
ENSG00000081913	PHLPP1	0	0.7	0.17	1.83	0	0	1.23	1.56	0.87	0	0	0	0	0	2.68	0	0.2	0.09	0	0	0	0	0	0	0	0	0	0.97	1.69	0	0	0	0	0	3.5	1.74	0.87	0	1.07	1.13	0	0	0	0	0	0	1.03	0
ENSG00000081923	ATP8B1	0	0	0	0	0	0	0	0	0.07	0	0.34	0	0	0	0	0	0	0	2.1	0	0	0	0.05	0	0.22	0	0	0	0	0	0	0	0.8	0	0	0	0	0	0	0	0.89	0	0	0	0	0	0	0
ENSG00000081985	IL12RB2	0	0	0	0	0.07	0	0	0	0	0	0	0	0	0	0	0	0	0	0	0	0	0	0	0	0	1.05	0	0	0	0	0	0	0	0	0	0	0	0	0	0	0	0	0	0	0	0	0	0
ENSG00000082014	SMARCD3	0	0	0	0	12.97	0	0	41.04	0	0	51.68	18.74	0	0.18	4.65	0	0	0	0	11.77	64.91	0	0	0	0	0	17.18	0	0	0	0	0	8.16	1.91	0	37.12	0	0	0	10.73	6.1	0	0	15.66	0	0	0	3.31
ENSG00000082068	WDR70	16.4	25.03	50.96	32.39	24.17	2.7	34.9	19.7	0	81.43	66.49	56.61	47.98	19.39	15.5	16.76	8.58	52.08	78.53	1.05	13.63	43.55	26.07	39.11	50.56	43.75	13.08	5.34	48.11	13.2	0	36.62	34.64	0	4.08	26.33	8.13	4.28	54.62	20.97	28.9	30.48	14.06	13.75	5.82	36.81	17.93	52.34
ENSG00000082074	FYB1	0	0	0	0	0	0	0	0	0	0	0	0	0	0	0	0	0	0	0	0	0	0	0	0	0	0	0	0	0	0	0	0	0	0	0	0	0	0	0	0	0	0	0	0	0	0	0	0
ENSG00000082126	MPP4	0	0	0	0	0	0	0	0	0	0	0	0	0	0	0	0	0	0	0	0	0	0	0	0	0	0	0	2.8	0	0	0	0	0	0	0	0	0	0	0	0	0	0	0	0.59	0	0	0	0
ENSG00000082146	STRADB	19.13	12.94	19.28	11.39	11.97	22.2	22.2	89.39	0	0	8.79	20.45	0	3.88	1.09	0	18.41	2.05	15.86	39.96	59.47	8.9	10.72	16.66	24.95	16.62	58.52	0	3.17	1.52	56.73	12.12	38.75	14.53	31.07	8.5	0	0	13.36	2.3	16.02	38.82	13.45	57.11	5.56	23.69	0	0
ENSG00000082153	BZW1	255.54	278.73	376.95	377.29	344.01	482.69	313.66	174.99	698.2	413.55	10.97	13.45	130.04	55.99	107.17	39.1	58.6	44.92	346.46	333.71	350.18	313.67	205.11	125.85	246.51	151.03	413.76	707.18	407.15	115.57	244.28	275.53	269.04	313.17	358.52	264.43	278.93	64.59	339.25	9.8	41.73	426.55	269.84	264.41	90.9	205.9	28.59	319.14
ENSG00000082175	PGR	0	0	0	0	0	0	0	0	0	0	0.41	0	0	0	0	0	0	0	0	0	0	0	0	0	0	0	0	0	0	0	0	0	0	0	0	0	0	0	0	0	0	0	0	0	0	0	0	0
ENSG00000082196	C1QTNF3	0	0	0	0	0	0	0	0	0	0	0	0	0	0	0	0	0	0	0	0	0	0	0	0	0	0	0	0	0	0	0	0	0	0	0	0	0	0	0	0	0	0	0	0	0	0	0	0
ENSG00000082212	ME2	0	0	6.33	0	0	4.78	8.15	1.12	0	0	0.62	10.91	17.76	0.56	7.13	0	0.11	0	0.09	12.16	3.44	1.02	0	0	2.26	15.38	9.6	0	0	0	1.05	0	37.33	0	0	0	2.66	11.32	9.82	0	0.08	0	0	9.48	0	9.08	0.24	0
ENSG00000082213	C5orf22	9.67	27.7	24.76	23.36	20.33	34.23	23.12	11.79	0.75	32.15	0.52	1	23.9	1.07	7.88	6.32	7.32	1.48	31.15	27.89	26.37	9.89	13.2	9.22	34.73	53.32	16.58	9.54	0	4.05	0	7.3	13.37	41.09	26.59	7.14	4.03	0	24.64	1.36	0.86	16.53	2.66	4.18	20	28.41	1.42	5.24
ENSG00000082258	CCNT2	17.3	2.49	0	2.12	8.61	1.71	4.53	5.86	49.07	51.34	0.18	0.12	23.66	1.82	25.27	21.21	0.19	6.38	7.68	14.81	1.17	21.36	20.68	4.71	17.03	57.49	5.89	21.41	10.59	9.67	7.25	0.65	12.67	25.77	4.72	0	56.44	6.76	10.39	10.9	24.82	27.32	19.58	22.58	27.18	14.47	0.72	5.05
ENSG00000082269	FAM135A	0	1.99	0	4.64	0.59	0	0	1.83	0.68	6.58	0	0	0.75	6.67	10.3	0	1.67	0	1.02	4.82	0	3.11	0	6.52	0.54	52.59	6.36	2.72	0	0.86	0	4.66	7.95	5.12	2.81	12.12	16.1	0	2.82	0	0	0	0	10.06	0.12	14.32	1.27	1.24
ENSG00000082293	COL19A1	0	0	0	0	0	0	0	0	0	0	0	0	1.83	0	0	0	0	0	0	0	0	0	0	0	0	0	0	0	0	0	0	0	0	0	0	0	0	0	0	0	0	0	0	0	0	0	0	0
ENSG00000082397	EPB41L3	0	0	4.19	4.02	0	0	4.09	0	3.78	0	0	0	24.5	0	12.44	0	0	0	0	0	0	0	6.49	0	0	0	0	0	0	0	0	0	0	0	4.64	0	0	0	0	0	0	0	0	0	9.34	0	0	0
ENSG00000082438	COBLL1	0	0	0	0	0	0.09	0	0	0	0	1.86	1.51	0	0	0	0	2.62	0	0	0	40.52	0	0	0	0	0	0	0	0	0	0	0	0	0	0	13.65	0	0	1.71	0	0	0	0	0	0	0	0	0
ENSG00000082458	DLG3	50.1	18.05	106.98	36.27	5.8	67.13	18.41	60.12	24.44	108.59	13.23	4.98	99.09	5.87	45.47	4.12	2.74	8.26	18.07	30.3	33.78	19.4	0	6.07	41.89	8.18	58.11	29.04	108.52	1.61	56.27	16.95	44.05	0.05	73.23	17.61	0	9.02	88.55	8.73	0	59.52	15.05	45.12	6.39	42.05	4.78	19.11
ENSG00000082482	KCNK2	0	0	0	0	0	0	0	0	0	0.19	0	0	0	0	0	0	0	0	0	0	0	0	0	0	0	0	0	0	0	0	0	0	0	0	0	0	0	0	0	0	0	0	0	0	0	0	0	0
ENSG00000082497	SERTAD4	0	10.84	1.37	0	0	0	0	0	0	0	0	0	0.04	0	0	0	0	3.36	4.93	0	0	1.71	0	0	0	1.42	0	0	0	0	0	0	0	0	0	0	1.86	0	0	0.55	0	5.09	0.69	0	0	0.44	1.62	6.3
ENSG00000082512	TRAF5	10.4	2.2	1.91	0	3.72	17.96	0	11.08	0	15.37	0	0	0	0	0	1.8	0	6.72	14.38	16	0	0.19	0	12.9	13.32	0	0	0	0	3.12	0	0	0	0	8.47	0	0.77	0	0	0	0	0	7.61	0	21.98	0	0.8	5.95
ENSG00000082515	MRPL22	219.84	205.98	249.18	326.39	235.43	287.21	234.48	458.59	172.61	282.56	434.04	322.55	405.34	304.17	349.43	260.45	561.2	81.82	295.96	243.59	496.85	157.8	158.02	116.84	159.97	44.85	333.6	264.33	326.86	325.88	307.01	266.64	170.88	254.89	291.65	379.48	544.88	120.45	289.64	483.32	181.38	190.5	212.84	272.25	126.69	190.44	223.65	544.13
ENSG00000082516	GEMIN5	0.74	0.68	7.91	0.56	8.86	5.58	0.23	17.57	8.52	1.57	0.09	2.53	13.4	0.19	1.7	1.87	3.28	0	1.92	0.06	16.02	0	1.11	0.04	0.12	0	0.37	4.24	15.74	0.12	0	10.53	4.3	8.49	1.19	2.48	0	0	9.52	0.09	0	6.64	0	10.27	0	7.69	0.05	1.26
ENSG00000082556	OPRK1	0	0	0	0	0	0	0	0	0	0	0	0	0	0	0	0	0.04	0	0	0	0	0	0	0	0	1.28	0	0	0	0	0	0	0	0	0	0	0	0	0	0	0	0	0	0	0	0	0	0
ENSG00000082641	NFE2L1	17.79	7.73	1.29	1.37	0.29	18.41	2.05	3.48	2.66	4.13	7.08	0.98	2.44	1.72	2.54	5.02	2.67	1.88	1.66	0	7.85	2.31	17.88	4.59	1.52	0.23	0	1.83	2.57	7.79	0	11.23	11.43	2.19	0	16.57	1.1	8.18	11.36	4.02	0	26.19	2.32	1.03	24.03	0	0.79	1.24
ENSG00000082684	SEMA5B	0	0	0	0	0	0	0	0	0	0	0	0	0	0	0	0	0	0	0	0	0	0	0	0	0	0	0	0	0	0	0	0	0	0	0	0	0	0	0	0	0	0	0	0	0	0	0	0
ENSG00000082701	GSK3B	1.52	3.19	0	0	7.29	0.55	0	9.22	3.19	5.23	0.34	30.22	15.09	0	0.76	0.13	0	17.86	0.76	17.7	6.52	0.22	0.15	0.53	5.04	0	1.41	14.56	36.85	0.46	5	1.68	0.42	0.62	0	8.25	8.62	0.65	3.96	1.38	0	3.18	0.36	24.2	0.02	11.4	7.32	1.38
ENSG00000082781	ITGB5	0.96	11.55	24.82	18.58	17.14	0.38	18.87	351.96	0	73.09	68.85	68.7	4.34	2.77	4.67	3.29	12.71	55.83	35.33	88.69	91.55	1.88	39.55	4.47	6.93	6.62	40.75	37.11	0	5.83	78.44	7.02	3.04	21.03	5.15	102.05	11.47	104.23	42.11	31.23	36.43	22.41	32.05	101.28	26.1	0	1.09	7.3
ENSG00000082805	ERC1	35.95	1.16	0	0	0.14	2.81	17.45	1.25	2.06	10.28	2.01	0	0.33	0.86	14.14	9.79	0	1.42	24.34	5.81	6.18	10.61	7.34	2.76	17.84	0	8.56	5.59	0	1.37	3.82	23.57	25.64	14.16	2.52	1.22	4.94	0	27.19	0.14	3.95	0	16.73	1.42	0	21.88	0	1.23
ENSG00000082898	XPO1	24.4	16.49	33.12	43.67	34.13	19.01	36.04	36.19	46.53	25.38	15.03	44.4	66.34	28.22	28.14	12.63	44.14	27.09	30.91	14.86	28.2	14.91	23.78	34.86	34.05	1.2	3.03	63.13	58.15	17.87	23.7	21.8	33.31	26.22	19.56	21.79	71.06	27.61	35.44	44.31	22.42	22.08	11.06	43	16.77	22	33.63	11.27
ENSG00000082996	RNF13	96.64	54.21	31.94	54.11	64.21	0	18.44	0	44.4	32.06	5.7	0	28.86	0.45	13.55	7.11	1.65	5.5	12.86	48.24	19.85	12.24	26.76	35.98	35.85	69.98	32.34	14.18	69.93	8.22	24.56	20.42	59.84	23.12	15.32	0	14.95	0.48	46.9	0.74	1.57	0	11.57	32.35	17.76	61.99	1.39	7.61
ENSG00000083067	TRPM3	0	0	0	0	0	0	0	0	0	0	0	0	0	0	0	0	0	0	0	0	0	0	0	0	0	0	0	0	0	0	0	0	0	0	0	0	0	0	0	0	0	0	0	0	0	0	0	0
ENSG00000083093	PALB2	0.43	4.94	0.66	4.08	1.29	0.7	7.11	12.4	24.44	7.64	0	0	0	0.23	0	0	9.5	0	8.48	0	0	0	6.2	0	1.74	0	0	0.84	8.89	0	0	5.88	0.45	0	0	0	38.53	0	1.87	0.2	1	6.26	2.36	0	10.82	3.62	0	0
ENSG00000083097	DOPEY1	0	0	0	0	0	0	0.06	0.96	0	1.45	2.12	0.45	0	0	0.1	0	3.96	0	0	0	1.9	0	0	0	0	0	0	0	0	0	0	0	0	0	0	0.06	0	6.18	0	5.1	0	0	0	0.06	0.07	0	0	0
ENSG00000083099	LYRM2	5.75	35.15	13.52	5.93	10.95	11.89	19.82	32.69	73.36	32.76	2.68	13.28	18.04	31.8	46.32	10.92	61.3	12.69	40.36	31.2	1.78	5	20.99	16.6	85.38	0.19	40.18	5.08	32.08	6.45	23.06	24.8	18.19	49.9	17.93	16.69	62.65	73.13	15.37	6.83	41.75	37.1	33.55	38.92	25.13	14.49	3.43	20.6
ENSG00000083123	BCKDHB	18.87	40.43	2.95	8.01	0	10.77	3.97	2.73	0	0	0.43	7.13	4.51	7.95	3.62	0	8.96	0	0	0	0	0	10.53	22.39	11.98	0	5.82	0	0	16.47	0	14.2	5.24	0	1.1	7.6	0	0.99	0	8.04	8.62	0.35	17.98	12.09	10.18	9.36	2.79	0
ENSG00000083168	KAT6A	1.47	2.95	6.27	3.77	0.76	8.88	0	1.48	21.37	3.33	4.76	2.05	0.05	0	1.31	1.63	3.31	0.57	0.51	5.72	0.37	0.57	0.13	30.45	3.47	36.38	0.64	8.05	3.67	0.02	0.29	11.72	14.76	0	7.51	0.53	4.92	0	1.36	2.04	0	2.74	0.39	0.69	0.34	0.39	0.74	0.15
ENSG00000083223	TUT7	0.47	13.83	1.4	2.94	37.13	33.56	5.57	0	13.45	33.75	3.92	0	0	0.12	3.61	2.83	0.1	0	13.8	1.33	11.75	7.41	35.76	3.23	5.96	0	19.16	26.08	0.76	0	17.89	4.1	2.04	0	4.85	0	18.69	0	10.52	0.07	1.7	16.99	0.65	0	6.52	1.61	0.05	0
ENSG00000083290	ULK2	5.09	6.07	0	0	0	0	0	0	0	0	0.2	2.07	0	0	0.43	0	0	0	0	0	0.71	0	0	0	0	0.26	0	0	0	0	0	0	1.49	0	0	2.47	0	0	4.44	0	0	0	6.31	13.59	0	0	0	0
ENSG00000083307	GRHL2	0	0	0	0	0	0	0	0	0	0	0	0	35.14	0	0	0	0	0	0	0	0	12.25	0	0	0	0	0	0	0	0	0	0	0	0	0	0	0	0	0	0.3	0	0	0	0	4.63	0	0	0
ENSG00000083312	TNPO1	22.27	13.42	19.29	46.06	42.79	44.14	36.06	3.13	35.6	34.1	10.63	21.25	42.33	15.89	3.42	0.85	5.73	19.96	57.24	37.9	42.99	3.01	5.43	6.67	22.57	16.58	10.47	29.88	23.02	2.07	10.67	8.36	17.33	3.17	42.54	41.23	50.91	9.85	44.21	16.01	27.96	79.14	13.64	25.1	26.98	8.68	0.92	15.07
ENSG00000083444	PLOD1	122.97	18.23	55.94	102.55	49.67	20.75	27.53	77.06	18.26	75.73	11.92	34.88	35.33	0.43	3.91	0.56	9.5	14	25.01	7.69	15.38	4.67	36.55	48.94	60.94	0	66.42	9.16	53.37	0.38	14.84	15.04	20.73	24.5	32.79	21.61	5.58	133.36	116.88	1.9	6.94	32.41	17.34	19.81	16.72	38.89	0.85	6.23
ENSG00000083454	P2RX5	0	0	0	0	0	0	0	0	0	0	0	0	0	0	0	0	0	0	0	0	0	2.29	0	17.21	0	0	0	0	0	0	0.87	0	0	0	0	0	0	0	29.89	0	0	0	0	0	0	0	0	0
ENSG00000083457	ITGAE	72.73	155.38	41.5	32.66	62.36	55.85	29.21	94.3	38.75	39.89	29.34	77.54	26.87	65.84	102.93	19.49	10.33	23.63	22.75	23.26	48.58	101.36	17.48	0	54.63	0	30.84	7.16	114.63	90	33.44	108.14	152.31	22.77	69.46	62.25	72.26	183.76	63.51	102.83	54.93	66.92	75.95	85.13	27.46	21.3	31.55	96.16
ENSG00000083520	DIS3	35.81	26.65	24.93	17.06	31.44	32.31	32.45	6.22	44.44	56.02	4.07	7.56	42.86	20.47	20.99	9.18	31.42	26.47	33.68	15.55	26.84	5.13	30.27	12.62	23.48	0	17.34	71.66	13.51	22.15	30.85	8.75	34.41	14.19	7.14	15.12	0.36	21.64	18.45	7.32	0	33.65	10.35	15.33	6.65	35.37	6.57	25.19
ENSG00000083535	PIBF1	1.71	0	4.52	0	6.4	4.94	1.01	0	0	23.39	25.38	4.17	2.69	5.08	5.69	0	0	23.59	0	9.32	9.44	2.74	14.14	0	2.26	1.42	0.72	0	13.76	1.41	18.69	9.64	19.13	0	0	0	0	4.34	6.86	7.89	3.33	0	16.37	1.66	0	0	1.63	17.73
ENSG00000083544	TDRD3	0	0.66	0	0	0	0	18.56	0	0	26.91	1.63	2.95	0	0	0	0	0	0	1.08	0	0.11	0	0	0	0	0.76	0	15.79	10.43	0	0	0	7.36	17.64	0	0	0	0	0	2.2	9.36	0	2.64	0	0	0	1.69	0.8
ENSG00000083622	AC000061.1	0	0	0	0	0	0	0	0	0	0	0	0	0	0	0	0	2.04	0	0	0	0	0	0	0	0	0	0	0	0	0	0	0	0	0	0	0	0	0	0	0	0	0	0	0	0	0	0	0
ENSG00000083635	NUFIP1	15.16	45.43	5.61	7.03	37.55	11.3	11.93	0	38.79	14.5	10.36	10.66	20	5.98	9.71	19.2	0	15.36	19.17	14.54	3	18.64	34.72	9.26	18.08	63.98	24.44	10.08	13.39	17.2	7.91	6.71	8.34	17.23	13.28	1.28	5.32	0	19.95	8.42	2.41	0.75	12.61	16.29	35.91	16.52	9.78	7.05
ENSG00000083642	PDS5B	17.65	10.24	5.92	8.76	16.74	12.7	7.64	0.79	10.68	14.25	0.36	15.49	5.95	0.38	0.79	0.29	0.04	0	14.33	18.84	2.47	6.25	24.23	3.15	12.07	0.91	8.51	1.67	27.86	0.1	0.12	5.02	9.72	3.02	10.42	45.74	0.1	4.42	24.48	4.26	0.31	33.14	6.91	5.2	0.04	4.42	1.17	10.88
ENSG00000083720	OXCT1	0	4.65	7.11	14.59	14.05	20.4	9.94	0	0	0	0	0	0	1.76	0	0	0	0	3.53	2.54	13.48	0	0	11.4	16.61	25.68	0	0	0	4.4	0	0	14.05	2.94	3.47	0	0	0	10.06	0	0	0	8.16	0	0	9.58	1.44	0
ENSG00000083750	RRAGB	0	16.89	13.34	0	0	0	26.43	39.05	0	10.67	0	0	38.22	0	19.32	4.44	4.14	0	0	53.17	27.46	9.53	10.4	0	20.15	55.32	13.14	37.62	32.96	10.31	9.85	14.61	0	0	1.88	0	19.11	0	0.14	0.6	0	52.06	13.85	31.52	0	10.01	0	12.42
ENSG00000083782	EPYC	0	0	0	0	0	0	0	0	0	0	0	0	0	0	0	0	0	0	0	0	0	0	0	0	0	0	0	0	0	0	0	0	0	0	0	0	0	0	0	0	0	0	0	0	0	0	0	0
ENSG00000083799	CYLD	0	0	0	8.98	4.74	4.15	0	4.55	0	3.68	0.23	0	0	0	0	2.42	0	0	14.9	8.05	33.26	0	0	0	9.36	0	0	8.53	0.29	0.07	10.8	0	0	26.63	3.26	8.15	0	0	8.7	0.05	0.09	15.58	3.11	14.91	0	0	0	0.8
ENSG00000083807	SLC27A5	27.76	19.39	0	0.55	0.21	0.64	8.84	0.92	20.98	0	0	0	13.36	9.08	0.01	44	0	29.52	15.08	0.25	0	43.54	0	101.08	12.29	1.39	34.67	0	0	0	0	34.55	12.2	0	0	0	0	0	11.89	0.79	105.67	39.2	49.11	0	49.56	13.07	52.21	0
ENSG00000083812	ZNF324	0	13.11	0	0	0	6.98	0	3.92	25.04	4.7	0.44	2.15	10.7	0	0	0	0	0.17	7.78	0	2.86	0	6.55	11.7	15.16	0	0	0	17.84	6.74	0.14	9.33	0.83	0	0	0.05	0	0	7.86	0.21	0.36	0	0	0	0.19	0	0	0.2
ENSG00000083814	ZNF671	0	0	0	0	9.31	0	11.79	0	0	0	0	0	0	0	1.09	0	0	0	14.35	0	0	0	0	12.97	8.36	0	0	0	0	0.57	0	15	0	13.76	0	0	2.01	0	0	0	26.35	0	0	0	9.47	9.54	0	0
ENSG00000083817	ZNF416	0	26.91	0	0	37.68	24.19	0	0	59.46	11.88	0	0	0	0.22	0	2.12	0	0	18.97	4.04	51.26	16.39	44.33	24.91	16.3	0	9.32	14.67	38.96	0	19.31	0	0	22.46	9.31	37.34	33.81	0	20.32	0	18.72	29.45	0	4.18	3.23	0	0.22	2.13
ENSG00000083828	ZNF586	35.19	59.82	52.61	16.22	73.22	29.25	20.78	0	224.42	40.34	5.92	10.54	0	3.7	2.01	2.79	0	12.71	14.29	3.21	33.98	10.03	44.98	47.47	38.83	42.95	0	21.23	87.97	21.85	7.95	32.36	26.8	38.2	40.25	32.15	61.18	16.48	26.32	19.48	0	44.96	13.58	0	84.22	59.21	0.29	24.74
ENSG00000083838	ZNF446	0	0	0	8.99	20.46	13.02	0	0	0	11.23	0	0.85	0	0	1.86	0	0.51	0	0	21.98	0	0.8	0	0	0.19	0	0	0	0	0	0	0	0	0	0	0	0	0.17	0	1.18	0.76	0	1.37	0	0	0	0	0
ENSG00000083844	ZNF264	0	2.92	2.47	31.2	0	16.82	0	4.08	40.64	0.07	0.22	0.21	0	0	11.11	0	0	0	0.19	0.14	1.09	0	7.9	0	0	60.68	12.08	0	1.19	0	26.28	0	0	0	0	0.4	0	0.34	0	0.27	0.09	0	0.08	21.52	0	0	0.19	0
ENSG00000083845	RPS5	1709.14	1241.09	1433.29	1322.7	1542.56	1635.52	1151.73	1118.72	664.51	1154.53	2012.39	2477.39	1675.88	1981.17	1698.41	2886.84	416.48	5066.42	1562.43	1397.44	485.63	2398.21	2722.68	2570.97	1563.14	2240.88	1547.6	1132.6	1495.65	2277.5	948.57	1409.69	1850	1551.67	1555.52	1058.65	528.34	1188.9	1448.37	1699.59	2293.84	1756.06	1583.72	972.53	2875.55	2102.12	3219.25	2581.25
ENSG00000083857	FAT1	7.98	5.75	7.67	14.19	1.07	16.25	13.36	0	2	6.74	0.68	0	0.01	0	0.2	0.29	0	1.5	15.46	0	1.05	0	7.6	9.06	39.24	1	0	0	20.81	2.91	0	0	2.03	0.53	0	0	6.54	0.13	1.58	0.03	0	10.53	0	8.68	0	4.84	1.27	9.26
ENSG00000083896	YTHDC1	147.66	49.7	135.54	65.49	56.86	68	221.1	119.59	463.71	88.51	95.15	34.67	58.84	120.13	213.27	146.61	139.32	73.38	90.75	7.8	75.64	27.58	53.64	135.8	37.02	98.21	42.14	407.04	141.12	204.39	47.79	135.23	210.22	74.36	94.88	15.09	784.99	78.81	22.71	142.58	181.97	139.73	244.17	46.93	71.03	115.03	248.33	147.22
ENSG00000083937	CHMP2B	22.64	48.13	36.27	41.34	71.91	58.3	31.34	33.3	152.84	36.92	10.1	17.4	48.24	75.51	29.21	86.66	37.57	1.51	69.41	28.52	19.64	16.53	23.93	25.16	35.41	122.43	32.36	15.09	13.44	24.01	42.55	83.23	54.95	39.43	33.87	26.01	275.16	0	20.55	21.07	31.27	46.18	33.34	56.59	14.43	64.29	71.32	87.77
ENSG00000084070	SMAP2	13.01	0	5.26	0	11.06	9.19	0	11.57	3.11	7.22	13.65	0.12	18.89	0	0	0	0	0	3.75	4.5	6.67	2.99	3.07	0	1.39	5.3	4.25	1.99	0	0	9.72	2.27	0	0.8	0	0	0	0	2.89	6.77	0	0	1.1	4.54	3.52	1.4	0	0
ENSG00000084072	PPIE	81.26	54.17	154.32	125.78	74.84	83.3	68.15	111.81	86.02	125.69	63.02	73.71	71.44	74.24	108.62	101.13	42.46	69.62	100.74	94.4	26.15	101.02	142.31	110.56	84.49	2.93	115.11	140.82	113.74	51.61	151.66	117.62	117.66	70	122.37	34.17	3.48	67.28	115.82	26.04	55.57	79.74	171.53	116.05	58.22	72.84	57.32	119.94
ENSG00000084073	ZMPSTE24	60.05	42.29	56.13	77.56	80.02	43.74	48.8	38.34	36.7	61.78	3.88	10.92	44.24	21.84	32.17	24.24	36.88	4.23	104.06	64.05	38.26	43.98	26.73	28.17	39.41	21.78	91.32	55.89	43.2	25.24	21.22	51.73	28.81	12.17	39.18	32.83	5.79	32.64	52.32	2.31	4.12	39.48	29.26	37.42	12.07	44.85	14.88	62.04
ENSG00000084090	STARD7	117.04	59.3	98.5	94.3	123.73	103.35	52.38	54.91	190.65	178.6	94.03	42.77	69.91	3.04	12.35	11.94	41.27	18.36	130.54	17.15	76.2	31.52	82.12	17.66	83.18	0	79.88	29.81	31.11	5.72	34.56	73.99	49.32	42.45	30.6	98.86	31.18	80.54	121.62	45.66	9.5	188.47	31.37	72.77	24.59	63.76	11.75	10.21
ENSG00000084092	NOA1	36.82	33.38	15.28	5.71	10.15	29.11	29.45	0	34.34	13.36	7.54	7.68	17.74	0.47	1.34	3.42	14.69	10.41	6.01	9.97	32.92	8.09	26.72	23.77	19.01	18.44	20.17	31.56	44.7	5.31	11.98	16.27	8.73	10.72	30	2.82	2.61	0	37.61	1.56	0.41	61.08	1.95	5.18	21.9	18.56	0.87	1.63
ENSG00000084093	REST	195.32	148.15	342.61	128.74	128.07	156.17	155.99	66.37	1177.81	32.2	11.07	0.44	52.5	35.99	154.82	32.45	1.54	30.63	304.51	10.59	28.7	195.13	477.28	171.77	159.97	177.36	21.79	204.79	191.56	117.11	46.69	246.3	278.22	53.47	116.38	0	71.65	1.8	80.53	15.64	25.43	138.11	253.55	33.37	52.74	134.67	10.61	94.61
ENSG00000084110	HAL	0	0	0	0	0	0	0	0	0	0	0	0	0	0	0	0	0	0	0	0	0	0	0	0	0	0	0	0	0	0	0	0	0	0	0	0	0	0	0	0	0	0	0	0	0	0	0	0
ENSG00000084112	SSH1	8.67	1.52	0	0	0	0	0	0	0.79	0.79	1.12	0.13	1.32	0.84	0	0.36	0.46	0	0	3.82	0.33	3.26	1.88	0	7.89	0.06	4.96	5.93	0.23	0.39	2.54	0	0	0	0	0	0	0.54	0	0.04	0	0	0	0	1.06	5.79	0.6	0.13
ENSG00000084207	GSTP1	5064.07	9368.47	2929.31	5222.92	2787.33	4021.92	4887.29	12013.8	621.84	2343.35	3190.68	5798.09	6196.33	10357.3	6339.87	7010.38	9609.81	6246.09	4571.45	7205.73	7572.66	4285.94	4737	6310.71	5119.57	2426.85	6615.69	2647.7	2315.9	6261.35	11735.7	3977.35	5889.08	3240.49	3818.52	8278	1147.82	11585.9	4473.63	1052.8	5590.68	3421.48	3801.55	6966.62	5617.27	6591.98	4441.31	2754.49
ENSG00000084234	APLP2	299.98	182.69	86.66	320.33	352.37	299.75	224.4	544.52	503.38	267.69	303.54	308.9	258.8	582.57	370.05	267.82	727.6	167.35	355.26	710.11	1161.3	334.89	210.01	550.88	226.16	53.83	843.87	143.02	581.07	316.13	1164.68	249.1	224.11	312.72	96.24	993.69	476.47	992.88	354.28	113.6	335.24	163.31	302.89	545.61	106.29	499.91	284.14	444.75
ENSG00000084444	FAM234B	0.21	3.12	0.15	0.32	0.5	12.59	0.45	0	0	0	8.23	0	14.55	0.22	0.25	0.04	0.35	0	0.37	0.15	0	0.78	0.06	0.04	0.34	0.49	0.16	0.06	0.24	0.36	0.45	0.18	0	0	0.09	0.33	0	0	0.17	0.07	0.23	10.73	0.11	0	0.74	0.3	0.55	0.48
ENSG00000084453	SLCO1A2	7.36	15.67	0	0	0	0	0	0.34	0	0	0	0	0	0	12.62	0	0	0	0	11.6	28.17	0	10.29	0	0	0.04	0.14	0	0	17.03	0	0	0	0	0	0	0	10.83	0.43	0	1.76	0	6.98	0	0.58	0	0.41	0
ENSG00000084463	WBP11	32.75	33.49	23	63.16	43.24	50.06	69.51	35.97	121.93	63.8	54.17	10.81	45.21	29.41	73.62	43.58	42.91	12.84	60.34	43.18	29.85	56.86	65.88	27.24	62.5	25.46	33.34	76.81	43.44	32.1	17.01	54.84	46.24	124.99	12.9	62.38	113.67	0	41.99	8.44	30.13	28.91	53.26	13.13	17.07	45.38	80.85	24.42
ENSG00000084623	EIF3I	469.47	717.51	667.35	627.55	455.56	672.56	470.95	587.77	303.7	597.76	112.67	264.59	927.15	258.84	697.39	838.56	156.08	379.49	544.25	496.19	253.63	1055.83	921.13	1064.47	515.36	692.17	702.56	502.74	278.57	716.09	448.1	469.81	485.71	894.55	844.1	358.2	210.87	532.5	481.51	67.47	871.68	735.09	647.04	398.88	942.17	827.91	439.08	1084.33
ENSG00000084628	NKAIN1	0.3	0	0.29	0	0	0	1.88	0	0	0	0	0	0	0	0	0	0	0	0	0	0	0	0	0	0	0	0	0	0	0	0	0	0	0	0	0	0	0	0	0	0	0	0	0	0	3.7	0	0
ENSG00000084636	COL16A1	0	0	0	0	0	10.42	0	0	0	0	0	0	0	0	0	0	0	0	0	0	0	0	0	0	6.93	0	0	0	0	0	0	0	0	0	0	0	0	0	0	0	0	0	0	0	0	0	0	0
ENSG00000084652	TXLNA	26.99	8.83	3.87	24.58	20.83	11.65	1.46	10.79	0.78	19.2	4.86	4.69	8.73	0.46	2.73	1.46	1.34	0	2.78	1.22	16.21	9.37	8.1	9.72	21.19	41.29	7.87	11.48	28.13	4.12	4.11	10.72	5.68	4.81	3.52	26.22	3.32	1.45	8.3	7.92	11.07	16.17	22.47	2.63	21.94	6.96	0.27	4.18
ENSG00000084674	APOB	0	0	0	0	0	0	0	0	0	0	4.33	1.44	0	0	0	0	0.2	0	0	0.12	17.6	0	0	0	0	0	0	0	0	0	0	0	0	0	0	0	0	0	0	5.2	0	0	0	17	0	0	0	0
ENSG00000084676	NCOA1	0	0.64	0	0	2.42	11.59	1.65	3.14	6.64	1.44	3.09	6.06	0	0.02	0.17	1.58	0	0.69	6.47	0	3.64	0	11.06	0	0.42	0	0	4.84	5.2	0	1.93	0	4.87	0.05	0	18.61	3.67	1.87	0.2	5.82	0.16	3.75	0.94	4.48	0	0	0	0.41
ENSG00000084693	AGBL5	0	9.57	19.41	26.37	0	0	0.37	23.71	10.8	0.75	0	0	0	3.61	3.21	3.49	0.07	3.05	26.05	3.28	24.91	16.01	2.48	48.18	1.58	2.91	0	0	8.75	1.21	10.13	13.23	4.59	2.93	0	0	10.16	0	0	0	0	20.6	0	13.63	5.51	44.6	0	0
ENSG00000084710	EFR3B	0	0.41	1.86	0	1.2	0	0.78	0	1.32	12.64	0	0	0.09	1.77	3.05	3.12	0	0.05	2.9	1.1	0	2.61	5.59	0.69	0.3	9.31	1.03	1.16	11.64	0.08	0	0.35	0.75	1.29	0	0	0.14	0	17.5	0.02	1.37	1.8	3.51	0	0.86	0.86	0	1.88
ENSG00000084731	KIF3C	0.25	0.23	0	5.42	0	0.79	0	8.11	0	2.28	5.08	0	0	0	0	0	0	0.36	0	3.51	0	0	0	0	6.66	0	3.77	0	0	0	0	0	3.23	0	0	0	0	0.47	0	0	0.1	0	1.49	5.21	0	0	0	2.18
ENSG00000084733	RAB10	202.98	159.36	346.28	123.32	220.73	124.41	210.65	185.87	338.41	324.49	88.3	103.05	164.68	103.99	176.32	231.97	134.8	47.57	211.76	1251.66	274.87	244.17	120.21	142	245.76	131.86	845.73	434.13	202.79	139.75	387.82	230.01	232.85	259.84	254.75	503.46	149.87	241.5	334.09	28.35	99.77	277.37	202.41	721.22	140.17	176.67	105.67	418.56
ENSG00000084734	GCKR	0	0	0	0	0	0	0	0	0	0	0	0	0	0	0	0	104.82	0	0	65.65	0	0.15	0	0	0	0	11.77	0	0	0	0	0	0	0	0	0	0	0	0	0	0	1.19	0	20.14	0	0	0	0
ENSG00000084754	HADHA	160	133.62	114.23	41.97	94.4	31.68	150.25	63.37	86.05	122.37	25.8	11.63	61.14	2.16	14.23	7.24	48.11	4.54	109.04	73.29	75.17	42.74	73.33	90.63	36.27	0	169.03	43.21	45.04	5.76	47.18	88.33	124.24	22.47	63.29	38.7	3.35	40.54	157.75	13.21	57.78	101.37	24.85	91.33	78.01	72.78	0.22	18.84
ENSG00000084764	MAPRE3	0	0	0	0	0	0	0	0	0	0	0.73	0	1.14	0	0	0	0	0	0	0	0	0	0	0	0	0.96	0	0	0	0	0	0	0	0	0	0	0	0	0	0	0	0	0	0	0	0	0	0
ENSG00000084774	CAD	21.53	4.51	26.4	0	0	0	2.11	35.44	1.35	0.04	3.33	0	6.76	8.72	0.53	7.69	1.2	2.72	0	0	0	9.44	0.78	36.46	0.88	3.78	0.04	0.04	0	7.65	0	7.29	3.26	28.59	0	31.34	5.28	0	10.51	7.69	2.17	0	13.41	0	11.81	0	0.27	3.04
ENSG00000085063	CD59	39.76	2.96	45.38	15.09	80.15	21.39	100.13	164.46	25.72	4.89	174.76	65.41	228.16	66.87	146.47	75.2	452.06	32.22	59.14	132.7	123.04	7.08	40.9	48.99	36.98	69.93	27.98	5.3	133.81	19.39	454.8	32.68	59.9	26.15	21.08	85.7	86.19	36.96	48.93	31.97	65.61	90.04	63.74	222.98	3.81	32.76	49.15	33.28
ENSG00000085117	CD82	45.33	9.63	4.99	0	5.9	34.18	28.86	0	0	0	0	0	0	0.55	0	0	2.43	6.24	22.28	0	0	23.32	0	72.99	43.84	0	0	0	0	3.99	0	1.3	0	0	0	0	0	0	14.12	0	0	0	0	0	56.02	16.69	5.43	15.64
ENSG00000085185	BCORL1	0	0	0	0.07	0.07	0	0	0	6.36	0	0	0	2.61	0	1.21	0	0.69	0	0.16	0.25	0	0	0	0.09	0	0	0.09	0	0	0	0	0	0	0	0	0.56	0	0	0	0.11	0	0	0	0	0	0	0	0
ENSG00000085224	ATRX	27.52	15.5	12.65	14.37	29.47	28.99	33.14	50.2	99.05	29.73	10.19	12.96	18.34	12.8	30.43	29.75	27.57	25.9	20.18	37.49	27.39	30.06	66.71	40.58	56.62	0	32.15	40.9	86.58	0	25.05	7.35	6.89	1.15	0	0.95	33.06	9.73	15.77	10.44	86.63	12.21	22.47	20.6	13.83	22.23	11.57	56.47
ENSG00000085231	AK6	340.4	174.19	204.89	140.58	281.77	208.77	239.64	272.74	747.41	204.21	144.18	242.5	428.1	567.62	248.05	133.75	372.64	99.07	181.16	236.32	204.04	266.47	246.73	383.11	141.7	274.29	341.04	312.53	443.17	380.87	248.45	157.37	130.25	288.93	48.55	146.94	750.36	104.33	371.51	202.44	234.25	419.76	397.77	306.25	190.8	102.61	388.06	399.97
ENSG00000085265	FCN1	0	0	0	0	0	0	0	0	0	0	0	0	0	0	0	0	0	0	0	0	0	0	0	0	0	0	0	0	0	0	0	0	0	0	0	0	0	0	0	0	0	0	0	0	0	0	0	0
ENSG00000085274	MYNN	24.84	14.42	0	25.76	28.04	47.6	9.08	17.04	142.64	18.89	0.1	0.75	52.17	2.4	6.73	10.35	15.69	0.56	16.81	9.37	20.21	6.93	18.47	0	21.59	0	9.82	20.67	10.43	10.98	6.22	9.67	11.99	8.21	13.3	25.42	26.91	0.35	18.07	6.34	4.66	31.25	3.7	8.89	0	13.6	1.28	22.79
ENSG00000085276	MECOM	0	0	0	0	0	0	0	11.82	0	0	0	0	0	0	0	0	0	0	0	0	0	0	0	0	0	0	0	0	0	0	0	0	0	0	0	0	0	0	0	0	0	0	0	0	0	0	0	0
ENSG00000085365	SCAMP1	3.05	25.62	29.37	12.72	31.87	30.61	8.28	12.7	25.62	11.03	3.76	0	6.01	3.93	8.88	1.35	0	1.7	31.27	11.36	0	2.21	21.89	0.97	7.36	20.82	15.53	26.31	2.35	4.95	27.53	9.68	15.29	3.7	25.61	26.6	0	23.98	24.69	5.21	2.42	13.57	20.5	13.73	5.21	9.52	0.24	2.15
ENSG00000085377	PREP	4.29	0.66	5.39	5.99	1.81	2.1	0.11	0	0	6.26	1.57	0.52	1.16	2.06	0.75	0.67	0	1.23	18.22	2.17	40.43	1.46	18.68	0	25.78	0.36	1.18	3.82	0	1.08	19.44	17.66	7.09	0.57	0	0	4.86	20.8	17.23	2	1.28	4.91	15.15	17.92	0.33	4.35	1.34	0.31
ENSG00000085382	HACE1	3.45	1.98	3.9	3.92	7.79	14.83	5	0	0	3.87	0.09	0	0	0.99	0	0	0	0	8.52	0	8.72	0.7	0	0	0	10.02	0	0	3.59	2.12	1.53	11.76	0	0.66	4.43	1.02	0.3	0	2.6	0.12	0	0.24	3.64	0.65	8.61	1.35	0.69	0
ENSG00000085415	SEH1L	27.21	119.81	102	46.54	82.93	69.04	51.45	26.79	56.8	60.84	6.28	15.89	27.84	28.81	36.66	56.86	8.3	20.73	73.02	64.29	67.3	40.66	76.81	10.82	67.9	80.28	52.56	74.88	84.54	15.45	57.94	42.94	47.31	65.73	37.44	63.53	18.4	6.28	78.52	4.63	21.05	69.8	63.95	57.79	11.77	85.43	11.07	82.85
ENSG00000085433	WDR47	0	5.57	2.24	9.93	3.52	12.93	4.15	0	0	10.03	3.88	0.07	0	0.06	0	0.12	0	1.83	6.17	1.03	0	0.23	7.77	0	13.93	107.65	2.91	74.71	4.44	3.28	7.23	0	0	0	0	5.53	1.82	0	16.06	0.58	0	0	5.69	0	0	6.69	0.26	1.48
ENSG00000085449	WDFY1	0	10.15	6.29	10.76	20.53	7.66	12.1	5.16	2.51	8.16	13.73	4.02	14.46	6.1	0	0	0.05	0	0.26	45.91	13.44	1.92	0	0	7.83	7.25	0	11.93	7.17	0.74	3.5	0.28	0.45	0.15	0	0	0	0	17.27	0.68	1.53	30.78	2.29	13.14	0	0.77	0.34	6.61
ENSG00000085465	OVGP1	0	0	0	0	0	0	0	0	0	0	0	0	9.13	0	20.21	0	0.1	0	0	7.37	3.35	5.51	0	0	0	0	3.41	2.25	0	0	11.13	0	2.15	0	0	0	0	0	0	0	0	0	21.5	0	0	0	0	0.28
ENSG00000085491	SLC25A24	0	3.03	0	0	0.16	0.12	0	0	0	3.66	2.04	0.81	0	0	0.17	0	0	0	1.11	0.65	11.93	0.19	0	0.33	2.01	0	5.43	0	0	0	2.53	0	0	0	0.41	6.18	0	0.17	0.08	0.83	0	0	0	14.26	0	0	0.2	0.09
ENSG00000085511	MAP3K4	22.67	0.71	0.07	0.84	3.78	13.57	10.99	5.51	0.46	0.69	12.13	8.13	0	0	27.38	2.92	0.09	4.53	0.25	0	15.3	0	9.86	15.4	9.87	0	0.67	0	7	1.22	13.08	0	0.06	0.09	0	0	8.07	0	4.33	38.41	0	0	14.53	0	57.53	0.91	0.55	0
ENSG00000085514	PILRA	0	0	0	0	0	0	0	0	0	0	0	0	0	0	0	0	0	0	0	0	0	0	0	0	0	0	0	0	0	0	0	0	0	0	0	0	0	0	0	0	0	0	0	0	0	0	0	2.07
ENSG00000085552	IGSF9	0	0	6.99	0	0	5.34	0	0	1.55	0.08	0	0	5.9	0.46	0	0	0	0	0	3.45	6.48	0	0	0	1.28	0	0	0	0	0.34	0	5.05	0	7.33	0	0	0	0.78	0	0.87	0.22	0	0	0	0	0	0	0.99
ENSG00000085563	ABCB1	0	0	0	0	0	0	16.76	0	0	0	0	0	0	0	0	0	0	0	0	0	0	0	0	0	0	0	0	0	0	0	0	0	0	0	0	0	0	0	0	0	0	0	0	0	0	0	0	0
ENSG00000085644	ZNF213	0	0	0	0	0	0	0	0	0	0.19	0	0	0	0	0	0	0	0	0	0	0	0	0	0	0	0	0	0	0	0	0	0	0	0	0	0	0	32.44	0.57	0	0	0	1.92	0	0	0	0	0
ENSG00000085662	AKR1B1	318.4	148.15	284.7	185.5	281.9	273.3	108.46	0	14.59	54.49	26.65	41.99	235.6	94.76	68.09	39.33	33.69	42.85	185.95	288.45	173.99	138.89	38.76	163.98	175.68	49.77	321.23	67.17	100.52	161.72	38.54	299.72	201.27	205.82	280.29	208.94	54.99	2.08	161.73	10.59	55.46	74.67	156.44	176.72	117.06	231.18	64.43	47.45
ENSG00000085719	CPNE3	41.11	38.53	45.96	77.7	25.03	34.18	34.05	17.27	44.16	54	26.52	7.77	56	34.51	7.63	41.02	65.98	25.38	25.31	65.1	15.1	40.41	63.81	9.38	27.77	0	37.53	19.3	51.56	23.05	123.87	22.11	57.62	21.29	52.88	7.68	0	0.29	41.02	2.52	50.51	84.17	50.55	15.27	0.04	48.52	9.7	37.94
ENSG00000085721	RRN3	37.81	32.9	58.69	25.05	84.23	78.05	39.2	0	41.53	23.13	4.1	4.78	73.4	3	0.45	5.72	1.51	6.6	76.48	17.81	44.07	14.7	31.26	11.52	37.54	22.38	25.19	46.95	60.67	7.36	23.24	33.26	42.89	7.95	55.17	45.45	1.23	0.86	15.49	1.41	17.79	32.25	26.97	17.38	12.06	26.71	0.85	3.17
ENSG00000085733	CTTN	37.72	63.31	27.95	38.13	16.77	54.18	49.39	77.43	43.92	45.3	22.29	11.4	65.25	24.91	18.26	11.58	20.34	16.61	41.04	40.39	41.48	21.63	33.74	30.89	59.99	39.83	49.28	8.49	50.07	20.77	26.59	17	47.08	11.23	15.8	84.63	3.38	118.32	60.38	42.69	18.79	25.69	38.99	34.99	24.02	44.17	25.02	7.48
ENSG00000085741	WNT11	8.31	0	0	13.56	27.83	0	0	83.8	148.02	35.72	12.36	19.34	27.98	0	2.74	1.13	0.81	0	0.17	33.06	5.34	27.66	21.9	7.95	49.06	0	10.29	2.7	25.9	0	0	0	0	0	0	141.43	0	0	0	2.47	8.7	51.09	0.3	27.57	4.71	0	0	8.25
ENSG00000085760	MTIF2	0	86.04	33.05	54.93	71.93	35.48	86.34	27.19	79.03	49.11	27.03	70.1	66.14	34.68	59.75	40.85	22.55	0.64	42.28	30.62	98.27	39.13	30.14	65.26	36.11	5.5	24.77	55.06	22.18	26.25	91.49	52.25	52.86	19.13	46.11	39.13	7.36	2.45	132.9	43.09	87.81	82.47	24.81	48.42	47.04	59.11	6.51	44.54
ENSG00000085788	DDHD2	0	6.57	4.06	0.47	0.2	0	0	0	29.2	0	8.55	5.37	6.97	0	1.34	0	2.21	0	33.93	0	15.01	0	7.23	0	0	1.2	0.85	16.73	0	0	0	4.48	0.76	0	0	0	0	66.6	0	19.89	0	0	1.24	2.72	0	0	0.98	0
ENSG00000085831	TTC39A	0	0	10.84	0	0	0	0	0	0	0	0	0	0	0	13.83	0	0	0	13.76	0	0	0	0	0	0	0	0	0	8.41	0	0	0	0	0	0	0	0	0.18	0	0	0	0	0	8.9	0	0	0	5.33
ENSG00000085832	EPS15	0.16	1.37	0.46	4.97	6.05	10.31	1.06	0.14	0	2.64	2.7	2.71	11.73	0	1.7	0.04	3.19	1.25	3.87	0	0.8	1.39	1.87	0.44	5.1	17.53	5.04	9.31	20.26	0.14	6.02	0	1.27	2.03	1.39	16.01	2.81	0.06	11.39	1.33	0	8.46	2.01	11.14	22.17	0.78	0.22	4.95
ENSG00000085840	ORC1	26.2	45.87	37.99	21.89	44.28	153.36	57.36	32.75	19.08	7.74	0	1.46	8.53	6.72	7.12	0.62	0	8.06	23.6	42.76	42.1	13.83	12.94	1.84	64.73	83.83	15.18	79.11	0	9.24	0.1	65.3	48.42	67.95	32.03	53.11	42.65	21.78	31.49	18.2	0.46	24.9	0	0.2	16.14	29.58	5.51	1.59
ENSG00000085871	MGST2	30.89	7.9	21.19	100.01	17.95	0	30.11	268.25	13.55	16.96	690.32	311.38	0	17.5	27.48	48.62	948.48	8.12	31.14	368.81	268.65	10.29	43.76	0	7.32	34.97	299.69	0	37.43	24.21	445.39	27.71	20.81	0	25.72	671.5	0	698.38	0	357.66	215.44	0	31.76	504.39	0.47	10.46	27.77	15.38
ENSG00000085872	CHERP	0.94	6.75	1.7	0	7.88	20.42	5.33	9.6	0.97	14.61	3.09	0.29	32.04	1.23	4.21	11.35	0	7.56	12.98	6.93	7.47	8.36	9.22	0.05	1.94	50.79	7.4	0	3.99	3.96	8.21	3.73	9.62	2.03	0	0.65	8.17	21.6	9.72	8.6	1.81	12.48	2.68	0.37	7.27	14.52	2.1	3.14
ENSG00000085978	ATG16L1	31.76	30.24	21.41	37.38	153.58	9.76	13.1	31.25	146.57	29.96	1.01	0	26.24	2.63	0.45	2.9	0	6.11	29.49	15.72	1.73	17.9	57.17	22.96	47.12	68.08	13.41	21.68	19.5	9.19	13.21	16.94	31.63	23.18	7.93	25.35	2.16	0.85	50.21	0	6.68	42.19	4.83	7.28	0	10.67	4.5	11.56
ENSG00000085982	USP40	0	0	0	0	0	0	0.17	0	0	0.79	0	0	15.52	0	0	0.14	0.72	0	0	0	10.37	0.12	0	0	0	0	0.1	0	0	0	0	0	0	0	0	0	7.09	0	0	15.16	2.46	0	0	0	0	0	0	0
ENSG00000085998	POMGNT1	18.69	12.74	0	1.48	13.89	21.03	18.68	36.07	7.25	31.85	14.02	24.28	14.71	0.7	19.09	9.65	7.91	0	23.52	1.64	15.9	4.48	31.1	7.47	0	0	18.27	0	0	0.08	4.82	7.49	15.53	0	20.49	21.03	0	0	37.22	10.94	1.79	61.35	4.12	7.53	11.8	15.68	0	1.21
ENSG00000085999	RAD54L	0.25	11.13	2.04	1.6	31	11.49	8.4	33.41	0	30.95	29.95	61.23	0	0.95	0	0	1.33	14.46	27.48	3.55	2.36	7.27	6.1	0.42	11.48	1.88	5.74	3.11	0	0	0	36.23	2.55	12.28	0.26	79.15	0.6	0	26.33	20.64	0	3.95	1.69	19.5	0	1.49	0	0
ENSG00000086015	MAST2	0	0	0	0	3.13	0.21	0.21	0	0	0.88	0.06	4.81	6.83	0	0.04	2.86	3.24	4.29	2.33	0	0.05	2.5	6.21	4.75	0	3.8	0	2.82	3.17	5.42	0	1.8	0	0	0	3.83	0	0.14	2.93	10.76	0.14	0	0	0	7.76	0	0	1.14
ENSG00000086061	DNAJA1	193.24	418.42	256.57	244.75	300.8	224.67	356.18	475.92	771.08	415.37	128.41	194.07	247.68	167.55	473.31	203.69	199.78	101.47	506.47	575.56	904.36	287.99	347.27	101.65	600.4	298.23	443.49	948.09	271.75	160	394.57	441.86	161.94	287.16	167.45	286.2	502.66	369.09	492.09	54.98	191.12	293.51	324.6	607.66	47.69	397.77	122.02	412.39
ENSG00000086062	B4GALT1	0	1.04	1.39	6.81	0.45	0	0	9.56	13.94	4.65	21.24	8.33	10.92	2.11	0.17	2.38	20.36	5	2.01	13.26	42.34	2.86	0.14	0	0	0	12.29	0.53	0	0	14.31	0	0	0.17	0	14.28	18.08	62.74	2.09	6.17	0	10.01	3.74	12.84	0.14	0	0.13	0.34
ENSG00000086065	CHMP5	16.73	69.46	101.42	53.95	148.61	56.55	91.9	117.34	126.13	49.1	28.48	88	70.07	60.51	124.44	145.65	161.51	43.51	100.47	195.5	103.35	97.75	58.25	72.01	94.4	190.84	74.62	84.8	116.04	80.54	46.94	75.08	25.05	47.48	90.06	85.37	177.37	138.85	79.98	14.56	41.61	114.43	55.75	167.75	85.26	73.37	58.4	121.48
ENSG00000086102	NFX1	6.62	24.23	21.12	0	13.41	26.97	39.13	3.02	52.3	64.43	4.26	0.92	17.92	0.42	0.55	2.78	6.13	15.87	40.09	8.85	8.16	4.93	38.51	16.64	37.58	22.06	10.77	0	61.52	1.26	0.71	28.72	25.47	5.82	9.21	20.76	10.13	3.53	36.97	1.63	0.44	27.56	5.28	2.68	3.87	23	1.77	8.5
ENSG00000086159	AQP6	0	0	0	0	0	0	0	0	0	0	0	0	0	0	0	0	0	0	0	0	0	0	0	0	0	0	0	0	0	0	0	0	0	0	0	0	0	0.31	0	0	0	0	0	0	0	0	0	0
ENSG00000086189	DIMT1	0.09	98.62	56.59	80.12	58.95	94.96	92.46	11.96	29.43	129.47	23.34	24.6	83.29	49.63	32.29	38.11	15.78	5.54	96.75	0	38.69	57.66	54.56	17.55	99.64	0	68.84	181.52	32.84	72.23	25.72	165.95	96.62	51.99	70.64	0.57	59.25	54.29	89.05	3.44	25.67	99.12	60.53	40.43	36.68	33.86	19.51	105.29
ENSG00000086200	IPO11	7.06	11.21	7.37	17.72	22.32	16.15	15.56	41.57	0	19.23	0.62	10.82	8.24	0	0.24	8.67	2.62	21.73	16.21	2.56	17.96	4.1	10.47	4.57	8.43	0	10.93	19.01	10.79	3.5	15.41	8.59	10.98	2.4	41.82	16.26	0	5.64	25.96	3.2	0	18.61	15.05	11.41	3.15	9.06	4.95	4.28
ENSG00000086205	FOLH1	0	0	0	0	0	0	0	0	0	0	0	0	0	0	0	0	0	0	0	0	0	0	0	0	7.94	0	0	0	0	0	0	0	0	0	0	0	0	0	0	0	0	0	0	0	0	0	0	0
ENSG00000086232	EIF2AK1	14.94	30.33	28.79	64.91	30.06	44.5	54.54	21.23	19.82	40.28	5.84	8.64	74.38	5.98	7.33	13.51	31.79	0.84	52.14	15.65	20.18	30.7	28.68	27.52	39.73	42.6	46.22	12.81	48.39	13.88	32.96	53.65	37.52	15.88	9.3	42.21	10.25	50.62	29.1	7.49	8.34	50.56	65.14	28.92	6.47	26.59	2.77	6.26
ENSG00000086288	NME8	0	0	0	0	0	0	0	0	0	0	0	0	0	0	0	0	0	0	0	0	0	0	0	0	0	0	0	0	0	0	0	0	0	0	0	0	0	0	0	0	0	0	0	0	0	0	0	0.13
ENSG00000086289	EPDR1	0	0	0	0	0	0	0	0	0	0	0	0	0	0	0	0	0	0	0	0	0	0	0	0	0	0	0	0	0	0	0	0	0	0	0	0	0	0	0	0	0	0	0	0	0	0	0	0
ENSG00000086300	SNX10	0	3.13	0	3.99	18.8	0	0	2.28	0	0	0	0	0	0.49	0	0	23.32	0	10.2	0	0	0	0	0	0	0	0	0	7.37	0.99	0	0	0	0	2.07	0	0	0	3.42	0	0.54	0	2.62	0	0	2.5	0	0
ENSG00000086475	SEPHS1	39.65	46.25	99.3	92	122.29	141.34	75.56	20.33	47.62	58.18	43.74	30.06	26.35	25.76	38.73	38.09	9.87	45.61	54.51	49.92	23.2	32.52	72.12	43	31.15	1.19	109.64	33.41	59.87	19.5	35.73	51.61	101.56	73.05	81.43	26.88	11.81	3.01	35.65	18.77	13.45	0	106.62	35.43	24.89	41.72	16.45	53.2
ENSG00000086504	MRPL28	342.39	217.04	257.01	302.78	241.02	215.65	266.7	241.49	105.8	146.45	107.08	48.58	738.96	127.79	344.28	242.98	62.44	275.71	316.13	115.31	248.45	282.3	228	419.25	266.97	0	186.7	61.73	146.22	205.63	215.06	133.56	237.23	258.07	211.29	237.63	28.2	167.39	72.37	16.63	334.31	377.62	221.53	190.99	258.73	123.38	116.47	269.47
ENSG00000086506	HBQ1	0	0	0	0	31.75	0	0	0	25.37	0	0	0	0	1.7	0	0	0	0	0	0	12.92	4.29	0	21.48	0	0	0	0	0	0	0	45.35	0	0	0	0	0	0	0	0	23.37	0	47.78	0	0	13.06	0	0
ENSG00000086544	ITPKC	16.05	0	0	0	0	0	0	0	5.65	0	2.44	0.26	0	0	0	1.57	0	0.52	5.1	9.31	0	0	3.97	0	0	23.98	3.38	0	0	0	0	0	3.09	0	0	0.57	4.42	0.09	1.24	0.29	0	0	0	0	0	0	0	0.17
ENSG00000086548	CEACAM6	0	0	0	9.15	0	0	0	27.1	0	0	3.76	2.14	0	1.57	2.9	0.91	15.73	0	0	0	10.15	0	1.04	0	0	0	152.33	0	0	0	24.76	0	0	0	0	24.6	0	0	0	1.1	0	0	6.35	13.08	0	0	0	0
ENSG00000086570	FAT2	0	0	0	0	0	0	0	0	0	0	0	0	0	0	0	0.02	0	0	0	0	0	0	0	0	0	0	0	0	0	0	0	0	0	0	0	0	0	0	0	0	0	0	0	0	0	0	0	0
ENSG00000086589	RBM22	45.45	15.7	33.21	21.3	10.57	71.31	22.32	0	75.71	68.6	23.79	22.48	17.02	4.99	9.28	8.63	27.51	27.02	23.43	8.77	9.2	9.57	10.1	18.74	22.28	10.73	29.45	71.98	60.27	25.09	20.58	61.22	28.68	56.42	59.94	23.88	29.41	0	25.31	23.33	2.7	9.74	33.13	9.07	15.31	9.65	15.27	33.7
ENSG00000086598	TMED2	214.33	288.78	335.17	459.15	191.55	127.69	449.62	247.2	138.5	542.45	42.84	47.43	366.41	37.7	199.98	72.24	68.78	18.38	262.43	756.87	423.17	296.8	158.03	278.16	268.99	385.87	669.35	118.07	300.86	113.15	414.34	440.51	326.49	185.48	224.35	191.48	42.14	378.51	281.52	14.78	124.23	297.31	207.8	568.2	149.33	238.29	13.83	274.14
ENSG00000086619	ERO1B	0	0.54	0	0.17	0	0	0	0	0.62	0	4.53	0	0	1.73	0	1.23	0	0	0	0	3.14	0.32	5.3	11.87	9.12	0	0	0.66	1.39	2.61	0	0	0	0	0	0	0	0	0	0	0	0	0.68	0	0.29	0	0.06	0
ENSG00000086666	ZFAND6	129.17	240.93	312.66	161.47	153.6	197.05	260.82	96.03	446.74	299.51	68.77	157.37	238.05	383.96	239.23	386.08	173.1	48.49	430.5	274.94	249.88	272.6	315.38	214.7	319.79	120.21	148.28	231.87	248.21	238.8	230.08	318.13	257.23	308.31	298.45	226.49	280.33	125.21	383.82	152.05	159.22	133.52	363.54	210.55	131.46	442.5	166.39	359.08
ENSG00000086696	HSD17B2	0	0	0	0	0	0	0	0	0	0	0.75	20.65	0	0	0	0	0	0	0	0	0	0	0	0	0	0	15.02	0	0	0	0	0	0	0	0	0	0	0	0	0	0	0	0	0	0	0	0	0
ENSG00000086712	TXLNG	12.47	7.83	25.28	11.15	18.29	47.64	8.84	16.04	12.31	8.79	12.06	9.06	21.15	7.67	20.99	9.95	0	28.11	27.7	3.43	30.14	27.23	18.39	22.4	32.49	63.82	18.23	16.39	6.17	9.6	16.18	17.83	42.06	16.73	17.76	16.25	0.08	0.5	29.71	19.58	1.66	27.5	8.53	6.45	18.63	25.75	20.67	12.15
ENSG00000086717	PPEF1	0	0	0	0	0	0	0	0	0	0	0	0	0	0	0	0	0	0	0	0	0	0	0	0	0	0	0	0	0.62	0	0	0	0	0	0	0	0	0	0	0	0	0	0	0	0	0	0	0
ENSG00000086730	LAT2	0	0	0	0	0	0	0	0	12.95	0	0	0	0	0.52	0	0	0	0.37	0	0	0	0	0	0	0	35.55	0	0	0	1.16	0	0	0	0	0	0	0.34	0	0	0	0	0	0	0	0	0	0	0
ENSG00000086758	HUWE1	15.95	9.58	5.39	3.87	0	20.98	0.5	46.07	0.08	4.14	7.97	37.74	13.86	3.48	6.42	12.23	25.7	19.3	21.68	9.46	10.58	10.41	17.57	43.66	14.4	53.34	6.84	3.22	21.81	14.6	17.02	0	1.57	13.08	15.3	17.91	18.62	0.71	25.1	13.93	4.05	22.31	4.07	3.96	0.15	11.66	7.34	6.6
ENSG00000086827	ZW10	1.82	35.6	18.79	28.35	23.75	25.54	52.47	0.46	13.17	82.04	8.93	25.79	21.15	2.79	11.15	2.06	0	0.53	13.75	33.83	19.34	5.32	22.8	26.3	9.12	0	4.22	13.95	48.35	13.05	13.16	0	5.72	2.58	6.12	22.59	6.74	1.08	38.45	16.86	9.44	36.91	9.99	10.43	5.25	24.23	0.28	5.17
ENSG00000086848	ALG9	60.07	4.11	13.39	0	0	0	10.52	0	0	35.74	13.03	24.51	15.68	1.33	13.48	1.8	0	21.7	29.11	41.54	6.08	15.65	9.08	0	22.35	0	19.29	1.02	0	0.9	19.91	21.43	11.88	43.14	46.33	23.54	0	35.66	31.02	43.49	28.89	48.63	19.1	26.31	6.89	7.81	0.65	0
ENSG00000086967	MYBPC2	0	0	0	0	1.97	0	0	0	0	0	0	0	0	0	0	0	0	0	1.7	0	0	0	0	1.16	0.83	0	0	0	0	0	0	0	0	0	0	0	0	0	0	0	0	0	0	0	1.91	2.13	0	0
ENSG00000086991	NOX4	0	0	0	0	0	0	0	0	0	0	0	0	0	0	0	0	0	0	0	0	0	0	0	0	0	0	6.9	0	0	0	2.33	0	0	0	0	0	0	0	0	0	0	0	0	9.19	0	0	0	1.28
ENSG00000087008	ACOX3	0.13	0	0	0	31.26	14.28	45.32	17.88	0	0	7.12	0	29	0.15	0	0.39	0.49	0	2.82	77.46	45.39	1.79	7.53	15.14	0	0	28.72	0	0	1.6	0	3.93	5.03	37.41	9.74	25.5	0	59.29	0	5.25	21.39	0	4.71	26.15	9.22	0	0	0
ENSG00000087053	MTMR2	12.73	20.24	6.97	23.12	12.58	8.33	38.58	11.25	6.78	38.93	6.99	4.46	62.51	0.44	3.31	14.54	20.8	2.37	14.71	11.06	14.82	5.17	17.03	20.41	25.67	0	52.66	17.69	3.26	2.65	15.87	15.14	18.92	1.59	14.67	20.73	0	4.24	20.53	0.05	24.16	80.62	10	11	4.89	8.64	0	8.41
ENSG00000087074	PPP1R15A	0	9.29	30.5	9.52	8.92	13.67	37.65	36.83	33.15	37.82	2.59	0.37	22.45	3.87	2.39	0.3	4.96	10	63.87	41.92	99.96	3.01	13.3	21.88	31.28	83.21	50.09	31.76	41.77	0.39	46.4	21.88	10.98	5.55	8.75	84.23	25.69	23.79	28.39	2.61	0.25	12.66	3.02	46.66	13.05	22.5	0	2.06
ENSG00000087076	HSD17B14	0	0	0	0	0	0	0	0	0	17.61	23.19	5.66	21.75	0	3.8	7.76	1.53	0	20.19	157.3	57.76	5.84	0	17.18	43.39	0	0	0	31.93	0	15.09	18.51	0	0	6.59	19.63	0	0	0	6.2	2.44	19.94	0	69.23	0	0	0	4.04
ENSG00000087077	TRIP6	5.81	8.63	5.8	3.11	9.28	30.93	5.59	69.41	3.06	7.29	72.34	20.91	23.87	0.89	14.82	5.21	19.67	0.24	13.63	0	28.45	3.3	6.85	6.81	2.99	0	0	2.66	4.82	1.21	1.02	2.13	18.23	4.67	3.03	22.49	24.73	0	5.7	0.39	8.46	0	1.49	7.33	35.11	3.44	0.68	13.77
ENSG00000087085	ACHE	0	0.54	0	14.39	0	0	21.94	1.65	0	6.36	0	0	1.33	0	0	0	0.72	1.68	5.59	0	10.21	0.49	1.79	0	11.34	0	0	0	35.68	0	0.88	0	3.18	3.65	0	0	0	0.16	4.99	0	0	20.24	0	2.07	0	1.27	0	0
ENSG00000087086	FTL	3739.56	4381.23	2717.87	3211.78	2631.96	6457.15	3802.56	14665.1	2238.26	3321.58	4812.44	5244.98	5462.17	4493.55	9207.28	5530.78	16422.8	4108.18	4378.31	27822.6	15969	4605.04	4407.88	5579.58	5888.26	64495.1	14346	27516.7	43347.8	4448	9170.16	4461.93	5581.69	5084.49	2614.79	22506.3	3932.87	11967.5	2935.02	1167.56	6568.95	4944.71	8173.94	25831.7	6112.33	6712.41	6149.12	8377.77
ENSG00000087087	SRRT	70.71	35.52	35.85	32.55	11.67	111.44	90.42	49.68	32.15	95.24	66.68	50.58	20.07	1.14	9.98	13.21	1.79	28.7	46.4	36.15	50.45	37.08	20.09	64.29	27.28	12.28	58.1	62.06	10.65	10.07	36.51	46.47	74.51	37.97	25.25	106.97	18.88	52.58	59.95	47.07	20.34	48.03	34.97	12.1	12.55	23.5	11.48	18.09
ENSG00000087088	BAX	299.39	496.56	694.82	459.41	170.69	510.31	459.02	709.7	317.05	708.74	258.06	230.89	267.64	717.49	398.26	437.32	630.22	126.88	357.88	744.78	359.72	422.18	547.73	296.13	356.87	141.28	595.37	259.32	377.87	594.02	697.43	460.65	398.84	319.1	346.45	953.44	189.82	721.18	326.6	154.07	545.09	286.74	685.67	521.31	517.42	443.81	366.39	475.23
ENSG00000087095	NLK	0	2.43	0	0	0.57	0	1.1	2.86	0.86	0	7.04	0	11.6	0.09	15.17	0	16.1	1.61	0.82	0.09	4.13	1.23	1.04	0	5.65	0	11.72	0	0	0	0.54	0	0.3	0	0	0	0.2	0	0.61	1.68	0	12.62	0	0.57	0.09	13.47	0.17	0
ENSG00000087111	PIGS	2.98	20.56	6.65	51.47	29.29	7.35	14.32	34.25	64.86	57.71	0.64	9.76	64.52	5	5.41	2.58	9.03	0.08	15.95	12.88	15.65	25.41	36.24	8.48	33.44	0	23.89	18.37	0	10.6	0	53.02	1.86	2.42	17.73	10.44	8.85	5.74	0.12	1.94	10.83	24.68	26	2.12	14.28	46.14	0.38	8.75
ENSG00000087116	ADAMTS2	0	0	0	0	0	0	0	0	0	0	0	0	0	5.89	0	0	0	1.61	0	0	0	1.5	0	0	0	0	0	0	0	1.51	0	0	0	0	0	0	0	0	0	0	0	0	0	0	0	0	0.28	0
ENSG00000087128	TMPRSS11E	0	0	0	0	0	0	0	0	0	0	3.28	0	40.4	0	0	0	0	0	8.82	0	0.54	0	0	0	0	34.03	0	10.19	0	0	0	0	0	0	0	0	0	0	0	1.26	0	0	0	0	0	0	0	7.23
ENSG00000087152	ATXN7L3	0.09	1.17	0	0	0.09	1.77	0.42	12.79	0.34	0.3	1.17	0.5	0.9	0	0	0	0.36	4.56	2.05	0	1.85	0.54	0	0	0	0	0	4.07	0	0	0.11	1.95	0.62	2.56	0	2.26	0.35	35.72	0.37	0.41	0	3.18	1.25	1.33	0.66	0	0	0
ENSG00000087157	PGS1	2.28	44.55	12.59	54.72	30.48	24.35	8.51	42.58	20.15	48.1	0	0.86	26.14	0.56	8.76	0.93	1.1	8.33	9.64	50.9	9.91	14.73	15.8	0	25.95	4.95	8.98	8.84	0	1.16	9.41	0	8.46	9.43	14.53	0	0	1.05	43.79	0	7.83	40.35	19.86	26.36	9.47	15.03	1.79	6.21
ENSG00000087191	PSMC5	673.23	465.29	360.6	432.4	237.26	449.9	421.07	265.77	230.65	352.09	117.16	225.6	241.66	205.02	268.45	370.73	177.25	335.33	363.54	480.55	279.23	422.35	578.01	193.24	351.51	0	253.27	444.14	326.57	397.12	229.05	332.54	400.39	351.16	556.7	405.06	125.65	259.75	537.24	109.02	259.78	243.87	319.36	244.92	600.64	335.76	131.81	643.48
ENSG00000087206	UIMC1	29.49	42.43	0	3.36	20.19	9.84	8.51	0.25	9.93	0	8.97	19.1	11.61	2.23	12.8	0	0	0.56	5.52	24.21	0	1.94	10.34	6.16	10.6	0	15.69	4.7	14.5	3.2	40.19	40.76	10	6.76	16.02	0	0	38.62	15.57	9.81	7.65	0	0.24	9.41	21.49	23.68	3.39	8.17
ENSG00000087237	CETP	0	0	0	0	0	0	0	0	0	0	0	0	0	0	0	0	0	0	0	0	0	0	0	0	0	0	0	0	0	0	0	0	0	0	0	0	0	0	0	0	0	0	0	0	0	0	0	0
ENSG00000087245	MMP2	0	15.56	13.52	0	0.88	0	11.81	0	3.24	90.42	1.39	0	0	0	0	0	0	6.29	1.1	0	0	0.17	15.95	0	11.26	42.29	0	17.79	0	0	4	0.85	0	0	3.99	0	75.52	0	9.66	0.52	13.21	0	2.33	0	12.39	1.96	0	1.03
ENSG00000087250	MT3	0	0	0	0	0	0	0	0	0	0	0	0	0	0	0	0	0	0	0	0	0	0	0	0	0	0	0	0	0	0	0	0	0	0	0	0	0	0	0	0	0	0	0	0	0	0	0	0
ENSG00000087253	LPCAT2	0	0	0	0	0	14.36	0	0	0	0	0	43.2	21.37	10.43	0	0	0	0	0	22.54	0	0	1.16	0	2.31	0	14.6	0	0	0	0	13.1	0	54.39	0	0	0	0	0	0.95	0	0	0	0	0	0	5.34	4.35
ENSG00000087258	GNAO1	0	0	0	0	0	0	0	0	0	0	0	0	0	0	0	0	0	0	0.06	0	0	0.17	0	0	0	0	0.1	0	0	0	0	0	0	0	0	0	0	0	0	0	0	0	0	0	0	0	0	0
ENSG00000087263	OGFOD1	194.96	129.67	158.28	188.95	100.06	142.98	129.02	211.13	225.34	63.29	13.71	6.74	103.79	36.47	30.35	41.91	0.09	41.36	105.86	72.38	84.21	104.64	115.64	60.31	172.11	0	157.44	208.03	147.72	69.37	62.98	146.19	165.45	116.49	168.95	34.99	173.12	18.46	133.33	7.06	39.95	30.65	64.44	75.81	57.1	119.61	39.98	93.73
ENSG00000087266	SH3BP2	0	0	0	0	0	0	0	0	0	0.03	0	0	2.84	0	0.46	0	0	8.8	0	4.64	0.09	0	15.71	4.61	2.35	2.13	0	1.09	0	0	0	0	0	0	0	5.64	0.14	4.87	0	0.65	0.58	0	0.03	0.6	0.09	9.49	0.03	0
ENSG00000087269	NOP14	32.94	19.59	18.81	5.58	15.5	2.64	33.25	16.93	33.49	27.47	15.03	15.97	35.63	5.51	7.72	0.69	16.1	16.75	10.44	5.29	15.9	12.56	9.29	12.59	23.46	0	23.66	45.99	65.17	11.61	4.85	14.32	22.22	1.44	16.63	37.24	0.65	0	14.13	2.11	16.46	89.7	10.95	9.15	13.99	15.4	1.1	5.29
ENSG00000087274	ADD1	26.78	4.07	9.65	10.95	2.1	46.97	2.39	99.49	7.86	20.16	39.23	105.9	26.01	20.13	0	3.84	15.83	19.89	7.84	74.61	31.19	12.26	3.65	2.46	18.51	131.95	13.03	12.72	48.66	8.55	51.21	9.71	9.14	0.15	1.8	23.07	0	88.09	14.98	44.21	35.64	1.03	34.48	34.24	7.52	0.21	0	1.02
ENSG00000087299	L2HGDH	0.08	23.56	72.83	23.19	35.71	24.13	56.16	0	0	0	0.77	4.04	2.85	13.9	7.94	0.46	3.31	1.09	1.78	0.19	0.15	15	0	22.95	14.01	1.5	14.92	5.96	21.84	34.96	0	40.17	23.08	33.48	14.93	0	0	0	17.96	1.52	13.6	24.59	28.15	3.09	0	8.85	1.37	15.52
ENSG00000087301	TXNDC16	0	0	0	10.5	0	1.37	0.75	0	0	0	0.72	4.55	3.09	0.84	0.64	0	2.12	0	1.12	1.73	5.33	0	0	0.05	3.65	0	0	0	0.13	0.05	0	0	0	0.64	0	0.48	0	0	0	0.1	2.33	8.39	0	0.98	0	0	0	0.06
ENSG00000087302	RTRAF	666.37	612.84	546.85	383.46	496.46	687.66	428.04	208.14	161.91	562.31	347.51	440.48	620.21	845.14	504.94	766.2	426.44	428.71	729.91	545.44	555.54	799.92	664.86	549.41	1011.7	607.31	280.62	413.59	528.8	1006.83	242.25	466.58	555.32	634.34	398.36	455.06	68.73	375.73	519	313.79	835.41	306.82	896.66	312.25	588.23	717.42	542.47	411.27
ENSG00000087303	NID2	0	0	0	0	0	0	0	218.77	8.04	0	19.32	23.03	13.55	0	0	0	143.89	0	0	58.23	7.95	0	0	0	0	0	32.77	5.12	0	0	402.01	0	0	0	0	64.61	0	38.3	0	0	0	0	0.62	17.26	0	0	0	0
ENSG00000087338	GMCL1	8.6	4.28	19.37	4.35	9.6	2.78	19.43	0	11.78	23.01	0.41	4.14	9.85	0.97	5.95	0.32	1.87	6.97	7.07	0	7.72	9.11	0	0.05	4.77	54.44	5.05	0	0	2.75	15.66	1.94	5.2	16.96	0	0	0	1.29	7.73	0.04	2.65	28.84	1	1.24	1.62	1.93	0	0
ENSG00000087365	SF3B2	23.08	28.37	21.47	59.71	20.21	53.2	57.48	83.04	30.85	35.44	193.58	75.4	33.08	24.84	12.13	12.17	33.61	176.67	40.61	37.17	29.95	27.42	71.17	51.3	30.7	7.51	50.6	26.75	26.4	28.13	142.99	17.41	18.02	56.74	5.46	156.02	3.74	86.88	55.18	40.49	0.95	16.85	17.59	13.27	40.47	26.59	41.96	27.91
ENSG00000087448	KLHL42	0	4.26	3.14	0	0	0	0	0	0	0	0.18	1.48	3.46	0.69	0.27	2.11	5.57	0	0.04	8.4	0	0	1.24	6.74	0	0	2.22	0	0	0	8.75	0	0.64	0	0.13	4.17	1.46	41.31	1.58	6.77	0	0	0.76	0	3.54	0	0	1.59
ENSG00000087460	GNAS	81.82	68.14	59.89	79.86	96.77	135.05	67.92	319.85	131.04	163.66	210.19	174.8	137.97	58.81	65.96	122.34	155.08	222.7	255.56	141.69	136.76	175.11	229.87	226.12	257.33	49.15	35.72	152.64	45.77	62.49	190.86	116.92	101.4	43.59	88.79	131.07	164.22	338.29	153.84	94.39	191.99	168.65	130.84	167.95	439.81	179.52	68.96	113.29
ENSG00000087470	DNM1L	46.5	25.36	60.9	29.31	54.4	51.94	48.03	61.06	4.19	74.93	83.94	9.14	86.44	33.11	42.47	19.46	44.91	41.97	53.58	87.32	21.35	25.41	20.18	33.85	14.28	21.72	35.78	80.24	54.21	11.25	37.1	3.7	52.48	26.47	60.1	38.74	95.66	26.45	47.27	39.56	22.6	108.96	47.98	77.16	16.2	40.57	8.61	26.15
ENSG00000087494	PTHLH	0	0	0	0	0	0	0	0	0	0	0	0	0	0	0	0	0	0	0	0	0	0	0	0	0	0	0	0	0	0	0	0	0	0	0	0	0	0	0	0	0	0	0	0	0	0	0	0
ENSG00000087495	PHACTR3	0	0	0	0	0	0	0	0	0	0	0	0	0	0	0	0	0	0	0	0	0	0	0	0	0	0	0	0	0	0	0	0	0	0	0	0	0	0	0	0	0	0	0	0	0	0	0	0
ENSG00000087502	ERGIC2	107.85	90.11	100.38	55.52	199.02	66.05	98.49	0	124.05	53.83	57.81	33.71	151.04	99.23	144.32	60.11	0	8.68	119.4	192.39	46.49	89.31	52.92	153.78	206.89	60.3	93.54	89.41	0	65.08	96.51	90.21	69.01	76.3	174.01	0	214.29	0	88	49	94.56	318.16	97.74	121.21	4.04	130.69	43.74	74.28
ENSG00000087510	TFAP2C	65.82	24.4	11.56	0	10.93	8.52	5.15	0	5.88	9.97	7.76	10.03	89.13	2.28	0.42	0	0	8.09	58.36	0	0	5.58	4.33	76.29	25.6	10.45	0	3.51	0	0.39	0	10.73	0	8.61	2.41	0	9.39	0	25.36	6.63	0	2.55	4.72	0	7.41	10.32	0.67	0.73
ENSG00000087586	AURKA	0	762.07	406.32	37.5	202.1	27.26	672.71	24.44	1888.52	544.28	40.21	28.24	462	19.55	287.55	27.06	1.5	59.03	106.73	32.51	422.56	93.24	108.05	11.89	263.51	2.29	244.17	896.68	59.93	199.1	24.19	873.74	473.71	89.67	199.8	99.09	1019.93	1.73	286.61	29.04	11.68	116.45	392.96	47.87	108.28	19.03	96.53	205.66
ENSG00000087589	CASS4	0	0	0	0	0	0	0	0	0	0	0	0	0	0	0	0	0	0	0	0	0	0	0	0	0	0	0	0	0	0	0	0	0	0	0	0	0	0	0	0	0	0	0	0	0	0	0	0
ENSG00000087842	PIR	0	0	14.58	0	0	28.21	0	19.65	0	10.32	40.22	0	84.44	16.91	0	8.73	88.43	0.48	6.09	31.77	78	13.43	39.63	58.34	16.93	0	86.68	0	54.13	9.4	61.01	0	8.5	2.89	0	34.29	0	32.35	9.54	0	27.73	0	7.06	35.18	25.87	23.3	5.6	21.54
ENSG00000087884	AAMDC	38.05	77.71	110.6	75.49	135.91	153.77	94.79	42.75	57.8	19.61	167.27	59.09	0	326.06	147.87	140.24	38.81	288.7	9.16	20.49	15.03	20.69	103.63	62.9	43.56	115.54	83.05	30.1	192.05	174.08	43.96	95.41	46.53	179.84	95.03	145.88	112.22	0	25.04	78.51	188.38	32.28	126.31	34.7	157.75	135.86	96.77	70.25
ENSG00000087903	RFX2	37.37	2.29	0	0	8.38	9.38	0.84	0	1.2	8.28	0	5.99	0	18.92	19.24	5.58	0	6.43	11.27	0	0	11.34	0	52.9	5.58	7.73	0	0	0	0	0	1.06	2.15	0	0.41	2.93	0	0	8.07	7.84	0	23.18	0	0	0	0	0	1.03
ENSG00000087995	METTL2A	13.79	10.64	20.09	33.71	13.67	34.38	24.64	0	39.99	14.4	0.89	8.4	42.96	6.49	31.07	24.44	7.08	24.35	42.38	12.97	9.34	45.65	12.59	40.7	30.57	0	46.97	1.63	44.4	4.88	15	1.61	31.62	27.84	7.3	8.55	12.6	9.85	26.18	2.47	13.82	24.36	55.37	38.63	7.79	30.74	9.84	36.11
ENSG00000088002	SULT2B1	14.21	0	0	1.61	0	0	0	0	16.55	0	0	0	0	0	2.88	0	0	0	0	0	0	0	0	0	0	0	0	0	0	0	0	19.72	0	0	0	0	0	0	0	0	0	0	0	0	0	0	0	0
ENSG00000088035	ALG6	18.12	46.86	44.41	54.65	58.68	32.16	33.68	0	4.43	54.63	0.55	2.35	10.46	5.66	28.49	4.31	47.93	7.58	42.43	23.59	11.67	5.99	6.3	12.13	35.95	17.09	34.1	6.08	11.52	38.7	0	50.88	73.56	34.6	37.32	5.98	0	0	7.71	0.43	10.65	11.14	37.85	21.56	0	0	4.28	22.17
ENSG00000088038	CNOT3	0	1.23	0.56	8.92	0	4.23	1.07	10.83	8.42	5.3	0.34	2.72	0	1.33	0.05	1.03	0	1.75	0	4.23	3.64	2.3	8.65	3.23	0.99	3.12	3.04	9.74	0	0	1.57	0	0.28	1.67	0	0.87	0	6.33	0	3.05	2.1	0.7	5.43	0	0	0	3.92	1.83
ENSG00000088053	GP6	0	0	0	0	0	0	0	0	0	0	0	0	0	0	0	0	0	0	0	0	0	0	0	0	0	0	0	0	0	0	0	0	0	0	0	0	0	0	0	0	0	0	0	0	0	0	0	0
ENSG00000088179	PTPN4	0.12	0	4.24	0	23.34	8.84	2.22	0.21	23.16	0.29	6.93	7.61	0	0.1	7.13	0.3	0	0.51	0.8	0.91	16.39	0.97	9.88	28.89	39.64	1.47	8.43	2.33	38.09	0	0.15	2.42	4.11	13.91	0	0.68	0	0	21.59	3.55	10.62	35.11	2.82	0	2.1	1.52	0	0
ENSG00000088205	DDX18	26.99	100.19	105.4	37.65	75.25	69.43	48.53	39.72	82.36	135.01	80.66	50.7	28.11	40.02	60.96	97.22	40.05	67.42	96.21	51.23	55.83	77.07	111.8	43.14	59.72	55.03	101.01	26.23	31.61	50.01	47.72	36.11	55.89	61.62	78.92	27.63	18.78	55.43	70.94	129.12	26.01	62.95	75.95	32.62	79.25	123.73	85.11	112.31
ENSG00000088247	KHSRP	3.38	0.11	0	2.87	2.29	0	0.3	0.69	5.84	2.35	3.03	1.33	2.18	0.86	1.62	0.21	1.73	4.55	5.58	0.24	0.91	0.94	0.52	0.37	0.9	0	0.18	2.69	0.77	1.23	5.02	0.15	2.57	0.39	0.15	8.37	1.87	12.07	4.03	2.13	0.36	2.58	2.12	1.98	19.96	4.27	0.28	1.53
ENSG00000088256	GNA11	8.29	1.5	0.7	0	0.28	0.19	1.65	99.56	5.65	0.21	8.97	14.19	0	0	0	0	24.25	1.02	6.78	3.06	52.63	0	0	0	0	7.61	0	0.07	25.39	7.62	2.47	2.47	0.36	28.39	0	34.25	0	71.76	0.07	8.06	0	0	0.19	9.9	0	0.27	0	0.49
ENSG00000088280	ASAP3	1.77	0	5.49	11.98	1.64	2.74	0.64	0	0	9.75	3.83	0	0	0.18	0	0	0	6.03	4.29	0	0	0	0	16.62	4.47	5.33	0	0	0	0	0	8.55	2.53	0	0	0	0	0	0.75	6.39	1.94	14.74	0	0	13.17	0.18	0	0.15
ENSG00000088298	EDEM2	53.43	70.02	51.9	58.94	29.8	0.5	58.61	160.29	0	54.56	3.47	1.64	33.89	15.23	24.84	1.51	33.25	8.86	46.9	72.55	16.32	34.44	25.52	13.04	40.35	63.46	40.55	0	82.5	14.81	145.84	19.6	57.03	42.9	61.75	0	0	1.07	43.65	1.57	12.36	0	31.88	72.12	0	108.91	4.34	41.34
ENSG00000088305	DNMT3B	55.59	65.39	88.3	53.47	70.33	38.53	43.12	273.11	2.66	16.41	102.08	49.23	39.43	11.76	3.12	7.81	11.81	25.18	4.94	56.19	149.94	12.24	16.42	29.06	57.91	9.77	111.3	1.79	10.81	16.04	32.91	122.55	107.61	33.26	47.35	301.7	0.61	108.05	91.97	36.46	4.53	22.48	8.1	75.88	13.71	34.82	4.57	15.51
ENSG00000088320	REM1	0	0	0	0	0	0	0	0	0	0	0	0	0	0	0	0	0	0	0	0	0	0	0	0	0	0	0	0	0	0	0	0	0	0	0	0	0	0	0	0	0	0	0	0	0	0	0	0
ENSG00000088325	TPX2	51.47	216.85	165.02	84.08	161.48	20.24	278.19	0.45	294.01	420.8	42.46	35.33	151.72	13.31	75.95	5.98	0	63.4	105.86	33.12	284.34	32.83	16.9	21.81	149.48	26.96	207.66	70.52	117.16	32.96	12.03	261.87	160.96	9.99	29.22	100.22	101.95	6.11	247.14	14.6	0.48	69.39	82.55	9.13	5.86	21.6	31.94	78.97
ENSG00000088356	PDRG1	82.45	90.69	95.5	87.72	53.44	74.57	96.46	7.29	176.75	88.47	15.94	20.01	145.76	50.47	104.69	20.91	0	12.28	59.8	26.01	42.18	42.21	69.67	49.14	65.03	171.92	74.02	65.37	15.38	30.45	115.25	75.94	43.89	64.66	93.25	65.89	252.01	130.7	82.08	7.54	189.8	90.14	86.05	89.69	37.41	71.86	21.73	134.86
ENSG00000088367	EPB41L1	1.16	1.01	0.2	2.92	0.09	0	0.43	1.2	0	0	0	0	0	0	0	1.79	3.46	3.71	0	2.2	5.27	0	2.72	2.37	0	0	2.33	0.14	0	0	0.2	0	0	0	0	0	0	6.89	8.65	0.9	0	2.74	0.26	1.85	0	0	0.09	0
ENSG00000088386	SLC15A1	0	0	0	0	0	0	0	0	0	0	0	0	0	0	0	0	0	0	0.2	0	0	0	0	0	0	0	0	0	0	0	0	0	0	0.08	0	0	0	0	0	0	0	0	0	0	0	0	0	0
ENSG00000088387	DOCK9	0	5.75	0	0	0.17	0	4.45	0	0	22.02	0.88	0.1	12.32	3.13	0	0	2.6	1.45	0	0	0	2.06	0	0	0.21	0	0	0	15.44	0	0	0	0	0	0	6.17	0	0	14.95	0.1	0	6.9	14.88	0	0	0	0	0
ENSG00000088448	ANKRD10	35.01	93.37	69.41	48.31	56.79	43.7	66.38	58.9	69.12	79.94	29.8	9.57	42.26	4.86	29	10.83	68.46	13.89	68.77	141.71	147.31	30.63	77.04	10.89	85.51	334.2	58.55	113.19	28.32	29.61	34.9	71.86	78.57	23.05	71.93	16.12	44.12	122.1	55.76	1.69	14.28	94.08	36.05	65.15	6.4	60.48	31.23	54.7
ENSG00000088451	TGDS	0	43.74	45.83	35.4	21.26	35.39	67.21	0	34.24	44.26	5.1	22.79	86.38	31.6	34.66	43.01	21.59	0	58.04	36.19	24.82	30.15	40.22	16.71	55.37	0	45.9	0	68.62	26.49	15.53	70.74	24.22	33.95	25.74	24.13	0	0	27.23	1.25	26.95	46.82	28.06	10.19	16.56	34.72	12.62	23
ENSG00000088538	DOCK3	0	0.03	0.12	0	0	0	0.03	0	0	0	0.44	0	0	0.07	0	0	0	0.36	0.37	0	0	0.59	0.86	0	0.51	0	0	0	0	0	5.92	0	0.47	0	0	0	6.5	0	0.12	0	0	0	0	0	0.5	0	0	0
ENSG00000088543	C3orf18	0	4.89	0	0	0	0	19.76	0	20.91	12.44	0	0	0	0.23	0	0	0	2.41	0	0	0	0	0	0	0	0	0	0	0	0	1.39	4.18	0	0	0	0	0	0	0	0	0.25	0	14.26	0	0	3.77	0	0
ENSG00000088682	COQ9	65.47	70.64	28.71	39.02	24.42	19.01	60.92	0	73.01	70.77	5.8	18.19	85.46	6.01	6.26	3.22	6.19	0	17.36	0	0	50.93	101.57	34.68	53.71	69.04	52.62	28.53	26.78	0.74	0	14.98	77.51	56.72	43.79	7.45	13.39	133.32	7.87	80.52	16.69	32.6	14.84	25.44	49.83	63.25	2.05	60.2
ENSG00000088726	TMEM40	0	0	0	0	0	0	0	0	0	0	0	0	0	0	0	0	0	0	0	0	0	0	0	0	0	0	0	0	0	0	0	0	0	0	0	0	0	0	0	0	0	0	0	0	0	0	0	0
ENSG00000088727	KIF9	1.34	8.44	5.23	49.1	29.44	45.58	13.64	37.38	56.35	12.28	38	84.21	0	36.08	60.47	24.19	85.87	11.87	0.31	15.06	40.59	8.88	67.87	8.85	24.05	94	30.15	11.93	71.76	17.54	41.14	17.96	34.77	28.79	0	10.01	97.16	4.21	3.57	21.28	44.16	35.59	10.99	5.92	65.81	38.77	9.94	45.63
ENSG00000088756	ARHGAP28	0	0.2	0	0	9.53	0	0	0	0	0	6.07	0	0.28	0.02	0	1.25	0	0	0	0	22.58	0	0	1.55	11.33	0	0	0	0	0	9.2	0	12.52	14.97	0	0.17	0	0.16	0	0.23	0	0	0	16.07	0	0	0	6.33
ENSG00000088766	CRLS1	6.92	0.82	1.62	1.61	2.05	3.37	0.24	106.29	25.42	12.8	182.69	82.25	14.16	4.37	44.35	7.4	24.04	19.44	18.6	33.28	272.2	21.28	56.38	52.35	8.5	0.75	6.43	1.91	22.95	7.24	278.22	7.59	31.2	0	0	98.61	3.05	43.7	10.36	96.34	32.77	36.96	51.17	169.97	27.18	8.12	0.27	0
ENSG00000088782	DEFB127	0	0	0	0	0	0	0	0	0	0	0	0	0	0	0	0	0	0	0	0	0	0	0	0	0	0	0	0	0	0	0	0	0	0	0	0	0	0	0	0	0	0	0	0	0	0	0	0
ENSG00000088808	PPP1R13B	0	0	0	0	0	0	0	0	0	0	1.48	0	0	0	0	0	3.14	0	1.58	1.85	0	2.5	0.06	0	0	2.19	0.37	0.39	0	0	0	0	0	0	0	0	17.71	0	0	1.35	0	0	0	2.58	0	0	0	4.02
ENSG00000088812	ATRN	0	1.28	2.71	0	0	3.39	3.91	0	0	4.48	0	1.51	1.16	0	1.45	0	0	0	1.93	2.8	2.71	0	2.93	0	5.13	0	5.44	0	0	0	8.34	0	0.62	3.98	0	1.05	0	1.25	0	0.47	0	0	0.13	2.41	0	0.28	0	1.93
ENSG00000088826	SMOX	19.23	12.81	22.15	28.44	0	3.06	9.36	199.4	228.95	25.9	31.57	47.28	15.9	2.34	14.24	2.56	72.79	8.01	4.53	68.92	91.78	8.88	6.57	53.39	9.19	69.45	228.46	1167.72	68.81	3.93	58.94	32.57	1.23	22.37	12.98	154.4	26.64	103.14	11.53	13.06	7.67	24.35	8.25	155.04	39.8	34.07	0.14	14.71
ENSG00000088827	SIGLEC1	0	0	0	0	0	0	0	0	0	0	0	0	0	0	0	0	0	0	0	0	0	0	0	0	0	0	0	0	0	0	0	0	0	0	0	0	0	0	0	0	0	0	0	0	0	0	0	0
ENSG00000088832	FKBP1A	151.9	68.34	77.01	128.73	120.27	71	114.37	36.71	9.27	198.05	121.77	41.89	90.91	64.12	89.96	126.47	145.61	106.78	96.85	66.51	27.51	108.34	75.48	148.87	68.5	73.13	165.68	94.71	41.86	73.22	170.94	120.81	105.62	219.44	150.15	100.38	12.46	34.52	103.66	114.64	110.42	56.14	93.29	91.38	117.04	109.35	49.59	62.87
ENSG00000088833	NSFL1C	179.81	279.93	255.94	189.22	194.43	162.67	117.94	119.29	29.43	137.74	3.14	12.54	335.81	49.1	182.63	63.58	51.54	37.47	173.74	231.24	88.56	116.24	179.02	248.82	165.16	0	100.88	103.41	336.59	183.29	99.46	136.92	139.83	169.42	155.54	137.32	48.23	15.73	204.64	9.49	53.33	203.66	130.24	200.93	58.54	184.25	41.93	253.68
ENSG00000088836	SLC4A11	0	6.94	7.95	9.35	16.4	13.29	0	1.25	0.7	0	5.37	0.31	3.28	6.05	0	20.01	9.1	20.63	21	0	0	7.32	0.82	1.21	16.59	0	3.83	0	40.66	0	0	17.38	8.1	0	4.53	0	0	36.16	32.1	0	0.2	0	2.08	2.33	11.97	6.36	0	0.88
ENSG00000088854	C20orf194	0.52	0.26	0	4.04	0	0	0	6.23	0	0.93	0.11	0	0	0.21	1.27	0.11	0	0	0	2.4	0.23	0	0	0.39	0.93	0	0.13	0	0	0	0.22	0.22	0	0	0	0.16	0.04	0.49	0	0.14	0	0	0.93	1.59	0	0	0	0
ENSG00000088876	ZNF343	0	0	11.62	0	0	6.6	0	0	7.86	15.2	0	10.17	11.32	0	0	0	0.07	0	10.61	6.26	0	4.19	9.96	0	0	10.98	11.12	0	0	0	0	0	2.02	0	3.46	0	0	0	2.57	0	0	0	0	0	0.35	0	0	0.56
ENSG00000088881	EBF4	0	0	0	0	0	0	0	0	0	0	0	0	0	0	0	0	0	13.53	0	0	0	0	0	0	0	4.14	0	0	0	0	0.63	0	0	0	0	0	0	0	0	1.43	0	0	0	0	0	0	0	0
ENSG00000088882	CPXM1	47.25	7.86	15.59	29.9	13.01	12.17	12.04	18.53	0	10.61	3.86	0	17.47	3.89	1.96	1.18	0	4.13	78.93	0	7.55	11.57	15.07	31.5	45.43	0	9.96	0	0	4.06	9.54	17.83	29.09	1.2	24.51	24.71	0.45	3.38	44.16	0	22.68	20.46	13.99	0	7.48	64.33	0.12	1.15
ENSG00000088888	MAVS	0	1.92	3.01	2.18	0.68	0.23	1.6	1.95	3.56	2.47	0.19	0.2	1.05	0	1.46	0	0.42	2.24	0.76	5.79	5.37	0.05	0.49	0.68	1.69	4.51	4.62	0	0.62	0	0	0.18	0.17	0.04	0	0	5.56	4.72	2.09	0.32	3.13	2.46	0.6	0.89	0.28	1.53	0.38	6.36
ENSG00000088899	LZTS3	0	0	0	0	0	0	0	0	0	0	0	0	0	0	0.06	2.05	0	0.05	0	0	0	0	0	0	0	0	0	0	0	0	0	0	0	0	0.88	0.55	0.13	0	0	0.04	0	0	0	2.07	0	0	0	0
ENSG00000088926	F11	0	0	0	0	0	0	0	0	0	0	0	0	0	0	0	0	0	0	0	0	0	0	0	0	0	0	0	0	0	0	0	0	0	0	0	0	0	0	0	0	0	0	0	0	0	0	0	0
ENSG00000088930	XRN2	59.51	39.31	50.38	55.6	67.64	39.16	55.54	23.26	35.47	105.24	30.57	14.48	40.12	34.41	35.65	12.08	2.78	9.66	21.17	6.56	6.75	27.19	55.02	57.7	19.09	21.5	67.1	15.09	59.73	7.92	16.83	56.35	33.58	0.47	26.77	55.64	0.31	3.03	85.73	22.11	28.34	68.81	33.4	21.36	9.48	38.32	3.7	25.67
ENSG00000088970	KIZ	26.74	36.37	5.68	57.11	11.2	16.08	30.45	0	0	4.56	0.9	1.39	26.95	8.23	0	0.78	0	0	7.14	0	0	2.2	0	3.99	26.9	0	5.58	0	0	9.25	0	0	5.67	23.69	19.34	0	0	0	32.52	37.33	24.08	0	0	26.52	8.07	2.45	0.18	8.53
ENSG00000088986	DYNLL1	451.79	941.19	441.93	511.52	729.98	313.69	926.12	817.8	2857.34	751.86	1520.64	955.8	1920.98	1906.4	1149.91	972.83	1283.95	813.61	760.95	869.7	1571.61	831.44	645.29	460.82	991.09	0	585.67	1280.84	1173.97	2052.7	1001.32	873.02	1079.93	249.72	524.52	794.2	8495.48	123.03	778.84	1736.57	631.83	473.55	1108.24	852.75	335.03	604.17	1356.13	567.85
ENSG00000088992	TESC	0	0	13.46	10.74	0	0	0	0	0	0	2.6	5.82	0	1.73	6.38	0	0	0	0	0	0	0	9.5	0	6.94	0	0	0	0	0	0	6.43	23.1	0	0	0	0	0	24.46	0	0.79	0	0	0	0	0	5.12	0
ENSG00000089006	SNX5	173.86	90.24	134.47	168.87	229.4	98.49	112.59	154.49	375.57	165.21	113.72	89.54	295.26	80.74	128.29	100.26	84.87	101.51	185.55	112.49	271.91	166.66	149.59	248.19	156.6	134.58	63.45	254.5	360.33	31.71	97.56	148.47	209.48	126.01	98.68	149.17	157.3	64.37	184.41	123.02	70.77	106.89	256.09	55.98	111.22	136.28	54.19	279.44
ENSG00000089009	RPL6	654.84	512.64	483.28	618.94	477.9	714.67	512.78	440.42	442.66	582.11	1146.58	931.04	564.02	459.41	556.69	917.57	269.79	747.76	440.85	358.78	359.55	975.12	791.4	436.92	398.36	363.11	644.76	576.19	501.36	690.84	366.1	691.75	465.11	409.59	501.02	581.04	614.19	406.72	632.08	861.26	742.5	485.27	611.89	373.86	954.46	433.36	709.56	732.77
ENSG00000089012	SIRPG	0	0	0	0	0	0	0	0	0	0	0	0	0	0	0	0	0	0	0	0	0	0	0	0	0	0	0	0	0	0	0	0	0	0	0	0	0	0	0	0	0	0	0	0	0	0	0	0
ENSG00000089022	MAPKAPK5	43.4	70.52	79.92	44.11	63.97	33.34	50.5	60.96	29.73	83.16	3.42	6.08	4.28	2.6	3.93	0.91	0.75	13.46	35.64	41.04	74.47	13.32	57.3	24.95	54.63	37.5	38.31	48.82	27.33	0.88	0	16.55	32.17	22.32	3.45	80.96	1.64	71.76	62.47	0.94	0	115.64	21.35	48.34	34.39	39.65	4.13	29.62
ENSG00000089041	P2RX7	0	0	0	0	0	0	0	0	0	0	0	0	0	0	0	0	0	0	0	0	0	0	0	0	0	0	0	0	0	0	0	0	0	0	0	0	0	0	0	0	0	0	0	0	0	0	0	0
ENSG00000089048	ESF1	42.98	36.07	30.9	26.98	58.01	1.02	29.37	4.15	40.81	45.43	20.12	10.25	48.6	7.42	19.54	25.57	10.19	11.35	16.02	20.72	21.06	17.23	13.85	35.21	19.94	0	67.15	24.17	41.74	20.91	29.72	5.51	46.35	73.17	31.13	46.85	46.73	9.85	40.37	14.5	4.58	16.84	45.78	6.01	64.13	36.52	12.81	21.58
ENSG00000089050	RBBP9	0	5.46	0	17.2	7.11	0	12.72	0	33.72	4.58	0	2.45	4.09	3.46	2.04	0	1.62	0	0	16.84	1.43	5.72	19.46	0	12.65	0	0	1.16	10.17	0	1.84	11.13	8.35	0	12.97	7.83	0.13	0	7.73	9.07	4.76	5.95	0	4.69	2.44	13.86	0.39	2.41
ENSG00000089053	ANAPC5	229.77	185.79	282.15	277.92	437.88	175.59	153.3	102.99	122.16	246.73	12.76	40.56	225.4	25.21	78.44	23.49	51.42	52.85	261.68	50.26	106.56	141.26	196.5	276.09	134.52	355.82	119.43	16.58	443.45	25.65	93.4	222.19	269.22	130.93	176.62	85.7	5.57	104.26	266.67	27.4	89.01	349.34	253.19	38.59	103.2	160.68	39.67	61.42
ENSG00000089057	SLC23A2	0.11	0	20.43	0.68	0.43	20.47	0	0.85	0	0	0.42	6.54	0	0.17	0	0.48	7.66	1.98	1.24	0.3	4.85	1.77	13.2	1.07	12.5	0	2.8	0	0.04	3.36	9.79	2.93	4.75	0	0	13.98	0	0.56	6.12	0.34	2.56	0	0	4.32	0	13.12	0.83	0.08
ENSG00000089060	SLC8B1	0	10.58	0.43	10.15	0	24.92	44.08	3.26	0	0	3.04	5.55	10.05	2.99	0.92	0	4.61	12.62	6.38	3.44	0	3.57	6.95	6.42	33.49	0	0	0	22.91	1.2	3.57	12.42	14.58	0	0	14.39	0	0	6.48	0	0.39	12.98	0.9	0.93	1.89	7.37	1.48	3.88
ENSG00000089063	TMEM230	21.12	141.54	120.28	89.52	74.34	129.82	91.17	50.1	63.91	58	13.65	21.57	29.07	32.3	120.61	20.06	79.16	18.11	80.79	64.5	62.71	54.36	34.57	105.98	59.96	0	113.24	52.14	33.77	65.04	72.47	46.42	65.37	150.82	44.7	47.44	0	0	71.69	7.07	28.73	40.85	39.68	62.9	2.96	38.64	20.65	42.63
ENSG00000089091	DZANK1	0	0	10.43	0	0	0	2.01	0	0	0	0	0	0	15.54	0	0	0	0	9.64	0	0	0.62	0	0	16.75	71.62	0	0	10.58	0	0	4.38	3.07	0	0	0	0	0	0	0	0	0	0	9.64	10.36	0	0	1.7
ENSG00000089094	KDM2B	60.82	10.87	1.61	0.56	10.82	24.95	13.55	3.58	7.72	5.86	13.12	1.67	0	6.32	10.75	3.52	0	12.71	28.5	1.71	9.24	12.3	8.6	6.54	23.74	0	0.5	8.41	4.39	10.01	0	1.58	16.13	1.21	20.26	8.27	0.15	1.35	4.21	16.58	0	3.12	3.05	9.73	58.95	3.95	4.05	0.39
ENSG00000089101	CFAP61	0	0	0	0	0	0	0	0	0	0	0	0	0	0	0	0	0	0	0	0	0	0	0	0	0	0	0	0	0	0	0	0	0	0	0	0	0	0	0	0	0	0	0	0	0	0	0	0
ENSG00000089116	LHX5	0	0	0	0	0	0	0	0	0	0	0	0	0	0	0	0	0	0	0	0	0	0	0	0	0	0	0	0	0	0	0	0	0	0	0	0	0	0	0	0	0	0	0	0	0	0	0	0
ENSG00000089123	TASP1	0	0	23.89	0	3.97	24.34	11.59	0	0	7.08	0.67	5.91	0	0	19.19	8.32	3.29	0	5.23	17.68	0	13.91	0	0	15.84	7.25	67.06	8.62	0	6.71	0.14	3.45	15.63	11.01	12.94	0	0	0	16.19	0.87	0	35.62	15.83	11.88	0	9.2	2.33	1.74
ENSG00000089127	OAS1	0	0	0	0	0	0	0	0	0	0	0.33	0	0	31.79	0	0	0	0	0	0	0	0	0	0	0	0	0	0	0	0	0	0	0	0	0	0	0	0	7.99	0	0	0	0	0	0	0	0	0
ENSG00000089154	GCN1	1.33	3.46	0.12	0	12.04	2.69	4.39	28.15	0	6.16	13.01	5.39	16.82	0.09	0.03	0.76	3.05	3.45	16.1	6.33	20.41	2.84	5.2	0	0.33	0	1.25	0.06	11.81	0.02	19.13	0.4	3.5	0	2.4	8.08	6.22	3.4	2.74	7.58	6.95	6.35	3.87	0.57	6	1.31	0.36	2.34
ENSG00000089157	RPLP0	2888.28	1778.48	1831.42	2056.48	1686.62	2360.26	1834.02	1237.87	1053.24	2277.98	2316.07	2459.57	2105.29	1839.75	1761.53	2514.61	1735.77	2563.78	2031.61	1548.4	1249.24	2927.94	2342.42	3027.8	2472.33	3140.25	1249.07	1136.61	2305.6	2223	1497.8	1846.72	1665.97	1919.35	1722.21	1314.03	639.44	1339.56	2402.31	1564.72	2764.04	2379.65	2105.16	1245.45	3248.05	2305.18	1680.17	2583.79
ENSG00000089159	PXN	1.11	4.2	1.8	2.42	5.61	0.53	2.21	6.82	0.22	10.32	15.47	0.48	0.58	0.28	0.13	1.01	1.26	5.03	8.21	2.32	0	1.67	13.12	0.27	2.04	21.75	0.21	7.63	0.16	1.39	0	0	4.39	0	2.52	18.91	95.45	15.72	6.59	3.37	0	0	3.02	4.52	19.33	4.78	0	0.75
ENSG00000089163	SIRT4	0	0	0	0	0	0	0	0	20.57	0	4.62	0	0	0	0	0	0	0	0	16.11	0	0	0	0	0	0	0	0	0	0	0	14.42	0	0	0	0	0	78.68	0	0.15	0	0	0	0.67	0	0	0	19.66
ENSG00000089169	RPH3A	0	0	0	0	0	0	0	0	0	0	0	0	0	0	0	0	0	0	0	0	0	0	0	0	0	0	0	0	0	0	0	0	0	0	0	0	0	0	0	0	0	0	0	0	0	0	0	0
ENSG00000089177	KIF16B	0	4.2	0.14	4.69	0	0	9.98	1.09	4.24	3.3	0.67	4.92	28.28	1.84	7.99	1.55	0.59	1.95	18.72	1.51	0	4.81	12.65	2.41	0	0	0	4.33	7.02	1.03	0.07	12.54	1.29	0	13.63	8.52	0	5.22	4.74	0.56	0	9.78	0	6.6	18.12	7.55	0	9.07
ENSG00000089195	TRMT6	66.51	71.27	63.99	24.99	27.66	72.79	35.52	22.86	99.11	31.44	10.02	9.19	53.17	32.75	16.59	23.57	3.38	10.98	61.94	68.57	31.1	44.95	25.74	30.29	50.68	21.15	97.34	25.36	56.09	10.81	10.68	57.65	22.49	120.38	44.05	27.82	7.97	0	53.09	28.04	4.88	44.92	32.81	8.69	21.96	55.96	17.33	34.67
ENSG00000089199	CHGB	0	8.2	0	0	0	0	0	0	9.92	0	0	2.76	0.36	0	0	0	0	0	0	0	0	3.53	0.25	0	0	0	0	0	0	2.77	0	0	0	0	0	0	0	0	0	0	0	0	3.64	0	0	0	0	0
ENSG00000089220	PEBP1	1201.5	833.06	956.65	840.29	662.74	1062.94	992.44	255.05	227.83	1095.87	102.59	81.98	254.79	136.96	596.7	222.57	191.71	131.3	335.54	179.67	280.16	385.9	305.1	492.97	473.07	213.88	195.89	230.64	277.53	850.3	494.77	814.86	1145.39	608.93	878.2	160.12	132.6	536.09	583.5	123.15	586.36	766.61	527.69	290.19	375.72	657.76	105.55	232.51
ENSG00000089225	TBX5	0	0	0	0	0	0	0	0	0	0	0	0	0	0	0	0	0	0	0	0	0	0.38	5.84	0	0	0	0	0	0	0	0	0	0	0	0	0	0	0	0	0	0	0.09	0	0	18.93	36.44	0	0
ENSG00000089234	BRAP	37.78	24.87	27.77	97.03	107.37	23.51	8.56	53.75	32.87	51.66	4.97	17.35	32.5	5.28	32.03	5.35	2	7.54	45.32	45.24	38.07	39.61	41.57	30.21	26.58	0	95.66	90.42	75.64	10.28	12.52	16.85	28.18	32.55	55.71	72.48	17.95	95.79	104.39	28.96	1.4	172.57	20.22	24.03	55.41	63.48	2.6	18.85
ENSG00000089248	ERP29	262.77	257.72	288.97	272.12	257.96	260.49	254.38	461.15	133.57	232.31	229.9	302.98	168.05	274.24	142.98	256.64	297.96	223.84	260.46	505.95	262.44	360.47	348.67	386.87	241.21	153.7	470.52	0	438.32	306.38	575.34	195.06	237.74	212.52	213.97	374.53	73.78	528.04	247.74	136.27	271.11	170.68	166.22	337.66	304.7	474.52	169.47	304.76
ENSG00000089250	NOS1	0	0	0	0	0	0	0	0	0	0	0	0	0	0	0	0	0	0	0.31	0	0	0	0	0	0	0	0	0	0	0	0	0	0.07	0	0	0	0	0	0	0	0	0	0	0	0	0	0	0
ENSG00000089280	FUS	487.35	335.95	478.25	368.33	588.73	453.37	400.13	244.36	229.48	236.21	338.9	181.41	246.99	55.79	113.12	68.4	78.21	378.88	287.74	200.97	247.75	199.58	307.08	378.35	251.01	33.98	226.57	236.45	180.91	143.7	208.92	404.89	404.77	310.3	324.81	340.18	17.19	206.01	323.5	129.08	64.92	265.29	198.14	248.34	107.22	310.52	24.59	86.46
ENSG00000089289	IGBP1	31.2	17.88	24.92	78.67	48.82	29.07	72.47	40.13	76.64	75.2	50.93	107.39	41.65	28.59	42.94	81.49	24.52	5.59	56.7	170.85	118.94	79.12	141.92	120.66	127.02	107.01	129.99	85.91	33.59	57.09	128.08	49.21	58.4	50.28	67.01	49.78	43.28	73.12	167.55	24.32	52.18	64.8	30.8	149.05	79.76	145.44	20.25	80.05
ENSG00000089327	FXYD5	146.68	214.26	167.94	262.88	208.3	157.29	254.99	47.6	0	149.29	16.8	47.08	172.55	132.22	34.92	124.3	5.06	228.32	108.58	32.75	95.46	102.41	90.07	217.65	179.98	60.46	31.85	0	175.5	204.3	49.9	268.83	236.12	197.74	86.66	19.45	0	87.1	278.45	35.74	205.44	95.59	39.37	0	225.13	75.1	252.25	96.33
ENSG00000089335	ZNF302	14.34	22.4	10.82	1.39	0.76	12.5	20.39	23.22	11.25	17.79	0	0.56	10.39	3.02	26.91	1.21	3.86	2.55	14.5	0.38	21.94	16.14	18.51	8.38	12.38	23.51	3.74	4.72	25.3	0.26	12.23	2.86	23.95	6.62	0	1.28	3.95	4.37	39.16	6.11	15.97	23.81	6.16	6.43	1.03	21.51	1.26	8.3
ENSG00000089351	GRAMD1A	2.23	8.1	3.55	0.64	5.01	7.86	26.62	2.66	0.17	1.5	5.09	2.18	0.1	0	1.15	0.96	0.3	28.59	12.65	1.08	7.58	4.05	0.14	19.55	8.33	0	10.33	0	69.24	0.31	4.35	3.81	4.35	0	0	9.8	0.12	36.97	16.44	6.67	0	3.35	0	2.84	0.84	4.49	0.45	2.3
ENSG00000089356	FXYD3	29.33	17.23	0	0	0	0	0	0	0.36	0	31.4	90.52	16.24	69.52	0	20.27	452.45	18.79	7.26	0	10.15	6.73	2.78	0	7.13	0	42.37	0	16.81	4.95	0	1.27	0	0	0	0	0	0	3.62	32.59	0	0	12.47	0	5.84	0	3.05	20.41
ENSG00000089472	HEPH	6.31	0	0	0	0	0	0	8.4	0	0	0	0	0	0	0	0	0	0	0	0	0	0	0	0	0	0	6.58	0	0	0	0	3.69	0	0	0	5.71	0	0	0	1.44	0	0	0	5	0	0	0	0
[truncated: 31,708 more rows]
[truncated: 167 more columns]

## Sheet: D6 cluster
sample ID	CL	UMAP_1	UMAP_2		CL	Annotation
[truncated: 215 more rows]

[truncated: 1 more sheets: D9 rsem_tpm]
