# Supplementary material for: Hypoblast from human pluripotent stem cells regulates epiblast development
Source: Nature. 2023 Dec 5;626(7998):357–66. doi: 10.1038/s41586-023-06871-2 (PMC10849967; doi:10.1038/s41586-023-06871-2)
Supplement: Supplementary file 7 — Supplementary Table 5 [file 41586_2023_6871_MOESM7_ESM.xlsx]

## Sheet: Tb-Am ontogenic gene (Ex Fig8e)
Trophoblast_Amnion ontogenic gene list
Gene
MIF
FP236383.3
BAMBI
KRT19
FTH1
RPL21P16
GABRP
TUBA1A
RARRES2
GSTO1
SLC2A3
TMEM54
MDK
AC093484.3
AC010970.1
BEX3
TSTD1
LAPTM4B
ID2
ID1
DDIT4
MFAP2
AC004057.1
STOM
TPI1
MAGED2
GPC3
MSX2
APOE
SNRPN
PYURF
C11orf98
ACTG1
MEST
MAD2L2
UBB
NFIL3
ELOB
ATRAID
ATP5PO
DLX5
SAT1
GABARAP
IGFBP2
CD99
HEY1
LAPTM4A
ISL1
LY6E
CTSV
DYNLL1
TMSB4X
SH3BGRL3
EIF4A1
MYL6
SRI
OLFML3
EEF1G
CDH3
NME2
RAMAC
EDNRB
ILK
RPS2P5
PPIB
TUBB2B
SELENOH
MARCKSL1
TPM1
ATP5IF1
CLDN6
RPL10
RNASEK
TMEM160
RPS2
ANXA2
CUTA
KRT18
RPL17
IFITM3
DERA
ZFP36L1
OST4
CNN3
MAGED1
ECH1
HAPLN1
SNAPC1
SERPING1
ANXA3
LRRN1
ATP5MG
SELENOW
ATP5MC2
BSG
GAPDH
TMBIM6
MT1F
TMEM219
MYL12A
PET100
TMEM179B
RPS17
C4orf3
RAC1
COPE
SARNP
ZNF22
OCIAD2
PDIA3
HMGN1
TSPAN6
PDIA6
NBDY
MSRB2
S100A11
COX6A1
ARL4C
RGS5
TRAPPC1
FLRT3
BRK1
RBM4
MORF4L1
NME4
EPAS1
PDHB
MYL12B
RBM8A
MXRA8
RPL23A
SERF2
FSTL1
SKP1
SCAND1
POLR2J
GLUL
SMN2
SMARCA1
C17orf49
PIAS1
UBE2V1
RPL36A
PRXL2A
MXI1
CIAO2B
RAB31
OAZ2
SERF1B
AL512646.1
DSTN
CIAO2A
RBPMS
TMEM59
GNAS
UBE2E2
TCEAL4
PYCARD
CFAP298
TRIP13
MCM10
ORC1
TRIML1
SLC35F6
MTHFD2
NUP50
SYCP3
ECE2
EIF1AD
RPS14
OLR1
TRMT6
SNHG12
RPF2
SLC34A2
PIP4K2A
REEP1
DNAJC3
GDF15
NIP7
TMEM33
CNIH1
LAMA1
DANCR
RHOG
MPHOSPH6
TXLNA
KPNB1
SLC40A1
FAM76A
SNORA33
RBM47
LRR1
HSPE1
F3
EIF5B
ATP6V1A
SGPL1
RAP2B
DNAJA2
PPA1
MZT1
PSMA5
SMOX
CDCA5
SOAT1
TIPIN
IMMT
PRPS2
SLC7A7
CDV3
KNSTRN
RRM2
NOP2
RSL1D1
CCNA2
RPL8
SNHG1
RPL22L1
SNHG3
RPL28
AQP3
NOP56
LYAR
SNHG6
TAF13
SLC7A4
TXNRD1
MRTO4
AURKA
DNMT3B
MRPL47
TRA2A
HSPD1
EMC7
MTRNR2L2
UBA52
RPL27
TFRC
SMPDL3A
COA6
SNORD17
PPP1CB
B4GALT1
RPL23
CTTN
SLC1A5
NOP58
TMED9
ODAM
LTV1
SUN3
TRMT10C
ERP29
SLC7A5
PSMB4
FOLR1
RPL36
ZNF165
IMPDH2
ENO1
HNRNPH1
NPM3
GATA2
EBNA1BP2
RPS4X
SRSF6
SLC25A5
SNORD12C
CHP1
SET
ANP32E
EIF2S3
NR6A1
PRDX1
PAK1IP1
DDX21
RPLP1
CD53
CYCS
GTSF1
HAVCR1
COX7B2
S100P
RPS16
GCM1
SDC4
C6orf62
ERH
APOC1
HSPA8
ANXA2P2
SNORD99
RPLP2
KHDC1L
DPPA3
FABP3
DNMT3L
S100A14

## Sheet: Correlation value (Ex Fig8e)
	HumanAmnion	HumanTrophoblast
Zheng AMLC1	0.74175	0.18707
Zheng AMLC2	0.76247	0.17552
Zheng Transwell	0.59168	0.31473
Gao C5	0.47164	0.2464
Gao FH1	0.58753	0.19678
Gao H1	0.47392	0.27924
Guo hNES1	0.09003	0.67261
Guo H9	0.15027	0.64801
Minn	0.6313	0.24333
Liu	0.49977	0.43143
Yu	0.37028	0.59379
Io	0.17728	0.70433
Dong AN	0.1456	0.67201
Dong H9	0.14679	0.66302
Dong WIBR3	0.13641	0.66573
Yanagida	0.11048	0.7679
Rostovskaya EarlyAME	0.36972	0.48143
Rostovskaya LateAME	0.61958	0.34287
AM	0.63683	0.39312
AM(This study)	0.57853	0.3976
