# Supplementary material for: Hypoblast from human pluripotent stem cells regulates epiblast development
Source: Nature. 2023 Dec 5;626(7998):357–66. doi: 10.1038/s41586-023-06871-2 (PMC10849967; doi:10.1038/s41586-023-06871-2)
Supplement: Supplementary file 8 — Supplementary Table 6 [file 41586_2023_6871_MOESM8_ESM.xlsx]

## Sheet: Mes (TOP50)
	p_val	avg_log2FC	pct.1	pct.2	p_val_adj	ave_Mes	ave_nonMes
COL5A2	2.6888e-23	0.406704	0.81	0.062	7.80129e-19	0.28493	0.00302413
HOXB6	2.95503e-22	0.451794	0.667	0.031	8.57373e-18	0.314978	0.0018186
MESP1	1.25571e-18	0.301305	0.857	0.115	3.64331e-14	0.220291	0.0114428
PRR9	2.00137e-16	0.303459	0.429	0.01	5.80678e-12	0.214633	0.00429141
CFC1	1.33264e-15	0.525696	0.81	0.135	3.86653e-11	0.374859	0.0104746
WNT5A	1.69294e-15	1.53295	0.952	0.266	4.9119e-11	1.1203	0.0577462
FEZ1	1.25617e-13	1.54647	0.857	0.219	3.64466e-09	1.13932	0.0673857
CA12	1.43255e-13	0.921243	0.952	0.255	4.15639e-09	0.746941	0.108384
EGF	1.68596e-13	0.430905	0.81	0.156	4.89165e-09	0.321661	0.0229804
NRP1	2.24957e-13	0.328277	0.762	0.13	6.5269e-09	0.244346	0.0168019
KDR	2.50558e-12	0.572566	0.714	0.141	7.2697e-08	0.409573	0.0127
GPR143	2.16555e-11	0.439073	0.905	0.276	6.28313e-07	0.332012	0.02767
HAPLN1	3.06677e-11	1.15354	0.952	0.286	8.89792e-07	1.21343	0.413852
HOXA10	6.32424e-11	0.587189	0.905	0.359	1.83491e-06	0.47642	0.0694119
COL1A2	1.38669e-10	1.2152	0.857	0.307	4.02333e-06	0.89847	0.0561607
TCF4	1.86317e-10	0.393833	0.952	0.406	5.40581e-06	0.314771	0.0417869
ITGB8	1.95569e-10	0.415668	0.857	0.323	5.67423e-06	0.32115	0.0330314
VIM	3.13519e-10	0.483588	0.81	0.224	9.09645e-06	0.430096	0.0948985
HEY1	3.42178e-10	0.994627	0.857	0.281	9.92794e-06	1.01354	0.324115
HAND1	3.70024e-10	2.15802	1	0.594	1.07359e-05	2.57031	1.07448
WNT8A	4.47967e-10	0.383371	0.714	0.146	1.29973e-05	0.294553	0.0288206
NRP2	4.54752e-10	0.763668	0.952	0.49	1.31942e-05	0.645879	0.116544
MMP2	5.4497e-10	1.58621	0.952	0.5	1.58118e-05	1.30236	0.202888
PMP22	7.71363e-10	2.80701	0.952	0.5	2.23803e-05	2.0698	0.124135
PGF	8.0572e-10	0.64667	1	0.594	2.33772e-05	0.598353	0.150115
APLNR	9.3758e-10	1.43361	0.857	0.401	2.72029e-05	1.06831	0.0746062
GCC2	1.99114e-09	0.724896	1	0.99	5.77711e-05	0.898172	0.395712
GNG12	2.44623e-09	0.377499	1	0.734	7.09748e-05	0.369439	0.107776
ANXA1	2.49568e-09	0.754841	0.952	0.365	7.24097e-05	1.00111	0.477893
ABLIM1	6.04112e-09	0.630402	1	0.536	0.000175277	0.539698	0.102737
CYP26A1	8.94284e-09	2.49525	0.571	0.125	0.000259468	1.89173	0.162155
GYPC	1.14268e-08	0.382433	1	0.823	0.000331536	0.340701	0.0756186
PDE2A	1.16126e-08	0.428766	0.667	0.188	0.000336927	0.318804	0.0216064
LZTS1	1.32632e-08	0.349096	0.619	0.167	0.000384818	0.256987	0.0150121
MCOLN3	2.19601e-08	0.530421	0.857	0.411	0.000637151	0.430973	0.0633132
RUBCNL	3.56569e-08	0.324009	0.762	0.318	0.00103455	0.252202	0.0276156
ABRAXAS1	4.37056e-08	0.565029	1	0.854	0.00126807	0.467272	0.0756238
AMIGO2	4.46019e-08	0.73969	0.81	0.417	0.00129408	0.593624	0.0809097
PCED1B	4.98522e-08	0.310908	0.952	0.661	0.00144641	0.280854	0.0653493
FLT1	5.00516e-08	0.617765	0.524	0.104	0.0014522	0.438552	0.0103496
GNAI1	5.29691e-08	0.750963	0.952	0.526	0.00153685	0.645279	0.124751
NTS	6.9567e-08	2.31822	0.952	0.682	0.00201842	2.27471	0.667838
LIMS1	8.28368e-08	0.575888	1	0.979	0.00240343	0.65821	0.259035
MMP9	1.06695e-07	0.584631	0.905	0.562	0.00309565	0.459996	0.0547604
GALNT1	1.1479e-07	0.443468	0.905	0.625	0.00333052	0.394375	0.0869872
CD52	1.55548e-07	0.394104	0.952	0.448	0.00451307	0.35704	0.0838681
ANP32B	1.56024e-07	0.5148	1	0.964	0.00452688	0.787524	0.430692
PRICKLE1	3.8178e-07	0.496713	0.81	0.391	0.011077	0.408756	0.0644608
IFITM2	8.62054e-07	1.35691	1	0.995	0.0250116	2.87019	1.92966
SLC16A2	1.15615e-06	0.322781	0.857	0.448	0.0335446	0.277669	0.0539341

## Sheet: PriS (TOP50)
	p_val	avg_log2FC	pct.1	pct.2	p_val_adj	ave_PriS	ave_nonPriS
PCSK1	1.78394e-07	0.637914	0.944	0.462	0.00517592	0.598682	0.156514
CR1L	1.82805e-07	0.896176	1	0.544	0.0053039	0.870049	0.248868
PDE6G	3.29717e-07	0.43914	1	0.636	0.0095664	0.484338	0.17995
NNAT	3.5869e-07	0.72488	1	0.651	0.010407	1.01743	0.514981
DCLK1	5.87355e-07	0.301852	0.944	0.421	0.0170415	0.28428	0.0750516
CD200	1.61121e-06	0.579004	1	0.451	0.0467477	0.698325	0.29699
FGF13	2.39754e-06	0.419745	1	0.513	0.0695622	0.483284	0.192339
HBA2	2.40708e-06	0.311216	1	0.549	0.0698389	0.381307	0.165588
GAL	2.68839e-06	1.64451	1	0.713	0.078001	1.52551	0.38562
AC064802.1	3.93859e-06	0.789249	1	0.554	0.114274	1.07496	0.527892
PRPS2	4.0876e-06	0.362823	1	0.708	0.118598	0.438825	0.187336
SPART	4.8651e-06	0.79813	1	0.81	0.141156	0.938825	0.385604
RAB34	5.25457e-06	0.658361	1	0.749	0.152456	0.987343	0.531002
NREP	5.95698e-06	0.416251	1	0.713	0.172836	0.477055	0.188532
MRPS34	6.22595e-06	0.686542	1	0.995	0.18064	1.76483	1.28896
BABAM1	6.34453e-06	0.512326	1	1	0.18408	1.30228	0.947164
ILF2	6.34453e-06	0.765442	1	1	0.18408	3.12518	2.59462
SAMM50	6.71332e-06	0.574898	1	0.99	0.19478	1.23653	0.838044
HMCES	7.47366e-06	0.527111	1	0.913	0.216841	0.812782	0.447416
LAGE3	7.947e-06	0.494713	1	1	0.230574	0.931389	0.58848
UQCRC1	7.947e-06	0.7625	1	0.995	0.230574	2.57758	2.04905
PRIM1	9.52659e-06	0.490253	1	0.826	0.276404	0.606788	0.26697
GINS2	9.73658e-06	0.640014	1	0.944	0.282497	1.00241	0.558786
TPD52	1.03059e-05	0.892113	1	0.985	0.299014	1.36538	0.747011
NTF3	1.03564e-05	0.338909	0.778	0.328	0.300481	0.337304	0.10239
APEX1	1.21613e-05	0.789244	1	1	0.352847	2.29015	1.74308
ALDOC	1.2463e-05	0.621747	0.944	0.626	0.361602	0.800653	0.369691
LITAF	1.39795e-05	1.05317	1	0.851	0.405601	1.38148	0.651476
UGP2	1.40742e-05	0.943917	1	1	0.408348	2.26693	1.61266
GPM6B	1.45937e-05	0.62282	1	0.656	0.423421	0.708055	0.276349
PRPS1	1.506e-05	0.706833	1	0.913	0.43695	0.845242	0.355302
NOP58	1.56937e-05	0.827576	1	1	0.455338	2.70268	2.12905
UCP2	1.5795e-05	0.376303	1	0.569	0.458277	0.502285	0.241452
CINP	1.62558e-05	0.401052	1	0.949	0.471645	0.70033	0.422342
IFITM3	1.65687e-05	1.0111	1	1	0.480724	4.3469	3.64606
TBXT	1.66704e-05	0.679705	0.833	0.436	0.483674	0.586678	0.115542
DLK1	1.91722e-05	0.312032	0.944	0.554	0.556263	0.383047	0.166762
RBP1	1.93986e-05	0.787059	1	0.718	0.56283	0.832238	0.28669
PAICS	1.94812e-05	0.705233	1	1	0.565227	1.90838	1.41955
SLC6A6	2.0321e-05	1.08377	1	0.841	0.589593	1.20047	0.449255
CYBA	2.05459e-05	0.547523	1	0.805	0.596119	1.1949	0.815383
FKBP4	2.07862e-05	0.847703	1	0.903	0.60309	1.44744	0.859855
DPPA2	2.16041e-05	0.689004	1	0.728	0.62682	0.993678	0.516097
EBNA1BP2	2.32876e-05	0.829641	1	1	0.675667	1.98564	1.41057
PSMC1	2.3705e-05	0.364398	1	1	0.687777	0.92997	0.677389
SF3A3	2.50002e-05	0.709939	1	1	0.725355	1.8702	1.37811
UNG	2.58463e-05	0.917299	1	0.933	0.749906	1.50781	0.871989
PSMC5	2.59008e-05	0.532024	1	0.995	0.751484	1.86626	1.49749
EML1	2.60074e-05	0.334608	1	0.662	0.754578	0.339501	0.107568
OOEP	2.69876e-05	0.4238	1	0.677	0.783018	0.597122	0.303366

## Sheet: AM (TOP50)
	p_val	avg_log2FC	pct.1	pct.2	p_val_adj	ave_AM	ave_nonAM
GABRP	8.3083e-22	2.92261	0.714	0.03	2.41057e-17	2.02677	0.000972072
TP63	8.66732e-17	0.360952	0.714	0.055	2.51474e-12	0.25357	0.00337705
PLA2G7	8.96444e-17	0.691285	0.929	0.121	2.60094e-12	0.4946	0.0154378
VTCN1	4.8814e-16	3.0599	0.643	0.045	1.41629e-11	2.1238	0.0028451
SLC7A4	1.3442e-14	1.22482	0.714	0.075	3.90007e-10	0.852017	0.00303698
TNFSF8	3.24634e-13	0.744846	0.643	0.065	9.41894e-09	0.520432	0.00414433
ERP27	6.07352e-13	0.393855	0.643	0.065	1.76217e-08	0.277348	0.00434869
C4orf19	8.46746e-11	0.346359	0.714	0.111	2.45675e-06	0.247406	0.0073287
STRA6	2.26623e-10	0.524132	1	0.322	6.57524e-06	0.408057	0.0447565
CLDN4	5.78839e-10	1.94845	0.929	0.352	1.67944e-05	1.52969	0.179128
CDH1	1.19223e-09	3.06702	1	0.975	3.45913e-05	2.71442	0.58853
CA5B	1.69191e-09	0.389872	0.857	0.246	4.90892e-05	0.284946	0.0147071
TINAGL1	1.82718e-09	3.45449	0.857	0.266	5.30139e-05	2.43854	0.0440656
NEDD9	2.35562e-09	0.721808	0.929	0.286	6.8346e-05	0.558183	0.0578642
TEAD3	2.95495e-09	0.300927	1	0.372	8.57348e-05	0.23873	0.0301431
TMCC3	4.48083e-09	1.3254	0.929	0.332	0.000130007	0.974929	0.0562312
HAPLN1	7.54027e-09	1.8438	0.929	0.312	0.000218773	1.64868	0.370658
GRHL1	1.19638e-08	1.01504	0.929	0.392	0.000347117	0.759541	0.0559718
MXRA8	1.32038e-08	0.56323	1	0.593	0.000383096	0.475669	0.0852683
KRT8	1.40326e-08	2.71959	1	1	0.000407143	5.26564	3.38056
EPAS1	1.59509e-08	1.33096	0.857	0.332	0.000462798	0.96733	0.0447802
ERRFI1	2.07419e-08	2.02634	1	0.99	0.000601806	2.3039	0.899346
KRT18	2.61675e-08	2.3459	1	1	0.000759225	5.34376	3.71771
RAB31	3.72363e-08	1.22749	1	0.814	0.00108037	1.13651	0.285678
CTNND1	3.93961e-08	1.46885	1	0.99	0.00114304	1.47245	0.454328
HAND1	5.18193e-08	2.66587	1	0.608	0.00150349	2.91492	1.06709
GATA3	5.40306e-08	0.614693	1	0.558	0.00156764	0.499102	0.0730293
RPUSD3	6.68711e-08	1.36293	1	0.97	0.0019402	1.46816	0.523451
ACSL3	7.57831e-08	1.21634	1	1	0.00219877	1.63249	0.789393
WLS	7.91027e-08	1.02415	1	0.578	0.00229509	0.803207	0.093324
FAM110B	9.62424e-08	0.602068	0.857	0.327	0.00279238	0.451444	0.0341222
TSEN54	1.06259e-07	0.486097	1	0.91	0.003083	0.511353	0.174416
SP6	1.07503e-07	0.335836	0.786	0.211	0.00311911	0.25441	0.0216261
DOCK9	1.14249e-07	0.656429	0.929	0.482	0.00331481	0.502885	0.0478835
DSP	1.21218e-07	1.65983	1	0.995	0.00351701	2.03431	0.883798
KANK4	1.44236e-07	0.489271	0.929	0.397	0.00418485	0.372899	0.0337619
FAM83B	1.71787e-07	0.335227	0.857	0.342	0.00498424	0.260522	0.0281607
KRT19	2.33445e-07	3.29522	1	1	0.00677318	5.253	2.96893
TMEM54	2.40706e-07	1.28973	1	0.884	0.00698384	1.19548	0.301515
FSTL1	2.60178e-07	1.38466	0.929	0.588	0.00754881	1.09996	0.140189
ZFHX3	2.61044e-07	0.394927	1	0.633	0.00757393	0.340719	0.0669761
ARF6	2.76037e-07	1.35539	1	1	0.00800892	1.65691	0.717424
LIMA1	2.91473e-07	0.950195	1	0.884	0.00845679	0.962691	0.304066
SLC2A1	3.10381e-07	2.75588	1	0.945	0.00900539	3.6535	1.74327
CBLB	3.22247e-07	0.960859	1	0.804	0.00934967	0.79542	0.129404
ATP2B1	3.25636e-07	1.46731	1	0.95	0.009448	1.53534	0.518283
EZR	3.33916e-07	3.8762	1	1	0.00968825	4.52999	1.84321
DCAF6	3.37549e-07	2.69044	1	0.894	0.00979363	1.99153	0.126661
NUAK2	3.40603e-07	1.15687	1	0.638	0.00988227	0.931157	0.129273
FNBP1L	3.93757e-07	0.943959	1	0.96	0.0114245	1.01297	0.358671

## Sheet: Epi (TOP50)
	p_val	avg_log2FC	pct.1	pct.2	p_val_adj	ave_Epi	ave_nonEpi
NANOG	1.55803e-25	0.470419	0.986	0.331	4.52047e-21	0.381542	0.0554726
PMAIP1	2.43513e-24	3.58384	1	0.852	7.0653e-20	3.15616	0.672031
FBXO36	5.02769e-24	0.727958	1	0.613	1.45873e-19	0.614619	0.110037
DDX43	5.73775e-24	1.05343	1	0.662	1.66475e-19	0.945137	0.214958
ATG3	2.67766e-23	1.42836	1	0.993	7.76895e-19	1.7664	0.776331
STC2	3.40558e-23	1.24754	0.986	0.408	9.88094e-19	1.03437	0.169648
LNCPRESS1	5.41381e-23	1.24136	0.887	0.261	1.57076e-18	0.952885	0.0924406
DPPA5	1.21592e-22	3.46052	0.986	0.479	3.52787e-18	4.1274	1.72876
CD9	2.44444e-22	2.28122	0.986	0.845	7.09229e-18	2.43598	0.85476
CD200	5.45029e-22	0.69706	0.944	0.275	1.58135e-17	0.632846	0.149682
POU5F1	8.12016e-22	1.95233	1	0.866	2.35598e-17	2.39677	1.04352
PLPP2	9.16404e-22	0.630033	0.93	0.317	2.65885e-17	0.536131	0.0994259
AC064802.1	9.66182e-22	1.11994	0.972	0.401	2.80328e-17	1.03378	0.257496
KHDC3L	1.02081e-21	1.92608	0.986	0.458	2.96177e-17	2.05565	0.720587
DPPA4	1.75905e-21	1.36422	0.986	0.979	5.10371e-17	1.6813	0.735692
TCEA1	1.77962e-21	1.05648	1	1	5.1634e-17	1.37788	0.645587
HLA-F	2.54492e-21	0.465221	0.873	0.268	7.38383e-17	0.366056	0.0435891
SOX15	6.29626e-21	0.349225	0.972	0.465	1.8268e-16	0.316243	0.0741786
NMRK2	6.56849e-21	0.963557	1	0.634	1.90578e-16	0.929398	0.261512
VSIG10	7.66115e-21	0.798894	1	0.937	2.22281e-16	0.861408	0.307656
AC006329.1	2.04515e-20	0.390683	0.972	0.627	5.93381e-16	0.348203	0.0774019
SUN3	2.72217e-20	0.485959	0.972	0.408	7.89811e-16	0.451868	0.115027
RASGRP2	6.6174e-20	0.325957	0.915	0.352	1.91997e-15	0.267944	0.0420074
HSPB1	1.14911e-19	0.993843	1	0.972	3.33404e-15	1.20538	0.516496
PSAT1	3.54337e-19	2.32097	0.972	0.739	1.02807e-14	2.38167	0.772897
RNASET2	4.95767e-19	1.04245	0.986	0.782	1.43842e-14	1.00265	0.280078
CCDC169	9.09849e-19	0.379759	0.901	0.352	2.63984e-14	0.328616	0.0653866
UPP1	1.33518e-18	1.60374	1	0.951	3.87391e-14	1.90839	0.796755
SCGB3A2	1.77456e-18	1.19191	0.972	0.514	5.1487e-14	1.20088	0.374717
PHLDA2	1.85425e-18	2.00978	1	0.69	5.37991e-14	1.8002	0.407129
REST	2.89538e-18	0.976059	1	0.951	8.40065e-14	1.3479	0.671352
ALPG	3.63478e-18	1.81101	0.986	0.613	1.05459e-13	1.56093	0.305635
SFRP2	3.7465e-18	0.484312	0.845	0.225	1.08701e-13	0.405118	0.0694181
NMI	4.03009e-18	0.520801	0.986	0.57	1.16929e-13	0.529079	0.168087
NRBF2	4.04143e-18	0.780793	1	0.972	1.17258e-13	1.07445	0.533244
CHAC1	4.25599e-18	0.866053	0.845	0.261	1.23483e-13	0.668743	0.0684406
DNAJB6	4.57733e-18	1.42721	1	1	1.32807e-13	2.1934	1.20414
PIM2	6.13297e-18	1.0855	0.972	0.761	1.77942e-13	1.0848	0.332383
CCND1	8.47845e-18	1.02763	0.972	0.514	2.45994e-13	1.26643	0.554133
FOXD3-AS1	1.31148e-17	0.683868	0.901	0.415	3.80511e-13	0.567715	0.0936935
NCBP2	1.63425e-17	0.869181	1	1	4.74161e-13	1.5874	0.984927
USP28	1.87487e-17	0.933319	0.986	0.93	5.43976e-13	1.08467	0.43774
IFITM1	2.16387e-17	2.14195	1	0.93	6.27825e-13	5.54607	4.06138
CNMD	2.77979e-17	0.723211	0.817	0.246	8.06528e-13	0.637897	0.136605
C19orf85	2.96233e-17	0.330533	0.69	0.148	8.59491e-13	0.244648	0.01554
MICB	3.51741e-17	0.330785	0.944	0.387	1.02054e-12	0.29646	0.0671777
FXYD5	3.71009e-17	0.750871	0.972	0.796	1.07645e-12	0.754549	0.234085
ASS1	4.17074e-17	1.6027	0.972	0.718	1.2101e-12	1.69081	0.579904
WDR74	4.76966e-17	0.828981	1	0.979	1.38387e-12	1.282	0.707397
FABP3	4.90133e-17	0.395317	0.915	0.352	1.42207e-12	0.349281	0.0752679

## Sheet: Hyp (TOP50)
	p_val	avg_log2FC	pct.1	pct.2	p_val_adj	ave_Hyp	ave_nonHyp
CTSE	3.57339e-39	3.76234	1	0.202	1.03678e-34	2.64534	0.0374909
LINC00261	5.51304e-38	0.681775	0.944	0.065	1.59955e-33	0.474212	0.00164132
CPN1	6.06422e-38	1.13214	0.966	0.089	1.75947e-33	0.796118	0.0113803
HNF1B	1.02453e-37	0.58185	0.989	0.145	2.97256e-33	0.413663	0.0103553
LINC02413	1.87159e-37	0.985189	1	0.161	5.43024e-33	0.710553	0.0276715
LGALS2	4.13436e-37	1.81647	1	0.177	1.19954e-32	1.42132	0.162233
CDH2	5.34114e-37	2.03668	1	0.371	1.54968e-32	1.47716	0.0654442
AMHR2	1.29269e-36	1.12773	0.978	0.177	3.7506e-32	0.802733	0.0210474
GJB1	3.11478e-36	0.882295	0.944	0.105	9.03724e-32	0.619356	0.00779586
RNASE1	3.4617e-36	3.82833	0.989	0.258	1.00438e-31	2.74765	0.0940569
APOA1	6.02391e-36	7.65656	1	0.54	1.74778e-31	7.30812	2.001
MYL4	7.57046e-36	2.02755	0.989	0.234	2.19649e-31	1.4591	0.0537101
KCNJ13	9.24863e-36	2.27784	0.978	0.21	2.6834e-31	1.60399	0.0251176
FN1	1.84241e-35	5.92985	1	0.806	5.34556e-31	5.03199	0.921731
DNAJC22	2.6978e-35	0.462777	0.989	0.21	7.82741e-31	0.332795	0.0120228
NQO1	8.36807e-35	3.35921	1	0.992	2.42791e-30	3.59278	1.26435
APOA2	8.43587e-35	4.45236	1	0.371	2.44758e-30	3.46234	0.376203
CST3	9.32872e-35	2.10769	1	0.718	2.70663e-30	1.53847	0.077536
COL4A1	1.0193e-34	2.84569	1	0.661	2.9574e-30	2.19208	0.219593
GSTA2	1.60341e-34	1.43076	0.989	0.298	4.65212e-30	1.04049	0.0487634
FOLR1	2.07756e-34	1.48953	1	0.411	6.02782e-30	1.11629	0.0838291
COL4A2	2.14864e-34	2.11131	1	0.613	6.23407e-30	1.62169	0.158237
APLP2	3.26711e-34	2.1477	1	0.992	9.47918e-30	2.71562	1.22695
CD99	3.88076e-34	2.60689	1	0.573	1.12596e-29	2.07343	0.266475
TMEM56	4.88005e-34	0.373378	0.966	0.177	1.4159e-29	0.265327	0.00652062
PTGR1	5.31775e-34	2.95461	1	0.911	1.54289e-29	2.62403	0.57605
APOC1	5.36958e-34	4.76771	1	0.968	1.55793e-29	4.11193	0.807203
FLRT3	6.89997e-34	2.64633	1	0.597	2.00196e-29	2.05708	0.222782
MGST2	1.335e-33	1.96736	1	0.847	3.87336e-29	1.58557	0.221896
PDGFRA	1.35709e-33	1.35537	1	0.468	3.93747e-29	1.01248	0.0730049
FRZB	1.4795e-33	2.81316	0.944	0.234	4.29263e-29	1.98731	0.0373812
S100A16	1.61034e-33	2.52334	1	0.653	4.67224e-29	2.00799	0.258939
PCBD1	2.01237e-33	0.601643	1	0.71	5.8387e-29	0.466755	0.0497274
PPFIBP2	3.23708e-33	1.10458	0.966	0.274	9.39208e-29	0.797385	0.0317522
FOXA2	3.33207e-33	0.398508	0.978	0.218	9.66767e-29	0.291432	0.0152071
DPP4	4.55338e-33	1.00227	0.944	0.234	1.32112e-28	0.700717	0.00599351
CHST9	7.20366e-33	0.461737	0.966	0.218	2.09007e-28	0.334519	0.0144675
LAMA1	8.76569e-33	2.04129	0.989	0.605	2.54328e-28	1.56572	0.150808
ALDH1A1	9.08108e-33	1.31382	0.921	0.161	2.63479e-28	0.926629	0.0159585
GATA6	1.02957e-32	1.35306	1	0.46	2.9872e-28	1.00902	0.0711448
PITX1	1.59558e-32	0.691115	0.989	0.306	4.62941e-28	0.508817	0.0297733
CKB	1.62321e-32	2.41777	1	0.984	4.70957e-28	2.52768	0.85181
S100A14	2.92538e-32	2.4018	0.989	0.476	8.4877e-28	1.77413	0.109326
SLC7A7	5.35639e-32	1.47241	1	0.653	1.5541e-27	1.18478	0.164183
GATA4	5.54978e-32	0.710943	0.978	0.371	1.61021e-27	0.527212	0.0344238
FAM151A	1.58975e-31	1.646	0.91	0.169	4.61251e-27	1.17224	0.0313159
CCDC81	2.48223e-31	0.850679	0.91	0.137	7.20194e-27	0.610831	0.0211853
P3H2	2.90585e-31	1.51949	0.978	0.315	8.43102e-27	1.14016	0.0869261
RHOC	3.05272e-31	1.82413	1	0.992	8.85717e-27	2.29386	1.02947
GPX2	3.09698e-31	4.16808	1	0.71	8.98559e-27	3.52665	0.637558
