# Supplementary material for: Hypoblast from human pluripotent stem cells regulates epiblast development
Source: Nature. 2023 Dec 5;626(7998):357–66. doi: 10.1038/s41586-023-06871-2 (PMC10849967; doi:10.1038/s41586-023-06871-2)
Supplement: Supplementary file 9 — Supplementary Table 7 [file 41586_2023_6871_MOESM9_ESM.xlsx]

## Sheet: Sheet1
Supplementary Table 7
Model Name (report)	Induction	Cell components	Resource (embryonic day)	Developmental window	Culture time	Effcieincy	Criteria	Culture condition	Functional assay (genietic modification)
human embyroids (Weatherbee et al.)	genetic	epiblast hypoblast trophoblast	Rset PSCs (E10 Epi58)	post-implantation to peri-gastrulation	3+8 days	0.23	lineage domeins, spatial position (inner-outer), D4	hIVC1 (+KSR, FBS)	not performed
hEEs (Pedroza et al.)	chemical	epiblast hypoblast	Rset PSCs (E10 Epi58)	post-implantation to peri-gastrulation	6 days	0.7831	lineage marker compartments, D4/5	SDM-mIVC2 (+CM, FBS, KSR)	not performed
peri-gastruloids (Liu et al.)	chemical	epiblast hypoblast	EPSCs (E10-12 Epi22)	post-implantation to early neuration	8-13 days	0.8491	lineage markers, cell numbers, D4	IVC1-IVC2 (+FBS, KSR, Matrigel)	not performed
SEMs (Oldak et al.)	chemical	epiblast hypoblast ExMC trophoblast	naïve PSCs HENSM (E?)	post-implantation to peri-gastrulation	3+8 days	1.09/1.64%	lineage markers, morphology, D6	hEUCM2 (+FBS)	not performed
bilaminoids (Okubo et al.)	genetic or chemical	epiblast hypoblast	naïve PSCs t2iLGo/PXGL (E5 Epi7)	blastocyst to peri-gastrulation	6-9 days	92%(G6) 82.7%(7F)	lineage markes, cell numbers, spatial position (inner-outer), D4	chemically defined (IL6)	overexpression: OTX2, DKK1, and GP130/GCSFR chimeric receptor (Y118F); knock-out: LAMB1 and IL6
			*58 Yu et al., 2021, Cell Stem Cell 28, 550–567
			*22 Guo et al., 2021, Cell Stem Cell 28, 1040–1056
			*7 Stirparo et al., 2018, Development 145(3), dev158501
