# Supplementary material for: Hypoblast from human pluripotent stem cells regulates epiblast development
Source: Nature. 2023 Dec 5;626(7998):357–66. doi: 10.1038/s41586-023-06871-2 (PMC10849967; doi:10.1038/s41586-023-06871-2)
Supplement: Supplementary file 10 — Supplementary Table 8 [file 41586_2023_6871_MOESM10_ESM.xlsx]

## Sheet: Antibodies
	Antibody	Company	Catalog no.	RRID	Dilution
	Rabbit monoclonal anti-GATA6	Cell Signaling Technology	Cat# 5851	AB_10705521	1:1000
	Mouse monoclonal anti-GATA6	R&D systems	Cat# MAB1700	AB_2108899	1:100
	Goat polyclonal anti-GATA6	R&D systems	Cat# AF1700	AB_2108901	1:100
	Goat polyclonal anti-GATA4	Santa Cruz Biotechnology	Cat# sc-1237	AB_2108747	1:100
	Rat monoclonal anti-GATA4	Thermo Fisher Scientific	Cat# 14-9980-82	AB_763541	1:100
	Goat polyclonal anti-SOX17	R&D systems	Cat# AF1924	AB_355060	1:100
	Rabbit monoclonal anti-FOXA2	Cell Signaling Technology	Cat# 8186	AB_10891055	1:100
	Mouse monoclonal anti-NANOG	eBioscience	Cat# 14-5769-82	AB_467574	1:200
	Mouse monoclonal anti-NANOG	eBioscience	Cat# 14-5768-80	AB_467572	1:100
	Mouse monoclonal anti-Oct4	Santa Cruz Biotechnology	Cat# sc-5279	AB_628051	1:100
	Goat polyclonal anti-Oct4	Santa Cruz Biotechnology	Cat# sc-8628	AB_653551	1:100
	Rabbit monoclonal anti-Oct4	Cell Signaling Technology	Cat# 2840	AB_2167691	1:100
	Rat monoclonal anti-GFP	Nacalai Tesque	Cat# 04404-84	AB_2313654	1:2000
	Rabbit polyclonal anti-DsRed	Takara	Cat# 632496	AB_10013483	1:100
	Rabbit polyclonal anti-PARD6B (PAR6)	Santa Cruz Biotechnology	Cat# sc-67393	AB_2267889	1:100
	Mouse monoclonal anti-PARD6B(PAR6)	Santa Cruz Biotechnology	Cat# sc-166405	AB_2267890	1:50
	Mouse monoclonal anti- PODXL	R&D systems	Cat# MAB1658	AB_2165984	1:200
	Mouse monoclonal anti- PKCζ (aPKC)	Santa Cruz Biotechnology	Cat# sc-17781	AB_628148	1:50
	Goat polyclonal anti-Brachyury (T)	R&D systems	Cat# AF2085	AB_2200235	1:50
	Rabbit monoclonal anti-Brachyury (T)	Cell Signaling Technology	Cat# 81694	AB_2799983	1:100
	Mouse monoclonal anti-OTX2	Santa Cruz Biotechnology	Cat# sc-514195	AB_2921699	1:50
	Goat polyclonal anti-Lefty	R&D systems	Cat# AF746	AB_355566	1:50
	Rabbit monoclonal anti-DKK1	Cell Signaling Technology	Cat# 48367	AB_2799337	1:50
	Rabbit polyclonal anti-Laminin	Abcam	Cat# ab11575	AB_298179	1:100
	Rabbit polyclonal anti-Laminin beta-1	Thermo Fisher Scientific	Cat# PA5-27271	AB_2544747	1:100
	Rabbit polyclonal anti-KLF17	Atlas Antibodies	Cat# HPA024629	AB_1668927	1:100
	Goat polyclonal anti-GATA3	R&D systems	Cat# AF2605	AB_2108571	1:100
	Mouse monoclonal anti-AP2alpha (TFAP2A)	Santa Cruz Biotechnology	Cat# sc-12726	AB_667767	1:100
	Mouse monoclonal anti-ISL1&ISL2	DSHB	Cat# 39.4D5	AB_2314683	1:50
	Goat polyclonal anti-Islet1(ISL1)	R&D systems	Cat# AF1837	AB_2126324	1:100
	Rat monoclonal anti-CD34	abcam	Cat# ab8158	AB_306316	1:100
	Rabbit monoclonal anti-ERG	Cell Signaling Technology	Cat# 97249	AB_2721841	1:100
	Rabbit polyclonal anti-GATA2	NOVUS	Cat# NBP1-82581	AB_11026191	1:100
	Mouse monoclonal anti-a-tubulin	Abcam	Cat# ab7291	AB_2241126	1:5000
	Rabbit polyclonal anti- pSMAD1/5/9	Cell Signaling Technology	Cat# 9511	AB_331671	1:1000
	Rabbit monoclonal anti- pSMAD2	Cell Signaling Technology	Cat# 3108	AB_490941	1:1000
	Rabbit polyclonal anti- pSTAT3	Cell Signaling Technology	Cat# 9131	AB_331587	1:500
	Mouse monoclonal anti-STAT3	BD Biosciences	Cat# 610189	AB_397588	1:1000
	Rabbit monoclonal anti-pMAPK	Cell Signaling Technology	Cat# 4376	AB_331772	1:4000
	Biotin goat polyclonal anti-PDGFRA	R&D systems	Cat# BAF322	AB_356391	1:100
	Biotin human monoclonal anti-TIM-1 (HAVCR1)	Miltenyi Biotec	Cat# 130-106-023	AB_2654152	1:50
	Mouse monoclonal anti-CEACAM1+CEACAM5	Abcam	Cat# ab 91213	AB_2049484	1:200
	PE mouse monoclonal anti-ANPEP	BioLegend	Cat# 301703	AB_314179	1:1000
	APC mouse monoclonal anti-CD34	Thermo Fisher Scientific	Cat# 17-0349-41	AB_2016604	1:100
	APC mouse monoclonal anti-B7-H4 (VTCN1)	BioLegend	Cat# 358108	AB_2562581	1:100
	PE mouse monoclonal anti-CD249(ENPEP)	BD Biosciences	Cat# 564533	AB_2738838	1:100
	APC mouse monoclonal anti-CD140a(PDGFRA)	Thermo Fisher Scientific	Cat# 17-1401-81	AB_529482	1:100
	PE rat monoclonal anti-Feeder cells	Miltenyi Biotec	Cat# 130-120-166	AB_2752027	1:100
	Alexa Flour 555 Phalloidin	Thermo Fisher Scientific	Cat# A34055		1:200
	Alexa Flour Plus 647 Phalloidin	Thermo Fisher Scientific	Cat# A30107		1:1000
	Alexa Flour 488 Donkey anti-Mouse	Thermo Fisher Scientific	Cat# A-21202	AB_141607	1:1000
	Alexa Flour 488 Donkey anti-Rabbit	Thermo Fisher Scientific	Cat# A-21206	AB_2535792	1:1000
	Alexa Flour 488 Donkey anti-Goat	Thermo Fisher Scientific	Cat# A-11055	AB_2534102	1:1000
	Alexa Flour 488 Donkey anti-Rat	Thermo Fisher Scientific	Cat# A-21208	AB_2535794	1:1000
	Alexa Flour 555 Donkey anti-Mouse	Thermo Fisher Scientific	Cat# A-31570	AB_2536180	1:1000
	Alexa Flour 555 Donkey anti-Rabbit	Thermo Fisher Scientific	Cat# A32794	AB_2762834	1:1000
	Alexa Flour 555 Donkey anti-Goat	Thermo Fisher Scientific	Cat# A21432	AB_2535853	1:1000
	Alexa Flour 555 Goat anti-Mouse	Thermo Fisher Scientific	Cat# A21424	AB_141780	1:1000
	Alexa Flour 555 Goat anti-Rabbit	Thermo Fisher Scientific	Cat# A21429	AB_2535850	1:1000
	Alexa Flour 647 Donkey anti-Mouse	Thermo Fisher Scientific	Cat# A32787	AB_2762830	1:1000
	Alexa Flour 647 Donkey anti-Rabbit	Thermo Fisher Scientific	Cat# A32794	AB_2762834	1:1000
	Alexa Flour 647 Donkey anti-Goat	Thermo Fisher Scientific	Cat# A32816	AB_2762839	1:1000
	Streptavidin-APC	Biolegend	Cat# 405207		1:1000
	Goat polyclonal anti-rabbit IgG, HRP-linked antibody	Cell Signaling Technology	Cat# 7074	AB_2099233	1:5000
	Horse polyclonal anti-mouse IgG, HRP-linked antibody	Cell Signaling Technology	Cat# 7076	AB_330924	1:10000

## Sheet: Primers
	TaqMan probes
	Gene	TaqMan probe
	COL4A1	Hs00266237_m1
	OTX2	Hs00222238_m1
	PDGFRB	Hs01019589_m1
	SOX17	Hs00751752_s1
	Human SYBR primers
	Gene	Primer sequence (5’-3’)
	GAPDH	F: AGGGCTGCTTTTAACTCTGGT
		R: CCCCACTTGATTTTGGAGGGA
	GATA4 (Total)	F: CGGAAGCCCAAGAACCTGAATAAAT
		R: ACTGAGAACGTCTGGGACACG
	GATA4 (Endo)	F: CCTCTTTCTCAGCAGAGCTGTA
		R: CTCTGCTACAGCCAGTAGGATT
	GATA6 (Total)	F: CCCACAACACAACCTACAGC
		R: GCGAGACTGACGCCTATGTA
	GATA6 (Endo)	F: ACGAACAGGGCGATTTCCTT
		R: GGGGTAACGTCTGCAACCTC
	SOX17 (Total)	F: GAGCCAAGGGCGAGTCCCGTA
		R: CCTTCCACGACTTGCCCAGCAT
	SOX17 (Endo)	F: CCTGGGTTTTTGTTGTTGCT
		R: CCCCAAACTGTTCAAGTGG
	HNF4A	F: GGCAATGTGTCAGGGAGGAA
		R: CAGGGATTTCAGGGGCACTT
	PDGFRA	F: CTCCCTGGCTGTTCTGATCG
		R: TGCCAACCCTGTTCCAAAGT
	CEACAM1	F: TGCTCTGATAGCAGTAGCCCT
		R: TGCCGGTCTTCCCGAAATG
	ANPEP	F: TTCAACATCACGCTTATCCACC
		R: AGTCGAACTCACTGACAATGAAG
	APOA2	F: CAAGAAGGCTGGAACGGAAC
		R: CTGGGGTTGGAAGACAATGG
	FOXA2	F: ACCCGGTTTTATCCCTTGAATC
		R: ATACAACCTGCAACCAGACAGG
	HNF4A	F: GGCAATGTGTCAGGGAGGAA
		R: CAGGGATTTCAGGGGCACTT
	KLF4	F: GATGGGGTCTGTGACTGGAT
		R: CCCCCAACTCACGGATATAA
	KLF17	F: CTGCAACTACGAGAACTGCG
		R: GCAAGAATATGGCCTCTCAC
	OCT3/4	F: GCTCGAGAAGGATGTGGTCC
		R: CGTTGTGCATAGTCGCTGCT
	NANOG	F: GCAGAAGGCCTCAGCACCTA
		R: AGGTTCCCAGTCGGGTTCA
	KDR	F: ACATTCAGCTCAAGGCTCCC
		R: TGAACCTCCCGCATTCAGTC
	LRRC32	F: GCTGCACAACACCAAGACAAA
		R: GATCAAGGGTCTCAGTGTCTGG
	SNAI2	F: CAGACCCTGGTTGCTTCAA
		R: TGACCTGTCTGCAAATGCTC
	VIMENTIN	F: AGTCCACTGAGTACCGGAGAC
		R: CATTTCACGCATCTGGCGTTC
	CDH11	F: GTATCCTCGAAGGACAACCCT
		R: GACATCGGTCAGTGTGATCGT
	TFCP2L1	F: TTTGTGGGACCCTGCGAAG
		R: TGCTTAAACGTGTCAATCTGGA
	SPARC	F: TGAGGTATCTGTGGGAGCTAATC
		R: CCTTGCCGTGTTTGCAGTG
	T	F: ACCCAGTTCATAGCGGTGAC
		R: CCATTGGGAGTACCCAGGTT
	MESP1	F: GTGCTGGCTCTGTTGGAGA
		R: CTCGGTGCTCACAGAGACG
	SPARC	F: TGAGGTATCTGTGGGAGCTAATC
		R: CCTTGCCGTGTTTGCAGTG
	EVX1	F: CAAATCCTCACTCCCACACTCA
		R: GAAGAACCACTCCCTCTCAGTC
	EOMES	F: CCTGTGGCAAAGCCGACAAT
		R: TCTCATCCAGTGGGAACCAGT
	MIXL1	F: GGTACCCCGACATCCACTTG
		R: TAATCTCCGGCCTAGCCAAA
	DNMT3B	F: AGGGAAGACTCGATCCTCGTC
		R: GTGTGTAGCTTAGCAGACTGG
	SFRP2	F: CTGGCCCGACATGCTTGAG
		R: GCTTCACATACCTTTGGAGCTT
	THY1	F: CCTACACATGCGCACTCCAC
		R: GCTGATGCCCTCACACTTGA
	SOX2	F: CCTACACATGCGCACTCCAC
		R: GAGGAAGAGGTAACCACAGGG
	ENPEP	F: CCTACACATGCGCACTCCAC
		R: TCATGGGGACAGACTTCTCAA
	HAVCR1	F: CCTACACATGCGCACTCCAC
		R: TGACGGTTGGAACAGTTGTGA
	TACSTD2	F: CCTACACATGCGCACTCCAC
		R: AGTTCACGCACCAGCACAC
	GATA2	F: CCTACACATGCGCACTCCAC
		R: CCGGCACATAGGAGGGGTA
	NR2F2	F: GCCATAGTCCTGTTCACCTCA
		R: AATCTCGTCGGCTGGTTG
	TFAP2A	F: GCCATAGTCCTGTTCACCTCA
		R: TCTTGTCACTTGCTCATTGGG
	TFAP2C	F: GCCATAGTCCTGTTCACCTCA
		R: TGGGCCGCCAATAGCATGTTCT
	SOCS3	F: GCCATAGTCCTGTTCACCTCA
		R: GTCACTGCGCTCCAGTAGAA
	APOA2	F: CAAGAAGGCTGGAACGGAAC
		R: CTGGGGTTGGAAGACAATGG
	OTX2	F: CTGGCGGCACTTAGCTCTTC
		R: GTAGCACTGGCTTGAAGCCGTC
	SP8	F: GAGGCTACAACTCGGATTACTCG
		R: GTAGCACTGGCTTGAAGCCGTC
	AQP3	F: GGGGAGATGCTCCACATCC
		R: AAAGGCCAGGTTGATGGTGAG
	Mouse SYBR primers
	Gene	Primer sequence (5’-3’)
	Gapdh	F: AGGTCGGTGTGAACGGATTTG
		R: TGTAGACCATGTAGTTGAGGTCA
	Gata4	F: CCCTTCCCTCTTCAAATTCC
		R: CTTTTCCAGAGCTCCACCTG
	Gata6	F: TTGCTCCGGTAACAGCAGTG
		R: GTGGTCGCTTGTGTAGAAGGA
	Sox17	F: GAGGGCCAGAAGCAGTGTTA
		R: AGTGATTGTGGGGAGCAAGT
	Sox7	F: AGATGCTGGGAAAGTCATGG
		R: GCTTGCCTTGTTTCTTCCTG
	Oct3/4	F: GTGGACCTCAGGTTGGACTGG
		R: CTTCTGCAGGGCTTTCATGTC
