# Supplementary material for: Hypoblast from human pluripotent stem cells regulates epiblast development
Source: Nature. 2023 Dec 5;626(7998):357–66. doi: 10.1038/s41586-023-06871-2 (PMC10849967; doi:10.1038/s41586-023-06871-2)
Supplement: Supplementary file 11 — Source Data Fig. 2 [file 41586_2023_6871_MOESM11_ESM.xlsx]

## Sheet: Fig.2b
	Fig2b. Another reppresentative data of flow cytometry 3 days after 7F induction (Naive)
