# Supplementary material for: Hypoblast from human pluripotent stem cells regulates epiblast development
Source: Nature. 2023 Dec 5;626(7998):357–66. doi: 10.1038/s41586-023-06871-2 (PMC10849967; doi:10.1038/s41586-023-06871-2)
Supplement: Supplementary file 12 — Source Data Fig. 3 [file 41586_2023_6871_MOESM12_ESM.xlsx]

## Sheet: Fig3c
				SOX17		HNF4A		FOXA2		NANOG		KLF17		THY1
					mean		mean		mean		mean		mean		mean
	N			1.08318e-06	6.55066e-07	0.00234921	0.00236427	4.70806e-05	4.02265e-05	0.0562707	0.052368	0.00190204	0.0019254	2.18627e-07	2.22789e-07
				2.26951e-07		0.00237934		3.33725e-05		0.0484652		0.00194876		2.26951e-07
	WT+G6	G(+)	D2	0.00151743	0.00151026	0.0114	0.0112071	0.000917408	0.000855671	0.0197167	0.014362	0.000599462	0.000608519	6.72968e-06	5.03936e-06
				0.00150308		0.0110142		0.000793934		0.00900724		0.000617576		3.34903e-06
			D4	0.000591633	0.000604676	0.0185588	0.0193232	0.00430593	0.00401427	0.0149887	0.0132721	0.000921921	0.000923953	4.46907e-06	3.35894e-06
				0.000617719		0.0200877		0.0037226		0.0115555		0.000925985		2.24882e-06
		G(-)	D2	4.09208e-05	3.17752e-05	0.00455299	0.00403533	0.000736516	0.000724635	0.089781	0.0793626	0.00436062	0.00431416	1.62635e-05	9.18913e-06
				2.26295e-05		0.00351767		0.000712753		0.0689442		0.0042677		2.11479e-06
			D4	8.27383e-05	4.52442e-05	0.0059827	0.00587076	0.00102814	0.000699884	0.0377727	0.0361126	0.00277283	0.00275216	8.67386e-05	7.46395e-05
				7.75017e-06		0.00575881		0.000371625		0.0344525		0.00273149		6.25404e-05
	WT		D2	9.61546e-07	9.63697e-07	0.00309916	0.00284145	0.000419899	0.00041005	0.0753366	0.0706991	0.00376973	0.00369292	9.61546e-07	9.63697e-07
				9.65848e-07		0.00258374		0.000400201		0.0660615		0.00361612		9.65848e-07
			D4	1.85018e-06	1.12058e-06	0.00134111	0.00122385	3.45723e-05	3.28273e-05	0.0446892	0.040203	0.00315026	0.00293401	8.23574e-05	8.13298e-05
				3.90989e-07		0.0011066		3.10822e-05		0.0357168		0.00271776		8.03021e-05
	P			2.92395e-07	1.62816e-07	2.82278e-05	2.93751e-05	3.32716e-05	3.05761e-05	0.0021056	0.00227282	3.95411e-06	3.20953e-06	6.85053e-05	7.13728e-05
				3.3236e-08		3.05224e-05		2.78806e-05		0.00244004		2.46495e-06		7.42403e-05
