# Supplementary material for: Hypoblast from human pluripotent stem cells regulates epiblast development
Source: Nature. 2023 Dec 5;626(7998):357–66. doi: 10.1038/s41586-023-06871-2 (PMC10849967; doi:10.1038/s41586-023-06871-2)
Supplement: Supplementary file 13 — Source Data Fig. 4 [file 41586_2023_6871_MOESM13_ESM.xlsx]

## Sheet: Fig4b
	Cell number(nEpiC)
		D2 TE-	D2 TE+	D4 TE-	D4 TE+	D6 TE-	D6 TE+
	Sample-1	25	45	30	64	45	80
	Sample-2	40	43	45	80	45	50
	Sample-3	28	60	30	40	55	85
	Sample-4	30	72	60	86	55	90
	Sample-5	38	45	36	50	40	100
	Sample-6	12	52	37	45	44	55
	Sample-7	20	32	44	70	30	44
	Sample-8	30	47	26	55	40	74
	Sample-9	28	83	30	46	40	56
	Sample-10	23	38	57	30	45	55

## Sheet: Fig4d
	Formation of cavity
			Aggregates surrounded by nHyC	Aggregates with a cavity	Aggregates with a cavity/ Aggregates surrounded by nHyC(%)
	D0	Ex1	0	0	0
		Ex2	0	0	0
	D2(nTB-)	Ex1	88	2	2.27273
		Ex2	111	2	1.8018
	D4(nTB-)	Ex1	80	12	15
		Ex2	70	13	18.5714
	D6(nTB-)	Ex1	46	10	21.7391
		Ex2	40	9	22.5
	D2(nTB+)	Ex1	95	6	6.31579
		Ex2	90	3	3.33333
	D4(nTB+)	Ex1	153	53	34.6405
		Ex2	90	43	47.7778
	D6(nTB+)	Ex1	140	55	39.2857
		Ex2	60	28	46.6667

## Sheet: Fig4e
	Cavity volume(um3)
	D6 TE-	D6 TE+
	735	30400
	264	6101
	1024	42200
	551	3966
	497	2621
	1964	21300
	360	35100
	1858	1682
	1684	4782
	1400	2577
	260	2264
	260	2960
	39200	2812
	50500	1391
	2346	38500
	6076	1095
		77300
		10000
		421
		1416
		22900
		13800
		47900
		2320
		193000
		5774
		67700
		15200
		14100
		34500
		19000
		205000
		209000
		30100
		300000
		83400

## Sheet: Fig4g
	Formation of cavity
			Aggregates surrounded by nHyC	Aggregates with a cavity	Aggregates with a cavity/ Aggregates surrounded by nHyC(%)
	nTB(-)	Ex1	31	6	19.3548
		Ex2	35	9	25.7143
		Ex3	11	2	18.1818
		Ex4	45	5	11.1111
	nTB(+)WT	Ex1	46	30	65.2174
		Ex2	60	25	41.6667
		Ex3	46	20	43.4783
		Ex4	43	25	58.1395
	nTB(+) IL6 KO #1	Ex1	62	13	20.9677
		Ex2	30	7	23.3333
		Ex3	40	9	22.5
		Ex4	73	18	24.6575
	nTB(+) IL6 KO #2	Ex1	47	11	23.4043
		Ex2	37	6	16.2162
		Ex3	35	13	37.1429
		Ex4	84	20	23.8095

## Sheet: Fig4h
	Cavity volume(um3)
	D4 TE-	D4 TE+	D4 IL6 KO#1	D4 IL6 KO#2
	349	1956	525	534
	46.6	741	120	341
	798	2509	98.7	2051
	129	6183	394	1341
	844	1708	538	318
	563	785	525	278
	33.2	3023	301	329
	44.2	1020	1612	270
	64.5	370	338	1666
	174	1075	113	158
	311	580	308	480
	812	11000	204	170
	173	10800	237	96.6
	290	160	356	1713
	427	613	220	827
	1148	367	88.3	387
	18.1	656	294	121
	165	697	803	265
	826	1278	251	1239
	326	362	172	385
	434	5636	2493	170
	1336	875	152	68.1
		5324	330	400
		1556	285
		625	287
		713	615
		501	50.4
		7115	690
		1727	733
		3816	227
		2436	653
		2767	542
		580
		2001
		1617
		1282
		267
		1313
		1254
		1083
		639
		629
		5293
		6504
		1675
		705
		1573
		455

## Sheet: Fig4i
	Formation of cavity
			Aggregates surrounded by nHyC	Aggregates with a cavity	Aggregates with a cavity/ Aggregates surrounded by nHyC(%)
	WT + G6	Ex1	57	6	10.5263
		Ex2	50	7	14
		Ex3	20	3	15
	WT + G6-Y	Ex1	34	7	20.5882
		Ex2	14	2	14.2857
		Ex3	23	3	13.0435
	WT-Y + G6	Ex1	28	10	35.7143
		Ex2	8	2	25
		Ex3	28	11	39.2857
