# Supplementary material for: Hypoblast from human pluripotent stem cells regulates epiblast development
Source: Nature. 2023 Dec 5;626(7998):357–66. doi: 10.1038/s41586-023-06871-2 (PMC10849967; doi:10.1038/s41586-023-06871-2)
Supplement: Supplementary file 14 — Source Data Fig. 5 [file 41586_2023_6871_MOESM14_ESM.xlsx]

## Sheet: Fig5d
		nEpiC (Angle)	nHyC (Angle)
	Bilaminoid	nEpiC T+	nHyC CER1-GFP+
	No.1	8.6005	134.898
	No.2	41.5556	5.589
	No.3	22.079	110.916
	No.4	54.1792	106.83
	No.5	40.9233	52.0715
	No.6	24.9312	97.2862
	No.7	36.233	69.464
	No.8	14.0615	44.553
	No.9	12.246	107.391
	No.10	5.855	85.152

## Sheet: Fig5e
		nEpiC (Angle)	nHyC (Angle)
	Bilaminoid	nEpiC T+	nHyC OTX2+
	No.1	15.6432	147.903
	No.2	26.4854	121.365
	No.3	10.4387	138.307
	No.4	65.0624	123.316
	No.5	10.8107	90.627
	No.6	24.0545	94.1922
	No.7	15.3733	154.084
	No.8	61.07	88.3422
	No.9	68.9162	152.318
	No.10	66.4156	60.3219
	No.11	44.0412	131.523
	No.12	24.3022	155.906
	No.13	43.1374	116.718
	No.14	14.902	157.077
	No.15	41.9723	87.1487

## Sheet: Fig5f
			Total bilaminoids	T(+) cell containing Bilaminoid
	Tamoxifen-	Ex1	13	9
		Ex2	42	34
	Tamoxifen+	Ex1	19	1
		Ex2	59	4

## Sheet: Fig5h
	Formation of cavity
			Aggregates surrounded by nHyC	Aggregates with a cavity	Aggregates with a cavity/ Aggregates surrounded by nHyC(%)
	Control	Ex1	64	33	51.5625
		Ex2	77	21	27.2727
		Ex3	68	18	26.4706
	KO #1	Ex1	73	0	0
		Ex2	84	0	0
		Ex3	79	0	0
	KO #2	Ex1	73	0	0
		Ex2	73	0	0
		Ex3	70	1	1.42857
