# Supplementary material for: Hypoblast from human pluripotent stem cells regulates epiblast development
Source: Nature. 2023 Dec 5;626(7998):357–66. doi: 10.1038/s41586-023-06871-2 (PMC10849967; doi:10.1038/s41586-023-06871-2)
Supplement: Supplementary file 15 — Source Data Extended Data Fig. 1 [file 41586_2023_6871_MOESM15_ESM.xlsx]

## Sheet: Ex Fig1b
			OCT3/4		NANOG		KLF17		TFCP2L1
				mean		mean		mean		mean
	H9	Primed	0.123608	0.126325	0.00695414	0.00707119	1.68309e-07	1.76824e-07	0.000283402	0.000261066
			0.129042		0.00718824		1.85339e-07		0.00023873
		Naïve(VPA)	0.329265	0.293558	0.0590195	0.0589674	0.00804943	0.0076727	0.0857906	0.0770941
			0.257852		0.0589153		0.00729597		0.0683977
		Naïve(5iLA)	0.226063	0.2439	0.0320633	0.0340316	0.00180004	0.00175468	0.0314869	0.0315434
			0.261737		0.036		0.00170933		0.0316
		Naïve(NK2)	0.383548	0.371071	0.0523781	0.0510181	0.00159281	0.00158664	0.0686611	0.0695682
			0.358594		0.0496582		0.00158046		0.0704752
	H1	Primed	0.18025	0.173634	0.00974214	0.0102774	9.67403e-06	6.7936e-06	0.000817122	0.000850869
			0.167017		0.0108127		3.91316e-06		0.000884615
		Naïve(NK2)	0.292831	0.277721	0.0322554	0.0314735	0.00582726	0.00584018	0.0607288	0.0597166
			0.26261		0.0306916		0.00585309		0.0587044
	AdiPS	Primed	0.192089	0.186243	0.0110392	0.0112996	6.85898e-05	6.02709e-05	0.000799844	0.000768466
			0.180397		0.01156		5.1952e-05		0.000737089
		Naïve(NK2)	0.285764	0.288376	0.0417361	0.045459	0.00124782	0.00131698	0.0635773	0.068995
			0.290987		0.0491819		0.00138613		0.0744128

## Sheet: Ex Fig1d
				GATA6(Total)		GATA4(Total)		SOX17(Total)		GATA6(Endo)		GATA4(Endo)		SOX17(Endo)		PDGFRA
					mean		mean		mean		mean		mean		mean		mean
	Naïve	GATA6(H9)	D0	0.0072163	0.00769798	0.00124611	0.00128567	4.51217e-05	4.32367e-05	0.00380998	0.00378376	0.000631907	0.000588729	1.27336e-05	1.11719e-05	3.78591e-05	3.27868e-05
				0.00817965		0.00132523		4.13518e-05		0.00375753		0.00054555		9.61022e-06		2.77145e-05
			D2	3.65457	3.76599	0.00373505	0.00405698	0.00458125	0.00450714	0.00588803	0.00627924	0.00651961	0.00654455	0.0106132	0.0112892	0.00687226	0.00701322
				3.87741		0.00437892		0.00443304		0.00667045		0.0065695		0.0119653		0.00715417
			D4	1.66955	1.86919	0.00731752	0.00823673	0.00352692	0.00381411	0.015314	0.0157282	0.0117597	0.0116909	0.0219597	0.0233328	0.00896798	0.00892161
				2.06882		0.00915594		0.0041013		0.0161424		0.011622		0.0247059		0.00887523
		GATA4(H9)	D0	0.000313526	0.000343441	0.00290379	0.00321794	1.52369e-05	1.4326e-05	0.00259869	0.00265481	0.000838443	0.00081064	1.57641e-05	1.44052e-05	7.23324e-05	6.41121e-05
				0.000373357		0.00353209		1.34152e-05		0.00271092		0.000782837		1.30463e-05		5.58919e-05
			D2	0.00071747	0.00110488	1.15304	1.3246	0.00122069	0.00125581	0.00664277	0.00597284	0.00263314	0.00258829	0.0028536	0.00286154	0.00613381	0.00636306
				0.00149229		1.49617		0.00129094		0.00530291		0.00254345		0.00286947		0.00659232
			D4	0.00155581	0.00185321	0.641374	0.699866	0.00105709	0.00122141	0.00763583	0.00758849	0.00470367	0.0045295	0.00483255	0.00471015	0.00466793	0.00457131
				0.0021506		0.758359		0.00138573		0.00754115		0.00435534		0.00458774		0.00447468
		SOX17(H9)	D0	0.00215982	0.0020962	0.00144215	0.0015683	0.00350801	0.00324308	0.00338882	0.00360734	0.0018529	0.00183635	0.000159076	0.00017002	8.95467e-05	9.03294e-05
				0.00203257		0.00169446		0.00297814		0.00382586		0.00181981		0.000180965		9.1112e-05
			D2	0.000479497	0.000396714	0.00631372	0.00619968	0.534566	0.531819	0.00340531	0.00347147	0.00181225	0.00171489	0.000243127	0.000217272	0.000256634	0.000253645
				0.000313932		0.00608563		0.529072		0.00353763		0.00161752		0.000191416		0.000250657
			D4	0.00195457	0.00158599	0.0078021	0.00750492	0.25014	0.252734	0.00538439	0.00565669	0.00282605	0.00273783	0.000381772	0.00038919	0.0005055	0.000508851
				0.00121741		0.00720774		0.255328		0.00592898		0.00264962		0.000396607		0.000512202
		WT(H9)	D0	0.000407839	0.000389557	0.00143757	0.00120935	1.96327e-05	1.778e-05	0.00140618	0.00148106	0.000715877	0.000668464	6.46463e-06	6.48036e-06	2.34021e-05	2.2254e-05
				0.000371275		0.000981135		1.59272e-05		0.00155594		0.000621051		6.49608e-06		2.11058e-05
			D2	0.000320163	0.000316267	0.00225223	0.00221325	0.000131737	0.00012415	0.00140424	0.00138079	0.00128769	0.00109754	0.00011225	8.95433e-05	8.64964e-05	8.38527e-05
				0.00031237		0.00217427		0.000116563		0.00135734		0.000907383		6.68366e-05		8.1209e-05
			D4	0.000387716	0.000367698	0.00309368	0.00299022	0.000113935	0.000113135	0.00176026	0.00178187	0.00187746	0.00174302	0.000127078	0.000110214	0.000118404	0.000101035
				0.000347681		0.00288675		0.000112334		0.00180348		0.00160858		9.33493e-05		8.36659e-05
	Primed	GATA6(H9)	D0	0.00172692	0.00156375	4.19653e-05	5.29736e-05	3.7696e-05	3.13205e-05	0.000439759	0.000416268	0.000105974	9.61155e-05	0.000163208	0.000150894	0.0002329	0.000229795
				0.00140057		6.39819e-05		2.49449e-05		0.000392777		8.62569e-05		0.000138579		0.000226689
			D2	1.37621	1.41722	0.00895604	0.00889827	0.015265	0.0147984	0.0182621	0.0197369	0.00381791	0.00419331	0.0351824	0.0384529	0.00370066	0.00408147
				1.45822		0.00884051		0.0143318		0.0212116		0.0045687		0.0417234		0.00446229
			D4	0.557295	0.580114	0.0146311	0.0174324	0.0115464	0.0121657	0.028419	0.0290327	0.0113592	0.0104921	0.0303954	0.0297966	0.00382852	0.00382454
				0.602933		0.0202337		0.012785		0.0296464		0.00962499		0.0291977		0.00382056
		GATA4(H9)	D0	0.000159733	0.000233788	0.00171681	0.00227358	0.000259815	0.000309503	0.00180098	0.00183662	0.000440979	0.000405001	0.000939381	0.000926221	0.000423309	0.000393752
				0.000307843		0.00283035		0.000359191		0.00187227		0.000369024		0.000913062		0.000364195
			D2	0.000388382	0.000464846	0.951265	0.936869	0.00371145	0.00376428	0.0035895	0.00360324	0.000894892	0.000833476	0.0095585	0.0101339	0.00273546	0.00279849
				0.00054131		0.922472		0.00381712		0.00361698		0.00077206		0.0107092		0.00286153
			D4	0.000609815	0.000831457	0.367957	0.395149	0.00377932	0.00401852	0.0150614	0.0157715	0.00396078	0.00381032	0.017289	0.0185332	0.00230024	0.00245127
				0.0010531		0.422342		0.00425772		0.0164816		0.00365985		0.0197774		0.00260229
		SOX17(H9)	D0	8.08132e-05	6.41008e-05	1.47736e-05	6.63987e-05	0.00251469	0.00236769	0.000428624	0.000431465	0.000170966	0.000161359	0.000236807	0.000212077	0.000463867	0.000453342
				4.73884e-05		0.000118024		0.00222069		0.000434306		0.000151752		0.000187347		0.000442817
			D2	5.1591e-05	5.57322e-05	0.000158208	0.000232015	0.49508	0.495073	0.000530632	0.000509965	0.000210338	0.000192147	8.0369e-05	7.09783e-05	0.000112483	0.000103996
				5.98735e-05		0.000305821		0.495065		0.000489298		0.000173955		6.15876e-05		9.55092e-05
			D4	0.000875121	0.000841944	0.00111527	0.00101352	0.280709	0.274184	0.00184777	0.00192582	0.000302873	0.000321339	0.000828046	0.000705971	0.000123946	0.000133063
				0.000808766		0.000911777		0.267659		0.00200386		0.000339806		0.000583896		0.000142179
		WT(H9)	D0	0.00116742	0.00116198	0.00107	0.00115813	0.0013595	0.00136897	0.00220195	0.0022495	0.000608271	0.000619432	0.00134144	0.00122197	0.000523327	0.000519367
				0.00115653		0.00124627		0.00137844		0.00229706		0.000630594		0.00110251		0.000515407
			D2	0.000488275	0.00052544	0.000887765	0.000849105	0.00062642	0.000666886	0.00176881	0.00188426	0.000664704	0.000668877	0.000759322	0.000781526	0.000145873	0.000144769
				0.000562606		0.000810444		0.000707352		0.0019997		0.000673049		0.000803731		0.000143665
			D4	0.00128642	0.0011729	0.00147236	0.00151753	0.00176836	0.00161442	0.0062627	0.00659618	0.000859033	0.000897258	0.00210495	0.00207333	0.000503403	0.000529437
				0.00105938		0.0015627		0.00146047		0.00692966		0.000935483		0.00204172		0.000555472

## Sheet: Ex Fig1g
			PDGFRA		GATA6(Endo)		GATA4(Total)		SOX17(Total)		HNF4A		FOXA2		COL4A1		OTX2		KLF4		APOA2		PDGFRB		KDR		SNAI2		VIMENTIN		CDH11		TFCP2L1		KLF17
				mean		mean		mean		mean		mean		mean		mean		mean		mean		mean		mean		mean		mean		mean		mean		mean		mean
	Naive(N)	D0 PSCs	0.000649425	0.000611021	0.000140736	0.000140964	0.000556223	0.000568354	0.00011096	0.000115691	0.00331029	0.00294741	0.000137939	0.000170383	0.000162139	0.000157593	0.00560254	0.00524769	0.0292141	0.0282295	0.000230584	0.000233753	0.000105132	7.51531e-05	0.000232178	0.000223645	2.57596e-05	2.52154e-05	0.00248035	0.00240526	0.00285732	0.00302933	0.0591451	0.0565053	0.0470685	0.0468379
			0.000572616		0.000141192		0.000580484		0.000120423		0.00258453		0.000202827		0.000153047		0.00489284		0.0272449		0.000236922		4.51741e-05		0.000215111		2.46712e-05		0.00233017		0.00320134		0.0538656		0.0466074
		D3 Naïve G6-PDGFRA+	0.108372	0.127934	0.000859997	0.000817044	0.00650254	0.00865333	0.126375	0.150061	0.00938933	0.00831222	0.040429	0.0512998	0.0533685	0.0548778	0.0165198	0.015205	0.0278599	0.0268559	0.0061174	0.00658672	0.000189915	0.000214929	0.00102559	0.000896796	0.000294233	0.000289361	0.0122617	0.0116551	0.00446134	0.00413096	0.0130182	0.0129597	0.0122015	0.0148914
			0.147495		0.000774091		0.0108041		0.173747		0.00723512		0.0621705		0.0563872		0.0138902		0.025852		0.00705603		0.000239944		0.000768008		0.000284489		0.0110485		0.00380058		0.0129012		0.0175814
	Primed(P)	D0 PSCs	0.0010907	0.001049	1.51086e-05	1.26771e-05	0.000130964	0.00012829	0.000638238	0.000569235	5.41795e-06	6.4507e-06	2.68526e-05	5.6934e-05	0.00376001	0.00383341	0.0340188	0.0321885	9.37467e-05	7.61064e-05	6.71129e-05	5.3014e-05	0.0128381	0.0124685	0.00233617	0.00274308	0.000353314	0.000346758	2.80692	2.95614	0.00740273	0.00687045	0.000194307	0.000198083	0	2.92431e-05
			0.0010073		1.02455e-05		0.000125616		0.000500233		7.48345e-06		8.70153e-05		0.00390682		0.0303583		5.84662e-05		3.89151e-05		0.0120989		0.00314998		0.000340203		3.10536		0.00633817		0.00020186		5.84862e-05
		D3 Primed G6-PDGFRA+	0.053389	0.0533095	0.000371086	0.000362974	0.000537909	0.000612869	0.00138169	0.00138928	1.09479e-05	1.06494e-05	0.000353706	0.000319247	0.0143163	0.0118963	0.00268348	0.00262915	0.00206476	0.00179122	0.000535512	0.000457707	0.049806	0.0503135	0.0041636	0.00394446	0.0515966	0.0511138	7.16784	7.04818	0.121753	0.111363	5.2706e-05	0.000133027	0.00481621	0.00549134
			0.0532301		0.000354862		0.00068783		0.00139687		1.03509e-05		0.000284789		0.00947629		0.00257483		0.00151767		0.000379902		0.0508209		0.00372532		0.0506311		6.92853		0.100972		0.000213349		0.00616647

## Sheet: Ex Fig1h
			PDGFRA		GATA6(Total)		GATA4(Endo)		SOX17(Total)		HNF4A		FOXA2		COL4A1		OTX2		KLF4		APOA2		PDGFRB		KDR		SNAI2		VIMENTIN		CDH11		TFCP2L1		KLF17
				mean		mean		mean		mean		mean		mean		mean		mean		mean		mean		mean		mean		mean		mean		mean		mean		mean
	Naive(N)	D0 PSCs	0.000630007	0.000685959	0.000598724	0.00056443	0.000401473	0.000360363	9.9156e-05	0.000124536	0.00591066	0.00577749	0.00177559	0.00176423	0.000343892	0.000329608	0.00367896	0.00373458	0.0385578	0.0362093	0.000414376	0.000406552	0.000155802	0.00021069	0.0122216	0.0153385	0.00078147	0.000778059	0.0518376	0.0511732	0.0143328	0.0165184	0.0173733	0.0168403	0.112524	0.102075
			0.000741911		0.000530136		0.000319252		0.000149916		0.00564431		0.00175286		0.000315323		0.0037902		0.0338608		0.000398728		0.000265577		0.0184553		0.000774647		0.0505089		0.0187041		0.0163073		0.0916265
		D3 Naïve G6-PDGFRA+	0.0276466	0.029406	0.00976799	0.00949046	0.00353812	0.00329757	0.0354434	0.0356087	0.0194534	0.0194615	0.00617615	0.00636686	0.0267784	0.0256177	0.00777224	0.00857267	0.054057	0.0519929	0.00788465	0.00787544	0	0	0.00823916	0.00857065	2.06799e-05	1.98517e-05	0.0017618	0.0019	0.00598662	0.00662218	0.00420585	0.0038689	0.016155	0.0155721
			0.0311655		0.00921294		0.00305701		0.035774		0.0194695		0.00655757		0.0244569		0.00937311		0.0499287		0.00786623		0		0.00890213		1.90236e-05		0.0020382		0.00725775		0.00353195		0.0149892
	Primed(P)	D0 PSCs	0.00160904	0.00155258	0.000444845	0.000394422	5.47828e-05	5.11996e-05	0.000121213	0.000122061	4.40821e-05	3.16399e-05	0.000997629	0.000868176	0.00904233	0.00822211	0.0120958	0.0133003	0.000109407	0.00011021	5.06571e-05	4.47953e-05	0.00430128	0.00421967	0.051162	0.0539686	0.000780129	0.0007368	5.36529	5.46448	0.0110922	0.0117967	8.45267e-05	8.15393e-05	3.23374e-05	1.61687e-05
			0.00149611		0.000343999		4.76164e-05		0.000122909		1.91977e-05		0.000738724		0.00740188		0.0145048		0.000111013		3.89334e-05		0.00413805		0.0567752		0.000693472		5.56367		0.0125012		7.85518e-05		0
		D3 Primed G6-PDGFRA+	0.0238649	0.0233195	0.00465966	0.00426368	0.00044785	0.000380288	0.00423494	0.0039928	0.000579492	0.000558274	0.001177	0.00068952	0.0166695	0.0149231	0.000480002	0.000450547	0.00432778	0.00458458	0.00042018	0.000396794	0.00673874	0.00641737	0.0260849	0.0290353	0.0223081	0.0227698	6.87062	6.88478	0.0497637	0.055218	5.62598e-05	2.88292e-05	0.00411426	0.00373917
			0.0227742		0.00386769		0.000312726		0.00375067		0.000537056		0.000202043		0.0131767		0.000421091		0.00484137		0.000373407		0.00609599		0.0319857		0.0232316		6.89895		0.0606724		1.39867e-06		0.00336408

## Sheet: Ex Fig1j
				GATA6(Total)		PDGFRA
					mean		mean
	Naïve	D0		0.0262915	0.022979	7.18963e-05	5.80485e-05
				0.0196665		4.42007e-05
		D3	(-)	0.0101367	0.00989079	4.56204e-05	4.54623e-05
				0.00964491		4.53041e-05
			24H	0.0236068	0.0242136	0.00219483	0.00205971
				0.0248205		0.0019246
			48H	0.117073	0.114793	0.0156746	0.0158085
				0.112513		0.0159423
			72H	1.60896	1.50729	0.00696073	0.00689831
				1.40562		0.0068359
	Primed	D0		0.00204483	0.00210271	0.000443014	0.000436317
				0.00216059		0.00042962
		D3	(-)	0.000329431	0.000338821	0.000186709	0.000167703
				0.000348211		0.000148696
			24H	0.00664942	0.00569501	0.0035541	0.00356401
				0.00474061		0.00357391
			48H	0.0065128	0.00614519	0.00758406	0.00760339
				0.00577758		0.00762273
			72H	0.102384	0.108139	0.00724252	0.007914
				0.113893		0.00858549

## Sheet: Ex Fig1l
			GATA6(Total)								PDGFRA
			0H		6H		D1		D3		0H		6H		D1		D3
		DOX Conc(μM)		mean		mean		mean		mean		mean		mean		mean		mean
	Naïve	10	0.0606738	0.0583443	33.5164	33.4063	32.599	31.2742	16.5043	15.9834	0.000218882	0.000192841	0.00141258	0.00140589	0.00644178	0.0048075	0.0146464	0.0146359
			0.0560148		33.2961		29.9493		15.4624		0.0001668		0.00139921		0.00317322		0.0146255
		0.1	0.0606738	0.0583443	3.41924	3.67911	3.75451	4.08687	0.111299	0.108162	0.000218882	0.000192841	0.00110167	0.00111717	0.0336769	0.0358186	0.0487974	0.0461248
			0.0560148		3.93898		4.41924		0.105025		0.0001668		0.00113267		0.0379604		0.0434522
		0	0.0606738	0.0583443	0.0495405	0.0493375	0.0194005	0.0188959	0.00718699	0.00713726	0.000218882	0.000192841	0.00112813	0.000853128	0.000350453	0.000367045	9.15818e-05	7.51594e-05
			0.0560148		0.0491345		0.0183913		0.00708753		0.0001668		0.000578123		0.000383637		5.8737e-05
	Primed	10	0.00877241	0.00883307	6.12125	6.29897	2.93333	2.82401	3.38613	3.26624	0.0013493	0.00135131	0.000519233	0.000491959	0.00208354	0.00212484	0.00478273	0.00496598
			0.00889374		6.47669		2.7147		3.14635		0.00135332		0.000464686		0.00216614		0.00514922
		0.1	0.00877241	0.00883307	2.07636	2.11109	0.753202	0.729526	0.0867381	0.086997	0.0013493	0.00135131	0.00104508	0.00106444	0.00210058	0.00211825	0.00944594	0.0096661
			0.00889374		2.14583		0.705851		0.0872559		0.00135332		0.0010838		0.00213592		0.00988625
		0	0.00877241	0.00883307	0.0035607	0.00355896	0.00158641	0.00169448	0.00114737	0.00108628	0.0013493	0.00135131	0.000713583	0.000602122	0.000600936	0.000606489	0.000545664	0.00056766
			0.00889374		0.00355721		0.00180255		0.00102518		0.00135332		0.000490661		0.000612043		0.000589656

## Sheet: Ex Fig1n
		DOX Conc(μM)	Ex1	Ex2	Ex3	Ave	SD
	Naïve	0μM	275000	300000	330000	301667	27537.9
		0.1μM	125000	175000	125000	141667	28867.5
		1μM	90000	105000	85000	93333.3	10408.3
		10μM	20000	30000	15000	21666.7	7637.63
	Primed	0μM	575000	490000	510000	525000	44441
		0.1μM	410000	505000	460000	458333	47521.9
		1μM	455000	395000	415000	421667	30550.5
		10μM	45000	35000	35000	38333.3	5773.5
