# Supplementary material for: Hypoblast from human pluripotent stem cells regulates epiblast development
Source: Nature. 2023 Dec 5;626(7998):357–66. doi: 10.1038/s41586-023-06871-2 (PMC10849967; doi:10.1038/s41586-023-06871-2)
Supplement: Supplementary file 16 — Source Data Extended Data Fig. 2 [file 41586_2023_6871_MOESM16_ESM.xlsx]

## Sheet: Ex Fig2a
	PDGFRA positive cells(%)
		Electrophoration(GATA6)
		1	2	3	4	5
	Ex1	84.7	75.4	81.2	78.1	78.3
	Ex2	84.5	72.6	75.2	80.7	70.4
	Ex3	90.4	76.3	80.4	76.7	84.4
	Ex4	87.2		80.9	70.4	92.3
	Ex5	88		81.9	73.8	79.1
	Ex6	82			88.6	86.1
	Ex7	70			87.4	70.5
	Ex8	70.5			75.1	91.2
	Ex9	75.5			86	89.3
	Ex10	80.4			93.5	92.1
	Ex11	80.1			94.9	83.9
	Ex12	72.6			85.5	94.5
	Ex13	71.3			92.4	81.7
	Ex14				81	85.4
	Ex15				83.4	90.7
	Ex16				85.7	93.5
	Ex17				93.2	89.8
	Ex18				91.1	87.3
	Ex19				71.1	75.7
	Ex20				78.8	83.5
	Ex21				73.4	78.1
	Ex22				78.3	94
	Ex23				88.2
	Ex24				68
	Ex25				70.9
	Ex26				73.3
	Ex27				76.2
	Ex28				92.9

## Sheet: Ex Fig2b
			PDGFRA		GATA6(Endo)		GATA4		SOX17		FOXA2		HNF4A		COL4A1		SPARC		OCT3/4
				mean		mean		mean		mean		mean		mean		mean		mean		mean
		D0	7.61139e-05	6.14155e-05	0.00021708	0.000195693	0.00183672	0.00176428	2.06802e-06	1.16196e-06	2.55748e-07	2.55823e-07	0.00329536	0.0032348	0.000937933	0.000901088	0.0335296	0.0335111	0.410818	0.409407
			4.6717e-05		0.000174305		0.00169185		2.55898e-07		2.55898e-07		0.00317424		0.000864243		0.0334925		0.407997
		Serum(S)	0.0287368	0.028282	0.00141179	0.00139674	0.0251977	0.0248324	0.00320386	0.00311518	0.00246188	0.00239288	0.0138553	0.0138503	0.0908804	0.0884952	0.0817137	0.0810446	0.0249252	0.0245935
			0.0278271		0.00138169		0.024467		0.0030265		0.00232387		0.0138453		0.08611		0.0803755		0.0242618
		Serum free(SF)	0.037351	0.0349754	0.00412045	0.00388133	0.0208044	0.0208395	0.00203173	0.00194142	0.00182849	0.00179056	0.0150973	0.0151713	0.108696	0.109052	0.0804546	0.0793832	0.0469741	0.046591
			0.0325999		0.00364222		0.0208745		0.0018511		0.00175263		0.0152452		0.109408		0.0783118		0.0462078

## Sheet: Ex Fig2d
	PDGFRA positive cells(%)
		Electrophoration(GATA4)
		1	2	3
	Ex1	41.6	44.5	40.8
	Ex2	48.7	45	39.8
	Ex3	43.2
	Ex4	38.6
	Ex5	38
	Ex6	26.8

## Sheet: Ex Fig2k
Gene expression profiles from the scRNA-seq analysis of human embryos reported by Stirparo et al. (2018)7.
		Zygoto	Zygoto	Zygoto	cell4	cell4	cell4	cell4	cell4	cell4	cell4	cell4	cell4	cell4	cell8	cell8	cell8	cell8	cell8	cell8	cell8	cell8	cell8	cell8	cell8	cell8	cell8	cell8	cell8	cell8	compMorula	compMorula	compMorula	compMorula	compMorula	compMorula	compMorula	compMorula	compMorula	compMorula	compMorula	compMorula	compMorula	compMorula	compMorula	compMorula	compMorula	compMorula	compMorula
ENSG00000185155	MIXL1	7.34657	8.11138	7.42036	7.46811	7.53582	7.40464	7.61766	7.15951	7.40059	7.48547	7.88527	7.41448	7.61359	1.26646	4.31188	4.55602	3.49979	2.56918	4.28409	3.49148	3.63429	4.4719	3.42133	3.9213	4.22758	3.88878	2.95836	4.9812	0.137241	0	0	0	0	2.33377	0	2.64097	2.07022	3.5967	0	0	0.160146	0	0	0	4.73023	0	0	5.24979
ENSG00000163508	EOMES	0.0786098	1.14463	0.177854	0.549817	0	0.177344	0.0553345	0.916477	0.0380147	0.505078	0	0.716684	0.532467	0	0.972987	0	0.429214	0.0949116	0.0633649	0.0261627	0	1.55636	0.0697022	2.26864	0	1.12294	0.0243197	0.0173518	0	0	0	0	0	0	0	0	0	0	0	0	0	0	0	0	0	0	0.429	0
ENSG00000113196	HAND1	0	0	0	0	0.2444	0	0	0	0	0.986666	0.0237521	0	0	0.336398	0.608998	0.299479	0	0	0	0	0.298424	0	1.2719	0.819668	0.024887	0	0	0	1.00734	0	0	0	0	0	0	0	0	0	0	0	0	0	0	0	0.247928	0	0	0
[truncated: 145 more columns]

## Sheet: Ex Fig2m
Gene expression profiles from the scRNA-seq analysis of human embryos reported by Stirparo et al. (2018)7.
		Zygoto	Zygoto	Zygoto	cell4	cell4	cell4	cell4	cell4	cell4	cell4	cell4	cell4	cell4	cell8	cell8	cell8	cell8	cell8	cell8	cell8	cell8	cell8	cell8	cell8	cell8	cell8	cell8	cell8	cell8	compMorula	compMorula	compMorula	compMorula	compMorula	compMorula	compMorula	compMorula	compMorula	compMorula	compMorula	compMorula	compMorula	compMorula	compMorula	compMorula	compMorula	compMorula	compMorula
ENSG00000164736	SOX17	0	0.131853	0.37629	0	0	0	0	0	0	0	0	0	0	0	0	0	0	0	0	0	0	0	0	0	0	0	0	0	0	0	0	0	0	0	0	0	0	0	0	0	0	0	0	0	0	0	0	0
ENSG00000158874	APOA2	0.283092	0.307079	0	0	0	0	1.53933	0	2.79871	1.19226	0.0432045	1.94961	0	0	0.427499	0	0	1.88682	0.157949	1.31638	1.63844	2.35377	2.02194	2.2574	2.7083	1.6968	1.34636	1.34619	2.2043	0	0	0	0	0	0	0	0	0	0	0	0	0	0	1.80715	0	0	0	0
ENSG00000101076	HNF4A	0.0100637	0	0	0	0	0	0	0	0	0	0	0	0	2.68143	2.98872	2.38764	1.88811	1.15374	1.21164	2.60025	1.39248	1.63404	2.37284	1.53232	2.92615	1.16034	1.52797	1.82273	2.21527	5.49186	4.77778	5.05292	4.55414	5.16829	6.09444	5.15151	5.27488	5.09383	5.09252	5.0774	4.35824	5.07427	5.16693	5.05428	3.94071	2.76422	3.40509	4.06123
ENSG00000196188	CTSE	0	0	0	0	0	0	0	0	0	0	0.570074	0	0	0	0	0	0	0	0	0	0	0	0	0	0	0	0	0	0	0	0	0	0	0	0	0	0	0	0	0	0	0	0	0	0	0	0	0
ENSG00000136826	KLF4	0.432959	0.146916	0.478609	0	0	3.12676	0	2.18501	1.52532	0.582845	1.2194	1.691	1.07587	4.66753	4.92427	5.85124	6.15634	4.08113	5.80566	5.13313	6.65044	5.26643	5.83231	6.64761	7.29457	6.80543	5.33788	6.23805	6.91524	6.00045	5.31727	4.59481	5.67311	6.55498	4.18009	6.06123	6.14364	6.15062	5.44508	5.03158	6.00578	6.13144	6.77187	6.23336	5.32256	6.77215	6.71436	6.71551
ENSG00000165588	OTX2	9.42237	9.8418	9.29515	9.65706	9.63495	9.48964	9.26774	9.1988	9.23946	9.70374	10.0289	9.70658	9.75854	5.48578	6.90991	6.85089	5.98669	5.95445	6.25485	6.51146	6.18359	7.47528	7.63971	6.2443	6.76514	6.25994	5.83763	7.01801	5.93933	3.65377	2.87772	5.09263	2.62061	1.43904	3.19093	3.92915	3.95001	3.90159	1.13586	0	2.64152	3.14326	3.70564	4.06964	6.6627	5.2747	3.15272	7.02303
[truncated: 145 more columns]
