# Supplementary material for: Hypoblast from human pluripotent stem cells regulates epiblast development
Source: Nature. 2023 Dec 5;626(7998):357–66. doi: 10.1038/s41586-023-06871-2 (PMC10849967; doi:10.1038/s41586-023-06871-2)
Supplement: Supplementary file 17 — Source Data Extended Data Fig. 3 [file 41586_2023_6871_MOESM17_ESM.xlsx]

## Sheet: Ex Fig3f
			GATA6(Endo)		GATA4(Total)		SOX17(Total)		PDGFRA		HNF4A		FOXA2		KLF4		OCT3/4		NANOG
				mean		mean		mean		mean		mean		mean		mean		mean		mean
	H9	Naïve	0.000309452	0.000309773	0.00139454	0.00132655	8.96576e-08	9.58262e-08	0.000292962	0.000285349	0.00236327	0.00247828	1.56335e-05	1.11422e-05	0.0590877	0.0607073	0.252613	0.258159	0.0274319	0.0283452
			0.000310095		0.00125857		1.01995e-07		0.000277735		0.00259329		6.65099e-06		0.062327		0.263706		0.0292585
		PDGFRA-	0.000239282	0.000246191	0.00192757	0.00221539	0.000133952	0.000136074	0.000192614	0.000197964	0.000482561	0.000538744	0.000141099	0.000161662	0.0125863	0.0124997	0.122682	0.135564	0.011719	0.0130286
			0.000253101		0.00250322		0.000138196		0.000203314		0.000594927		0.000182224		0.012413		0.148445		0.0143381
		PDGFRA+	0.0041033	0.00453586	0.0173491	0.0183463	0.000579462	0.000649411	0.0653351	0.0691412	0.00804329	0.00853683	0.00197217	0.0019915	0.0386604	0.0381188	0.0425411	0.0476947	0.000128317	0.000141307
			0.00496841		0.0193436		0.000719359		0.0729474		0.00903036		0.00201082		0.0375772		0.0528482		0.000154297
	H1	Naïve	0.0016653	0.00164647	0.000434909	0.000437029	4.8486e-06	5.13482e-06	0.000138964	0.000131155	0.00295219	0.00320731	6.63224e-07	7.5048e-07	0.0455312	0.0461712	0.208772	0.232367	0.0301019	0.0325207
			0.00162764		0.00043915		5.42104e-06		0.000123346		0.00346243		8.37736e-07		0.0468113		0.255962		0.0349394
		PDGFRA-	0.000101025	9.63854e-05	0.00136111	0.00136537	3.15281e-05	3.03304e-05	8.96089e-05	8.31389e-05	0.000205724	0.000201057	1.88379e-05	1.42608e-05	0.0143282	0.0135098	0.119825	0.118673	0.0103588	0.0103302
			9.17458e-05		0.00136963		2.91328e-05		7.66689e-05		0.000196389		9.68378e-06		0.0126915		0.117522		0.0103015
		PDGFRA+	0.00355977	0.00381313	0.0204324	0.0218221	0.000621912	0.000658384	0.0607909	0.0643089	0.00668897	0.00738009	0.0019708	0.00206372	0.0384732	0.0375622	0.0337961	0.0371331	0.000132934	0.000143455
			0.00406649		0.0232118		0.000694856		0.0678268		0.00807121		0.00215664		0.0366511		0.0404701		0.000153977
	AdiPS	Naïve	0.000279861	0.000305876	0.000877083	0.000933982	3.64899e-07	4.02754e-07	0.000441591	0.000361309	0.00193025	0.00204644	3.64899e-07	4.02754e-07	0.0324869	0.0334607	0.228299	0.234976	0.0188146	0.0207037
			0.000331891		0.000990881		4.40608e-07		0.000281028		0.00216263		4.40608e-07		0.0344345		0.241652		0.0225927
		PDGFRA-	0.000451495	0.000385819	0.00394981	0.00397877	0.000496816	0.00044962	0.000423896	0.000376064	0.00112723	0.00114751	0.000156994	0.000146644	0.0284979	0.0256951	0.205043	0.188851	0.0200396	0.0206477
			0.000320142		0.00400773		0.000402423		0.000328231		0.00116779		0.000136293		0.0228922		0.172659		0.0212558
		PDGFRA+	0.00602426	0.00627645	0.0272992	0.0270833	0.00142779	0.00148222	0.117603	0.0979746	0.0103516	0.010549	0.00378367	0.00357921	0.0606647	0.0543294	0.0828704	0.0855988	0.000238124	0.000244043
			0.00652864		0.0268674		0.00153664		0.0783458		0.0107464		0.00337476		0.0479941		0.0883271		0.000249963
