# Supplementary material for: Hypoblast from human pluripotent stem cells regulates epiblast development
Source: Nature. 2023 Dec 5;626(7998):357–66. doi: 10.1038/s41586-023-06871-2 (PMC10849967; doi:10.1038/s41586-023-06871-2)
Supplement: Supplementary file 18 — Source Data Extended Data Fig. 4 [file 41586_2023_6871_MOESM18_ESM.xlsx]

## Sheet: Ex Fig4a
Gene expression profiles from the scRNA-seq analysis of human embryos reported by Stirparo et al. (2018)7.
		Zygoto	Zygoto	Zygoto	cell4	cell4	cell4	cell4	cell4	cell4	cell4	cell4	cell4	cell4	cell8	cell8	cell8	cell8	cell8	cell8	cell8	cell8	cell8	cell8	cell8	cell8	cell8	cell8	cell8	cell8	compMorula	compMorula	compMorula	compMorula	compMorula	compMorula	compMorula	compMorula	compMorula	compMorula	compMorula	compMorula	compMorula	compMorula	compMorula	compMorula	compMorula	compMorula	compMorula
ENSG00000134853	PDGFRA	0.00762609	0	0	0.40163	0.333882	0	0.00417776	0.585059	0.0143553	0.304161	0	0.48419	0.126973	1.73422	0.0475384	0.0695647	0	0	0	0.159887	0.426211	0.44668	0	0.464668	0.1121	0	0.89817	0.026021	0	0	0	0	0	0.578407	0	0	0	0	0	0.0117819	0	0	0	0	0	0	0	0
ENSG00000166825	ANPEP	0	0	0	0.0519985	0	0	0.331476	0	0.0071955	0.0254541	0	0	0	0	0.0192037	0.3744	0	0	0	0.755657	0.0146409	1.51551	0	0	0.168899	0	0	0.0258793	0	1.04117	3.68092	0	0	3.80891	0.0508847	0.797345	0.131194	2.92016	1.46968	3.17857	0.371057	0	2.67484	2.3133	4.92168	7.36492	6.18664	5.88647
ENSG00000079385	CEACAM1	0.0654344	0	0	0	0	0.0490731	0	0.729357	0	0	0	0.0601858	0	0	0	0	0	0.016211	0	0.133695	0.0258793	0	0	0	0.379732	0	0	0.0114956	0	0	0	0	0.0497702	0	0	0	0	0	0	0	0	0	0.0347792	0	0	0	0	0
[truncated: 145 more columns]

## Sheet: Ex Fig4b
			PDGFRA		ANPEP		CEACAM1
				mean		mean		mean
	Naïve	D0	0.000216045	0.000202496	0.000671203	0.000537017	0.000705657	0.000686341
			0.000188947		0.00040283		0.000667025
		G6 PDGFRA+	0.0519167	0.0495387	0.115783	0.113799	0.0346321	0.0317979
			0.0471607		0.111815		0.0289637
		7F PDGFRA+	0.0403731	0.0374911	0.0932382	0.0942931	0.0313973	0.0299342
			0.0346091		0.0953481		0.028471
	Primed	D0	0.000650075	0.000607708	0.000185118	0.000187611	0.000110837	0.00011062
			0.000565342		0.000190104		0.000110402
		G6 PDGFRA+	0.0234187	0.0225207	0.00234374	0.00242148	0.000177361	0.000144256
			0.0216228		0.00249922		0.00011115

## Sheet: Ex Fig4l
		GATA6		GATA4		SOX17		PDGFRA		HNF4A		FOXA2		APOA2		OTX2		KLF4		OCT3/4		NANOG
			mean		mean		mean		mean		mean		mean		mean		mean		mean		mean		mean
	D0	0.00319668	0.0033133	0.00155666	0.00159571	9.59768e-06	4.95421e-06	0.000100528	7.3106e-05	0.00606428	0.0044215	1.79233e-05	1.41819e-05	0.00010241	8.92198e-05	0.000346359	0.000322576	0.0788084	0.0820254	0.278756	0.284889	0.0381458	0.0407952
		0.00342992		0.00163475		3.10727e-07		4.56836e-05		0.00277872		1.04405e-05		7.60298e-05		0.000298794		0.0852423		0.291022		0.0434445
	7F	0.0213508	0.0207794	0.0176101	0.0178987	0.0003883	0.000362805	0.0295813	0.0278818	0.00907326	0.00892595	0.000976834	0.000946471	0.0134457	0.0132022	0.00236807	0.00225451	0.0418873	0.0430268	0.0281716	0.0271068	0.00011199	9.84294e-05
		0.020208		0.0181874		0.00033731		0.0261823		0.00877863		0.000916107		0.0129587		0.00214094		0.0441663		0.0260421		8.48689e-05
	4F	0.016718	0.0164607	0.0206941	0.0203841	0.000293939	0.000287892	0.0343831	0.0308783	0.0112266	0.0110062	0.000810768	0.000788044	0.0108795	0.0110654	0.002674	0.00255818	0.0443203	0.0423159	0.0299581	0.0271261	0.000180381	0.00014418
		0.0162034		0.0200742		0.000281844		0.0273735		0.0107858		0.000765321		0.0112514		0.00244236		0.0403116		0.0242942		0.000107979
	2F	0.0152205	0.0152292	0.0167662	0.0174429	0.000329371	0.000307185	0.0313528	0.0296408	0.010759	0.0113058	0.00099344	0.00102945	0.0152755	0.0140036	0.00182823	0.00179461	0.0321443	0.0329125	0.0276262	0.0267461	0.000337696	0.000349552
		0.015238		0.0181196		0.000284999		0.0279289		0.0118527		0.00106546		0.0127318		0.00176098		0.0336807		0.0258659		0.000361408
