# Supplementary material for: Hypoblast from human pluripotent stem cells regulates epiblast development
Source: Nature. 2023 Dec 5;626(7998):357–66. doi: 10.1038/s41586-023-06871-2 (PMC10849967; doi:10.1038/s41586-023-06871-2)
Supplement: Supplementary file 19 — Source Data Extended Data Fig. 5 [file 41586_2023_6871_MOESM19_ESM.xlsx]

## Sheet: Ex Fig5b
			Gata4		Gata6		Sox17		Sox7		Oct3/4
				mean		mean		mean		mean		mean
	2iL	Day0	0.000123666	0.000100311	7.58291e-05	7.12141e-05	0.000103449	8.82512e-05	1.40418e-05	1.31166e-05	0.134336	0.126706
			7.69547e-05		6.65991e-05		7.30534e-05		1.21914e-05		0.119075
	ACL	Day3	0.00845284	0.00850642	0.00742025	0.00761305	0.00589837	0.00592786	0.00697039	0.00700355	0.0755584	0.0731126
			0.00856001		0.00780584		0.00595736		0.0070367		0.0706668
		Day5	0.0251117	0.0249395	0.0139581	0.0139754	0.0161486	0.0161543	0.00840794	0.00826661	0.0601583	0.0584792
			0.0247672		0.0139926		0.0161601		0.00812528		0.0568
	AR	Day3	0.00213796	0.00215466	0.00328206	0.00322377	0.00132728	0.00133397	0.00280833	0.00259063	0.0378796	0.0381628
			0.00217136		0.00316548		0.00134067		0.00237294		0.038446
		Day5	0.0339032	0.0332627	0.0173393	0.0176953	0.0294197	0.0294106	0.0227729	0.0229346	0.00978275	0.00885813
			0.0326221		0.0180513		0.0294015		0.0230963		0.00793352
	7F	Day3	0.00297871	0.00299122	0.00554573	0.00566557	0.000374365	0.00037924	0.00148684	0.00156125	0.000973389	0.000994967
			0.00300373		0.00578541		0.000384114		0.00163565		0.00101655
		Day5	0.0163337	0.0167204	0.0319846	0.0324228	0.000288693	0.000283822	0.000285941	0.000245451	9.61745e-05	9.54503e-05
			0.0171071		0.032861		0.000278951		0.000204961		9.47262e-05

## Sheet: Ex Fig5d
		HNF4A		FOXA2		SP8		KLF4		APOA2		SOX17(Total)		GATA4(Total)		GATA6(Total)		PDGFRA
			mean		mean		mean		mean		mean		mean		mean		mean		mean
	Naïve	0.00746697	0.00741457	0.00076888	0.000636092	0.000219749	0.000196568	0.0737329	0.0694749	0.000757015	0.000712221	3.96027e-07	4.03428e-07	0.00114459	0.00106082	0.00123888	0.0011141	0.000519151	0.000518171
		0.00736218		0.000503304		0.000173387		0.0652168		0.000667427		4.10829e-07		0.000977043		0.000989314		0.000517191
	4F	0.0113676	0.0103856	0.00145164	0.00135364	0.000394482	0.000359193	0.0430376	0.0415122	0.0113217	0.011006	0.000381449	0.000336827	0.0271394	0.0270973	0.0336512	0.0331484	0.0290948	0.0284886
		0.00940368		0.00125565		0.000323904		0.0399868		0.0106904		0.000292206		0.0270551		0.0326457		0.0278825
	7F	0.0122368	0.0113739	0.00130131	0.00126636	0.000366594	0.000371463	0.0338225	0.0324088	0.0179221	0.0179484	0.000318145	0.000308559	0.0252896	0.0228203	0.0176844	0.0160784	0.0374908	0.0363963
		0.0105111		0.0012314		0.000376333		0.0309951		0.0179747		0.000298973		0.020351		0.0144723		0.0353018
	RACL	0.00323593	0.00339706	0.000163978	0.000146825	4.82003e-05	4.4221e-05	0.00133899	0.00122547	0.00187776	0.00170398	5.14257e-05	4.78598e-05	0.0368453	0.0366824	0.00208952	0.00197686	0.00929348	0.00925239
		0.00355819		0.000129671		4.02417e-05		0.00111195		0.00153019		4.42938e-05		0.0365195		0.00186421		0.00921131
