# Supplementary material for: Hypoblast from human pluripotent stem cells regulates epiblast development
Source: Nature. 2023 Dec 5;626(7998):357–66. doi: 10.1038/s41586-023-06871-2 (PMC10849967; doi:10.1038/s41586-023-06871-2)
Supplement: Supplementary file 20 — Source Data Extended Data Fig. 6 [file 41586_2023_6871_MOESM20_ESM.xlsx]

## Sheet: Ex Fig6b
		Long/Short axis
		WT		Naïve(WT)+Naïve-GFP(GATA6)
	Aggregates	Long	Short	Long	Short
	No.1	209	91	125	75
	No.2	167	144	72	53
	No.3	125	100	109	102
	No.4	140	127	138	66
	No.5	142	90	115	98
	No.6	138	72	101	94
	No.7	100	86	130	66
	No.8	89	60	114	85
	No.9	192	140	128	108
	No.10	180	135	96	92
	No.11	124	127	91	85
	No.12	113	109	101	79
	No.13	152	119	120	103
	No.14	169	135	69	59
	No.15	188	115	85	67
	No.16	221	123	83	68
	No.17	135	129	74	53
	No.18	155	142	81	58
	No.19	193	108	90	88
	No.20	154	132	60	53
	No.21	191	111	56	47
	No.22	155	97	86	74
	No.23	185	115	84	67
	No.24	167	96	72	64
	No.25	191	124	69	69
	No.26	184	93	103	83
	No.27	177	112	92	69
	No.28	110	84	68	52
	No.29	143	77	86	64
	No.30	119	102	113	84
	No.31	133	84	109	79
	No.32	177	102	110	103
	No.33	148	109	62	62
	No.34	137	109	96	70
	No.35	128	93	75	48
	No.36	151	115	78	59
	No.37	144	108	61	53
	No.38	85	53	66	58
	No.39	119	74	102	76
	No.40	131	87	75	63
	No.41	134	70	71	64
	No.42	124	78	77	70
	No.43	136	113	79	58
	No.44	139	105	81	63
	No.45	139	101	97	50
	No.46	132	55	65	55
	No.47	148	102	74	61
	No.48	126	66	62	46
	No.49	170	109	78	73
	No.50	168	92	110	64
	No.51	124	73	62	50
	No.52	117	103	89	76
	No.53	172	89	119	114
	No.54	124	84	110	78
	No.55	132	79	94	83
	No.56	102	87	96	95
	No.57	103	81	80	51
	No.58	245	129	91	76
	No.59	213	170	176	134
	No.60	190	101	166	109
	No.61	218	109	134	132
	No.62	199	136	159	128
	No.63	201	134	156	108
	No.64	203	108	131	81
	No.65	176	125	130	99
	No.66	200	123	109	100
	No.67	162	116	111	93
	No.68	263	160	136	84
	No.69	198	127	124	101
	No.70	234	148	104	83
	No.71	220	119	99	87
	No.72	230	116	113	110
	No.73	251	105	78	75
	No.74	209	152	95	79
	No.75	224	140	117	113
	No.76	240	193	103	82
	No.77	222	113	102	96
	No.78	200	141	111	88
	No.79	179	93	101	91
	No.80	170	108	120	96
	No.81	221	113	131	104
	No.82	211	125	116	73
	No.83	193	155	91	75
	No.84	183	64	78	95
	No.85	203	100	137	126
	No.86	125	78	74	82
	No.87	222	86	78	70
	No.88	217	151	117	86
	No.89	155	100	69	53
	No.90	180	99	62	49
	No.91	139	91	96	84
	No.92	201	104	113	95
	No.93	123	78	118	94
	No.94	139	93	95	80
	No.95	183	91	83	74
	No.96	165	114	107	104
	No.97	168	117	111	101
	No.98	188	125	66	72
	No.99	166	85	85	60
	No.100	168	133	93	79
	No.101	123	122	119	80
	No.102	174	102	90	94
	No.103	163	86	92	100
	No.104	146	125	95	75
	No.105	143	93	103	63
	No.106	151	100	106	84
	No.107	179	94
	No.108	224	122
	No.109	157	122
	No.110	111	89

## Sheet: Ex Fig6d
				Aggregates number					Ratio(%)
				Total	nEpiC only	Mixture	nEpiC surrounded by nHyC	Aggregation with a rosette formation	nEpiC only	Mixture	nEpiC surrounded by nHyC	Aggregation with a rosette formation
	Sample1	WT	D2	56	55	1	0	0	98.2143	1.78571	0	0
			D4	58	58	0	0	0	100	0	0	0
		WT+G6	D2	21	1	12	8	0	4.7619	57.1429	38.0952	0
			D4	73	9	20	34	10	12.3288	27.3973	46.5753	13.6986
	Sample2	WT	D2	46	45	1	0	0	97.8261	2.17391	0	0
			D4	70	70	0	0	0	100	0	0	0
		WT+G6	D2	42	1	25	15	1	2.38095	59.5238	35.7143	2.38095
			D4	46	10	18	14	4	21.7391	39.1304	30.4348	8.69565
				nEpiC only	Mixture	nEpiC surrounded by nHyC	Aggregation with a rosette formation
				mean	mean	mean	mean
		WT	D2	98.0202	1.97981	0	0
			D4	100	0	0	0
		WT+G6	D2	3.57143	58.3333	36.9048	1.19048
			D4	17.0339	33.2638	38.5051	11.1971

## Sheet: Ex Fig6f
		Relative distance from the center of cross section
		0H		Dox(-)				Dox(+)
				24H		48H		24H		48H
	Cells	GFP(nHyC)	DsRed(nEpiC)	GFP(nHyC)	DsRed(nEpiC)	GFP(nHyC)	DsRed(nEpiC)	GFP(nHyC)	DsRed(nEpiC)	GFP(nHyC)	DsRed(nEpiC)
	No.1	0.863325	0.785814	0.815041	0.827888	0.86396	0.33178	0.864515	0.709863	0.891885	0.925051
	No.2	0.687484	0.354176	0.848313	0.877	0.895628	0.809209	1.00558	0.425875	0.74895	0.862626
	No.3	0.816241	0.348322	0.839804	0.822368	0.812948	0.794992	0.970414	0.829254	0.486506	0.62299
	No.4	0.632435	0.411775	0.882266	0.788822	0.803704	0.713872	0.887276	0.875843	0.859241	0.498589
	No.5	0.795618	0.287186	0.419455	0.510261	0.557939	0.784272	0.713976	0.639814	0.659387	0.970415
	No.6	0.691283	0.361172	0.471822	0.258297	0.874171	0.851771	0.395725	0.800826	0.369865	0.828437
	No.7	0.716039	0.485068	0.477466	0.848781	0.942822	0.712988	0.837622	0.486171	0.856398	0.330912
	No.8	0.556296	0.260908	0.664034	0.785999	0.916193	0.829353	0.690934	0.840127	0.838843	0.19806
	No.9	0.899204	0.815544	0.818259	0.44637	0.683335	0.224778	0.4006	0.621794	0.665936	0.561475
	No.10	0.771151	0.503174	0.59627	0.436655	0.551397	0.325812	0.296559	0.56686	0.842333	0.472999
	No.11	0.518388	0.942082	0.315772	0.762612	0.671153	0.805648	0.702813	0.46048	0.764638	0.371554
	No.12	0.681559	0.745405	0.878156	0.890145	0.854844	0.909051	0.678414	0.196535	0.805765	0.512246
	No.13	0.896526	0.775755	0.846186	0.818051	0.591482	0.888043	0.849609	0.68257	0.903131	0.856047
	No.14	0.728895	0.859451	0.523424	0.802334	0.669035	0.776073	0.84695	0.620582	0.862405	0.713924
	No.15	0.866085	0.727966	0.878364	0.766499	0.328615	0.360939	0.817878	0.424865	0.736046	0.380206
	No.16	0.846611	0.220083	0.547019	0.554133	0.735622	0.94607	0.819185	0.618216	0.444597	0.173071
	No.17	0.707677	0.863648	0.775495	0.407461	0.457181	0.767649	0.927915	0.525589	0.864457	0.461146
	No.18	0.831629	0.849218	0.75606	0.423973	0.258409	0.888918	0.785528	0.369142	0.873568	0.41622
	No.19	0.673556	0.334442	0.598025	0.682347	0.897216	0.858895	0.448649	0.784782	0.511634	0.60431
	No.20	0.878791	0.471411	0.616972	0.452537	0.905935	0.930037	0.659447	0.313313	0.954538	0.353782
	No.21	0.712801	0.371031	0.515081	0.852565	0.686833	0.922661	0.72186	0.808102	0.91439	0.499706
	No.22	0.387698	0.734859	0.793197	0.598575	0.946204	0.836867	0.872875	0.390865	0.830839	0.445303
	No.23	0.829148	0.677834	0.794495	0.840457	0.86605	0.522507	0.705964	0.538961	0.893469	0.603489
	No.24	0.93994	0.538177	0.69708	0.585738	0.921611	0.472038	0.354716	0.536904	0.781645	0.522535
	No.25	0.806307	0.513655	0.48085	0.431067	0.870537	0.727314	0.751925	0.337132	0.828425	0.585594
	No.26	0.571703	0.443963	0.495856	0.807765	0.667763	0.857779	0.822052	0.3316	0.777207	0.416307
	No.27	0.806953	0.375905	0.890053	0.865817	0.692751	0.556856	0.854229	0.702551	0.675419	0.226366
	No.28	0.825828	0.724974	0.857058	0.838502	0.967199	0.751503	0.856225	0.533375	0.834207	0.889032
	No.29	0.603271	0.454892	0.809074	0.672815	0.526853	0.545684	0.664702	0.82791	0.669789	0.777622
	No.30	0.858933	0.878157	0.61764	0.818824	0.865322	0.430016	0.406337	0.654531	0.843036	0.764651
	No.31	0.164	0.650538	0.756741	0.720425	0.874466	0.772791	0.934695	0.754326	0.691585	0.520059
	No.32	0.915492	0.600488	0.384998	0.7789	0.660152	0.871224	0.893699	0.453798	0.854017	0.773783
	No.33	0.875717	0.770951	0.881076	0.899657	0.946567	0.443647	0.869531	0.532454	0.882623	0.548871
	No.34	0.624837	0.765811	0.849186	0.558214	0.859303	0.805865	0.823002	0.681401	0.866213	0.399838
	No.35	0.716961	0.557707	0.856611	0.352124	0.474634	0.871539	0.91004	0.584647	0.832636	0.505979
	No.36	0.732698	0.773888	0.727379	0.887362	0.861806	0.680174	0.614549	0.554959	0.773966	0.612611
	No.37	0.930021	0.945005	0.854282	0.780226	0.841109	0.863064	0.900517	0.92914	0.7422	0.337325
	No.38	0.633015	0.805644	0.863296	0.79218	0.63016	0.897733	0.9429	0.615494	0.825601	0.700865
	No.39	0.810369	0.747357	0.872365	0.809516	0.907165	0.456104	0.466163	0.346928	0.729436	0.443016
	No.40	0.821937	0.749104	0.8198	0.807711	0.782453	0.892055	0.88305	0.3434	0.845122	0.555513
	No.41	0.815023		0.884021	0.668465	0.541851	0.665582	0.769427	0.52853	0.734766	0.534119
	No.42	0.234395		0.51638	0.334548	0.783673	0.53449	0.868894	0.282055	0.870343	0.526964
	No.43	0.761949		0.503371	0.878825	0.524454	0.668992	0.657739	0.267288	0.936716	0.191347
	No.44	0.626774		0.173266	0.973186	0.22894	0.606676	0.775899	0.643355	0.851454	0.335631
	No.45	0.92918		0.52697	0.854623	0.478055	0.788817	0.847008	0.381213	0.981013	0.366734
	No.46	0.643955		0.340131	0.852186	0.245564	0.848557	0.59144	0.347528	0.831427	0.647466
	No.47	0.846155		0.801103	0.812278	0.909747	0.815779	0.808631	0.323208	0.948694	0.646452
	No.48	0.802446		0.507733	0.87809	0.90987	0.843494	0.562356	0.480202	0.902906	0.616947
	No.49	0.826337		0.575913	0.854189	0.74644		0.819613	0.256337	0.493664	0.929135
	No.50	0.893487		0.230023	0.950132	0.417821		0.768922	0.392763	0.75736	0.638364
	No.51	0.773693		0.620805	0.680092	0.365676		0.86418	0.278048	0.9248	0.456693
	No.52	0.899835		0.758661	0.795168	0.910882		0.785465	0.73138	0.774893	0.378741
	No.53	0.592321		0.592971	0.838137	0.765094		0.588621	0.647562	0.814003	0.140601
	No.54	0.848351		0.480422	0.840759	0.528234		0.457683		0.922343	0.548419
	No.55	0.509036		0.955683	0.665026	0.435416		0.895415		0.781135	0.47204
	No.56	0.894466		0.887172	0.760116	0.829821		0.789963		0.885086	0.696782
	No.57	0.705336		0.7131	0.774268	0.53732		0.919285		0.892862	0.655899
	No.58	0.51859		0.540719	0.889547	0.900545		0.565387		0.758703	0.612601
	No.59	0.908063		0.338905	0.917963	0.569147		0.302063		0.792927	0.477802
	No.60	0.856882		0.8255	0.855553	0.902511		0.677217		0.850241	0.353756
	No.61	0.724973		0.770242	0.909917	0.758624		0.768825		0.539303	0.753188
	No.62	0.357403		0.630532	0.527468	0.71276		0.89192		0.808585	0.505312
	No.63	0.880286		0.878109		0.371105		0.700241		0.756922	0.583612
	No.64	0.59727		0.791635		0.813253		0.787107		0.90103	0.461644
	No.65	0.906477		0.758261		0.629091		0.873914		0.902246	0.243269
	No.66	0.610113		0.814414		0.824956		0.828929		0.909176	0.738769
	No.67	0.811968		0.580809		0.778777		0.784404		0.874264	0.295769
	No.68	0.901804		0.861241		0.883028		0.76654		0.912739	0.234153
	No.69	0.732009		0.667262		0.678646		0.808257		0.881221	0.360904
	No.70	0.754226		0.296132		0.312258		0.863242		0.853325	0.856164
	No.71	0.267358		0.902473		0.679983		0.832366		0.931594	0.754906
	No.72	0.736731		0.68385		0.513061		0.841635		0.7188	0.565313
	No.73	0.855722		0.52097		0.838485		0.877763		0.755473	0.459193
	No.74	0.903691		0.788423		0.81684		0.787554		0.872643	0.400505
	No.75	0.934342		0.676593		0.737384		0.81251		0.795245	0.549165
	No.76	0.835669		0.822404		0.888014		0.748835		0.853729	0.626034
	No.77	0.823202		0.500329		0.54388		0.741565		0.818377	0.333429
	No.78	0.833312		0.648618		0.419715		0.845251		0.915079	0.703931
	No.79	0.491762		0.325881		0.718791		0.822455		0.923253	0.560356
	No.80	0.870419		0.78305		0.76875		0.913114		0.597843	0.701851
	No.81	0.849199		0.920406		0.800035		0.622022		0.951951	0.315431
	No.82	0.827904		0.748074		0.694952		0.803812		0.938977
	No.83	0.75128		0.865461		0.908178		0.825187		0.91492
	No.84	0.643232		0.297686		0.80819		0.516818		0.916906
	No.85	0.68656		0.850653		0.941848		0.850474		0.997125
	No.86	0.818421		0.597329		0.855919		0.875488		0.859864
	No.87	0.583851		0.862579		0.843241		0.905706		0.88173
	No.88	0.270078		0.841843		0.88766		0.770316		0.892565
	No.89	0.807665		1.00318		0.581231		0.910246		0.442084
	No.90	0.843379		0.587199		0.791863		0.757622		0.909521
	No.91	0.800679		0.633425		0.937826		0.691723		0.824481
	No.92	0.916143		0.77566		0.880114		0.9395		0.856181
	No.93	0.545414		0.869941		0.53387		0.926851		0.869585
	No.94	0.725658		0.807145		0.915486		0.940594		0.902883
	No.95	0.709907		0.43012		0.962755		0.958051		0.892022
	No.96	0.882625		0.848973		0.798024		0.94766		0.905021
	No.97	0.834036		0.554921		0.853759		0.933284		0.902689
	No.98	0.329035		0.342081		0.524124		0.93754		0.831021
	No.99	0.403563		0.952889		0.456823		0.795731		0.802099
	No.100	0.866708		0.883447		0.547749		0.503177		0.705233
	No.101	0.528473		0.720868		0.356297		0.947714		0.890194
	No.102	0.28499		0.844322		0.803523		0.772928		0.739253
	No.103	0.805457		0.877231		0.570101		0.261899		0.630338
	No.104	0.593452		0.903106		0.851912		0.476044		0.931466
	No.105	0.832256		0.605998		0.676881		0.735479		0.866427
	No.106	0.629636		0.567118		0.867604		0.92044		0.837361
	No.107			0.801811		0.886764		0.592527		0.629604
	No.108			0.859229		0.829112		0.785679		0.891112
	No.109			0.766529		0.334885		0.861825		0.934797
	No.110			0.832832		0.894929		0.659366		0.310519
	No.111			0.379835		0.826801		0.852702		0.934793
	No.112			0.872257		0.858586		0.662651		0.275903
	No.113			0.837616		0.565463		0.772281		0.89724
	No.114			0.582863		0.700673		0.753595		0.854629
	No.115			0.343152		0.554658		0.609906		0.584048
	No.116			0.139908		0.904529		0.891477		0.601763
	No.117			0.746272		0.863725		0.555542		0.892204
	No.118			0.622053		0.893128		0.417913		0.787186
	No.119			0.3544		0.549985		0.814487		0.914216
	No.120			0.732805		0.415592		0.85785		0.617044
	No.121			0.737362		0.637384		0.834326		0.904977
	No.122			0.359995		0.402232		0.656312		0.925265
	No.123			0.954262		0.766447		0.74211		0.911115
	No.124			0.950178		0.568443		0.860288		0.552239
	No.125			0.869585		0.676281		0.796746		0.849929
	No.126			0.605722		0.968013		0.806414		0.895728
	No.127			0.618326		0.89456		0.793947		0.596483
	No.128			0.594724		0.556134		0.799086		0.892388
	No.129			0.329275		0.906403		0.835723		0.771865
	No.130			0.753819		0.622356		0.574981		0.630415
	No.131			0.371105		0.524494		0.825175		0.357645
	No.132			0.869964		0.848001		0.838369		0.839378
	No.133			0.8481		0.880353		0.683097		0.844893
	No.134			0.442425		0.793724		0.833335		0.868134
	No.135			0.446308		0.62005		0.527967		0.899914
	No.136			0.899685		0.61449		0.801255		0.842825
	No.137			0.865433		0.916928		0.880072		0.867446
	No.138			0.705495		0.799376		0.792292		0.965502
	No.139			0.513459		0.452696		0.564411		0.847115
	No.140			0.60899		0.697784		0.853078		0.955214
	No.141			0.322555		0.960583		0.569706		0.538871
	No.142			0.84385		0.770474		0.426229		0.809409
	No.143			0.920736		0.783203		0.572325		0.952035
	No.144			0.839534		0.6672		0.537432		0.898891
	No.145			0.64877		0.447081		0.265977		0.825736
	No.146			0.834667		0.714599		0.542271		0.859561
	No.147			0.382463		0.922932		0.783654		0.842081
	No.148			0.726141		0.942086				0.561196
	No.149			0.752413		0.833775				0.883754
	No.150			0.748481		0.621238				0.758711
	No.151			0.900896		0.343631				0.893205
	No.152			0.419385		0.426371				0.888242
	No.153			0.89062		0.594504				0.842885
	No.154			0.886731		0.358049				0.924848
	No.155			0.644279		0.901718				0.775882
	No.156			0.831397		0.817089				0.872454
	No.157			0.632916		0.910806				0.720575
	No.158			0.815443		0.810823				0.999812
	No.159			0.401345		0.642868				0.494308
	No.160			0.537122		0.7075				0.882644
	No.161			0.815497		0.479024				0.892889
	No.162			0.871912		0.427041				0.506686
	No.163			0.905568		0.623599				0.899138
	No.164			0.764624						0.878266
	No.165			0.626113						0.867778
	No.166			0.827246						0.92077
	No.167			0.781493						0.898563
	No.168			0.565854						0.922577
	No.169			0.559754						0.892064
	No.170			0.791149						0.924596
	No.171			0.392043						0.575642
	No.172			0.873038						0.677626
	No.173			0.854821						0.890029
	No.174			0.379631						0.394378
	No.175			0.954143						0.898374
	No.176			0.950679						0.85949
	No.177			0.875549						0.922721
	No.178			0.756021						0.757255
	No.179			0.587548						0.84921
	No.180			0.956925						0.84854
	No.181			0.663915						0.835963
	No.182			0.721953						0.867758
	No.183			0.447812						0.341781
	No.184			0.771655						0.579953
	No.185			0.732915						0.500749
	No.186			0.551045						0.843967
	No.187			0.73199						0.93253
	No.188			0.590093						0.944058
	No.189			0.49332						0.722259
	No.190			0.525575						0.890777
	No.191									0.766484
	No.192									0.531087
	No.193									0.829394
	No.194									0.707171
	No.195									0.694411
	No.196									0.930852
	No.197									0.788346
	No.198									0.898315
	No.199									0.717034
	No.200									0.938208
	No.201									0.938642
	No.202									0.960519
	No.203									0.915529
	No.204									0.868777
	No.205									0.893596

## Sheet: Ex Fig6g
	Aggregates	All	GFP(+) nEpiC	GFP(+) nEpiC(%)	Ave
	Ex1	40	22	55	53.587
	Ex2	23	12	52.1739
	Cells	Ex1	Ex2	Total
	GFP(+)/SOX17(+)	0	0	0
	GFP(+)/SOX17(-)	85	88	173

## Sheet: Ex Fig6h
		Cell number
		GFP(nHyC)				DsRed(nEpiC)
	Aggregates	D0	D2	D4	D6	D0	D2	D4	D6
	No.1	37	45	90	76	17	29	70	170
	No.2	43	44	62	23	9	34	60	30
	No.3	24	52	62	80	10	45	32	70
	No.4	66	43	42	60	15	17	31	39
	No.5	50	60	69	92	9	35	32	67
	No.6	55	76	41	72	14	23	50	70
	No.7	40	31	56	61	22	30	42	45
	No.8	51	63	56	60	10	34	50	33
	No.9	39	45	62	75	13	20	46	112
	No.10	52	30	45	50	16	17	60	52

## Sheet: Ex Fig6i
		Aggregates size(µm2)
	Aggregates	D0	D2	D4	D6
	No.1	2969.33	8356.21	7458.39	10574.8
	No.2	4329.78	5123.24	5250.41	16451.7
	No.3	3502.1	7092.09	8556.05	10990.5
	No.4	3762.36	5587.14	9359.22	9451.75
	No.5	5885.43	10447.2	6487.49	12857.9
	No.6	4697.36	6524.25	3807.15	9698.49
	No.7	3390.99	6081.04	11024.3	8501.97
	No.8	2168.27	8496.48	5609.96	6572.83
	No.9	1843.37	9232.47	8139.89	13617.6
	No.10	3600.97	6111.89	5492.92	12929.8
	No.11	3491.12	6691.98	6826.76	11680.9
	No.12	4749.75	5751.92	6337.92	12037.4
	No.13	4663.56	6535.65	8770.26	8092.99
	No.14	3231.28	5398.28	4173.46	15810.4
	No.15	2782.59	8079.47	7494.31	6803.52
	No.16	2716.25	7618.52	11400.3	12579.1
	No.17	2829.06	6212.02	8396.77	9544.7
	No.18	3495.34	9951.99	7859.77	10103.2
	No.19	5999.92	6402.57	12179.8	9058.82
	No.20	3119.74	7647.25	8302.97	7162.64
	No.21	2334.74	6097.94	8113.27	11280.3
	No.22	2534.16	5408	10571.4	11500.9
	No.23	2679.5	6461.72	9524	11902.2
	No.24	3818.56	4283.31	9602.16	15894
	No.25	2542.18	7700.49	10989.6	12481.9
	No.26	1430.59	3952.07	9134.45	8785.89
	No.27	2388.82	6997.02	8482.96	11235.5
	No.28	2713.72	9327.96	8427.19	10300.1
	No.29	3347.47	8639.7	10056.3	13179
	No.30	3090.17	9676.1	10307.3	12662.7
	No.31	2371.92	5132.11	10256.6	12609.5
	No.32	4635.67	8457.61	6745.21	12500.5
	No.33	1361.72	6986.88	7900.33	18178.1
	No.34	1834.07	7302.91	6036.26	9677.36
	No.35	1703.52	7070.96	9741.58	9935.93
	No.36	769.795	6235.68	8918.98	7666.26
	No.37	2081.24	5850.36	13045.5	10089.7
	No.38	2445.85	7972.58	7755.41	10837.5
	No.39	3551.54	7665.84	14032.1	12160
	No.40	2275.16	7067.58	9891.57	9679.05
	No.41	2216.01	7350.66	10214.4	14911.3
	No.42	3584.49	6833.94	7653.59	10942.8
	No.43	2452.61	6271.17	15631.2	7599.51
	No.44	2410.36	7825.55	9764.4	11920
	No.45	3720.96	7406.43	9171.63	9529.49
	No.46	2798.22	9964.66	9582.72	16567.5
	No.47	2471.2	7479.94	8059.19	13580.4
	No.48	5428.7	6251.31	9896.64	11891.3
	No.49	4932.27	6436.79	8858.98	12743.9
	No.50	3157.77	6687.75	12734.2	11588.8
	No.51	3410	5339.13	7734.71	7137.29
	No.52	3663.92	5806.84	13490	15610.1
	No.53	2320.79	12107.2	10711.2	17421.8
	No.54	2172.5	7788.79	13368.7	13513.7
	No.55	2349.52	7164.76	5813.18	14558.1
	No.56	4437.94	6568.61	5157.04	13220.4
	No.57	2701.04	7185.04	6919.71	10873.9
	No.58	1885.2	6454.96	9832.84	10751.4
	No.59	3631.39	11154	8080.74	10388.9
	No.60	3143.82	7807.38	8659.14	11131.6
	No.61	2830.33	11091	7541.63	9379.92
	No.62	4065.72	9603.43	8294.52	9198.25
	No.63	2775.83	6242.44	9897.06	15272.1
	No.64	3213.11	10350.8	8609.28	13089.5
	No.65	3919.11	4278.66	10603.5	7563.17
	No.66	4931	4573.56	7808.65	9208.39
	No.67	2712.45	8785.89	7720.34	10109.2
	No.68	2841.74	7516.7	13123.7	7721.19
	No.69	2747.94	9368.09	9012.35	14538.6
	No.70	2728.93	11872.3	7290.66	10699.8
	No.71	1854.78	10558.3	10614.9	10519.8
	No.72	3485.2	7770.2	9821.01	11909
	No.73	7824.28	9144.59	5608.69	16622.4
	No.74	2970.18	8179.18	11758.2	10953.3
	No.75	2067.29	8383.25	11391.9	12243.6
	No.76	3810.53	6054.85	14011.4	12935.7
	No.77	4845.23	8140.31	11394	14024.9
	No.78	2992.15	8101.44	14861.9	11650.4
	No.79	2243.9	8765.61	15774	14960.3
	No.80	3555.34	7760.06	10224.1	9863.26
	No.81	2823.15	7515.43	6337.5	7342.63
	No.82	2074.9	8894.89	7967.08	7876.67
	No.83	2134.47	10877.7	5459.12	9673.14
	No.84	2387.97	5744.31	9843.83	9150.93
	No.85	3265.08	8927	8222.27	11419.8
	No.86	3831.23	8624.92	8294.94	8771.52
	No.87	4908.61	3981.64	12848.2	8860.25
	No.88	3605.19	6598.61	10204.2	7970.46
	No.89	3854.89	10458.6	10814.7	5926.41
	No.90	2842.16	6327.78	13156.7	6491.71
	No.91	3931.36	5735.02	11439.6	7149.12
	No.92	2080.39	8543.37	5492.08	7354.46
	No.93	2241.36	9767.78	6920.97	7482.9
	No.94	2491.06	11915.3	9516.81	7340.94
	No.95	3472.95	11205.1	7792.17	8750.4
	No.96	3068.2	8170.31	4667.78	9554.84
	No.97	4914.94	10169.2	7352.35	7054.48
	No.98	3927.56	11527.1	6527.63	10051.7
	No.99	3335.22	7409.38	7433.89	8963.34
	No.100	3576.89	8804.48	4612.43	5991.47
	No.101	3121.01	8172.42	10437	9071.5
	No.102	2083.77	6998.29	6280.89	10795.3
	No.103	4780.59	5228.02	10556.2	11173.9
	No.104	2699.78	6565.65		6767.18
	No.105	3261.28	7546.7		9996.77
	No.106	3249.87	7970.04
	No.107	3808.42	9039.39
	No.108	2985.39	8635.06
	No.109	5115.63	8657.03
	No.110	3603.93
	No.111	3958.83
	No.112	3786.87
	No.113	4082.62
	No.114	1879.28
	No.115	3418.87
	No.116	2701.47
	No.117	3328.03
	No.118	2736.53
	No.119	2159.4
	No.120	2637.67
	No.121	2639.36
	No.122	3332.68
	No.123	3657.58
	No.124	2435.71
	No.125	2297.13
	No.126	2858.21
	No.127	1866.18
	No.128	4472.59
	No.129	2455.15
	No.130	2899.62
	No.131	2014.06
	No.132	2378.68
	No.133	2556.13
	No.134	3619.98
	No.135	3206.35
	No.136	3306.06
	No.137	2746.67
	No.138	1695.07
	No.139	2682.45
	No.140	1897.45
	No.141	2208.83
	No.142	1741.55
	No.143	4350.48
	No.144	5071.69
	No.145	4322.6
	No.146	3829.54
	No.147	4400.76
	No.148	3316.2
	No.149	3607.31
	No.150	3383.8
	No.151	3689.69
	No.152	3769.55
	No.153	4125.29
	No.154	3550.69
	No.155	4424
	No.156	3941.93
	No.157	4234.72
	No.158	4128.67
	No.159	3554.92
	No.160	2761.46
	No.161	3608.15
	No.162	2900.46
	No.163	4489.91
	No.164	3278.6
	No.165	4339.08

## Sheet: Ex Fig6j
				GATA6(Total)		OTX2		OCT3/4		DNMT3B		SFRP2
					mean		mean		mean		mean		mean
	N			0.00184075	0.0018394	0.000381881	0.000367653	0.236077	0.236781	0.0281932	0.0293599	4.27284e-06	4.33589e-06
				0.00183805		0.000353425		0.237486		0.0305267		4.39893e-06
	WT+G6	G(+)	D2	4.39747	4.04043	0.0006765	0.000646662	0.142449	0.143573	0.0730188	0.0741732	0.000445851	0.000462423
				3.68338		0.000616824		0.144696		0.0753276		0.000478995
			D4	0.913827	0.948043	0.00158626	0.00157759	0.0840992	0.0864371	0.109522	0.110927	0.00523742	0.00554266
				0.98226		0.00156891		0.0887749		0.112331		0.00584789
		G(-)	D2	0.121105	0.123237	0.000438469	0.000439512	0.324367	0.328275	0.0538677	0.0534063	0.0027258	0.0026041
				0.12537		0.000440555		0.332182		0.052945		0.00248239
			D4	0.0631619	0.0599569	0.000516113	0.000478311	0.238813	0.230409	0.0948852	0.0967428	0.0118702	0.0118583
				0.0567519		0.000440508		0.222006		0.0986004		0.0118465
	WT		D2	0.000300725	0.00029796	0.000537731	0.000521221	0.318497	0.314632	0.0383599	0.0367921	0.00319503	0.00319974
				0.000295195		0.000504711		0.310768		0.0352243		0.00320445
			D4	8.24756e-05	8.14208e-05	0.000365792	0.000352774	0.22858	0.23159	0.0711301	0.0812771	0.00932499	0.00923503
				8.03661e-05		0.000339755		0.2346		0.091424		0.00914508
	P			1.06551e-05	8.9841e-06	0.000722395	0.000771682	0.0905153	0.0948373	0.111332	0.112914	0.00536699	0.00561551
				7.31311e-06		0.00082097		0.0991593		0.114495		0.00586403

## Sheet: Ex Fig6l
				GATA6(Total)		GATA6(Endo)
					mean		mean
	N			0.00184075	0.0018394	0.000523398	0.000502837
				0.00183805		0.000482276
	WT+G6	G(-)	D2	4.39747	4.04043	0.00128803	0.00129286
				3.68338		0.0012977
			D4	0.913827	0.948043	0.00412191	0.00373404
				0.98226		0.00334618
			D6	0.237212	0.235082	0.00301096	0.00293973
				0.232951		0.00286849

## Sheet: Ex Fig6n
			Aggregates number					Ratio(%)
			Total	nEpiC only	Mixture	nEpiC surrounded by nHyC	Aggregation with a rosette formation	nEpiC only(%)	Mixture(%)	nEpiC surrounded by nHyC(%)	Aggregation with a rosette formation(%)
	N+G6N	Ex1	13	2	9	1	1	15.3846	69.2308	7.69231	7.69231
		Ex2	39	2	30	4	3	5.12821	76.9231	10.2564	7.69231
		Ex3	35	3	14	8	10	8.57143	40	22.8571	28.5714
		Ex4	78	2	63	11	2	2.5641	80.7692	14.1026	2.5641
		Ex5	52	2	47	1	2	3.84615	90.3846	1.92308	3.84615
		Ex6	61	2	52	4	3	3.27869	85.2459	6.55738	4.91803
	N+7F	Ex1	17	5	11	1	0	29.4118	64.7059	5.88235	0
		Ex2	29	0	20	5	4	0	68.9655	17.2414	13.7931
		Ex3	55	2	45	5	3	3.63636	81.8182	9.09091	5.45455
		Ex4	60	1	55	3	1	1.66667	91.6667	5	1.66667
		Ex5	31	3	25	2	1	9.67742	80.6452	6.45161	3.22581
	N+4F	Ex1	28	2	20	4	2	7.14286	71.4286	14.2857	7.14286
		Ex2	23	0	18	5	0	0	78.2609	21.7391	0
		Ex3	41	1	39	1	0	2.43902	95.122	2.43902	0
		Ex4	48	3	43	1	1	6.25	89.5833	2.08333	2.08333
	N+G6P	Ex1	29	4	22	3	0	13.7931	75.8621	10.3448	0
		Ex2	30	0	22	6	2	0	73.3333	20	6.66667
		Ex3	40	0	25	15	0	0	62.5	37.5	0
		Ex4	100	10	80	10	0	10	80	10	0
		Ex5	26	13	13	0	0	50	50	0	0
	N+RACL	Ex1	30	6	24	0	0	20	80	0	0
		Ex2	70	0	70	0	0	0	100	0	0
		Ex3	38	3	35	0	0	7.89474	92.1053	0	0
		Ex4	18	1	15	2	0	5.55556	83.3333	11.1111	0
	N+DE	Ex1	30	0	25	5	0	0	83.3333	16.6667	0
		Ex2	40	1	34	5	0	2.5	85	12.5	0
		Ex3	76	4	58	13	1	5.26316	76.3158	17.1053	1.31579
		Ex4	38	1	37	0	0	2.63158	97.3684	0	0
	P+G6N	Ex1	30	5	24	1	0	16.6667	80	3.33333	0
		Ex2	26	3	19	1	3	11.5385	73.0769	3.84615	11.5385
		Ex3	52	2	49	0	1	3.84615	94.2308	0	1.92308
		Ex4	50	34	16	0	0	68	32	0	0
		Ex5	51	10	39	2	0	19.6078	76.4706	3.92157	0
	P+7F	Ex1	31	2	24	2	3	6.45161	77.4194	6.45161	9.67742
		Ex2	44	2	40	1	1	4.54545	90.9091	2.27273	2.27273
		Ex3	84	44	37	1	2	52.381	44.0476	1.19048	2.38095
	P+4F	Ex1	27	0	23	2	2	0	85.1852	7.40741	7.40741
		Ex2	98	55	43	0	0	56.1224	43.8776	0	0
		Ex3	39	18	21	0	0	46.1538	53.8462	0	0
	P+G6P	Ex1	25	1	24	0	0	4	96	0	0
		Ex2	37	0	33	4	0	0	89.1892	10.8108	0
		Ex3	22	1	21	0	0	4.54545	95.4545	0	0
		Ex4	23	5	18	0	0	21.7391	78.2609	0	0
	P+RACL	Ex1	34	0	34	0	0	0	100	0	0
		Ex2	36	0	36	0	0	0	100	0	0
		Ex3	38	2	36	0	0	5.26316	94.7368	0	0
	P+DE	Ex1	35	0	35	0	0	0	100	0	0
		Ex2	42	0	41	1	0	0	97.619	2.38095	0
		Ex3	78	1	69	7	1	1.28205	88.4615	8.97436	1.28205
		Ex4	28	1	27	0	0	3.57143	96.4286	0	0
	N(WT) +N(G6)	Ex1	25	2	4	15	4	8	16	60	16
		Ex2	38	3	7	21	8	7.89474	18.4211	55.2632	21.0526
		Ex3	32	1	10	22	2	3.125	31.25	68.75	6.25
		Ex4	35	2	12	13	8	5.71429	34.2857	37.1429	22.8571
		Ex5	39	6	6	21	6	15.3846	15.3846	53.8462	15.3846
		Ex6	40	3	4	27	6	7.5	10	67.5	15
		nEpiC only		Mixture		nEpiC surrounded by nHyC		Aggregation with a rosette formation
		mean	SEM	mean	SEM	mean	SEM	mean	SEM
	N+G6N	6.4622	1.98336	73.7589	7.36589	10.5648	2.95918	9.21406	3.96161
	N+7F	8.87844	5.38782	77.5603	4.82567	8.73325	2.23368	4.82802	2.41491
	N+4F	3.95797	1.66757	83.5987	5.3635	10.1368	4.79532	2.30655	1.68523
	N+G6P	14.7586	9.2227	68.3391	5.42186	15.569	6.3297	1.33333	1.33333
	N+RACL	8.36257	4.21763	88.8596	4.50625	2.77778	2.77778	0	0
	N+DE	2.59868	1.07484	85.5044	4.37944	11.568	3.99317	0.328947	0.32895
	P+G6N	23.9318	11.3369	71.1557	10.4302	2.22021	0.91203	2.69231	2.24267
	P+7F	21.126	15.6372	70.792	13.9277	3.30494	1.60406	4.77703	2.45039
	P+4F	34.0921	17.2873	60.9696	12.4451	2.46914	2.46914	2.46914	2.46914
	P+G6P	7.57115	4.83013	89.7262	4.12226	2.7027	2.7027	0	0
	P+RACL	1.75439	1.75439	98.2456	1.75439	0	0	0	0
	P+DE	1.21337	0.84211	95.6273	2.5013	2.83883	2.12078	0.320513	0.32051
	N(WT)+N(G6)	7.93644	1.67092	20.8902	3.9399	57.0837	4.70652	16.0907	2.37305

## Sheet: Ex Fig6o
			Total	nEpiC+nHyC
	N+G6N	Ex1	13	10
		Ex2	39	30
		Ex3	35	25
		Ex4	78	56
		Ex5	52	40
		Ex6	61	45
	N+7F	Ex1	17	12
		Ex2	29	23
		Ex3	55	42
		Ex4	60	50
		Ex5	31	23
	N(WT) +N(G6)	Ex1	25	22
		Ex2	38	34
		Ex3	32	30
		Ex4	35	33
		Ex5	39	32
		Ex6	40	37

[truncated: 3 more sheets: Ex Fig6p, Ex Fig6q, Ex Fig6s]
