# Supplementary material for: Hypoblast from human pluripotent stem cells regulates epiblast development
Source: Nature. 2023 Dec 5;626(7998):357–66. doi: 10.1038/s41586-023-06871-2 (PMC10849967; doi:10.1038/s41586-023-06871-2)
Supplement: Supplementary file 21 — Source Data Extended Data Fig. 7 [file 41586_2023_6871_MOESM21_ESM.xlsx]

## Sheet: Ex Fig7a
	Cell number(nHyC)
		D2 TE-	D2 TE+	D4 TE-	D4 TE+	D6 TE-	D6 TE+
	Sample-1	58	55	52	66	60	60
	Sample-2	45	56	61	74	40	55
	Sample-3	38	80	45	52	60	65
	Sample-4	60	80	72	72	40	60
	Sample-5	46	62	50	48	26	80
	Sample-6	34	56	25	60	20	75
	Sample-7	50	44	50	80	67	30
	Sample-8	51	50	46	56	23	56
	Sample-9	52	43	50	54	60	67
	Sample-10	42	62	64	39	60	60

## Sheet: Ex Fig7b
	Aggregation siza(um2)
	D0	D2 TE-	D2 TE+	D4 TE-	D4 TE+	D6 TE-	D6 TE+
	5874.02	3704.06	9134.87	4676.23	11917	6141.04	10569.7
	5832.19	3995.58	7853.85	5020.99	7961.59	7451.21	8542.53
	5611.65	5914.16	5007.47	6132.59	10478.8	7261.51	8027.08
	5056.9	3791.52	5468.42	6639.17	7774	4165.85	8062.15
	4513.15	4353.02	5627.28	5649.25	7076.88	8773.64	14495.6
	1788.02	5316.74	3652.94	7735.13	5269.42	4476.39	12650.9
	4436.67	5709.67	4641.16	6228.07	7062.51	3977.42	4942.83
	4240.21	4053.89	9043.19	8375.64	12472.6	8659.14	6461.29
	6356.09	3873.9	9926.22	5103.38	9581.46	4332.32	14366.3
	6515.37	4445.12	10591.7	6359.89	7114.48	6702.12	12852
	2117.57	8043.56	8700.54	6624.8	8019.47	8520.14	6533.96
	7047.72	7379.39	4724.4	3794.47	8298.32	5007.47	4585.82
	6863.51	3159.46	9878.47	7090.82	7570.36	5235.2	10655.9
	4522.86	3480.56	9366.83	5385.19	10822.3	14764.7	7230.67
	5404.2	5464.19	9007.7	9352.46	7452.06	9975.65	7205.32
	4962.69	4824.53	5641.22	8298.75	10718.4	8959.11	12473.9
	2902.58	5352.23	7112.37	8973.9	4670.32	7475.29	11303.1
	4936.49	5772.2	8751.24	6449.46	8066.37	5679.25	15462.7
	4421.46	4757.35	5556.72	8141.15	6467.21	8179.6	14528.1
	4191.62	7050.26	7417.83	6078.93	9504.98	8017.36	4684.26
	4840.58	4742.14	6150.76	5010.43	8167.35	5876.55	16183
	4634.4	5105.07	7571.62	8948.97	6893.51	7247.57	5912.04
	3910.66	2903.42	5743.04	10032.7	8831.94	8650.27	7964.97
	7305.45	5001.56	6498.05	5743.47	10292.5	10298.4	6102.17
	6440.59	3824.89	5860.92	6138.5	6692.82	8245.93	12848.2
	4689.75	3854.05	5517.43	5293.93	8313.53	11585.8	4473.01
	5289.28	5045.92	4830.02	6542.41	8193.54	6658.18	8980.24
	7323.62	6684.37	6901.12	7027.02	7491.77	6233.99	9674.41
	6835.63	6885.48	6779.01	7665.42	8078.62	7342.63	14504.8
	5701.64	4740.45	6378.91	7590.21	7738.09	6753.24	9261.62
	3276.91	2871.73	6505.23	12902.3	5309.56	9987.48	8636.32
	4135.01	5077.61	7128	10784.7	7062.93	5421.94	12365.3
	5683.05	5503.91	4957.62	3309.44	7310.52	7657.81	11377.9
	4650.46	5476.87	7797.66	4484.42	6569.45	7447.83	7873.71
	4040.79	6256.8	7261.93	7949.34	8931.23	7808.22	13010.5
	6079.35	4642.43	7793.01	5327.3	7016.88	7741.89	12050.1
	5747.27	6009.64	6372.99	13591	13804.8	5866.84	9388.8
	5604.89	7659.5	11179.8	9245.15	7408.54	6654.38	8223.12
	5470.53	4971.14	5798.39	4398.65	8132.7	6329.9	7850.9
	5219.57	4739.61	6181.6	6104.28	10354.6	10276	10227.5
	6984.35	6266.1	5985.56	7248.83	7024.49	6477.77	15741.1
	3115.52	6190.89	4017.13	3556.18	7681.47	5977.53	11020.1
	5144.78	9662.15	6650.15	8439.44	10205.9	6984.77	17654.2
	4599.76	3366.48	9513.43	8293.25	6435.1	5821.21	7665
	4344.99	5667.84	7588.1	6148.22	11771.3	5253.37	11322.2
	6678.04	7066.74	9995.51	6792.96	11514	8452.96	12810.2
	6229.34	5020.57	8471.55	8641.82	7763.86	8425.07	10280.7
	4050.51	6154.14	6648.46	5975	9699.76	4947.48	18837.6
	5744.31	3957.14	7675.56	8306.77	9218.53	4476.39	7719.5
	4963.11	4216.13	3677.02	7749.07	13605.8	9756.37	9629.2
	4758.62	3249.87	7045.61	6515.8	10532.5	7019.84	9904.67
	3780.53	4132.05	6318.07	5567.28	12851.2	8087.5	3193.26
	6571.14	6557.62	8919.4	8115.8	7381.08	4868.47	3757.72
	3838.84	5064.09	5963.17	6794.22	11062.3	3641.11	3265.08
	4995.22	4805.09	7004.63	5810.22	5760.79	5533.91	11557.9
	5676.29	4244.01	9070.65	7415.72	9891.15	3967.28	13567.7
	3894.18	6275.82	7031.25	8290.3	10791.9	5326.46	8232.41
	3541.4	4983.39	7815.83	8755.47	13978.8	6493.4	9371.9
	4464.14	5065.35	9629.2	9110.37	12057.3	4949.59	12839.8
	3792.36	6136.81	10015.4	6356.09	9812.99	6437.63	10858.3
	5303.64	4870.58	5745.16	4363.16	10222	5288.86	11625.5
	4287.11	4794.95	7043.08	6457.49	5632.77	7338.4	6070.06
	6512.84	7325.31	8484.22	10490.7	4835.94	7205.32	8577.17
	4236.41	5994.85	7939.62	9931.71	12037.9	6559.31	6428.76
	3707.86	5516.16	6568.61	10146.8	4359.78	5658.97	4938.6
	5494.19	4638.21	10219.9	9278.52	10541	7275.03	7835.26
	7309.67	6749.02	6704.23	8654.49	15536.6	5626.01	9743.27
	6368.77	7114.06	9766.09	9511.32	11241	5710.51	8733.92
	3251.56	5860.5	5959.79	8316.91	9867.49	4386.82	19215.7
	4704.96	5579.11	10082.1	6549.17	10733.6	6735.07	11377.5
	5886.27	8577.6	7408.12	5325.61	11454.4	5740.09	6816.19
	6646.77	3733.21	6098.79	8025.81	11135	5033.24	11010.4
	7115.75	4396.54	9713.28	6763.38	10617.4	9624.13	14111.9
	4364	6351.02	9518.93	7952.3	10363.5	5025.22	8183.4
	4225.85	5622.21	6661.56	7504.45	11581.6	7746.96	10750.1
	4704.12	5773.04	7396.71	5933.59	6393.27	6708.88	9342.32
	4156.56	3974.46	10180.1	8308.04	20407.6	7423.75	7282.63
	5326.88	4914.52	4534.69	9630.47	9366.4	6160.47	6228.92
	4202.61	9292.47	6645.08	10083.8	7960.32	7908.78	6204.84
	5815.71	3036.51	6491.71	7177.43	13886.7	6905.76	9063.89
	4946.21	6495.52	10061.4	7468.96	13004.1	5944.15	10150.1
	3391.41	4546.1	7990.74	5650.09	14584.7	8080.31	8737.3
	4918.75	9506.67	8702.23	7229.4	9021.64	9531.18	11991
	4611.17	8849.69	8476.2	7384.03	10358.9	6219.62	15252.7
	4129.94	7556.41	9656.66	10030.6	7915.12	4726.09	9465.69
	3767.86	6231.88	6786.62	9297.11	5462.93	6593.96	13625.2
	3501.26	3916.15	8646.46	9124.73	10335.2	5814.45	10510.1
	5202.24	7836.95	8856.45	3545.2	9336.83	8021.16	10722.2
	5722.34	6143.15	7681.05	5611.22	9755.53	5402.51	8248.89
	3363.52	6909.14	5459.55	5812.76	12387.7	5839.37	5250.41
	6052.74	6499.74	7684.85	9067.27	11824.5	8532.81	5657.28
	4887.9	6337.5	6724.51	4790.31	14357.8	7996.24	12755.7
	3987.98	3446.33	4092.76	6945.48	7621.9	7264.47	5243.23
	5196.33	8883.91	6084.85	8022.85	5832.19	6222.58	6606.63
	4917.9	7071.38	10459	7591.48	8511.26	5592.21	8096.79
	4187.4	7177.01	9160.65	5994.01	5064.93	5954.72	9066.01
	5702.91	5295.19	7552.61	8869.97	7460.51	6499.74	8553.09
	3494.5	8043.56	10052.5	11576.9	5767.55	7118.28	4750.17
	4623	3999.81	8094.26	10961.8	5634.46	9288.24	3654.2
	3416.76	5257.59	7684.01	7446.14	6083.16	6507.35	8828.98
	3587.87	4805.09	10619.1	8872.5	12855.8	7733.44	8173.26
	3334.79	10211.4	8411.55	7628.24	5323.08	5852.05	10904.7
	4094.87	4331.89	8318.18	6225.12	6956.04	5542.78	4088.11
	2995.53	7402.2	5953.03	4655.53	8456.34	5833.88	5428.7
	3067.35	6089.92	7707.67	3317.05	7181.23	10257.5	8251.85
	4854.53	6473.97	9839.6	5365.75	5135.49	5827.12	4189.51
	5046.34	6192.16	8991.22	9266.27	3741.66		3666.46
	5392.79	6398.76	9206.28	6424.11	4035.3		6874.92
	4165.85	6606.63	10355.9	5322.23	6378.06		9378.23
	3967.7	7147.86	8194.81	5781.91	7934.13		6409.75
	6173.15	4018.82	7525.15	4931.42	13028.2		7020.26
	3883.62	5308.29	9003.48	5492.5	10398.1		7631.2
	5215.76	5454.9	7059.55	8766.03	5961.9		7476.98
	5147.32	4563	7400.51	6196.81	7355.3		6734.23
	8133.55	6166.81	5570.66	8123.41	3363.95		7988.63
	5537.29	6402.99	5378.43	5704.17	4543.99		9670.18
	5575.73	5247.03	5654.74	4224.16	6824.22		10486.5
	4563.85	4293.45	7988.63	7891.03	5367.44		9066.01
	5732.9	5195.06	10048.3	5479.83	3678.71		5176.89
	4489.49	6054	8509.15	4568.07	4474.28		6487.91
	3996.43	5647.56	9603.85	7599.93	8443.66		10076.2
	5133.8	7936.66	7693.73	4843.12	6067.52		10576.9
	4197.54	5229.71	7165.6	9181.35	6146.95		5455.74
	5485.32	4894.24	6629.87	3831.23	8153.83		11172.6
	4619.62	6580.44	9366.83	4554.97	7839.07		8247.2
	4998.6	5373.78	8365.5	7060.82	3746.73		9840.45
	4882.41	5791.21	7210.39	4372.88	6979.28		10194.5
	5659.39	3987.98	8831.52	2796.95	3099.04		8062.57
	7307.14	4903.54	9043.19	8650.69	6865.2		8756.74
	4565.96	6320.18	6497.63	6374.68	5667.42		8385.78
	6116.11	5835.99	7736.82	8281.42	4699.47		10992.6
	5531.79	4628.07	6990.26	4691.86	5817.4		15684
	5185.34	4904.38	7330.38	6120.34	6857.6		18592.1
	4296.83	6728.74	6976.74	4378.79	6193.01		4788.62
	4260.49	4074.17	4712.57	7545.01	5800.93		8238.75
	5247.45	5117.32	4571.87	6088.65	6348.91		7583.88
	5020.57	3198.75	7125.46	3045.8	10267.2		5502.22
	6000.35	6476.93	7235.74	3518.16	6564.38		6066.68
	4979.59	4293.02	5292.24	5958.1	8941.79		3677.44
	4012.48	3265.08	4641.16	5562.64	6086.11		6674.23
	4250.77	6607.48	3595.05	6881.68	6118.65		7373.89
	3606.46	3996.01	5421.1	7750.34	8514.64		7439.8
	7530.22	6250.04	7317.28	4983.81	5857.54		19385.1
	6795.49	5483.63	3459.01	4651.73	5184.5		6179.06
	5232.24	6379.75	2571.34	10137	7581.76		12128.7
	3353.81	4852.84	7155.88	7614.3	6690.29		5031.55
	5515.74	7575	8833.63	6263.14	6152.87		5677.13
	4575.25	6109.77	6910.83	5991.9	9026.71		9938.47
	4806.36	8313.96	8717.02	5246.18	7223.06		11623.8
	4071.63	8777.02	4298.52	3529.99	8518.45		13173.1
	4773.41	6368.77	4645.39	7342.63	6503.97		3965.16
	3669.41	4441.74	6296.94	6716.48	7608.8		5921.76
	6471.01	4981.28	4327.67	7131.8	6014.29		16012.3
	6376.79	4499.63	6013.02	5410.96	5629.81		3651.67
	2635.13	3987.56	5329.84	4772.56	5587.56		12376.7
	4162.47	3576.04	7387.84	6601.56	5282.1		7668.8
	5106.34	6111.46	4769.6	6825.49	5584.61		6340.46
	5803.88	6757.04	3658.85	6827.6	5010.43
	4964.38	2418.81	6349.33	6236.1	5501.8
	3010.31	5411.8	5658.54	3832.5	8198.19
	4656.37	5428.7	3691.81	3917.42	7525.15
	6661.14	5734.59	6484.11	4753.55	7187.99
	4515.68	5705.02	5948.38	6527.2	5083.1
	6461.72	6217.51	8270.02	6299.9	5345.05
	4726.93	5473.49	7960.32	3951.22	5802.62
	5694.03	4281.62	5805.15	6592.69	7694.57
	3211	5246.18	5779.8	8250.58	5315.47
	4099.94	6950.97	5429.13	5265.2	10150.1
	3468.3	9147.97	4206.83	8379.87	7732.6
	3154.39	5290.97	6468.05	6790.84	6159.21
	2084.62	4762.84	5155.35	5795.43	3960.94
	3976.15	6413.13	5675.02	6918.44	4226.27
	3766.59	5549.54	7147.43	5652.63	5166.75
	3084.67	6234.83	5886.27	4564.27	5825.43
	4191.62	4126.56	6000.77	7068	6678.88
	3423.52	5460.81	9657.93	6368.34	8193.12
	5796.28	3877.71	7399.24	4545.26	3102.42
	5691.5	4909.45	6447.35	4364.43	7738.93
	5276.18	4880.72	9080.79	4359.78	13814.1
	6051.05	4735.38	6288.07	8792.23	4233.03
	5672.91	6114.42	5187.46	3615.76	5434.62
	6821.26	6686.06	6077.66	4931.42	5971.19
	6936.61	8633.37	5642.07	6134.28	6915.06
	5231.82	4695.24	7174.47	8189.32	5930.63
	6632.41	9404.85	7440.23	5835.15	5209.43
	3728.56	6069.21	5902.75	5177.74	7513.32
	5556.72	5702.48	4443.43	6981.39	5372.51
	4996.06	4467.94	6224.69	7801.04	4307.81
	5592.63	6758.31	5079.72	8968.41	6476.93
	4243.59	3532.95	5879.93	6929.85	5959.36
	3277.76	5258.86	5836.42	4492.02	5199.29
	5302.8	6953.93	6517.91	6255.54	4884.95
	4061.07	5985.98	5594.32		6886.33
	2868.35	6953.51	6129.63		14676
	3795.74	5608.27	5459.97		5907.4
	4592.58	6437.63	7133.91		6462.98
	3650.82	6703.39	5303.64		6552.98
	5279.98	7548.39	5491.23		6016.82
	4840.16	5919.65	4622.15		8168.62
	3628.01	3382.96	4950.01		5686.43
	5372.51	4713.41	3908.97		7166.87
	3726.87	4678.77	6999.14		5167.18
	8079.47	6266.94	5252.52		3764.05
	5662.77	3997.7	5222.52		3957.98
	5200.13	5752.76	6027.81		5537.29
	4748.9	7440.65	6880.84		4663.98
	5313.78	4034.88	5634.04		6223.85
	4687.22	3976.99	6756.2		3925.87
	4674.54	8050.32	6141.88		9593.71
	7136.87	2875.54	4354.29		4293.87
	4191.62	6008.8	5064.51		8193.12
	4097.41	5623.05	4926.35
	4108.39	6110.2	6224.27
	5860.92	5271.96	6635.79
	3820.67	5054.37	6074.28
	3833.77	5852.05	3908.55
	3532.52	7288.13	6435.52
	3212.27	4015.02	3388.03
	4117.26	4863.4	5652.63
	5026.91	7889.77	6437.63
	7138.56	6196.39	4782.28
	4230.49	4381.33	7580.5
	4203.03	3338.6	6926.89
	3261.28	5805.57	4883.68
	5774.31	4626.8	5325.61
	6162.16	7207.85	6226.81
	3756.87	4390.62	4544.83
	3859.12	6472.28	3609.42
	3523.65	6525.09	8750.82
	4443.01	6720.71	5264.77
	5046.34	3429.86	5568.13
	8138.62	4136.7	5023.1
	3537.59	5183.23	6610.44
	5563.9	3731.94	3941.5
	5793.74	6130.9	5344.63
	5759.52	5720.65	7786.25
	4283.73	8891.94	5007.47
	4073.32	5024.79	4732.85
	6811.97	4203.88	6825.07
	4099.1	4966.91	5666.99
	6390.31	5388.57	5161.26
	5094.51	4664.82	5648.4
	2987.92	4471.32	5142.25
	5086.06	5989.78	5727.83
	4457.38	5274.07	3985.87
	4134.16	5612.49	11188.2
	5188.3	5544.47	4707.07
	5987.67	4773.41	3069.89
	8668.86	6776.9	9347.81
	4587.93	3817.29	6131.74
	3010.74	2856.1	5875.71
	4724.82	3440.42	4197.96
	5172.67	4789.04	5629.39
	4071.21	5596.44	6834.36
	3211.42	6205.26	5052.26
	3227.06	3589.14	7258.55
	5184.08	5024.79	3022.57
	3697.72	7518.39	6096.25
	5516.16	6407.21	5940.77
	3863.34	6176.53	4780.59
	5811.07	2978.63	4495.4
	6348.06	5849.94	4270.21
	3758.14	5111.83	6167.66
	5703.33	6542.41	7643.03
	5304.91	4727.78	5798.39
	6569.88	4777.63	4094.87
	4110.08	3546.04	4733.69
	5010.43	4676.23	5261.39
	2400.65	3778.42	6712.68
	2766.95	2919.48
	3589.98	5364.91
	4056.85	4298.94
	4606.94	6877.88
	3445.07	8173.26
	2415.43	4621.73
	3972.35	5895.99
	4739.61	3467.46
	4296.4	3568.86
	2691.75	4320.49
	2958.77	6875.34
	3691.38	5186.61
	6765.92	6361.16
	6386.93	4578.21
		8324.1
		3454.36
		4402.45
		3497.88
		6985.19
		4451.46
		6787.04
		6490.87
		5866.41
		3730.25
		6029.5
		6140.62
		4356.4
		4820.73
		4004.46
		4786.93
		4824.11
		4807.21
		5224.64

## Sheet: Ex Fig7d
			Proportion of aggregates
			Total aggregates	Aggregates surrounded by nHyC
	nTB(-)	Ex1	241	133
		Ex2	226	100
		Ex3	259	143
	nTB(+)	Ex1	257	133
		Ex2	235	120
		Ex3	274	127

## Sheet: Ex Fig7f
	Formation of cavity							Cavity volume(um3)			Cavity volume(um3)
	585B1							585B1			1390G3
			Aggregates surrounded by nHyC	Aggregates with a cavity	Aggregates with a cavity/ Aggregates surrounded by nHyC(%)			nTB-	nTB+		nTB-	nTB+
	nTB(-)	Ex1	42	6	14.2857			2219	35500		173	1474
		Ex2	21	1	4.7619			117	7453		500	1849
		Ex3	76	10	13.1579			7034	13000		684	1184
		Ex4	77	9	11.6883			217	6509		1345	1979
		Ex5	114	20	17.5439			3411	7928		483	2170
	nTB(+)	Ex1	45	13	28.8889			374	5934		1086	4992
		Ex2	41	7	17.0732			416	13700		651	1745
		Ex3	109	41	37.6147			1698	7017		175	741
		Ex4	120	38	31.6667			216	18300		961	24400
		Ex5	194	67	34.5361			433	12300		676	2294
								6030	18600		4087	3874
								262	88800		734	7522
	Formation of cavity							223	689		400	1156
	1390G3							273	8220		1901	1703
			Aggregates surrounded by nHyC	Aggregates with a cavity	Aggregates with a cavity/ Aggregates surrounded by nHyC(%)				25800
	nTB(-)	Ex1	25	3	12				12300
		Ex2	53	8	15.0943				5354
		Ex3	39	5	12.8205				6783
		Ex4	100	13	13				12400
	nTB(+)	Ex1	33	10	30.303				14300
		Ex2	56	16	28.5714				2194
		Ex3	59	14	23.7288				74100
		Ex4	85	26	30.5882				1803

## Sheet: Ex Fig7h
			Aggregates surrounded by nHyC	Aggregates with a cavity	Aggregates with a cavity/ Aggregates surrounded by nHyC(%)	Average	SEM
	N2B27	Ex1	25	3	12	13.4806	0.82643
		Ex2	24	3	12.5
		Ex3	30	4	13.3333
		Ex4	31	4	12.9032
		Ex5	24	4	16.6667
	+IL6	Ex1	35	14	40	39.6658	2.81969
		Ex2	37	15	40.5405
		Ex3	37	16	43.2432
		Ex4	33	15	45.4545
		Ex5	55	16	29.0909
	+PDGF	Ex1	26	8	30.7692	25.4613	3.66158
		Ex2	26	7	26.9231
		Ex3	30	10	33.3333
		Ex4	25	6	24
		Ex5	57	7	12.2807

## Sheet: Ex Fig7i
	Formation of cavity
			Aggregates surrounded by nHyC	Aggregates with a cavity	Aggregates with a cavity/ Aggregates surrounded by nHyC(%)	Average	SEM
	nTB(-)	Ex1	38	6	15.7895	16.2281	0.4386
		Ex2	36	6	16.6667
	nTB(+)	Ex1	52	31	59.6154	58.9744	0.64103
		Ex2	48	28	58.3333
	nTB(+) JAKi(+)	Ex1	54	12	22.2222	21.4052	0.81699
		Ex2	68	14	20.5882

## Sheet: Ex Fig7k
	ELISA IL6(pg/ml)
		Naïve	Primed	nTB(WT)	nTB(KO#1)	nTB(KO#2)
	Ex1	11.6413	2.92067	148.961	1.16016	1.32393
	Ex2	12.4602	2.79784	90.3318	1.2011	0.87357

## Sheet: Ex Fig7m
		ENPEP		HAVCR1		TACSTD2		GATA2		NR2F2		TFAP2A		TFAP2C		OCT3/4		NANOG
			mean		mean		mean		mean		mean		mean		mean		mean		mean
	Naïve PSCs	0.000331163	0.000490069	0.00726052	0.00710538	0.00166278	0.00167587	0.00109659	0.00105016	0.00064484	0.000650181	0.0117095	0.0100146	0.115948	0.113638	0.693252	0.653279	0.0858304	0.0872223
		0.000648976		0.00695025		0.00168895		0.00100373		0.000655523		0.00831979		0.111328		0.613307		0.0886143
	WT nTB	0.0643511	0.062725	0.0613405	0.0633131	0.00381356	0.00521672	0.0819155	0.0689267	0.0985466	0.0903722	0.03758	0.0360253	0.092801	0.0903506	0.00383812	0.00377913	0.00224444	0.00226798
		0.0610988		0.0652856		0.00661988		0.0559379		0.0821977		0.0344706		0.0879003		0.00372013		0.00229152
	KO#1 nTB	0.0738367	0.0688615	0.0880897	0.0877091	0.00643133	0.00622663	0.0762904	0.0719687	0.0803967	0.0776968	0.0291099	0.0274221	0.0954586	0.0889737	0.0071838	0.00698722	0.0019456	0.00198482
		0.0638862		0.0873286		0.00602193		0.0676469		0.0749968		0.0257342		0.0824887		0.00679063		0.00202403
	KO#2 nTB	0.0761641	0.0719547	0.0968114	0.0974777	0.0055497	0.0065174	0.071834	0.06754	0.0760171	0.0757521	0.0267274	0.0256115	0.0902388	0.0852202	0.00588954	0.00575837	0.00145631	0.00131284
		0.0677452		0.0981439		0.00748509		0.063246		0.0754872		0.0244955		0.0802015		0.0056272		0.00116937

## Sheet: Ex Fig7n
	Aggregation siza(um2)
	nTB(-)	nTB(WT)	nTB(KO#1)	nTB(KO#2)
	6949.7	7749.92	11255	8655.33
	6391.58	9116.7	11519.5	9671.45
	6529.31	8040.18	17290	13154.5
	9586.95	6980.97	8384.51	12344.2
	10496.6	11773	6902.38	10649.5
	9167.83	12742.2	4691.02	5247.03
	7736.82	13198.1	7392.06	11899.3
	14490.5	9513.43	9556.1	8331.28
	9073.19	6214.13	8520.56	10206.3
	6332.43	12781.5	9597.93	8411.55
	13151.6	9347.81	5193.79	9202.9
	6068.37	13089	8320.72	11617.9
	9224.86	11955.9	7422.06	12557.1
	6831.4	13421.1	6923.93	8175.8
	5356.45	9204.16	15022	11073.3
	12882.9	7900.33	9909.32	6961.95
	12094.1	9227.4	8041.44	11996.9
	13346.4	11982.1	8022.01	7276.3
	12940.3	9514.7	10411.2	10227.5
	4509.77	7822.59	12368.3	13040.9
	7005.05	12743.4	6685.22	8861.51
	6923.51	6030.77	7722.03	12925.5
	6603.68	12565.1	5233.93	9666.8
	5955.98	7277.98	8363.39	10744.6
	8531.12	12484	9211.77	6446.51
	11088.1	9805.38	8245.93	12258.8
	4093.18	11744.2	7331.64	5671.22
	5653.05	11305.3	9548.92	12546.1
	8565.34	5861.34	12673.7	12252.1
	6364.54	10300.5	10014.1	8236.64
	10168.7	6626.49	8016.94	6848.73
	4500.47	12312.5	13159.2	9316.12
	3495.34	7317.7	9355.84	11592.6
	7473.6	8383.25	10498.7	8000.46
	8046.51	6747.32	5656.85	9496.53
	3739.97	10248.6	8636.75	9368.09
	7027.44	12501.8	14318.9	5947.11
	10268	10867.5	13084.8	8130.17
	7503.18	10218.2	12527.1	13341.7
	10065.2	7720.77	6255.11	9592.86
	14234	13411.4	7509.09	9933.82
	15509.1	6468.9	5915.42	9771.58
	7013.5	16345.3	8158.48	9746.65
	11016.7	11704.9	12758.2	8171.57
	8184.67	8546.33	11955.5	5939.93
	5333.22	9694.68	6986.88	6348.06
	13914.2	12777.7	10612.4	10483.5
	10712.5	8836.59	11235.1	9097.69
	5929.36	8528.58	8561.96	9196.14
	11020.5	7601.2	13087.4	6931.11
	21528.1	8483.8	11605.2	12112.7
	5970.77	6528.05	13212.4	9208.39
	14639.6	8243.82	8121.72	3261.7
	8710.68	10128.2	14435.6	2594.15
	10007.8	11950.8	13864.3	9755.1
	8516.75	10279	12261	12468.8
	4898.47	6785.35	10866.7	10407.9
	7983.14	8782.93	21898.2	7353.61
	7441.49	7022.8	11715.5	7247.99
	18623	9832	10857.8	11137.5
	11964.8	18633.5	10320.8	7566.55
	8883.06	20728.7	6958.57	7096.31
	9041.5	18362.3	14214.6	16141.2
	7205.74	14449.9	7278.41	11292.6
	10778.4	19716.4	13500.1	6955.19
	5227.17	25231.7	11438.3	14542
	12687.3	13687.3	12079.3	13345.5
	10292.5	14437.2	6071.32	12920.5
	6664.09	12678.8	6057.38	9872.14
	15458.9	15430.1	15589.4	10805
	4237.25	8194.39	15116.6	10910.2
	8662.09	10949.1	15168.2	11489.5
	5788.67	12569.8	11741.7	11724.8
	4311.61	18424.8	12006.6	11330.2
	11270.2	15039.7	11931.8	8561.12
	4844.39	13705.1	9715.39	9656.66
	9697.64	14577.9	12206.9	11698.6
	4097.83	7675.56	5184.92	13760.8
	4528.35	10352.9	3646.18	12389
	3509.28	25527.5	8629.99	11571.9
	6664.52	22649.4	13340	12757
	4399.07	21454.1	12690.2	11679.2
	5894.72	11726.1	11104.1	9608.5
	5256.32	19346.3	11871.8	14251.3
	6475.66	18702.8	10652.5	13900.7
	9927.91	10112.1	14247.1	8897.85
	10519	10986.3	11064.4	12356.9
	8596.61	14860.6	11265.1	10186.1
	8982.77	19425.7	8413.67	9262.05
	9160.65	11132.9	7798.08	12844
	7478.67	9013.61	5781.07	10772.5
	7618.94	14787.9	11443	11271.9
	9352.88	24639.8	7333.33	5220.41
	5617.98	10870.5		4718.9
	4165.43	17058		3884.89
	7862.3	29253.9		4563
	3460.28	7720.34		6061.61
	8622.8	9421.33		13722
	9266.27	15414.9
	7245.45	11774.2
	4653.84	6893.51
	6839.43	16016.1
	6110.19	10598.4
	7408.54
	5263.51
	7682.74
	4612.43
	11557.1
	13340
	12046.3
	8215.93
	3406.2
	9479.63
	13746
	7952.72
	3930.52
	13903.2
	9886.5
	25638.1
	8310.15

## Sheet: Ex Fig7p
		SOCS3
				mean
	WT-Y	0h	0.00115664	0.00122178
			0.00128692
		GCSF-	0.00144734	0.00207065
			0.00269396
		GCSF+	0.0293802	0.0249717
			0.0205631
	GATA6-Y	0h	0.00163859	0.00199659
			0.00235459
		GCSF-	0.00315189	0.00365451
			0.00415714
		GCSF+	0.0209979	0.0243146
			0.0276314

[truncated: 5 more sheets: Ex Fig7r, Ex Fig7t, Ex Fig7u, Ex Fig7v, Ex Fig7w]
