# Supplementary material for: Hypoblast from human pluripotent stem cells regulates epiblast development
Source: Nature. 2023 Dec 5;626(7998):357–66. doi: 10.1038/s41586-023-06871-2 (PMC10849967; doi:10.1038/s41586-023-06871-2)
Supplement: Supplementary file 22 — Source Data Extended Data Fig. 8 [file 41586_2023_6871_MOESM22_ESM.xlsx]

## Sheet: Ex Fig8k
		nEpiC (Angle)	nHyC (Angle)
	Bilaminoid	nEpiC T+	nHyC LEFTY+
	No.1	50.4376	164.077
	No.2	12.2775	95.1655
	No.3	21.875	110.038
	No.4	37.975	26.0625
	No.5	7.1612	118.098
	No.6	23.0011	69.1565
	No.7	72.5983	134.921
	No.8	31.8817	116.54
	No.9	24.4804	44.5575
	No.10	16.1545	156.258
	No.11	47.8167	61.4226
	No.12	8.78	97.3708
	No.13	27.3418	88.551
	No.14	24.1496	76.9167
	No.15	55.9432	84.4515
	No.16	9.049	89.2874
	No.17	22.136	142.303
	No.18	14.7887	147.6
	No.19	2.26	151.962
	No.20	11.3715	127.898
	No.21	67.8401	137.123
		nEpiC (Angle)	nHyC (Angle)
	Bilaminoid	nEpiC T+	nHyC DKK1+
	No.1	49.8329	74.443
	No.2	113.68	140.538
	No.3	29.727	115.457
	No.4	19.4764	157.428
	No.5	3.928	93.915
	No.6	64.0111	100.959
	No.7	62.2519	117.025
	No.8	8.995	96.8854
	No.9	10.6265	70.0504
	No.10	81.2674	79.489
	No.11	19.6196	115.004
	No.12	114.249	61.9237
	No.13	43.6217	76.7192
	No.14	28.2892	145.029

## Sheet: Ex Fig8l
			Total bilaminoids	T(+) cell containing Bilaminoid
	Shield-	Ex1	6	5
		Ex2	28	22
	Shield+	Ex1	6	2
		Ex2	23	12

## Sheet: Ex Fig8m
		EVX1		MESP1		MIXL1		T		OCT		SOX2
			mean		mean		mean		mean		mean		mean
	4OH-	0.00670764	0.00684618	0.00220953	0.00232626	0.0230471	0.0207451	0.0283592	0.0306391	0.252261	0.277899	0.0184595	0.0180143
		0.00698472		0.00244299		0.018443		0.032919		0.303538		0.017569
	4OH+	0.00106491	0.00112658	0.000508426	0.000506558	0.0060896	0.00590144	0.0070685	0.00700248	0.269674	0.26809	0.0284896	0.0294253
		0.00118824		0.000504689		0.00571327		0.00693647		0.266507		0.0303611

## Sheet: Ex Fig8n
		EVX1		MESP1		MIXL1		T		OCT		SOX2
			mean		mean		mean		mean		mean		mean
	Shield-	0.00306067	0.00303693	0.00105696	0.000966802	0.0125885	0.0141416	0.00895677	0.00855752	0.383865	0.391616	0.0179188	0.0186568
		0.00301319		0.000876643		0.0156946		0.00815827		0.399366		0.0193949
	Shield+	0.00132283	0.00147764	0.00031724	0.00046263	0.00661362	0.00565185	0.00251672	0.0031347	0.324293	0.325212	0.0178285	0.0183591
		0.00163246		0.00060802		0.00469009		0.00375268		0.326131		0.0188897
