# Supplementary material for: Hypoblast from human pluripotent stem cells regulates epiblast development
Source: Nature. 2023 Dec 5;626(7998):357–66. doi: 10.1038/s41586-023-06871-2 (PMC10849967; doi:10.1038/s41586-023-06871-2)
Supplement: Supplementary file 23 — Source Data Extended Data Fig. 9 [file 41586_2023_6871_MOESM23_ESM.xlsx]

## Sheet: Ex Fig9e
			GATA6 (Total)		PDGFRA		FOXA2		SOX17
				mean		mean		mean		mean
	Naïve PSCs	WT	0.0532012	0.0534337	0.000179304	0.000144605	1.77388e-05	1.71325e-05	6.84751e-05	6.61133e-05
			0.0536663		0.000109906		1.65262e-05		6.37515e-05
		KO #1	0.0209898	0.02205	0.000552511	0.000608746	0.000198939	0.000217426	0.000229678	0.000229301
			0.0231102		0.000664981		0.000235912		0.000228923
		KO #2	0.0169745	0.0156398	0.000952149	0.00101305	0.000384074	0.000404402	0.00030571	0.000301356
			0.0143051		0.00107396		0.00042473		0.000297002
	Day3	WT	4.09099	3.89247	0.053591	0.05317	0.00249739	0.00228618	0.104326	0.106163
			3.69395		0.052749		0.00207498		0.108001
		KO #1	1.41443	1.33243	0.0759257	0.0744684	0.00634759	0.00554022	0.0438441	0.0412542
			1.25043		0.0730111		0.00473285		0.0386643
		KO #2	4.49369	4.07979	0.0872188	0.0795408	0.00400357	0.00379467	0.266051	0.260507
			3.66589		0.0718628		0.00358577		0.254963

## Sheet: Ex Fig9h
			T		EVX1		MIXL1		MESP1		SNAI2
				mean		mean		mean		mean		mean
	Naïve		0.000506932	0.000362793	0.000269835	0.000282029	0.00307312	0.00322197	0.000572149	0.000563545	4.92437e-05	2.56792e-05
			0.000218653		0.000294224		0.00337082		0.000554941		2.11464e-06
	Primed		8.13144e-06	5.37245e-06	3.40013e-05	2.51335e-05	0.000193976	0.000195556	6.161e-05	4.94992e-05	4.08591e-05	3.96552e-05
			2.61346e-06		1.62658e-05		0.000197136		3.73884e-05		3.84514e-05
	nEpiC Day6	Control	0.0158627	0.0157519	0.00602059	0.0057302	0.0328901	0.0328213	0.00600581	0.00615032	0.00204661	0.00196242
			0.0156411		0.00543981		0.0327525		0.00629484		0.00187822
		BMP4	0.0193754	0.0191356	0.00656415	0.00665651	0.0377584	0.0351944	0.00778701	0.00746642	0.00300047	0.00285464
			0.0188958		0.00674887		0.0326304		0.00714584		0.00270881
		LDN	0.0106804	0.0100803	0.00162287	0.0015801	0.0163086	0.0161386	0.000898438	0.000835355	0.000992594	0.000856224
			0.00948027		0.00153734		0.0159686		0.000772271		0.000719855
		Activin	0.0214575	0.0209781	0.00640273	0.00594517	0.033348	0.0311351	0.00854698	0.0081749	0.0019992	0.00158404
			0.0204988		0.00548761		0.0289223		0.00780281		0.00116889
		A83-01	0.00432013	0.00457739	0.00396921	0.00411802	0.00250404	0.00248167	0.00177787	0.00184543	0.000929125	0.000761272
			0.00483464		0.00426683		0.00245929		0.001913		0.00059342
		CHIR	0.014244	0.0135729	0.00503758	0.00483651	0.0292311	0.0279856	0.00502662	0.00521989	0.00163166	0.00170685
			0.0129017		0.00463544		0.0267401		0.00541316		0.00178203
		XAV	0.00577341	0.00554542	0.00273923	0.00276497	0.0131366	0.0124668	0.0017364	0.00172989	0.00021859	0.0001861
			0.00531742		0.00279071		0.0117969		0.00172338		0.00015361
